# Supplementary material for: Supramolecular synthons in hydrates and solvates of lamotrigine: a tool for cocrystal design
Source: Acta Crystallogr B Struct Sci Cryst Eng Mater. 2024 May 10;80(Pt 3):193–200. doi: 10.1107/S2052520624002567 (PMC11157341; doi:10.1107/S2052520624002567)
Supplement: Supplementary file 1 [file b-80-00193-sup1.cif]

data_global
#==============================================================================

# PROCESSING SUMMARY (IUCr Office Use Only)

_journal_date_recd_electronic      2023-12-14
_journal_date_to_coeditor         ?
_journal_date_from_coeditor       ?
_journal_date_accepted     2024-03-18
_journal_date_printers_first      ?
_journal_date_printers_final      ?
_journal_date_proofs_out          ?
_journal_date_proofs_in           ?
_journal_coeditor_name            ?
_journal_coeditor_code      AW5084
_journal_coeditor_notes
; ?
;
_journal_paper_category      FA
_journal_techeditor_code      B240256
_iucr_compatibility_tag          ACTA95
_journal_techeditor_notes  
;
;
_journal_coden_ASTM               ?
_journal_name_full                ?
_journal_year                     ?
_journal_volume                   ?
_journal_issue                    ?
_journal_page_first               ?
_journal_page_last                ?
_journal_suppl_publ_number        ?
_journal_suppl_publ_pages         ?

#==============================================================================

#=============================================================================#

# 1. SUBMISSION DETAILS

_publ_contact_author
;
         'Pavlovi\'c, Gordana'
       Department of Applied Chemistry, Laboratory of General
         and Inorganic Chemistry, Faculty of Textile Technology, 
         University of Zagreb, Prilaz baruna Filipovi\'ca 28a
         HR-10000 Zagreb, Croatia

;
_publ_contact_author_phone        '++385-1-3712 525'  
_publ_contact_author_fax          '++385-1-3712-599'
_publ_contact_author_email        'gpavlovic@ttf.hr'
_publ_requested_journal           'Acta B'
_publ_requested_category           ?
_publ_requested_coeditor_name      ?
_publ_contact_letter         ?
#=============================================================================#

# 3. TITLE AND AUTHOR LIST

_publ_section_title

;
Supramolecular Synthons in Hydrates and Solvates of Lamotrigine: 
A Tool for Cocrystal Design 
;

loop_
        _publ_author_name
        _publ_author_address
 

         'Pavlovi\'c, Gordana'
;        Department of Applied Chemistry, Laboratory of General
         and Inorganic Chemistry, Faculty of Textile Technology, 
         University of Zagreb, Prilaz baruna Filipovi\'ca 28a
         HR-10000 Zagreb, Croatia
;
        'Lek\<si\'c, Edislav'
;        PLIVA Croatia LtD., Research and development, 
         Prilaz baruna Filipovi\'ca 29,
         HR-10000 Zagreb, Croatia
;        
        'Me\<strovi\'c, Ernest'
;        PLIVA Croatia LtD., Research and development, 
         Prilaz baruna Filipovi\'ca 29,
         HR-10000 Zagreb, Croatia
;

#==============================================================================#


data_LAM_hydrate
#Lamgly-mut_HYDRATE
 
_audit_creation_method            'SHELXL-2014/7'
_shelx_SHELXL_version_number      '2014/7'
_chemical_name_systematic         ?
_chemical_name_common             ?
_chemical_melting_point           ?
_chemical_formula_moiety          'C9 H7 Cl2 N5, H2 O'
_chemical_formula_sum
 'C9 H9 Cl2 N5 O' 
_chemical_formula_weight          274.11

loop_
 _atom_type_symbol
 _atom_type_description
 _atom_type_scat_dispersion_real
 _atom_type_scat_dispersion_imag
 _atom_type_scat_source
 'C'  'C'   0.0033   0.0016
 'International Tables Vol C Tables 4.2.6.8 and 6.1.1.4'
 'H'  'H'   0.0000   0.0000
 'International Tables Vol C Tables 4.2.6.8 and 6.1.1.4'
 'Cl'  'Cl'   0.1484   0.1585
 'International Tables Vol C Tables 4.2.6.8 and 6.1.1.4'
 'N'  'N'   0.0061   0.0033
 'International Tables Vol C Tables 4.2.6.8 and 6.1.1.4'
 'O'  'O'   0.0106   0.0060
 'International Tables Vol C Tables 4.2.6.8 and 6.1.1.4'
 
_space_group_crystal_system       monoclinic
_space_group_IT_number            14
_space_group_name_H-M_alt         'P 21/n'
_space_group_name_Hall            '-P 2yn'
 
_shelx_space_group_comment
;
The symmetry employed for this shelxl refinement is uniquely defined
by the following loop, which should always be used as a source of
symmetry information in preference to the above space-group names.
They are only intended as comments.
;
 
loop_
 _space_group_symop_operation_xyz
 'x, y, z'
 '-x+1/2, y+1/2, -z+1/2'
 '-x, -y, -z'
 'x-1/2, -y-1/2, z-1/2'
 
_cell_length_a                    9.3283(3)
_cell_length_b                    9.8379(3)
_cell_length_c                    12.9148(3)
_cell_angle_alpha                 90
_cell_angle_beta                  101.405(3)
_cell_angle_gamma                 90
_cell_volume                      1161.80(6)
_cell_formula_units_Z             4
_cell_measurement_temperature     296(2)
_cell_measurement_reflns_used   4207
_cell_measurement_theta_min     3.5210
_cell_measurement_theta_max     31.8448 

_exptl_crystal_description        prism
_exptl_crystal_colour             colourless
_exptl_crystal_density_meas       ?
_exptl_crystal_density_method     ?
_exptl_crystal_density_diffrn     1.567          
_exptl_crystal_F_000              560
_exptl_transmission_factor_min    ?
_exptl_transmission_factor_max    ?
_exptl_crystal_size_max           0.20
_exptl_crystal_size_mid           0.10
_exptl_crystal_size_min           0.10
_exptl_absorpt_coefficient_mu     0.549
_shelx_estimated_absorpt_T_min    ?
_shelx_estimated_absorpt_T_max    ?
_exptl_absorpt_correction_type    'multi-scan'
_exptl_absorpt_correction_T_min   0.47905
_exptl_absorpt_correction_T_max   1.00000
_exptl_absorpt_process_details    

;
CrysAlis RED, Oxford Diffraction Ltd.,
Version 1.171.32.18.
Empirical absorption correction using 
spherical harmonics,
implemented in SCALE3 ABSPACK scaling algorithm.
;
_exptl_absorpt_special_details    ?
_diffrn_ambient_temperature       296(2)
_diffrn_radiation_wavelength      0.71073
_diffrn_radiation_type            MoK\a
_diffrn_source                   
 'Enhance (Mo) X-ray Source'
_diffrn_measurement_device_type   
'Oxford Xcalibur Gemini Sapphire CCD detector' 
_diffrn_measurement_method        '\w-scans'
_diffrn_detector_area_resol_mean  ?
_diffrn_reflns_number             7485
_diffrn_reflns_av_unetI/netI      0.0309
_diffrn_reflns_av_R_equivalents   0.0311
_diffrn_reflns_limit_h_min        -10
_diffrn_reflns_limit_h_max        11
_diffrn_reflns_limit_k_min        -12
_diffrn_reflns_limit_k_max        12
_diffrn_reflns_limit_l_min        -16
_diffrn_reflns_limit_l_max        15
_diffrn_reflns_theta_min          3.642
_diffrn_reflns_theta_max          27.000
_diffrn_reflns_theta_full         25.242
_diffrn_measured_fraction_theta_max   0.986
_diffrn_measured_fraction_theta_full  0.989
_diffrn_reflns_Laue_measured_fraction_max    0.986
_diffrn_reflns_Laue_measured_fraction_full   0.989
_diffrn_reflns_point_group_measured_fraction_max   0.986
_diffrn_reflns_point_group_measured_fraction_full  0.989
_reflns_number_total              2501
_reflns_number_gt                 1835
_reflns_threshold_expression      'I > 2\s(I)'
_reflns_Friedel_coverage          0.000
_reflns_Friedel_fraction_max      .
_reflns_Friedel_fraction_full     .
 
_reflns_special_details
;
 Reflections were merged by SHELXL according to the crystal
 class for the calculation of statistics and refinement.
 
 _reflns_Friedel_fraction is defined as the number of unique
 Friedel pairs measured divided by the number that would be
 possible theoretically, ignoring centric projections and
 systematic absences.
;
 
_computing_data_collection        ?
_computing_cell_refinement        ?
_computing_data_reduction         ?
_computing_structure_solution     ?
_computing_structure_refinement 'SHELXL-2014/7 (Sheldrick, 2014)'
_computing_molecular_graphics     ?
_computing_publication_material   ?
_refine_special_details           ?
_refine_ls_structure_factor_coef  Fsqd
_refine_ls_matrix_type            full
_refine_ls_weighting_scheme       calc
_refine_ls_weighting_details
'w=1/[\s^2^(Fo^2^)+(0.0754P)^2^] where P=(Fo^2^+2Fc^2^)/3'
_atom_sites_solution_primary      ?
_atom_sites_solution_secondary    ?
_atom_sites_solution_hydrogens    mixed
_refine_ls_hydrogen_treatment     mixed
_refine_ls_extinction_method      none
_refine_ls_extinction_coef        .
_refine_ls_number_reflns          2501
_refine_ls_number_parameters      172
_refine_ls_number_restraints      6
_refine_ls_R_factor_all           0.0576
_refine_ls_R_factor_gt            0.0407
_refine_ls_wR_factor_ref          0.1148
_refine_ls_wR_factor_gt           0.1093
_refine_ls_goodness_of_fit_ref    0.999
_refine_ls_restrained_S_all       0.998
_refine_ls_shift/su_max           0.001
_refine_ls_shift/su_mean          0.000
 
loop_
 _atom_site_label
 _atom_site_type_symbol
 _atom_site_fract_x
 _atom_site_fract_y
 _atom_site_fract_z
 _atom_site_U_iso_or_equiv
 _atom_site_adp_type
 _atom_site_occupancy
 _atom_site_site_symmetry_order  
 _atom_site_calc_flag
 _atom_site_refinement_flags_posn
 _atom_site_refinement_flags_adp
 _atom_site_refinement_flags_occupancy
 _atom_site_disorder_assembly
 _atom_site_disorder_group
Cl1 Cl 1.02473(6) 0.45682(6) 0.37439(4) 0.05256(19) Uani 1 1 d . . . . .
Cl2 Cl 1.03429(7) 0.54000(6) 0.14203(4) 0.0558(2) Uani 1 1 d . . . . .
O1 O 0.9575(2) -0.06140(17) 0.66411(12) 0.0569(4) Uani 1 1 d D . . . .
H1OA H 1.015(2) -0.088(3) 0.6290(17) 0.068 Uiso 1 1 d D U . . .
H1OB H 0.920(3) 0.0056(18) 0.6323(19) 0.068 Uiso 1 1 d D U . . .
N1 N 0.83512(18) 0.19940(17) 0.45980(11) 0.0411(4) Uani 1 1 d . . . . .
N2 N 0.81946(18) 0.18129(17) 0.56081(11) 0.0428(4) Uani 1 1 d . . . . .
N3 N 0.7199(2) 0.25217(19) 0.69970(12) 0.0487(5) Uani 1 1 d D . . . .
H1N3 H 0.665(2) 0.307(2) 0.7277(16) 0.058 Uiso 1 1 d D U . . .
H2N3 H 0.773(2) 0.1915(18) 0.7362(16) 0.058 Uiso 1 1 d D U . . .
N4 N 0.64316(19) 0.36016(16) 0.54106(11) 0.0419(4) Uani 1 1 d . . . . .
N5 N 0.5724(3) 0.4634(2) 0.38009(14) 0.0651(6) Uani 1 1 d D . . . .
H1N5 H 0.577(3) 0.476(3) 0.3146(9) 0.078 Uiso 1 1 d D U . . .
H2N5 H 0.508(3) 0.509(3) 0.409(2) 0.078 Uiso 1 1 d . U . . .
C1 C 0.7821(2) 0.31367(19) 0.29063(13) 0.0366(4) Uani 1 1 d . . . . .
C2 C 0.8948(2) 0.39478(19) 0.27027(13) 0.0376(4) Uani 1 1 d . . . . .
C3 C 0.9034(2) 0.4275(2) 0.16769(14) 0.0420(5) Uani 1 1 d . . . . .
C4 C 0.8039(2) 0.3733(2) 0.08390(14) 0.0491(5) Uani 1 1 d . . . . .
H4 H 0.8108 0.3940 0.0148 0.059 Uiso 1 1 calc R U . . .
C5 C 0.6951(2) 0.2890(2) 0.10333(15) 0.0518(5) Uani 1 1 d . . . . .
H5 H 0.6299 0.2501 0.0473 0.062 Uiso 1 1 calc R U . . .
C6 C 0.6825(2) 0.2617(2) 0.20610(14) 0.0447(5) Uani 1 1 d . . . . .
H6 H 0.6059 0.2077 0.2186 0.054 Uiso 1 1 calc R U . . .
C7 C 0.7601(2) 0.29209(19) 0.40100(13) 0.0357(4) Uani 1 1 d . . . . .
C8 C 0.7276(2) 0.26514(18) 0.59686(13) 0.0375(4) Uani 1 1 d . . . . .
C9 C 0.6563(2) 0.37407(19) 0.44044(13) 0.0403(4) Uani 1 1 d . . . . .
 
loop_
 _atom_site_aniso_label
 _atom_site_aniso_U_11
 _atom_site_aniso_U_22
 _atom_site_aniso_U_33
 _atom_site_aniso_U_23
 _atom_site_aniso_U_13
 _atom_site_aniso_U_12
Cl1 0.0616(4) 0.0609(4) 0.0338(3) -0.0009(2) 0.0060(2) -0.0132(3)
Cl2 0.0668(4) 0.0611(4) 0.0470(3) 0.0028(2) 0.0292(3) -0.0111(3)
O1 0.0783(12) 0.0561(10) 0.0396(8) 0.0060(6) 0.0198(7) 0.0196(8)
N1 0.0473(10) 0.0456(9) 0.0334(7) 0.0031(7) 0.0155(7) 0.0050(8)
N2 0.0508(10) 0.0471(10) 0.0329(7) 0.0068(7) 0.0143(7) 0.0065(8)
N3 0.0656(12) 0.0534(12) 0.0303(8) 0.0056(7) 0.0170(8) 0.0066(9)
N4 0.0536(10) 0.0452(10) 0.0310(7) 0.0033(6) 0.0183(7) 0.0082(8)
N5 0.0901(16) 0.0756(15) 0.0375(9) 0.0175(9) 0.0316(10) 0.0452(12)
C1 0.0453(10) 0.0376(10) 0.0299(8) -0.0003(7) 0.0153(7) 0.0065(8)
C2 0.0460(11) 0.0393(10) 0.0291(8) -0.0021(7) 0.0115(7) 0.0019(9)
C3 0.0497(12) 0.0476(11) 0.0336(9) 0.0018(8) 0.0199(8) 0.0010(9)
C4 0.0580(13) 0.0646(14) 0.0275(8) 0.0005(8) 0.0153(8) 0.0020(11)
C5 0.0560(13) 0.0679(14) 0.0314(9) -0.0073(9) 0.0088(8) -0.0050(11)
C6 0.0486(12) 0.0508(12) 0.0381(10) -0.0016(8) 0.0167(8) -0.0042(9)
C7 0.0427(10) 0.0374(10) 0.0296(8) 0.0008(7) 0.0133(7) 0.0009(8)
C8 0.0449(11) 0.0393(10) 0.0306(8) 0.0021(7) 0.0134(7) -0.0035(8)
C9 0.0520(12) 0.0420(11) 0.0307(8) 0.0035(7) 0.0172(8) 0.0069(9)
 
_geom_special_details
;
 All esds (except the esd in the dihedral angle between two l.s. planes)
 are estimated using the full covariance matrix.  The cell esds are taken
 into account individually in the estimation of esds in distances, angles
 and torsion angles; correlations between esds in cell parameters are only
 used when they are defined by crystal symmetry.  An approximate (isotropic)
 treatment of cell esds is used for estimating esds involving l.s. planes.
;
 
loop_
 _geom_bond_atom_site_label_1
 _geom_bond_atom_site_label_2
 _geom_bond_distance
 _geom_bond_site_symmetry_2
 _geom_bond_publ_flag
Cl1 C2 1.7336(18) . ?
Cl2 C3 1.728(2) . ?
O1 H1OA 0.813(10) . ?
O1 H1OB 0.816(10) . ?
N1 C7 1.299(2) . ?
N1 N2 1.3529(19) . ?
N2 C8 1.337(2) . ?
N3 C8 1.350(2) . ?
N3 H1N3 0.868(10) . ?
N3 H2N3 0.855(10) . ?
N4 C9 1.336(2) . ?
N4 C8 1.338(2) . ?
N5 C9 1.323(3) . ?
N5 H1N5 0.862(7) . ?
N5 H2N5 0.89(3) . ?
C1 C6 1.384(3) . ?
C1 C2 1.386(3) . ?
C1 C7 1.495(2) . ?
C2 C3 1.381(2) . ?
C3 C4 1.385(3) . ?
C4 C5 1.371(3) . ?
C4 H4 0.9300 . ?
C5 C6 1.382(3) . ?
C5 H5 0.9300 . ?
C6 H6 0.9300 . ?
C7 C9 1.429(3) . ?
 
loop_
 _geom_angle_atom_site_label_1
 _geom_angle_atom_site_label_2
 _geom_angle_atom_site_label_3
 _geom_angle
 _geom_angle_site_symmetry_1
 _geom_angle_site_symmetry_3
 _geom_angle_publ_flag
H1OA O1 H1OB 104(3) . . ?
C7 N1 N2 120.51(15) . . ?
C8 N2 N1 116.95(15) . . ?
C8 N3 H1N3 120.1(16) . . ?
C8 N3 H2N3 118.0(16) . . ?
H1N3 N3 H2N3 122(2) . . ?
C9 N4 C8 115.98(16) . . ?
C9 N5 H1N5 122.1(19) . . ?
C9 N5 H2N5 117.2(18) . . ?
H1N5 N5 H2N5 121(2) . . ?
C6 C1 C2 118.62(16) . . ?
C6 C1 C7 120.18(17) . . ?
C2 C1 C7 120.99(16) . . ?
C3 C2 C1 120.41(17) . . ?
C3 C2 Cl1 119.87(15) . . ?
C1 C2 Cl1 119.72(13) . . ?
C2 C3 C4 120.19(19) . . ?
C2 C3 Cl2 120.68(15) . . ?
C4 C3 Cl2 119.10(15) . . ?
C5 C4 C3 119.69(17) . . ?
C5 C4 H4 120.2 . . ?
C3 C4 H4 120.2 . . ?
C4 C5 C6 119.99(18) . . ?
C4 C5 H5 120.0 . . ?
C6 C5 H5 120.0 . . ?
C5 C6 C1 120.98(19) . . ?
C5 C6 H6 119.5 . . ?
C1 C6 H6 119.5 . . ?
N1 C7 C9 120.83(15) . . ?
N1 C7 C1 119.84(16) . . ?
C9 C7 C1 119.33(16) . . ?
N2 C8 N4 126.37(15) . . ?
N2 C8 N3 116.53(17) . . ?
N4 C8 N3 117.10(17) . . ?
N5 C9 N4 118.94(17) . . ?
N5 C9 C7 121.89(16) . . ?
N4 C9 C7 119.18(16) . . ?
 
loop_
 _geom_torsion_atom_site_label_1
 _geom_torsion_atom_site_label_2
 _geom_torsion_atom_site_label_3
 _geom_torsion_atom_site_label_4
 _geom_torsion
 _geom_torsion_site_symmetry_1
 _geom_torsion_site_symmetry_2
 _geom_torsion_site_symmetry_3
 _geom_torsion_site_symmetry_4
 _geom_torsion_publ_flag
C7 N1 N2 C8 -1.9(3) . . . . ?
C6 C1 C2 C3 2.7(3) . . . . ?
C7 C1 C2 C3 -172.03(17) . . . . ?
C6 C1 C2 Cl1 -177.90(15) . . . . ?
C7 C1 C2 Cl1 7.3(3) . . . . ?
C1 C2 C3 C4 -3.6(3) . . . . ?
Cl1 C2 C3 C4 177.05(16) . . . . ?
C1 C2 C3 Cl2 174.49(15) . . . . ?
Cl1 C2 C3 Cl2 -4.9(2) . . . . ?
C2 C3 C4 C5 1.2(3) . . . . ?
Cl2 C3 C4 C5 -176.91(17) . . . . ?
C3 C4 C5 C6 2.0(3) . . . . ?
C4 C5 C6 C1 -2.8(3) . . . . ?
C2 C1 C6 C5 0.5(3) . . . . ?
C7 C1 C6 C5 175.26(18) . . . . ?
N2 N1 C7 C9 -1.9(3) . . . . ?
N2 N1 C7 C1 178.12(16) . . . . ?
C6 C1 C7 N1 101.7(2) . . . . ?
C2 C1 C7 N1 -83.6(2) . . . . ?
C6 C1 C7 C9 -78.3(2) . . . . ?
C2 C1 C7 C9 96.4(2) . . . . ?
N1 N2 C8 N4 4.2(3) . . . . ?
N1 N2 C8 N3 -175.82(17) . . . . ?
C9 N4 C8 N2 -2.1(3) . . . . ?
C9 N4 C8 N3 177.89(18) . . . . ?
C8 N4 C9 N5 177.9(2) . . . . ?
C8 N4 C9 C7 -2.0(3) . . . . ?
N1 C7 C9 N5 -175.9(2) . . . . ?
C1 C7 C9 N5 4.0(3) . . . . ?
N1 C7 C9 N4 4.0(3) . . . . ?
C1 C7 C9 N4 -176.03(16) . . . . ?
 
_refine_diff_density_max    0.285
_refine_diff_density_min   -0.274
_refine_diff_density_rms    0.056

_shelx_res_file
;

    shelx.res created by SHELXL-2014/7

TITL LamGly-mut in P2(1)/n
CELL  0.71073   9.3283   9.8379  12.9148   90.000  101.405   90.000
ZERR    4.00   0.0003   0.0003   0.0003    0.000    0.003    0.000
LATT   1
SYMM  1/2 - X, 1/2 + Y, 1/2 - Z
SFAC  C    H    CL   N    O
UNIT  36    36    8    20    4
MERG   2
OMIT    -1.00  54.00
omit -2 0 8
DFIX  0.86 0.01 N3 H1N3 N3 H2N3 N5 H1N5 N5 H1N5
dfix  0.82 0.01 o1 h1oa o1 h1ob
FMAP   2
PLAN   100
ACTA
HTAB    2.00000
BOND   $H
CONF
L.S.   4
TEMP    23.00
WGHT    0.075400
FVAR       4.86696
CL1   3    1.024735    0.456820    0.374393    11.00000    0.06157    0.06088 =
         0.03379   -0.00091    0.00596   -0.01319
CL2   3    1.034288    0.539999    0.142033    11.00000    0.06675    0.06105 =
         0.04701    0.00276    0.02916   -0.01111
O1    5    0.957491   -0.061400    0.664113    11.00000    0.07826    0.05615 =
         0.03957    0.00604    0.01983    0.01964
H1OA  2    1.015393   -0.087751    0.629042    11.00000   -1.20000
H1OB  2    0.920380    0.005590    0.632334    11.00000   -1.20000
N1    4    0.835124    0.199398    0.459797    11.00000    0.04727    0.04564 =
         0.03343    0.00306    0.01550    0.00496
N2    4    0.819463    0.181288    0.560808    11.00000    0.05077    0.04710 =
         0.03295    0.00685    0.01429    0.00653
N3    4    0.719897    0.252167    0.699702    11.00000    0.06560    0.05338 =
         0.03030    0.00559    0.01697    0.00658
H1N3  2    0.665032    0.306680    0.727718    11.00000   -1.20000
H2N3  2    0.772960    0.191471    0.736168    11.00000   -1.20000
N4    4    0.643159    0.360164    0.541057    11.00000    0.05355    0.04524 =
         0.03096    0.00332    0.01832    0.00822
N5    4    0.572433    0.463444    0.380085    11.00000    0.09006    0.07563 =
         0.03746    0.01754    0.03160    0.04525
H1N5  2    0.576798    0.475546    0.314639    11.00000   -1.20000
H2N5  2    0.508275    0.508802    0.408853    11.00000   -1.20000
C1    1    0.782060    0.313673    0.290635    11.00000    0.04533    0.03763 =
         0.02993   -0.00030    0.01531    0.00646
C2    1    0.894801    0.394781    0.270265    11.00000    0.04604    0.03930 =
         0.02912   -0.00208    0.01148    0.00193
C3    1    0.903353    0.427484    0.167691    11.00000    0.04966    0.04756 =
         0.03362    0.00176    0.01992    0.00104
C4    1    0.803868    0.373296    0.083895    11.00000    0.05798    0.06460 =
         0.02745    0.00053    0.01535    0.00204
AFIX  43
H4    2    0.810798    0.393999    0.014795    11.00000   -1.20000
AFIX   0
C5    1    0.695125    0.288984    0.103327    11.00000    0.05601    0.06793 =
         0.03140   -0.00733    0.00883   -0.00496
AFIX  43
H5    2    0.629903    0.250145    0.047345    11.00000   -1.20000
AFIX   0
C6    1    0.682483    0.261747    0.206102    11.00000    0.04863    0.05080 =
         0.03807   -0.00158    0.01669   -0.00422
AFIX  43
H6    2    0.605904    0.207711    0.218644    11.00000   -1.20000
AFIX   0
C7    1    0.760107    0.292089    0.401003    11.00000    0.04270    0.03745 =
         0.02957    0.00085    0.01327    0.00088
C8    1    0.727644    0.265141    0.596861    11.00000    0.04495    0.03927 =
         0.03063    0.00207    0.01342   -0.00351
C9    1    0.656266    0.374073    0.440436    11.00000    0.05199    0.04200 =
         0.03066    0.00345    0.01722    0.00691
HKLF    4

REM  LamGly-mut in P2(1)/n
REM R1 =  0.0407 for    1835 Fo > 4sig(Fo)  and  0.0576 for all    2501 data
REM    172 parameters refined using      6 restraints

END

WGHT      0.0742      0.0000

REM Instructions for potential hydrogen bonds
EQIV $1 -x+2, -y, -z+1
HTAB O1 N1_$1
HTAB O1 N2
EQIV $2 -x+3/2, y+1/2, -z+3/2
HTAB N3 O1_$2
EQIV $3 x-1/2, -y+1/2, z-1/2
HTAB N5 O1_$3
EQIV $4 -x+1, -y+1, -z+1
HTAB N5 N4_$4
EQIV $5 -x+2, -y+1, -z
HTAB C4 Cl2_$5

REM Highest difference peak  0.285,  deepest hole -0.274,  1-sigma level  0.056
Q1    1   0.9511  0.4633  0.1531  11.00000  0.05    0.29
Q2    1   0.9294  0.4407  0.3171  11.00000  0.05    0.28
Q3    1   0.9136  0.4690  0.3335  11.00000  0.05    0.27
Q4    1   0.9291  0.5283  0.0995  11.00000  0.05    0.26
Q5    1   1.1330  0.5237  0.1930  11.00000  0.05    0.26
Q6    1   1.1216  0.4815  0.1585  11.00000  0.05    0.22
Q7    1   0.8919  0.4026  0.1347  11.00000  0.05    0.22
Q8    1   0.7131  0.3337  0.4176  11.00000  0.05    0.20
Q9    1   0.8690  0.1165  0.5888  11.00000  0.05    0.20
Q10   1   0.8626 -0.0379  0.6241  11.00000  0.05    0.20
Q11   1   0.6463  0.3666  0.5138  11.00000  0.05    0.20
Q12   1   1.1132  0.4992  0.4065  11.00000  0.05    0.19
Q13   1   1.1357  0.4499  0.4155  11.00000  0.05    0.19
Q14   1   0.9116 -0.0457  0.6594  11.00000  0.05    0.19
Q15   1   0.6115  0.2987  0.5553  11.00000  0.05    0.19
Q16   1   0.9473  0.5248  0.3722  11.00000  0.05    0.19
Q17   1   0.8834  0.1599  0.4424  11.00000  0.05    0.18
Q18   1   0.7014  0.3829  0.5608  11.00000  0.05    0.18
Q19   1   0.8382  0.3356  0.2839  11.00000  0.05    0.18
Q20   1   1.1718  0.4541  0.3741  11.00000  0.05    0.18
Q21   1   0.8826  0.2277  0.4550  11.00000  0.05    0.17
Q22   1   0.8858  0.3481  0.1211  11.00000  0.05    0.17
Q23   1   0.5929  0.3140  0.0433  11.00000  0.05    0.16
Q24   1   0.7688  0.1280  0.5679  11.00000  0.05    0.16
Q25   1   0.5864  0.4198  0.5582  11.00000  0.05    0.16
Q26   1   1.0996  0.5153  0.3850  11.00000  0.05    0.16
Q27   1   0.6073  0.1721  0.2254  11.00000  0.05    0.16
Q28   1   0.5203  0.3779  0.5210  11.00000  0.05    0.15
Q29   1   0.5507  0.4080  0.5353  11.00000  0.05    0.15
Q30   1   0.7469  0.3397  0.0954  11.00000  0.05    0.14
Q31   1   0.9590  0.6245  0.1500  11.00000  0.05    0.14
Q32   1   0.8893  0.1960  0.5935  11.00000  0.05    0.14
Q33   1   0.8992  0.5844  0.3814  11.00000  0.05    0.14
Q34   1   0.7467  0.2230  0.4171  11.00000  0.05    0.14
Q35   1   0.7583  0.2981  0.3712  11.00000  0.05    0.14
Q36   1   0.7140  0.3435  0.2545  11.00000  0.05    0.14
Q37   1   0.8589  0.2037  0.5679  11.00000  0.05    0.13
Q38   1   0.5711  0.5441  0.4175  11.00000  0.05    0.13
Q39   1   0.9564  0.3654  0.2188  11.00000  0.05    0.13
Q40   1   0.8203  0.2512  0.7458  11.00000  0.05    0.13
Q41   1   1.0740 -0.1010  0.7159  11.00000  0.05    0.13
Q42   1   1.0614  0.4389  0.0838  11.00000  0.05    0.12
Q43   1   0.7061  0.1668  0.4360  11.00000  0.05    0.12
Q44   1   1.1077 -0.0493  0.6576  11.00000  0.05    0.12
Q45   1   0.5861  0.3999  0.3993  11.00000  0.05    0.12
Q46   1   0.4253  0.4565  0.3931  11.00000  0.05    0.12
Q47   1   0.7485  0.5008  0.5989  11.00000  0.05    0.12
Q48   1   0.6460  0.4397  0.4182  11.00000  0.05    0.12
Q49   1   1.0811 -0.2003  0.6746  11.00000  0.05    0.12
Q50   1   0.8837  0.0853  0.4851  11.00000  0.05    0.12
Q51   1   1.0216  0.6328  0.2043  11.00000  0.05    0.11
Q52   1   1.0728  0.5428  0.4471  11.00000  0.05    0.11
Q53   1   1.1304  0.3076  0.4022  11.00000  0.05    0.11
Q54   1   0.4898  0.2158  0.2783  11.00000  0.05    0.11
Q55   1   0.7009  0.2472  0.6019  11.00000  0.05    0.11
Q56   1   0.6566  0.1194  0.6951  11.00000  0.05    0.11
Q57   1   0.3135  0.4460  0.3767  11.00000  0.05    0.11
Q58   1   1.0696  0.0936  0.6525  11.00000  0.05    0.11
Q59   1   0.6460  0.2001  0.6576  11.00000  0.05    0.10
Q60   1   1.2131  0.4319  0.4590  11.00000  0.05    0.10
Q61   1   0.7688  0.2243  0.2253  11.00000  0.05    0.10
Q62   1   0.9770  0.2803  0.1962  11.00000  0.05    0.10
Q63   1   1.1406  0.3307  0.3398  11.00000  0.05    0.10
Q64   1   0.6216  0.2344  0.6941  11.00000  0.05    0.10
Q65   1   1.0086  0.6163  0.3796  11.00000  0.05    0.10
Q66   1   0.8610  0.3924  0.6048  11.00000  0.05    0.10
Q67   1   0.7713  0.2142  0.5699  11.00000  0.05    0.10
Q68   1   0.6268  0.1564  0.0612  11.00000  0.05    0.10
Q69   1   0.5501  0.2108  0.0857  11.00000  0.05    0.10
Q70   1   0.6165  0.1252  0.7440  11.00000  0.05    0.10
Q71   1   0.5880  0.6073  0.3790  11.00000  0.05    0.10
Q72   1   0.7989  0.5425  0.0745  11.00000  0.05    0.10
Q73   1   0.6988  0.5212  0.4405  11.00000  0.05    0.10
Q74   1   0.7181  0.1167  0.2064  11.00000  0.05    0.10
Q75   1   0.5622  0.6492  0.4386  11.00000  0.05    0.10
Q76   1   0.4812  0.3319  0.4426  11.00000  0.05    0.10
Q77   1   0.6724  0.1554  0.7365  11.00000  0.05    0.10
Q78   1   0.6624  0.5424  0.3582  11.00000  0.05    0.09
Q79   1   0.8513  0.0685  0.6552  11.00000  0.05    0.09
Q80   1   0.5522  0.2584  0.2199  11.00000  0.05    0.09
Q81   1   0.7928  0.2633  0.1148  11.00000  0.05    0.09
Q82   1   0.9375  0.2222  0.2379  11.00000  0.05    0.09
Q83   1   0.6746  0.3889  0.0440  11.00000  0.05    0.09
Q84   1   0.7729  0.1531  0.8844  11.00000  0.05    0.09
Q85   1   0.9490  0.2813  0.4898  11.00000  0.05    0.09
Q86   1   0.9777  0.6400  0.0907  11.00000  0.05    0.09
Q87   1   0.7560  0.0957  0.4848  11.00000  0.05    0.09
Q88   1   0.7902  0.5529  0.1572  11.00000  0.05    0.09
Q89   1   1.1242  0.4619  0.4963  11.00000  0.05    0.08
Q90   1   0.7739  0.4531  0.0038  11.00000  0.05    0.08
Q91   1   1.1620  0.4601  0.3002  11.00000  0.05    0.08
Q92   1   0.8545  0.0269  0.7913  11.00000  0.05    0.08
Q93   1   0.7305  0.5289  0.3042  11.00000  0.05    0.08
Q94   1   0.6153  0.1713 -0.0170  11.00000  0.05    0.08
Q95   1   1.1375  0.7046  0.1454  11.00000  0.05    0.08
Q96   1   0.9937 -0.1034  0.7366  11.00000  0.05    0.08
Q97   1   0.8904  0.2764  0.6029  11.00000  0.05    0.08
Q98   1   0.8796  0.0339  0.5333  11.00000  0.05    0.08
Q99   1   0.8250  0.4334  0.2794  11.00000  0.05    0.08
Q100  1   0.5623  0.5042  0.2208  11.00000  0.05    0.07
;
_shelx_res_checksum   78027

_shelx_hkl_file
;
   0   0  -3 101.813 46.5044   4
   0   0   3 40.7921 51.3922   1
   0   0   4 363225. 2256.00   1
   0   0  -4 365981. 2472.05   4
   0   0   5-33.4844 74.9344   1
   0   0  -5 133.782 63.7093   4
   0   0  -6 3365.41 102.034   4
   0   0   6 3002.99 104.599   1
   0   0   6 3026.17 81.4568   3
   0   0   7 83.3681 96.5012   1
   0   0   7 31.3685 66.8557   3
   0   0  -8 4484.82 130.818   4
   0   0   8 4630.80 113.906   3
   0   0   8 4382.44 148.048   1
   0   0   9-8.42006 86.6654   3
   0   0  -9 99.7625 112.252   4
   0   0  10 2323.15 117.844   3
   0   0 -10 2165.38 140.737   4
   0   0 -11 82.1987 128.109   4
   0   0 -12 22168.4 309.764   4
   0   0 -13 96.0729 156.433   4
   0   0 -14 653.674 165.078   4
   0   0 -15 215.003 160.465   4
   0   0 -16-17.6650 181.208   4
   0   0 -17 99.3747 213.802   4
   0   0 -17 57.6358 206.141   2
   0  -1   2 5180.46 69.0991   1
   0  -1   2 4869.38 59.5668   3
   0  -1  -2 5156.13 66.1655   2
   0  -1   3 26456.8 160.594   1
   0  -1   3 25494.4 139.163   3
   0  -1   4 4952.73 106.388   1
   0   1   4 4028.39 82.0582   1
   0  -1   4 4415.45 77.7779   3
   0  -1   5 18067.9 144.864   3
   0   1   5 17049.7 142.130   1
   0  -1   5 18947.5 176.056   1
   0  -1  -5 17606.5 168.011   4
   0   1   6 21570.6 177.267   1
   0  -1   6 22759.9 206.943   1
   0  -1  -6 21534.9 202.031   4
   0  -1   6 21835.8 171.692   3
   0  -1  -7 11423.2 169.923   4
   0   1   7 11354.0 158.360   1
   0  -1   7 12365.4 182.255   1
   0  -1   7 11838.6 147.249   3
   0  -1  -8 10963.1 182.947   4
   0  -1   8 11130.4 196.447   1
   0  -1   8 11077.0 158.138   3
   0  -1   9 47489.8 311.509   3
   0  -1   9 47166.5 364.446   1
   0   1  -9 46991.6 355.113   4
   0  -1  -9 45890.8 350.387   4
   0   1 -10 7315.19 184.978   4
   0  -1 -10 7395.12 188.661   4
   0  -1  10 7147.86 210.463   1
   0  -1  10 7567.29 161.863   3
   0   1 -11 4185.27 170.405   4
   0  -1  11 4317.15 150.152   3
   0  -1 -11 4326.78 174.186   4
   0   1 -12 3187.86 171.134   4
   0  -1 -12 3046.51 180.345   4
   0   1 -13 12895.7 266.002   4
   0  -1 -13 13467.6 280.337   4
   0  -1 -14 31.8072 163.747   4
   0   1 -14 46.7128 160.028   4
   0  -1 -15 698.854 178.524   2
   0   1 -15 749.470 173.702   4
   0  -1 -15 1061.22 180.636   4
   0   1 -16 229.570 183.704   4
   0  -1 -17 2901.47 239.015   2
   0  -1 -17 2759.16 247.415   4
   0   1 -17 2591.43 244.772   4
   0  -1 -18 459.078 229.145   4
   0   1 -18 494.095 215.089   4
   0  -1 -18 306.672 220.866   2
   0  -2   0 2310.96 55.2776   2
   0  -2  -1 81544.0 913.606   2
   0   2  -1 80086.6 872.582   6
   0  -2   1 84217.6 885.678   1
   0   2  -2 16672.0 124.920   6
   0   2  -2 17523.8 125.517   4
   0  -2  -2 16212.5 124.334   2
   0   2   2 16228.1 124.715   6
   0  -2   2 17239.3 131.900   1
   0  -2   3 13519.3 139.250   1
   0   2  -3 12522.7 120.159   4
   0   2  -3 13082.3 120.037   6
   0   2   3 12481.4 119.610   6
   0  -2  -3 13068.0 128.969   2
   0  -2   4 263859. 2138.43   3
   0  -2  -4 254389. 2185.85   2
   0  -2   4 259253. 2281.16   1
   0   2  -4 254071. 2099.12   4
   0   2  -4 260128. 1605.29   6
   0  -2   5 8845.84 141.662   1
   0   2  -5 8998.68 129.425   4
   0  -2   5 8682.69 119.683   3
   0   2   5 7674.74 97.7030   6
   0  -2  -5 8675.87 133.377   2
   0   2  -5 8922.00 107.929   6
   0  -2   6 76945.9 332.738   3
   0  -2   6 77834.2 375.898   1
   0  -2  -6 77432.6 370.121   2
   0  -2   7 34380.6 282.030   1
   0  -2   7 33502.9 243.826   3
   0  -2  -7 34331.8 271.357   4
   0  -2  -7 34050.1 275.849   2
   0  -2   8 80659.9 390.780   3
   0  -2   8 82875.0 449.491   1
   0   2  -8 83933.8 433.048   4
   0  -2  -8 80309.0 434.277   4
   0  -2   9 10751.2 181.538   3
   0  -2   9 10877.0 222.494   1
   0  -2  -9 10549.9 200.482   4
   0   2  -9 10456.4 198.664   4
   0  -2  10 32610.5 292.633   3
   0   2 -10 33138.5 326.941   4
   0  -2 -10 31504.2 326.226   2
   0  -2  10 32161.2 344.841   1
   0  -2 -10 32002.4 322.811   4
   0   2 -11 597.926 138.316   4
   0  -2  11 653.766 119.218   3
   0  -2 -11 553.021 144.148   4
   0  -2 -11 546.041 149.677   2
   0  -2  11 672.923 172.652   1
   0  -2  12 373.198 124.722   3
   0   2 -12 242.424 143.520   4
   0  -2 -12 306.974 148.247   4
   0  -2 -12 468.329 148.939   2
   0  -2 -13 490.714 166.213   4
   0  -2 -13 600.671 163.170   2
   0   2 -13 355.873 158.321   4
   0  -2 -14 1526.22 198.591   4
   0   2 -14 1353.09 182.051   4
   0  -2 -14 1388.50 179.849   2
   0  -2 -15 187.021 181.420   4
   0  -2 -15 137.610 165.746   2
   0   2 -15 70.6528 162.892   4
   0  -2 -16 3673.77 245.836   4
   0   2 -16 3433.72 228.548   4
   0  -2 -16 3350.80 235.334   2
   0  -2 -17 209.271 219.658   4
   0   2 -17 258.166 202.358   4
   0  -2 -18-18.7432 216.318   2
   0   2 -18 152.215 214.473   4
   0  -2 -18 231.936 233.641   4
   0  -3   0 0.34204 52.5706   1
   0  -3   0-2.57611 67.5515   2
   0  -3   1 4967.47 89.6619   1
   0  -3  -1 4793.31 92.9563   2
   0   3  -1 4904.16 122.389   6
   0   3   1 4928.79 118.757   6
   0  -3  -2 280330. 2166.63   2
   0   3  -2 284354. 2046.94   6
   0  -3   3 12845.1 149.081   1
   0   3  -3 12464.2 134.526   4
   0   3   3 11569.7 143.242   6
   0  -3  -3 12538.8 141.387   2
   0   3  -3 12384.6 141.888   6
   0  -3  -4 47679.6 272.317   2
   0  -3   4 50616.7 283.392   1
   0  -3   4 52149.5 275.551   3
   0  -3  -4 48353.7 181.416   7
   0   3  -4 48917.5 254.282   4
   0   3  -4 48777.0 232.844   6
   0   3   4 47155.1 232.965   6
   0   3  -5 36736.5 242.554   4
   0   3   5 34266.1 202.979   6
   0   3  -5 37084.2 210.100   6
   0  -3  -5 35753.9 255.657   2
   0  -3  -5 37469.2 187.410   7
   0  -3   5 37889.4 251.383   3
   0  -3   5 37759.7 266.329   1
   0  -3   6 28097.8 231.277   3
   0  -3  -6 26834.1 240.571   2
   0   3  -6 27585.5 229.880   4
   0  -3  -6 27664.6 182.077   7
   0  -3   6 27369.2 249.967   1
   0   3   6 23590.2 169.120   6
   0   3  -6 27882.0 190.263   6
   0  -3  -7 39.6599 101.052   2
   0  -3   7 131.844 80.7582   3
   0  -3   7 153.096 115.845   1
   0   3  -7 136.413 98.0507   4
   0   3  -8 1297.29 124.735   4
   0  -3  -8 1307.80 125.876   2
   0  -3   8 1220.44 107.945   3
   0  -3   8 1369.77 144.071   1
   0  -3   9 3403.73 175.087   1
   0  -3   9 3275.72 135.414   3
   0   3  -9 3191.16 149.485   4
   0  -3  -9 3330.50 154.727   2
   0  -3  -9 3412.62 158.214   4
   0  -3  10 13781.7 223.223   3
   0  -3  10 13146.4 260.749   1
   0  -3 -10 13116.5 239.225   2
   0   3 -10 13419.3 235.760   4
   0  -3 -10 13755.0 245.430   4
   0  -3  11 121.546 121.542   3
   0   3 -11 255.931 141.077   4
   0  -3 -11 272.890 144.749   4
   0  -3  11 145.490 171.579   1
   0  -3 -11 151.035 140.565   2
   0  -3  12 2394.88 158.440   3
   0  -3 -12 2517.12 187.961   4
   0  -3 -12 2360.00 176.488   2
   0   3 -12 2300.53 170.830   4
   0   3 -13 3044.74 187.888   4
   0  -3 -13 3090.92 191.638   2
   0  -3 -13 3549.79 203.431   4
   0  -3  13 3394.54 181.922   3
   0   3 -14 3582.42 207.105   4
   0  -3 -14 3189.19 207.927   2
   0  -3 -14 3821.94 219.365   4
   0   3 -15 626.273 185.486   4
   0  -3 -15 473.786 184.129   2
   0  -3 -15 562.591 200.818   4
   0  -3 -16 679.664 202.475   2
   0   3 -16 501.911 196.488   4
   0  -3 -16 566.899 222.075   4
   0  -3 -17 1206.67 233.854   4
   0  -3 -17 967.926 227.676   2
   0   3 -17 1110.35 219.399   4
   0  -3 -18 495.676 229.476   2
   0  -3 -18 584.958 245.338   4
   0  -4   0 65297.5 289.310   2
   0  -4   0 61017.9 218.264   1
   0   4  -1 6434.71 139.730   6
   0   4   1 6520.51 135.575   6
   0  -4  -1 6721.22 118.698   2
   0  -4   1 6208.76 103.568   1
   0   4   2 24344.5 210.630   6
   0  -4   2 25009.5 190.101   1
   0   4  -2 25218.3 207.649   6
   0  -4  -2 24715.4 197.376   2
   0  -4   3 318.254 89.6838   1
   0  -4  -3 246.871 75.7244   2
   0   4  -3 357.411 109.107   6
   0   4   3 329.306 113.395   6
   0   4   4 67364.5 318.012   6
   0   4  -4 68492.2 314.039   6
   0  -4   4 68934.8 348.200   1
   0  -4  -4 66513.2 348.016   2
   0   4  -5 1818.06 104.562   4
   0   4  -5 2071.47 127.461   6
   0  -4   5 2260.62 122.616   1
   0  -4   5 2064.09 99.8096   3
   0  -4  -5 1932.41 64.1957   7
   0   4   5 1905.90 125.588   6
   0  -4  -5 2017.96 106.618   2
   0  -4  -6 4372.53 88.5363   7
   0  -4   6 4724.66 132.803   3
   0   4  -6 4714.41 148.148   6
   0   4  -6 4704.25 140.589   4
   0   4   6 4312.58 138.835   6
   0  -4  -6 4513.30 141.571   2
   0  -4   6 4954.24 154.327   1
   0   4  -7 1982.94 143.450   6
   0  -4   7 1948.40 114.167   3
   0  -4  -7 1847.63 127.769   2
   0  -4  -7 1798.11 81.3309   7
   0   4  -7 1816.28 129.837   4
   0   4   7 1902.72 128.511   6
   0  -4   7 2112.94 147.282   1
   0   4  -8 13527.3 215.385   4
   0  -4  -8 13532.3 164.622   7
   0  -4   8 13434.9 234.335   1
   0  -4   8 13542.6 207.089   3
   0  -4  -8 13131.5 224.021   2
   0  -4   9 6513.83 205.423   1
   0  -4  -9 5351.16 183.153   2
   0  -4   9 6103.00 174.279   3
   0   4  -9 5674.56 180.826   4
   0  -4  10 7451.70 230.626   1
   0  -4 -10 7209.10 212.942   2
   0  -4 -10 7544.01 216.880   4
   0   4 -10 7410.17 209.624   4
   0  -4  10 7597.14 197.976   3
   0   4 -11 5990.73 210.917   4
   0  -4  11 5950.59 229.572   1
   0  -4 -11 6176.51 215.523   2
   0  -4  11 6289.58 199.822   3
   0  -4 -11 6120.58 219.056   4
   0  -4 -12 4063.71 205.397   2
   0  -4 -12 4191.20 211.892   4
   0  -4  12 4446.43 194.040   3
   0   4 -12 4157.87 196.345   4
   0  -4 -13 55.5792 172.441   4
   0   4 -13 61.4582 155.251   4
   0  -4  13-7.08799 145.697   3
   0  -4 -13 7.66022 160.569   2
   0  -4 -14 155.540 177.017   2
   0  -4 -15 3970.92 248.092   4
   0  -4 -15 3603.36 241.060   2
   0   4 -15 3621.11 234.446   4
   0  -4 -16 80.1820 204.587   2
   0  -4 -16 202.730 224.337   4
   0   4 -17 23.6548 213.827   4
   0  -4 -17 245.958 217.655   2
   0  -4 -17 369.724 233.733   4
   0  -4 -18 17.8156 246.846   4
   0  -5   0-19.8086 91.4568   2
   0   5   0-15.0919 38.4822   6
   0  -5   0 12.3779 64.4036   1
   0  -5   1 2545.22 95.2126   1
   0  -5  -1 2310.58 68.2691   1
   0   5  -1 1986.15 112.766   6
   0  -5  -1 2604.12 110.017   2
   0  -5   2 83292.9 352.282   1
   0   5   2 86104.1 398.017   6
   0  -5  -2 81883.2 387.658   2
   0   5  -2 85301.4 388.166   6
   0   5  -3 18371.3 216.046   6
   0  -5   3 18138.2 199.160   1
   0  -5  -3 17057.4 196.798   2
   0   5   3 18349.6 220.556   6
   0  -5   4 2588.81 129.819   1
   0   5  -4 2513.42 154.243   6
   0  -5  -4 2198.35 108.567   2
   0   5   4 2507.24 155.399   6
   0   5   5 1229.69 152.207   6
   0  -5   5 1171.93 99.3849   3
   0   5  -5 1101.22 148.959   6
   0  -5   5 1132.73 131.275   1
   0  -5  -5 1055.79 111.327   2
   0  -5  -6 62081.4 414.322   2
   0  -5   6 63299.1 405.965   1
   0   5   6 60943.6 348.977   6
   0  -5   6 64585.3 400.567   3
   0   5  -6 64073.2 351.976   6
   0   5  -7 917.286 157.799   6
   0  -5  -7 1097.32 135.804   2
   0   5  -7 1017.21 131.024   4
   0  -5   7 946.928 152.796   1
   0  -5   7 984.389 114.801   3
   0   5   7 851.288 147.389   6
   0  -5  -8 23024.8 299.896   2
   0   5  -8 22422.6 277.309   4
   0  -5   8 23261.7 278.502   3
   0  -5   8 23275.2 298.686   1
   0  -5  -9 3490.26 179.331   2
   0  -5   9 3495.65 159.462   3
   0  -5   9 3640.83 194.009   1
   0   5  -9 3519.87 174.877   4
   0  -5 -10 10840.8 245.111   4
   0  -5 -10 10443.6 252.953   2
   0  -5  10 10376.5 236.552   3
   0  -5  10 10374.5 256.520   1
   0   5 -10 9942.60 239.142   4
   0  -5 -11 6921.72 234.256   4
   0   5 -11 6313.76 224.222   4
   0  -5 -11 6357.54 230.302   2
   0  -5  11 6554.21 217.194   3
   0  -5  11 6216.82 239.961   1
   0  -5 -12 3329.17 209.419   2
   0  -5  12 3508.07 197.175   3
   0   5 -12 3158.55 204.333   4
   0  -5 -12 4048.06 212.950   4
   0  -5  13-6.16186 157.469   3
   0  -5 -13 70.3117 170.731   2
   0   5 -14 899.978 196.853   4
   0  -5 -14 1091.52 205.950   2
   0  -5  14 1184.60 192.165   3
   0  -5 -14 1356.09 209.871   4
   0  -5 -15 116.137 213.968   2
   0   5 -15 148.937 207.059   4
   0  -5 -16 14.6230 225.518   4
   0  -5 -16 179.450 217.336   2
   0   5 -16 22.1883 213.662   4
   0  -5 -17 346.905 249.242   4
   0   5 -17 73.1890 221.654   4
   0   6   0-32.2718 51.9573   6
   0  -6   0 5833.07 114.438   1
   0  -6  -1 92.7767 109.676   2
   0   6   1 8.56602 119.208   6
   0  -6   1 46.2396 92.9601   1
   0  -6  -2 15575.6 135.272   5
   0   6  -2 18637.3 250.588   6
   0  -6   2 17752.5 202.780   1
   0   6   2 18338.9 255.929   6
   0  -6  -2 16754.2 219.384   2
   0   6   3 3107.44 186.470   6
   0  -6  -3 2808.13 133.941   2
   0   6  -3 3111.29 181.366   6
   0  -6   3 3128.90 141.720   1
   0  -6   4 1304.99 136.656   1
   0   6   4 1068.63 173.173   6
   0  -6  -4 999.724 120.940   2
   0   6  -4 1074.31 164.571   6
   0  -6   5 474.995 142.979   1
   0   6  -5 439.281 170.249   6
   0  -6   5 520.546 96.6916   3
   0   6   5 418.107 176.564   6
   0  -6  -5 550.995 119.722   2
   0   6  -6 2622.13 185.164   6
   0   6   6 2291.84 186.220   6
   0  -6   6 2449.46 169.906   1
   0  -6  -6 2062.41 151.250   2
   0  -6   6 2304.61 134.450   3
   0  -6   7 9057.38 197.243   3
   0   6  -7 8963.50 216.805   6
   0  -6   7 9531.62 229.779   1
   0  -6  -7 8672.66 213.666   2
   0   6   7 8438.27 208.611   6
   0  -6  -8 143.375 137.905   2
   0   6   8 16.9240 160.583   6
   0  -6   8-28.2709 157.723   1
   0  -6   9 275.758 168.614   1
   0  -6   9 90.7640 129.208   3
   0  -6  -9 325.980 151.057   2
   0  -6 -10 1255.10 188.110   2
   0  -6  10 1207.36 190.148   1
   0  -6  10 1207.91 162.586   3
   0   6 -10 1082.13 175.329   4
   0  -6  11 12906.4 279.282   3
   0  -6  11 12536.0 296.428   1
   0  -6 -11 12182.0 297.170   2
   0  -6 -11 13371.9 293.380   4
   0   6 -11 11417.2 264.009   4
   0  -6 -12 437.820 186.516   2
   0   6 -12 465.214 181.487   4
   0  -6 -12 703.602 183.448   4
   0  -6 -13 130.310 188.648   4
   0   6 -13 197.725 176.066   4
   0  -6 -14 56.9735 206.332   4
   0   6 -15 2107.99 234.638   4
   0  -6 -15 2868.43 267.426   2
   0  -6 -16 218.798 238.798   2
   0   6 -16 194.040 215.599   4
   0  -7   0-14.7572 105.316   1
   0   7   0-35.4960 178.712   6
   0  -7   1 4578.11 147.479   1
   0  -7  -1 4797.30 176.753   2
   0   7  -1 4847.36 215.346   6
   0   7   1 4366.33 215.230   6
   0   7  -2 74928.1 455.284   6
   0   7   2 75259.0 465.300   6
   0  -7   2 71657.2 392.539   1
   0  -7  -3 122.658 133.952   2
   0   7   3 66.1964 195.142   6
   0  -7   3 3.21521 143.124   1
   0   7  -3 11.1006 189.884   6
   0  -7   4 9861.57 212.832   1
   0   7  -4 9356.64 244.813   6
   0   7   4 9161.05 249.081   6
   0  -7  -4 8085.49 199.648   2
   0  -7   5 5784.51 199.600   1
   0  -7   5 4770.33 151.560   3
   0   7   5 5199.25 228.644   6
   0  -7  -5 4369.22 175.543   2
   0   7  -5 5538.75 221.854   6
   0  -7  -6 13878.6 257.430   2
   0  -7   6 16012.7 271.718   1
   0   7  -6 15234.0 269.480   6
   0  -7   6 14190.1 228.948   3
   0   7   6 15056.7 269.470   6
   0   7   7 233.519 184.100   6
   0  -7  -7 223.693 146.612   2
   0  -7   7 163.931 164.269   1
   0  -7   7 216.157 117.397   3
   0   7  -7 157.287 184.854   6
   0  -7  -8 218.721 147.141   2
   0  -7   8 276.009 129.198   3
   0   7  -8 171.464 189.274   6
   0   7   8 187.724 180.221   6
   0  -7   8 266.736 169.150   1
   0  -7  -9 8303.92 257.154   2
   0  -7   9 8987.72 260.668   1
   0  -7   9 8468.38 220.103   3
   0  -7  10 6321.95 215.737   3
   0  -7 -10 6061.47 254.103   2
   0  -7  10 6903.20 258.927   1
   0  -7  11 592.557 166.864   3
   0  -7 -11 313.441 192.211   2
   0  -7 -12 507.224 195.852   2
   0  -7  12 374.401 170.312   3
   0  -7 -13 106.364 203.771   2
   0  -7 -14 1421.36 245.220   2
   0  -7  14 1687.24 228.705   3
   0  -7 -15 456.694 247.072   2
   0   8   0 7534.70 253.186   6
   0   8  -1 1492.39 214.481   6
   0   8   1 1302.52 215.511   6
   0   8  -2 488.240 214.311   6
   0  -8  -2 275.165 156.002   2
   0   8   2 57.2031 216.572   6
   0  -8   2 443.708 144.355   1
   0  -8   3 1169.35 160.637   1
   0   8  -3 1243.21 213.123   6
   0   8   3 1179.43 223.660   6
   0  -8  -3 878.638 157.684   2
   0   8  -4 7565.05 254.353   6
   0  -8   4 8696.39 224.275   1
   0  -8  -4 6849.33 210.424   2
   0   8   4 8035.91 262.047   6
   0  -8  -5-32.7986 153.787   2
   0  -8   5 121.419 169.025   1
   0   8  -5 24.0448 199.286   6
   0  -8  -6 3269.04 199.543   2
   0   8  -6 3606.53 224.544   6
   0   8   6 3906.37 228.071   6
   0  -8   6 4406.08 212.222   1
   0  -8   6 3866.30 165.733   3
   0  -8  -7 455.934 166.605   2
   0   8  -7 612.112 205.064   6
   0  -8   7 584.142 132.115   3
   0   8   7 744.612 206.027   6
   0  -8   7 691.231 189.865   1
   0   8  -8 1824.60 220.797   6
   0  -8  -8 1683.59 191.178   2
   0  -8   8 1579.17 153.751   3
   0  -8   8 1620.96 205.349   1
   0   8   8 1655.80 216.251   6
   0  -8   9 81.2975 131.672   3
   0  -8  -9 33.5110 176.369   2
   0  -8  10 1596.58 172.433   3
   0  -8 -10 1420.79 210.386   2
   0  -8  11 930.219 179.445   3
   0  -8 -11 914.607 209.258   2
   0  -8 -12 0.89641 206.590   2
   0  -8  12 138.407 171.291   3
   0  -8  13 136.454 186.409   3
   0  -8 -13 277.360 214.687   2
   0  -8 -14 47.7681 226.715   2
   0  -8  14-27.6099 204.916   3
   0  -8  15 713.478 231.773   3
   0   9   0 84.5790 211.427   6
   0   9  -1 284.249 211.073   6
   0   9   1 407.314 212.605   6
   0  -9  -2 1333.74 186.823   2
   0   9   2 1566.88 229.852   6
   0   9  -2 1597.21 227.398   6
   0   9   3 258.218 224.746   6
   0  -9  -3 161.508 165.841   2
   0   9  -3 257.029 214.853   6
   0   9   4 244.016 224.078   6
   0   9  -4 42.2719 213.472   6
   0  -9  -4 42.6020 164.809   2
   0   9   5 305.572 224.313   6
   0  -9   5 159.219 123.874   3
   0  -9  -5 256.016 174.077   2
   0   9  -5 252.519 217.739   6
   0   9  -6 12196.3 299.758   6
   0   9   6 12451.1 304.357   6
   0  -9   6 10475.7 229.747   3
   0  -9  -6 10711.5 286.809   2
   0  -9   7 189.623 136.106   3
   0  -9  -7 57.9410 188.277   2
   0   9  -7 58.5241 223.285   6
   0  -9  -8 1542.12 217.224   2
   0  -9   8 1735.98 167.785   3
   0  -9   9 1769.04 167.675   3
   0  -9  10 4.01472 154.709   3
   0  -9 -10 216.109 216.481   2
   0  -9  11 64.7843 164.588   3
   0  -9  12 793.502 188.445   3
   0  -9 -12 1024.28 253.029   2
   0  -9  13 808.451 203.443   3
   0  -9 -13 1289.32 269.793   2
   0  -9  14 107.921 209.906   3
   0  10   0 4922.44 264.687   6
   0  10   1 32.6405 223.836   6
   0  10   2 530.218 231.423   6
   0  10  -2 464.687 227.236   6
   0 -10  -3 154.416 190.778   2
   0  10   3 323.145 238.165   6
   0  10  -3 123.357 233.272   6
   0 -10   4 5011.65 184.518   3
   0  10  -4 6101.58 281.209   6
   0  10   4 6047.40 286.072   6
   0 -10  -4 4899.80 244.588   2
   0 -10  -5 279.473 194.371   2
   0 -10   5-15.2030 129.802   3
   0  10   6 2497.12 267.001   6
   0  10  -6 2642.63 257.372   6
   0 -10   6 2091.08 162.176   3
   0 -10  -6 2312.82 221.608   2
   0 -10   7 607.900 149.899   3
   0 -10  -7 499.085 215.054   2
   0  10   7 774.587 250.320   6
   0  10  -7 798.514 251.255   6
   0 -10   8 413.714 149.652   3
   0 -10  -8 271.581 222.988   2
   0 -10   9 136.299 153.514   3
   0 -10  -9-0.31362 225.910   2
   0 -10 -10 51.3409 234.941   2
   0 -10  10 73.2670 157.527   3
   0 -10 -11-39.9706 246.661   2
   0 -10 -12 524.913 260.072   2
   0 -10  12 415.365 186.900   3
   0  11   0 512.613 239.943   6
   0  11  -1 1262.31 253.138   6
   0  11   1 1411.57 254.758   6
   0  11   2 2441.33 264.672   6
   0  11  -2 2471.26 266.454   6
   0 -11   3 748.957 150.691   3
   0  11  -3 1281.71 262.133   6
   0  11   3 657.719 257.862   6
   0 -11   4 26.2053 139.011   3
   0  11  -4 254.984 256.129   6
   0  11   5 1521.13 281.964   6
   0 -11   5 1363.12 168.588   3
   0  11  -5 1741.02 280.680   6
   0 -11  -5 1603.72 239.375   2
   0 -11   6 289.281 150.647   3
   0  11  -6 245.666 265.222   6
   0  11   6 209.403 266.574   6
   0 -11  -6 267.569 224.128   2
   0 -11  -8-38.7083 238.740   2
   0 -11   9 45.9766 155.037   3
   0 -11  -9-38.1114 247.247   2
   0 -11  10 361.467 173.814   3
   0 -11 -10 433.277 269.433   2
   0 -11 -11 161.345 277.698   2
   0 -11  11 75.9536 178.494   3
   0  12   0 3955.89 306.090   6
   0  12   1 408.274 268.534   6
   0  12  -1 795.361 272.712   6
   0  12   2 452.475 276.267   6
   0  12  -2 587.490 275.710   6
   0 -12   2 565.435 158.963   3
   0 -12   3 129.786 155.617   3
   0  12  -3 126.003 280.536   6
   0  12   3 130.229 276.722   6
   0 -12   4 1636.88 183.973   3
   0  12   4 2603.06 316.377   6
   0  12  -4 2570.43 313.604   6
   0  12  -5 476.589 298.578   6
   0  12   5 180.397 293.800   6
   0 -12   5 254.633 156.544   3
   0 -12  -6 266.203 253.184   2
   0 -12   7 90.4405 155.113   3
   0 -12   8 684.068 176.448   3
   0 -12  -8 932.688 290.851   2
   0 -12   9 9.44268 167.436   3
   0 -13   0 239.994 173.609   3
   0  13   0-15.0475 299.758   6
   0  13   2 424.496 307.972   6
   0  13  -2 685.060 308.163   6
   0 -13   2 287.652 171.801   3
   0  13  -3 490.225 302.606   6
   0  13   3 121.455 301.175   6
   0 -13   3 431.189 180.199   3
   0 -13   5-9.35035 170.924   3
   0 -13   6-30.8717 175.242   3
   0 -14   1-6.46905 197.201   3
   0 -14   2 19.1749 192.522   3
   0 -14   3 9.13343 192.321   3
   1   0 -17 56.6339 199.778   4
   1   0 -16 96.9216 180.784   4
   1   0 -15 62.3065 169.649   4
   1   0 -14 5.11037 160.663   4
   1   0 -13 406.704 158.572   4
   1   0 -12-9.16807 134.776   4
   1   0 -11 484.925 122.868   4
  -1   0  11 644.046 117.384   3
   1   0 -10 16.1190 110.083   4
  -1   0  10 17.7537 101.476   3
   1   0  -9 1074.81 114.256   4
  -1   0   9 1209.22 106.262   3
  -1   0   8 40.4834 83.5228   3
   1   0  -8-35.9029 52.0363   4
   1   0  -7-24.9984 43.2267   4
  -1   0   7 25606.5 207.803   3
  -1   0   6 16.0414 62.5143   3
   1   0  -6-24.9408 30.0124   8
  -1   0   5 20429.8 158.949   3
  -1   0   4 39.3140 55.7755   3
  -1   0   3 500.398 48.9070   3
  -1   0   2 154.936 33.7274   3
   1   0   2 65.1048 31.4318   1
  -1   0  -2 60.2151 46.4233   4
  -1   0  -3 4344.74 83.2132   4
   1   0   3 4242.51 73.6092   1
  -1   0  -4 84.5951 67.6443   4
   1   0   4-3.73668 61.0681   1
   1   0   4 53.4210 37.7625   3
   1   0   5 8177.32 122.950   1
   1   0   5 7006.84 83.2372   3
  -1   0  -5 7513.09 122.670   4
  -1   0  -6-29.2763 80.2924   4
   1   0   6-0.86298 76.8373   1
   1   0   6 41.9564 51.4066   3
   1   0   7 455.378 92.4731   1
   1   0   7 443.750 64.4134   3
  -1   0  -7 482.901 93.5320   4
  -1   0  -8 27.4233 104.973   4
   1   0   8 0.86021 75.0685   3
   1   0   8-33.6546 112.123   1
  -1   0  -9 23843.6 265.724   4
   1   0   9 22557.5 257.533   1
   1   0   9 24879.4 214.915   3
  -1   0 -10-21.4635 126.627   4
  -1   0 -11 2490.33 154.597   4
   1   0  11 2462.53 171.353   1
  -1   0 -12 35.7928 137.617   4
   1   0  12-3.02357 158.000   1
  -1   0 -13 4759.21 211.968   4
  -1   0 -15 469.763 181.930   4
  -1   0 -15 510.788 172.723   2
  -1   0 -17 3403.61 262.744   4
  -1   0 -18 63.1256 229.440   4
   1   1 -18 406.497 225.025   4
   1  -1 -18 394.539 221.729   4
   1  -1 -18 282.402 216.057   2
   1   1 -17 233.908 200.163   4
   1  -1 -17 235.544 202.279   4
   1  -1 -17 171.556 204.922   2
   1   1 -16 849.609 188.243   4
   1  -1 -16 782.110 206.881   4
   1  -1 -15 40.7522 169.489   4
   1   1 -15 72.1188 160.539   4
   1   1 -14 2581.61 186.028   4
   1  -1 -14 3043.49 194.410   4
   1   1 -13 3561.34 188.571   4
   1  -1 -13 3740.35 195.144   4
  -1  -1  12 14733.5 242.893   3
   1  -1 -12 13117.9 254.606   4
   1   1 -12 13696.3 259.566   4
  -1  -1  11 4709.59 155.451   3
   1   1 -11 4574.75 171.550   4
   1  -1 -11 4655.00 174.893   4
   1   1 -10 2040.00 136.169   4
  -1  -1  10 1931.59 123.564   3
   1  -1 -10 1879.56 137.621   4
  -1  -1   9 3158.24 125.382   3
   1   1  -9 3171.59 134.504   4
   1  -1  -9 2992.50 141.044   4
   1  -1  -8 41743.3 312.484   4
  -1  -1   8 42847.2 293.276   3
  -1  -1   7 50723.7 297.007   3
   1  -1  -6 4568.24 126.814   8
   1   1  -6 4742.39 124.244   8
   1   1  -6 5273.98 111.406   4
  -1  -1   6 5252.79 108.421   3
  -1  -1   5 1698.37 75.1665   3
   1  -1  -5 1622.06 101.760   8
   1   1  -5 1581.73 97.5852   8
   1   1  -5 1725.23 81.9302   4
   1   1  -4 145540. 1562.24   4
   1   1  -4 142521. 1564.90   8
   1  -1  -4 141631. 1569.00   8
  -1  -1   4 144057. 1537.54   3
   1  -1  -3 11325.3 119.834   5
   1   1  -3 11704.6 112.028   4
  -1  -1   3 10944.8 107.961   3
   1  -1  -3 10840.5 137.745   8
   1   1  -3 11012.4 134.560   8
  -1  -1   2 21588.5 125.832   3
   1  -1  -2 21598.6 126.073   5
   1  -1   1 191324. 1245.18   1
   1  -1   2 53435.8 749.863   1
  -1  -1  -2 55905.7 722.324   2
  -1  -1  -3 5487.72 87.4202   4
   1   1   3 5310.36 68.1190   1
  -1   1  -3 5791.08 85.4590   4
  -1  -1  -3 5838.34 86.1919   2
   1  -1   3 5732.62 88.8637   1
  -1   1  -4 36679.2 206.212   4
  -1  -1  -4 36452.0 198.839   2
   1  -1   4 38216.7 217.361   1
   1   1   4 35347.2 177.601   1
  -1  -1  -4 35881.7 203.613   4
  -1  -1  -5 3926.34 98.4871   2
   1  -1   5 4217.42 108.507   1
  -1   1  -5 4105.84 101.239   4
  -1  -1  -5 3920.60 100.607   4
   1  -1   5 4076.19 82.0579   3
   1   1   5 3904.95 93.4084   1
  -1   1  -6 3454.15 99.7730   4
   1  -1   6 4277.36 88.1902   3
   1   1   6 3986.35 103.931   1
   1   1   6 4001.47 68.0363   3
  -1  -1  -6 3834.68 108.526   4
   1  -1   6 4417.12 119.769   1
   1   1   7 15516.8 127.625   3
   1  -1   7 16187.9 159.445   3
   1   1   7 14915.4 173.503   1
   1  -1   7 16152.2 194.895   1
  -1  -1  -7 16655.1 194.875   4
   1   1   8 47417.3 305.827   1
   1  -1   8 49060.0 279.956   3
   1   1   8 48114.3 236.863   3
  -1   1  -8 51011.8 346.441   4
   1  -1   8 48842.6 339.166   1
  -1  -1  -8 48437.0 333.464   4
   1   1   9 93.5783 120.873   1
  -1   1  -9 45.7761 120.686   4
   1  -1   9 67.5222 130.818   1
  -1  -1  -9 54.8811 121.587   4
   1  -1   9-10.6275 90.3284   3
  -1   1 -10 2827.74 159.999   4
   1   1  10 2695.46 154.524   1
   1  -1  10 2902.92 123.971   3
  -1  -1 -10 2682.46 155.285   4
   1  -1  10 2777.49 164.361   1
  -1  -1 -11 295.919 134.891   4
  -1   1 -11 338.195 133.077   4
   1   1  11 224.361 144.365   1
   1  -1  11 414.626 150.541   1
   1  -1  12 522.862 171.845   1
  -1  -1 -12 657.192 149.430   4
  -1  -1 -12 645.488 150.247   2
  -1   1 -12 606.475 149.685   4
   1  -1  13 265.741 187.447   1
  -1  -1 -13 122.435 159.465   4
  -1   1 -13 283.958 159.073   4
  -1  -1 -13 62.2485 151.797   2
  -1  -1 -14 3570.25 206.719   4
  -1  -1 -14 3715.21 203.195   2
  -1   1 -14 3404.10 208.519   4
  -1  -1 -15 186.596 168.117   2
  -1   1 -15 50.6395 164.359   4
  -1  -1 -15 84.9106 172.641   4
  -1  -1 -16 516.675 205.189   4
  -1  -1 -16 411.801 188.274   2
  -1   1 -16 497.520 190.529   4
  -1  -1 -17 261.859 220.403   4
  -1   1 -17 212.737 218.486   4
  -1  -1 -18 453.954 233.948   4
   1  -2 -18 145.714 214.282   2
   1   2 -18 116.384 211.063   4
   1  -2 -17 2217.73 239.461   2
   1   2 -17 2476.29 230.771   4
   1  -2 -17 2583.06 250.682   4
   1  -2 -16 2354.29 221.230   2
   1   2 -16 2082.31 219.122   4
   1  -2 -16 2299.95 232.779   4
   1   2 -15 94.9817 162.318   4
   1  -2 -15 95.2297 177.287   4
   1  -2 -15 118.753 177.670   2
   1  -2 -14 1672.36 196.197   2
   1  -2 -14 1764.37 186.659   4
   1   2 -14 1466.16 178.825   4
   1   2 -13 494.398 152.406   4
  -1  -2  13 477.308 139.018   3
   1  -2 -13 625.012 161.373   4
  -1  -2  12 3095.11 159.756   3
   1   2 -12 3117.11 176.010   4
   1  -2 -12 3148.97 189.277   4
   1   2 -11 58.5660 127.036   4
  -1  -2  11 208.000 116.307   3
   1  -2 -11 193.271 140.903   4
  -1  -2  10 8679.77 184.730   3
   1  -2 -10 8527.80 205.670   4
   1   2 -10 8511.19 193.046   4
   1  -2  -9 28.9452 115.298   4
   1   2  -9 45.9043 108.975   4
  -1  -2   9 69.4433 98.2186   3
  -1  -2   8-20.9164 87.9262   3
   1   2  -8-36.7188 104.540   4
   1   2  -7 502.582 93.3416   4
   1   2  -7 359.734 72.4459   6
  -1  -2   7 324.273 82.1795   3
   1   2  -6 96.1515 86.5364   4
   1   2  -6 73.2095 65.5733   6
  -1  -2   6 116.038 69.1550   3
  -1  -2   5 164.681 63.2260   3
   1   2  -5 213.691 75.2328   4
   1   2  -5 171.409 86.7295   8
   1  -2  -5 259.879 90.1608   8
   1  -2  -4 4678.68 118.211   8
   1   2  -4 4737.10 116.255   8
   1  -2  -4 4836.34 106.389   5
   1   2  -4 5166.57 99.8139   4
  -1  -2   4 4948.69 96.4740   3
   1  -2  -3 568.560 82.0359   5
   1  -2  -3 449.071 98.8696   8
   1   2  -3 544.902 61.5973   4
  -1  -2   3 490.255 59.9528   3
   1   2  -3 498.270 95.0218   8
   1  -2  -3 508.745 71.1186   2
   1  -2  -2 22189.5 138.070   5
   1   2  -2 20813.2 116.534   4
  -1  -2   2 21263.9 138.862   3
   1  -2  -2 21859.1 138.446   2
  -1  -2   1 39624.5 166.973   3
   1  -2  -1 39404.9 603.922   2
  -1  -2   0 177509. 1231.76   3
   1  -2   1 1634.45 53.2902   1
  -1  -2  -1 1671.23 68.8140   2
  -1  -2  -2 3368.66 67.1085   7
   1  -2   2 3322.43 76.1073   1
  -1  -2  -2 3226.31 77.1686   2
   1  -2   3 4035.13 91.5232   1
  -1  -2  -3 4172.31 88.7887   2
  -1  -2  -3 4112.08 74.1696   7
   1  -2   4 612.407 75.0509   1
  -1  -2  -4 523.605 55.6822   7
  -1  -2  -4 462.982 68.0644   2
   1   2   4 534.378 51.2592   1
  -1  -2  -4 450.965 67.3514   4
   1   2   5 2532.82 79.7977   6
  -1  -2  -5 2733.47 81.8460   7
   1  -2   5 2969.56 106.103   1
  -1  -2  -5 2411.38 92.9189   4
  -1  -2  -5 2644.14 95.9476   2
   1   2   5 2211.54 72.9819   1
  -1  -2  -6 12825.4 165.174   2
   1   2   6 12316.4 115.215   6
   1  -2   6 13589.3 178.119   1
   1   2   6 12304.0 133.216   1
   1  -2   6 14042.3 157.572   3
  -1  -2  -6 13067.8 164.485   4
   1   2   7 102.656 84.6289   1
  -1  -2  -7 111.889 87.0998   4
  -1  -2  -7 135.925 92.3740   2
  -1   2  -7-21.0583 45.9491   4
   1  -2   7 96.8237 101.153   1
   1   2   7 109.919 73.2393   6
   1  -2   7 191.360 76.4736   3
  -1  -2  -8 1170.25 119.614   2
   1   2   8 1189.58 109.264   1
   1  -2   8 1432.97 134.533   1
   1  -2   8 1202.88 98.7931   3
  -1  -2  -8 1368.09 120.274   4
  -1   2  -8 1131.84 120.670   4
  -1  -2  -9 7268.36 179.735   2
   1  -2   9 7438.10 190.029   1
  -1  -2  -9 7551.61 180.407   4
   1   2   9 6944.22 160.671   1
   1  -2   9 7785.20 158.821   3
  -1   2  -9 7854.45 184.011   4
   1   2  10 20099.3 244.404   1
  -1   2 -10 22192.3 278.550   4
   1  -2  10 20270.1 279.752   1
  -1  -2 -10 21196.7 269.734   2
   1  -2  10 22135.7 246.042   3
  -1  -2 -10 21754.5 273.665   4
   1  -2  11 1759.74 167.316   1
   1  -2  11 2004.46 131.874   3
  -1  -2 -11 1861.46 149.799   2
  -1   2 -11 1928.45 152.542   4
  -1  -2 -11 1884.97 152.696   4
   1  -2  12 467.513 169.681   1
  -1  -2 -12 243.796 150.892   4
  -1  -2 -12 149.737 139.408   2
  -1   2 -12 155.430 140.700   4
   1  -2  13 1874.63 202.600   1
  -1   2 -13 1548.00 173.066   4
  -1  -2 -13 1948.92 180.893   4
  -1  -2 -13 1702.47 168.345   2
  -1  -2 -14 940.737 168.448   2
  -1  -2 -14 896.103 178.966   4
  -1   2 -14 604.542 167.522   4
  -1  -2 -15 344.244 170.169   2
  -1  -2 -15 216.960 178.531   4
  -1   2 -15 258.942 171.900   4
  -1   2 -16 278.084 192.729   4
  -1  -2 -16 334.103 190.416   2
  -1  -2 -16 325.624 199.127   4
  -1  -2 -17 147.971 212.027   2
  -1   2 -17 238.283 211.779   4
  -1  -2 -17 375.528 220.746   4
  -1  -2 -18 206.868 241.473   4
   1  -3 -18 984.035 256.427   4
   1  -3 -18 921.402 234.634   2
   1   3 -17 1617.03 230.296   4
   1  -3 -17 1543.66 230.374   2
   1  -3 -17 1896.95 250.088   4
   1  -3 -16 243.458 207.504   2
   1  -3 -16 741.972 213.491   4
   1   3 -16 488.527 189.643   4
   1  -3 -15 714.506 193.437   2
   1  -3 -15 968.658 204.407   4
   1   3 -15 666.780 176.353   4
   1  -3 -14 2072.34 201.588   4
   1   3 -14 1726.85 184.137   4
  -1  -3  14 1906.17 179.249   3
   1  -3 -14 1557.10 193.601   2
  -1  -3  13 671.480 147.044   3
   1  -3 -13 617.181 171.777   2
   1   3 -13 651.406 167.347   4
   1  -3 -13 744.263 173.784   4
  -1  -3  12 1954.14 158.341   3
   1  -3 -12 2219.15 181.115   4
   1  -3 -12 2193.25 186.532   2
   1   3 -12 1899.87 175.175   4
   1   3 -11 5043.45 187.857   4
   1  -3 -11 5256.86 200.732   4
  -1  -3  11 5220.08 177.217   3
   1  -3 -11 5048.34 201.697   2
   1  -3 -10 5568.55 191.108   4
   1   3 -10 6059.02 187.471   4
  -1  -3  10 5630.36 172.032   3
   1  -3 -10 5930.93 205.512   2
  -1  -3   9 433.674 110.619   3
   1  -3  -9 329.717 136.351   2
   1   3  -9 500.740 123.056   4
  -1  -3   8 18556.5 221.996   3
   1   3  -8 19423.7 235.713   4
   1  -3  -8 18562.5 245.960   2
   1   3  -7 18.9195 95.4940   4
   1  -3  -7 113.536 104.773   2
   1   3  -7-29.2486 95.3495   6
  -1  -3   7 74.4442 82.6552   3
   1   3  -6 85.8408 84.4109   6
   1   3  -6 104.789 85.6000   4
   1  -3  -6 85.1545 87.7166   2
  -1  -3   6 67.6066 75.2456   3
   1  -3  -5 2800.72 103.520   2
  -1  -3   5 2916.25 93.6095   3
   1   3  -5 3061.25 101.674   4
   1   3  -5 2863.95 95.7973   6
   1   3  -4 10857.2 131.178   8
   1   3  -4 10458.0 125.921   4
   1  -3  -4 11079.4 144.421   2
   1  -3  -4 10797.6 136.048   8
   1  -3  -4 10813.9 129.562   5
  -1  -3   4 11228.3 138.636   3
   1   3  -4 10611.9 127.326   6
   1  -3  -3 22302.1 162.322   8
  -1  -3   3 23454.6 181.926   3
   1  -3  -3 23259.6 161.052   5
   1  -3  -3 22585.0 177.172   2
   1   3  -3 22397.9 156.362   8
   1   3  -3 22158.0 151.714   4
   1   3  -3 21824.9 164.225   6
   1  -3  -2 34534.3 195.881   2
   1  -3  -2 34842.7 178.368   5
  -1  -3   2 34942.0 202.416   3
  -1   3   2 33176.9 217.628   6
   1   3  -2 33449.7 168.175   8
  -1  -3   1 116665. 1313.16   3
   1  -3  -1 116433. 1259.18   2
   1  -3   0 103885. 1038.28   1
   1  -3   0 106142. 1130.06   2
  -1   3  -1 116.193 120.243   6
   1  -3   1 236.517 56.0510   1
  -1  -3  -1 226.907 74.4344   2
   1   3   2 4420.86 107.267   6
   1  -3   2 4870.40 93.8001   1
  -1  -3  -2 4872.74 100.160   2
  -1   3  -2 4995.73 136.086   6
   1   3   3 10892.9 131.643   6
   1  -3   3 12038.2 141.632   1
  -1  -3  -3 12096.8 118.387   7
  -1  -3  -3 11114.6 135.236   2
  -1  -3  -4 44791.4 218.088   7
  -1   3  -4 42393.0 243.389   4
   1  -3   4 44565.1 269.891   1
  -1  -3  -4 42089.3 259.801   2
   1   3   4 41167.6 222.572   6
  -1  -3  -5 100.687 55.7089   7
   1   3   5 1.28922 84.7766   6
   1  -3   5 159.336 90.0484   1
  -1  -3  -5 8.71419 81.1010   2
   1   3   5 41.6223 50.9914   1
   1   3   6 5466.61 92.0506   1
  -1  -3  -6 6774.06 134.155   4
   1   3   6 6308.28 120.555   6
   1  -3   6 7230.14 136.805   3
  -1  -3  -6 7040.14 147.960   2
   1  -3   6 6967.49 150.134   1
  -1  -3  -6 7030.80 119.519   7
  -1   3  -7 678.002 93.4129   4
   1  -3   7 534.911 91.7130   3
  -1  -3  -7 547.659 104.268   4
  -1  -3  -7 476.932 105.507   2
   1   3   7 377.543 82.7240   1
   1  -3   7 622.636 112.822   1
  -1  -3  -7 545.535 76.6759   7
   1   3   7 455.316 101.873   6
   1   3   8 208.731 97.2960   1
   1  -3   8 131.123 94.9840   3
  -1  -3  -8 167.565 112.066   2
  -1  -3  -8 279.458 83.6381   7
  -1   3  -8 352.718 113.946   4
   1  -3   8 319.434 125.747   1
  -1  -3  -8 238.439 111.712   4
   1  -3   9 92.4389 135.775   1
  -1   3  -9 60.2219 122.842   4
  -1  -3  -9 11.4485 120.322   4
  -1   3 -10 10533.8 218.726   4
  -1  -3 -10 10446.7 215.425   4
  -1  -3 -10 10038.7 192.568   7
   1  -3  10 10946.4 205.637   3
  -1  -3 -10 10526.3 220.046   2
   1  -3  10 9796.03 228.296   1
  -1  -3 -11 939.813 120.796   7
   1  -3  11 913.891 131.041   3
  -1   3 -11 932.588 148.204   4
  -1  -3 -11 669.529 143.137   2
  -1  -3 -11 1002.24 150.921   4
   1  -3  11 727.220 161.669   1
  -1  -3 -12 12446.0 258.939   4
   1  -3  12 11691.7 264.226   1
  -1  -3 -12 11594.0 255.978   2
  -1   3 -12 11623.0 255.942   4
   1  -3  13 311.931 185.862   1
  -1  -3 -13 308.589 154.191   2
  -1  -3 -13 288.851 163.655   4
  -1   3 -13 291.599 156.609   4
  -1  -3 -14 19.2167 177.073   4
  -1   3 -14-28.2962 166.862   4
   1  -3  14-0.40737 197.555   1
  -1  -3 -14-3.16938 164.137   2
  -1  -3 -15 308.708 198.189   4
  -1   3 -15 110.179 187.914   4
  -1  -3 -15 216.583 184.115   2
  -1  -3 -16 890.669 212.924   2
  -1  -3 -16 1009.42 225.303   4
  -1   3 -16 752.420 208.988   4
  -1  -3 -17 160.931 220.262   4
  -1  -3 -17 217.021 220.074   2
  -1  -3 -18 247.433 234.753   4
   1  -4 -18-39.6621 255.004   4
   1   4 -17 60.5767 206.817   4
   1  -4 -17 69.2804 232.940   4
   1  -4 -16 245.241 216.135   4
   1  -4 -16 456.872 210.770   2
   1   4 -16 159.111 194.670   4
   1  -4 -15 315.686 198.782   2
   1  -4 -15 345.790 207.316   4
   1   4 -15 343.205 183.703   4
   1  -4 -14 2962.65 225.788   4
  -1  -4  14 3184.86 205.800   3
   1   4 -14 2730.18 199.040   4
   1  -4 -14 3307.95 221.671   2
   1  -4 -13 1148.51 183.079   2
   1  -4 -13 1097.11 186.614   4
   1   4 -13 1048.38 166.610   4
  -1  -4  13 1191.20 164.908   3
   1  -4 -12 4890.99 214.986   2
   1   4 -12 4506.42 198.370   4
   1  -4 -12 4332.54 213.090   4
  -1  -4  12 4367.47 189.443   3
  -1  -4  11 1750.72 159.090   3
   1  -4 -11 1764.68 185.527   4
   1   4 -11 1705.93 169.117   4
   1  -4 -11 1460.00 179.155   2
  -1  -4  10 68438.4 475.244   3
   1  -4 -10 65750.8 489.749   2
   1   4 -10 67664.3 458.541   4
   1   4  -9 627.162 133.977   4
   1  -4  -9 605.836 141.092   2
  -1  -4   9 632.511 120.139   3
   1   4  -8 4479.62 152.043   4
   1  -4  -8 4330.43 160.135   2
  -1  -4   8 4521.57 149.628   3
   1   4  -8 4577.66 152.064   6
   1   4  -7 15.1279 121.688   6
   1   4  -7-25.2548 102.572   4
   1  -4  -7 59.1902 111.390   2
  -1  -4   7-5.09178 93.1140   3
   1  -4  -6 53245.6 353.901   2
   1   4  -6 54528.5 321.567   4
   1  -4  -6 52521.2 201.704   7
  -1  -4   6 54420.2 341.380   3
   1   4  -6 52769.8 276.996   6
   1  -4  -5 15.7441 84.5901   5
   1   4  -5 6.95903 82.0249   4
   1   4  -5-26.3462 97.6295   6
  -1  -4   5-4.57430 71.3818   3
   1  -4  -5 20.6418 86.1091   2
  -1  -4   5 56.6237 111.030   1
  -1   4   4 570.782 121.410   6
   1   4  -4 453.412 82.8835   4
  -1  -4   4 581.754 80.3320   3
   1  -4  -4 578.541 83.3172   2
   1  -4  -4 551.050 84.2440   5
   1   4  -4 584.332 101.665   6
   1  -4  -3 8554.47 119.757   5
   1  -4  -3 8771.91 135.428   2
  -1  -4   3 9419.55 138.946   3
   1   4  -3 8414.96 105.328   8
   1  -4  -3 8616.32 111.196   8
  -1   4   3 8157.69 155.788   6
   1   4  -3 8599.35 141.195   6
  -1   4   2 2096.59 128.847   6
   1  -4  -2 2060.28 84.4186   5
   1  -4  -2 2023.23 83.4156   2
   1  -4  -2 1489.59 44.7149   1
  -1  -4   2 2258.53 84.3990   3
   1   4  -2 1881.36 70.2683   8
   1   4  -2 1955.63 108.376   6
   1   4  -1 279.995 86.8156   6
   1  -4  -1 102.288 65.5135   2
   1  -4  -1 93.3837 41.3575   1
   1  -4   0 243.951 69.8507   2
   1  -4   0 255.291 52.1436   1
   1  -4   1 24511.5 171.704   1
   1   4   1 24611.3 202.040   6
  -1  -4  -1 24638.5 201.444   2
  -1   4  -1 24364.8 210.961   6
  -1  -4  -2 24527.2 207.138   2
  -1   4  -2 25266.0 214.550   6
   1  -4   2 24468.9 190.791   1
   1   4   2 24596.3 203.872   6
   1   4   3 6073.91 134.502   6
  -1  -4  -3 5966.48 124.870   2
   1  -4   3 6618.76 128.090   1
  -1   4  -3 6607.88 156.821   6
  -1  -4  -4 3392.85 110.130   2
  -1  -4  -4 3369.01 83.4759   7
   1   4   4 3378.52 121.350   6
   1  -4   4 3789.09 121.026   1
   1  -4   5 615.519 102.522   1
   1   4   5 569.480 108.669   6
  -1  -4  -5 473.042 95.4352   2
  -1  -4  -5 553.621 67.7674   7
   1   4   6 6106.83 151.860   6
  -1  -4  -6 5869.72 154.142   2
  -1   4  -6 5652.32 142.052   4
  -1  -4  -6 5758.33 115.640   7
   1  -4   6 6071.03 154.895   1
  -1  -4  -7 3000.75 103.145   7
   1  -4   7 3060.21 146.579   1
  -1  -4  -7 3057.80 142.780   2
  -1   4  -7 2839.75 138.645   4
   1  -4   7 3198.86 132.791   3
  -1  -4  -7 3217.17 132.497   4
   1   4   7 3156.83 142.362   6
   1  -4   8 172.530 130.369   1
  -1  -4  -8 239.862 115.325   4
  -1   4  -8 90.4103 122.400   4
  -1  -4  -8 255.584 85.4784   7
   1  -4   8 279.995 105.363   3
  -1  -4  -8 224.566 121.622   2
  -1  -4  -9 3403.02 129.949   7
  -1   4  -9 3454.90 165.692   4
  -1  -4  -9 3176.07 165.983   2
  -1  -4  -9 3788.03 163.027   4
   1  -4   9 3560.17 148.683   3
   1  -4   9 3371.04 167.490   1
  -1   4 -10 162.614 143.127   4
   1  -4  10 161.295 121.370   3
  -1  -4 -10 352.299 140.414   4
  -1  -4 -10 156.559 137.513   2
   1  -4  10 173.944 149.895   1
   1  -4  11 674.081 163.938   1
  -1  -4 -11 721.624 154.203   2
  -1   4 -11 677.447 157.954   4
  -1  -4 -11 803.289 153.822   4
   1  -4  11 733.588 140.885   3
  -1   4 -12 815.075 164.731   4
   1  -4  12 580.296 149.595   3
   1  -4  12 649.983 177.594   1
  -1  -4 -12 650.357 157.335   4
  -1  -4 -12 637.217 162.724   2
   1  -4  13 1365.48 199.103   1
  -1  -4 -13 1220.22 181.936   4
  -1  -4 -13 1149.07 178.907   2
  -1   4 -13 1094.07 179.495   4
  -1  -4 -14 1510.30 201.530   2
   1  -4  14 1354.82 220.612   1
  -1   4 -14 1412.71 202.285   4
  -1  -4 -14 1507.23 203.878   4
  -1   4 -15 736.146 201.522   4
  -1  -4 -15 749.562 208.475   2
  -1  -4 -15 843.499 218.166   4
  -1  -4 -16 2185.01 244.861   2
  -1  -4 -16 2188.76 251.573   4
  -1   4 -16 1969.56 237.053   4
  -1   4 -17 702.003 224.378   4
  -1  -4 -17 557.371 234.209   2
   1  -5 -17 433.701 238.564   2
   1   5 -17 473.083 221.502   4
   1  -5 -17 443.882 238.667   4
   1  -5 -16 1223.80 249.121   2
   1  -5 -16 1136.67 250.839   4
   1   5 -16 1071.71 221.027   4
  -1  -5  15 823.400 208.423   3
   1  -5 -15 916.866 227.836   4
   1   5 -15 721.979 207.572   4
   1  -5 -15 618.948 228.386   2
   1   5 -14 645.170 184.841   4
   1  -5 -14 363.199 196.701   2
   1  -5 -14 474.510 200.432   4
  -1  -5  14 407.225 179.540   3
   1  -5 -13 222.899 184.362   2
   1  -5 -13 74.8534 180.457   4
   1   5 -13 158.325 160.176   4
  -1  -5  13 159.188 156.628   3
   1  -5 -12 342.139 176.104   2
   1  -5 -12 661.129 184.419   4
   1   5 -12 530.876 160.423   4
  -1  -5  12 427.819 153.322   3
  -1  -5  11 4599.45 198.989   3
   1   5 -11 4111.17 197.726   4
   1  -5 -11 3890.02 216.613   2
   1  -5 -10 2249.26 186.437   2
   1   5 -10 2486.66 176.268   4
  -1  -5  10 2481.69 171.373   3
  -1  -5   9 7811.53 201.965   3
   1  -5  -9 7517.67 217.428   2
   1   5  -9 7468.50 203.438   4
   1   5  -8 56.0818 155.608   6
   1   5  -8 33.2390 124.259   4
  -1  -5   8 114.097 114.054   3
   1  -5  -8 44.3194 134.012   2
   1   5  -7 0.21113 120.147   4
   1   5  -7 69.6980 144.789   6
  -1  -5   7-0.11266 103.854   3
   1  -5  -7 44.1380 122.476   2
   1  -5  -6 1010.97 129.825   2
   1   5  -6 1020.99 121.432   4
  -1  -5   6 1151.04 113.050   3
   1   5  -6 1106.57 147.888   6
   1   5  -5 712.152 128.758   6
   1  -5  -5 637.791 107.494   2
  -1   5   5 781.377 147.811   6
   1  -5  -5 745.896 96.5450   5
  -1  -5   5 792.458 97.2376   3
  -1  -5   4 7157.62 143.132   3
  -1   5   4 6274.10 175.855   6
   1   5  -4 6746.33 156.532   6
   1  -5  -4 6409.03 123.253   5
   1  -5  -4 6546.85 144.371   2
   1  -5  -3 502.585 90.1535   5
  -1   5   3 389.245 141.418   6
  -1  -5   3 407.872 80.6139   3
   1  -5  -3 435.052 85.7664   2
   1   5  -3 484.927 119.815   6
   1   5  -2 1953.37 127.152   6
   1  -5  -2 1495.57 55.7088   1
  -1   5   2 2135.19 152.168   6
   1  -5  -2 2038.95 98.5085   2
   1  -5  -2 1836.62 90.6862   5
   1  -5  -1 9580.92 107.715   1
   1   5  -1 5.61270 56.7394   6
   1  -5  -1 10055.3 149.677   2
  -1   5   1-17.8634 40.8127   6
   1   5   0 11.5805 35.3051   6
   1  -5   0 785.422 69.2293   1
   1  -5   0 887.011 91.9398   2
  -1   5   0-22.3102 40.2130   6
  -1  -5  -1 3058.11 120.635   2
   1  -5   1 3069.56 100.034   1
   1   5   1 2318.52 108.309   6
  -1   5  -2 2943.06 151.834   6
   1  -5   2 3051.88 113.556   1
   1   5   2 2692.61 134.860   6
  -1  -5  -2 2654.43 119.458   2
  -1  -5  -3 326.787 98.8305   2
   1   5   3 505.347 123.794   6
   1  -5   3 377.950 95.1202   1
  -1   5  -3 345.790 145.187   6
   1  -5   4 3530.73 130.367   1
  -1  -5  -4 3240.50 127.065   2
  -1   5  -4 3670.62 167.780   6
   1   5   4 3417.89 146.081   6
  -1  -5  -5 6430.18 158.744   2
   1  -5   5 7203.73 164.423   1
   1   5   5 7172.47 176.328   6
  -1  -5  -6 4069.41 113.218   7
   1   5   6 4829.52 174.950   6
  -1  -5  -6 4322.90 153.213   2
   1  -5   6 4283.74 158.894   1
   1   5   7 627.399 152.238   6
   1  -5   7 578.607 135.366   1
  -1  -5  -7 787.735 133.867   2
   1  -5   7 719.892 110.267   3
   1  -5   8 1855.72 153.115   1
  -1  -5  -8 1778.14 154.125   2
   1  -5   8 1809.08 132.170   3
  -1  -5  -8 1903.84 139.632   4
  -1  -5  -9 708.124 148.864   2
   1  -5   9 842.800 150.901   1
   1  -5   9 810.704 125.105   3
  -1   5  -9 569.852 139.562   4
  -1  -5  -9 702.474 136.689   4
   1  -5  10 65.0678 154.338   1
  -1  -5 -10 52.1071 149.274   2
  -1  -5 -10-6.93578 149.369   4
   1  -5  10 71.8659 128.606   3
   1  -5  11 6123.17 209.369   3
  -1  -5 -11 6342.99 218.823   4
  -1   5 -11 5406.27 217.257   4
  -1  -5 -11 5662.30 223.577   2
   1  -5  11 5360.55 220.091   1
  -1  -5 -12 136.234 163.175   4
   1  -5  12 296.273 147.509   3
   1  -5  12 159.810 175.561   1
  -1  -5 -12 370.845 166.645   2
  -1   5 -12 141.127 165.797   4
   1  -5  13 240.995 184.668   1
   1  -5  13 198.950 157.823   3
  -1  -5 -13 293.571 167.618   4
  -1  -5 -14 666.123 195.735   4
  -1  -5 -14 389.456 197.519   2
  -1   5 -14 329.398 194.374   4
  -1   5 -15 1569.78 223.820   4
  -1  -5 -15 1650.46 236.287   2
  -1   5 -16 14.4790 211.113   4
  -1  -5 -16 66.1708 215.935   2
  -1  -5 -17 210.046 230.270   2
   1   6 -16 4137.19 274.040   4
   1  -6 -16 4788.06 323.876   2
   1  -6 -16 5131.47 312.457   4
   1  -6 -15 138.502 237.575   4
   1   6 -15 308.484 210.330   4
  -1  -6  15 219.232 213.453   3
   1  -6 -14 1588.73 235.480   4
   1   6 -14 1362.23 208.812   4
  -1  -6  14 1338.76 213.096   3
   1  -6 -14 1467.78 237.449   2
   1  -6 -13 60.5609 189.404   2
  -1  -6  13 74.0627 169.649   3
   1  -6 -13 12.1085 181.056   4
   1   6 -12 3149.41 200.458   4
   1  -6 -12 2935.31 224.893   2
  -1  -6  12 3288.67 207.913   3
  -1  -6  11 2589.80 189.509   3
   1   6 -11 2215.06 195.983   4
   1  -6 -11 2606.92 213.443   2
  -1  -6  10 407.331 143.363   3
   1  -6 -10 363.991 170.248   2
   1   6 -10 260.414 158.181   4
   1  -6  -9 3509.71 192.628   2
   1   6  -9 3688.96 180.003   4
  -1  -6   9 3600.44 175.552   3
   1  -6  -8 2016.22 169.927   2
   1   6  -8 1832.75 183.246   6
   1   6  -8 1639.35 150.046   4
  -1  -6   8 1768.75 143.405   3
  -1  -6   7 788.770 127.933   3
   1   6  -7 910.028 175.908   6
   1  -6  -7 1030.50 152.362   2
  -1  -6   6 36974.5 328.366   3
   1  -6  -6 36216.6 346.746   2
   1   6  -6 37963.0 321.256   6
  -1   6   5 1173.97 183.177   6
   1  -6  -5 1081.49 123.532   2
   1   6  -5 1082.97 165.990   6
  -1  -6   5 1083.44 108.997   3
   1  -6  -4 9735.16 180.561   2
  -1   6   4 10027.8 223.907   6
   1  -6  -4 9385.55 148.273   5
  -1  -6   4 10258.5 178.056   3
   1   6  -4 10234.8 206.600   6
   1  -6  -3 316.478 105.804   5
  -1   6   3 211.216 174.308   6
   1  -6  -3 375.357 102.959   2
  -1  -6   3 314.629 91.5302   3
   1   6  -3 234.065 147.904   6
   1  -6  -2 80163.3 320.264   5
   1  -6  -2 79203.6 409.795   2
  -1   6   2 82670.5 431.743   6
   1  -6  -2 77875.9 273.229   1
   1   6  -2 83387.7 418.483   6
   1  -6  -1 11.7418 103.097   2
   1  -6  -1-10.2072 77.0018   1
   1   6   1 1245.23 136.133   6
   1  -6   1 1310.65 104.761   1
  -1  -6  -1 1209.87 128.142   2
  -1   6  -1 1367.63 164.392   6
  -1   6  -2 3716.60 183.584   6
   1   6   2 3499.83 164.001   6
  -1  -6  -2 3369.97 146.519   2
   1  -6   2 3317.81 128.167   1
  -1  -6  -3 476.967 120.726   2
   1   6   3 502.597 152.003   6
   1  -6   3 465.637 119.489   1
  -1   6  -3 413.416 166.435   6
  -1   6  -4 8294.73 216.902   6
  -1  -6  -4 7645.43 181.439   2
   1   6   4 8089.15 206.269   6
   1  -6   4 7887.80 172.267   1
  -1  -6  -5 738.576 127.092   2
   1  -6   5 713.066 129.689   1
  -1   6  -5 1071.89 183.847   6
   1   6   5 828.254 167.625   6
  -1  -6  -6 15714.0 251.621   2
   1  -6   6 17297.4 248.623   1
   1   6   6 17441.3 257.038   6
  -1  -6  -7 171.465 130.124   2
   1   6   7 173.068 171.745   6
   1  -6   7 209.928 112.472   3
   1  -6   7 162.286 142.699   1
   1  -6   8 2218.97 140.312   3
  -1  -6  -8 2243.60 166.249   2
   1  -6   8 2413.81 166.321   1
   1  -6   9 280.733 149.513   1
   1  -6   9 100.004 128.008   3
  -1  -6  -9 135.727 151.303   2
  -1  -6  -9 231.867 140.195   4
  -1  -6 -10 16498.5 315.180   2
   1  -6  10 16702.7 294.975   1
   1  -6  10 17064.2 281.936   3
  -1  -6 -10 19099.3 303.704   4
   1  -6  11 271.830 176.746   1
  -1  -6 -11 57.3976 179.456   2
   1  -6  11 141.591 149.953   3
   1  -6  12 586.745 162.642   3
   1  -6  12 312.743 189.088   1
  -1  -6 -12 619.435 185.813   2
   1  -6  13 233.211 163.981   3
  -1  -6 -13-36.0383 189.386   2
   1  -6  13 244.814 197.530   1
  -1  -6 -14 2372.49 247.637   2
  -1  -6 -15 254.605 226.363   2
  -1  -6 -16 264.589 236.743   2
  -1  -7  16 237.060 239.492   3
   1  -7 -15 1161.54 267.948   2
  -1  -7  15 1225.76 246.889   3
   1  -7 -14 87.8625 220.891   4
  -1  -7  14 324.056 203.610   3
   1  -7 -14 159.496 223.152   2
  -1  -7  13-10.9524 177.895   3
   1  -7 -13 150.958 203.041   4
   1   7 -13 94.8515 172.297   4
  -1  -7  12 475.227 171.636   3
   1  -7 -12 258.548 202.836   2
   1  -7 -11 1365.11 210.811   2
  -1  -7  11 1619.00 186.436   3
  -1  -7  10 364.857 158.789   3
   1  -7 -10 542.347 190.236   2
  -1  -7   9 44.5742 132.239   3
   1  -7  -9 7.28827 165.670   2
   1   7  -8 311.733 191.073   6
  -1  -7   8 241.045 130.410   3
  -1  -7   7 1021.33 133.778   3
   1   7  -7 1042.02 193.836   6
   1  -7  -7 998.442 157.127   2
   1  -7  -6 3.46896 136.047   2
   1   7  -5-15.6756 184.600   6
  -1   7   5 45.5172 199.647   6
   1  -7  -5 50.0758 129.242   2
  -1  -7   5-23.2021 105.037   3
  -1   7   4 173.134 193.440   6
   1  -7  -4 152.198 125.571   2
  -1  -7   4 65.2883 101.175   3
   1   7  -4 159.299 174.876   6
   1   7  -3 702.895 179.067   6
  -1   7   3 464.207 193.647   6
  -1  -7   3 531.169 102.102   3
   1  -7  -3 539.361 128.084   2
   1  -7  -2 241.452 125.917   2
  -1   7   2 271.899 193.436   6
   1   7  -2 27.4453 170.661   6
   1   7  -1 1875.77 181.381   6
   1  -7  -1 1711.52 142.469   2
  -1   7   1 1823.15 203.041   6
   1   7   0 1383.61 173.600   6
  -1   7   0 1537.13 195.365   6
   1  -7   0 1310.06 106.794   1
   1  -7   1 121.249 108.794   1
   1   7   1 333.248 169.438   6
  -1   7  -1 112.896 187.308   6
  -1  -7  -2 692.911 149.402   2
  -1   7  -2 730.889 195.812   6
   1  -7   2 636.092 124.886   1
   1   7   2 653.282 181.550   6
   1  -7   3 2063.01 143.384   1
   1   7   3 2082.03 194.488   6
  -1  -7  -3 2013.06 153.435   2
  -1   7  -3 2025.25 202.992   6
   1  -7   4 444.770 138.372   1
  -1   7  -4 573.750 196.636   6
   1   7   4 433.024 183.617   6
  -1  -7  -4 506.614 139.283   2
   1  -7   5 240.253 141.807   1
  -1  -7  -5 304.543 137.319   2
   1   7   5 372.064 188.466   6
  -1   7  -5 206.981 200.690   6
   1  -7   7 1118.00 128.326   3
   1  -7   7 1149.63 159.613   1
  -1  -7  -7 1152.69 164.815   2
   1   7   7 1031.40 192.362   6
   1  -7   8 339.449 154.213   1
   1  -7   8 342.448 123.588   3
  -1  -7  -8 273.775 155.975   2
  -1  -7  -9 182.375 158.825   2
   1  -7   9 340.498 169.373   1
   1  -7   9 386.765 132.748   3
   1  -7  10 134.917 174.720   1
  -1  -7 -10 305.053 172.278   2
  -1  -7 -11 993.490 197.490   2
   1  -7  11 884.966 165.912   3
   1  -7  11 1100.93 198.415   1
   1  -7  12-28.0961 160.392   3
  -1  -7 -12 60.5129 189.729   2
   1  -7  12 38.7904 195.526   1
   1  -7  13 153.120 210.777   1
   1  -7  13 89.1654 170.718   3
   1  -7  14 291.853 189.691   3
  -1  -7 -15 430.167 234.677   2
  -1  -8  15 225.304 218.080   3
   1  -8 -15 146.512 264.563   2
   1  -8 -14 1114.76 266.202   2
  -1  -8  14 1006.42 230.876   3
   1  -8 -13 28.9505 231.292   2
  -1  -8  12 75.3459 168.894   3
   1  -8 -12 63.1619 209.902   2
  -1  -8  11 1678.31 191.240   3
   1  -8 -11 1537.29 228.140   2
   1  -8 -10 6402.70 276.589   2
  -1  -8  10 6381.76 234.247   3
   1  -8  -9 396.609 174.053   2
  -1  -8   9 152.633 141.028   3
   1  -8  -8 5480.60 234.447   2
  -1  -8   8 5082.53 192.580   3
   1   8  -8 6052.32 248.790   6
  -1  -8   7 48.5865 127.068   3
   1   8  -7 17.0087 202.961   6
   1   8  -6 13523.8 285.302   6
  -1  -8   6 12724.7 241.444   3
   1  -8  -6 11999.9 259.804   2
   1  -8  -5 1027.48 156.578   2
   1   8  -5 1195.21 199.924   6
  -1  -8   5 1170.23 129.872   3
  -1   8   5 1122.68 217.428   6
  -1  -8   4 859.067 117.733   3
  -1   8   4 751.270 218.736   6
   1   8  -4 1120.46 204.370   6
   1  -8  -4 834.736 153.293   2
   1  -8  -3 125.866 138.095   2
  -1   8   3 46.6455 211.500   6
   1   8  -3 161.039 199.749   6
  -1  -8   3 33.7839 104.220   3
   1   8  -2 7307.38 242.605   6
  -1   8   2 7462.03 254.063   6
   1  -8  -2 6514.38 198.398   2
   1   8  -1 6735.10 241.599   6
   1  -8  -1 5651.59 198.412   2
  -1   8   1 6669.22 251.441   6
  -1   8   0 1788.19 222.732   6
   1   8   0 1978.54 203.804   6
   1  -8   1 1580.35 134.736   1
  -1   8  -1 1837.35 218.883   6
   1   8   1 2055.39 206.728   6
  -1   8  -2 16837.9 300.188   6
  -1  -8  -2 14631.4 274.961   2
   1  -8   2 15719.1 230.842   1
   1   8   2 16539.8 297.482   6
   1  -8   3 820.438 143.041   1
  -1  -8  -3 1014.91 167.636   2
   1   8   3 679.802 204.790   6
  -1   8  -3 671.263 214.824   6
  -1  -8  -4 98.9788 154.369   2
   1   8   4 276.658 203.608   6
  -1   8  -4 263.231 212.081   6
   1  -8   4 240.981 144.283   1
  -1  -8  -5 48.5626 157.284   2
   1  -8   5 316.417 148.968   1
   1   8   5 371.262 201.177   6
   1  -8   6 664.868 159.901   1
   1   8   6 1003.66 207.753   6
  -1  -8  -6 704.958 171.998   2
   1  -8   7 704.264 168.295   1
  -1  -8  -7 583.824 172.117   2
   1   8   7 690.431 213.245   6
   1  -8   7 616.627 130.038   3
  -1  -8  -8 2897.62 208.304   2
   1  -8   8 2818.38 200.459   1
   1  -8   8 2523.42 160.162   3
   1  -8   9-9.55186 130.812   3
  -1  -8  -9 29.9079 186.110   2
   1  -8  10-0.60878 189.024   1
   1  -8  10 84.9844 139.000   3
   1  -8  11 1680.38 184.771   3
  -1  -8 -11 1703.04 230.063   2
   1  -8  11 1969.66 230.197   1
   1  -8  12 557.473 222.255   1
  -1  -8 -12 515.257 230.267   2
   1  -8  12 691.271 184.909   3
  -1  -8 -13 1432.99 243.932   2
   1  -8  13 1326.30 207.701   3
   1  -8  14 503.915 194.472   3
   1  -9 -14 27.4651 260.118   2
   1  -9 -13 116.184 239.725   2
  -1  -9  12 330.362 185.117   3
   1  -9 -12 368.254 236.052   2
   1  -9 -11-7.72834 213.046   2
  -1  -9  11 113.196 163.411   3
  -1  -9  10 242.121 162.263   3
   1  -9 -10 7.28779 202.235   2
  -1  -9   8 638.341 151.685   3
   1  -9  -8 811.189 191.996   2
   1   9  -8 758.890 226.838   6
   1   9  -7 1254.25 230.487   6
   1  -9  -7 1054.02 191.752   2
  -1  -9   7 889.428 145.507   3
   1  -9  -6 588.714 179.582   2
   1   9  -6 851.660 227.089   6
  -1  -9   6 638.049 135.507   3
   1  -9  -5 657.989 174.808   2
  -1  -9   5 634.326 130.293   3
   1   9  -5 791.922 224.119   6
  -1  -9   4 3301.85 158.761   3
   1   9  -4 4391.40 247.915   6
  -1   9   4 3935.18 250.079   6
   1  -9  -4 3403.84 190.353   2
   1  -9  -3-3.94551 156.355   2
   1   9  -3 16.8518 210.997   6
  -1  -9   3 6.83002 113.358   3
  -1  -9   2 708.425 121.239   3
   1  -9  -2 492.710 163.726   2
  -1   9   2 685.758 223.215   6
   1   9  -2 931.841 214.050   6
   1   9  -1 635.654 211.566   6
  -1   9   1 894.981 222.517   6
   1   9   0 3509.24 233.887   6
  -1   9   0 3504.89 239.812   6
   1   9   1 1771.89 219.560   6
  -1   9  -1 1829.44 229.376   6
   1   9   2-8.43173 209.398   6
  -1   9  -2 79.2745 218.357   6
   1  -9   3 233.953 151.646   1
   1   9   3 408.427 213.219   6
  -1  -9  -3 198.664 176.715   2
  -1  -9  -4 4006.45 218.110   2
   1  -9   4 4778.99 206.833   1
   1   9   4 4969.74 254.247   6
  -1   9  -4 4812.93 260.705   6
  -1  -9  -5 330.684 178.150   2
   1   9   5 182.553 226.232   6
   1  -9   5 396.307 167.606   1
   1   9   6 86.0095 226.617   6
  -1  -9  -7 246.966 187.817   2
   1   9   7-37.2798 222.736   6
   1  -9   7 47.3842 132.409   3
  -1  -9  -8 1423.08 216.639   2
   1  -9   8 1848.22 206.560   1
   1  -9   8 1286.88 157.313   3
   1  -9   9 476.218 154.043   3
  -1  -9  -9 598.333 216.194   2
   1  -9   9 255.669 198.035   1
   1  -9  10 184.625 210.074   1
  -1  -9 -11 781.943 243.498   2
   1  -9  11 756.867 172.616   3
   1  -9  11 911.978 236.763   1
  -1  -9 -12 676.590 248.856   2
   1  -9  12 738.031 184.557   3
   1  -9  13-11.4786 181.468   3
   1  -9  14 107.320 197.673   3
  -1 -10  13 235.503 209.728   3
   1 -10 -12 147.699 254.478   2
   1 -10 -11-3.47510 240.723   2
  -1 -10  11 130.879 166.675   3
  -1 -10  10 12.4845 171.185   3
   1 -10 -10 196.039 234.302   2
  -1 -10   9 13.5482 150.141   3
   1 -10  -9 63.0955 210.509   2
  -1 -10   8 786.609 160.489   3
   1 -10  -8 649.361 221.950   2
   1  10  -8 883.060 257.467   6
   1 -10  -7 252.952 203.072   2
  -1 -10   7 9.94787 139.417   3
   1  10  -7-7.04578 239.998   6
   1 -10  -6 167.182 188.901   2
   1  10  -6 342.772 240.777   6
  -1 -10   6 237.759 136.803   3
   1  10  -5 755.426 244.451   6
   1 -10  -5 396.327 184.486   2
  -1 -10   5 557.666 143.451   3
   1  10  -4 158.990 233.418   6
  -1 -10   4 190.035 133.043   3
   1 -10  -4 52.2989 180.616   2
  -1  10   3 902.633 249.415   6
   1 -10  -3 649.369 185.976   2
   1  10  -3 870.625 235.302   6
  -1 -10   3 813.390 134.834   3
  -1 -10   2 10.6996 121.487   3
   1  10  -2 207.947 223.887   6
  -1  10   2 48.4968 235.003   6
   1  10  -1 4859.27 263.983   6
  -1 -10   1 3870.71 170.687   3
  -1  10   1 4554.95 275.877   6
  -1  10   0 4140.61 272.021   6
   1  10   0 4270.21 262.516   6
  -1  10  -1 1218.58 244.367   6
   1  10   1 845.348 233.726   6
  -1  10  -2 7759.82 293.968   6
   1  10   2 8179.88 288.749   6
  -1  10  -3 243.958 239.926   6
   1  10   3 116.894 232.538   6
  -1 -10  -4 2103.33 227.424   2
   1  10   4 2970.37 262.555   6
   1 -10   5 198.189 190.274   1
   1  10   5-23.6002 233.003   6
  -1 -10  -5 65.8418 195.558   2
   1 -10   6 4255.91 186.634   3
   1  10   6 5276.07 286.351   6
   1 -10   6 5034.39 243.173   1
  -1 -10  -6 4188.88 256.810   2
   1 -10   7 122.190 139.865   3
   1  10   7 121.755 239.287   6
  -1 -10  -7 157.968 202.920   2
  -1 -10  -8 175.076 216.963   2
   1 -10   8 150.855 146.288   3
   1 -10   8 195.834 214.639   1
   1 -10   9 366.181 156.363   3
  -1 -10  -9 95.2045 238.303   2
   1 -10  10 62.9219 163.331   3
  -1 -10 -10 51.9382 247.709   2
  -1 -10 -11 1149.04 272.374   2
   1 -10  11 827.839 187.398   3
  -1 -10 -12 73.3247 268.255   2
   1 -10  12 64.4906 180.136   3
   1 -11 -11 402.848 274.423   2
  -1 -11  11 461.603 185.473   3
   1 -11 -10 252.170 263.296   2
  -1 -11   8 2496.95 204.941   3
   1 -11  -8 3214.89 291.225   2
   1  11  -8 3247.89 311.284   6
  -1 -11   7 6.89735 154.489   3
   1 -11  -7 39.8775 215.965   2
   1 -11  -6 70.0861 213.973   2
  -1 -11   6-23.0737 146.590   3
   1  11  -6 104.433 253.468   6
  -1 -11   5 367.202 152.679   3
   1  11  -5 419.541 257.047   6
  -1 -11   4 2522.64 177.393   3
   1 -11  -4 2673.05 240.153   2
   1  11  -4 3345.52 284.618   6
   1  11  -3 193.481 248.348   6
  -1 -11   3 258.672 139.656   3
  -1 -11   2 363.322 143.038   3
   1  11  -2 595.688 252.129   6
   1  11  -1 636.165 248.003   6
  -1 -11   1 510.904 147.553   3
  -1  11   1 997.313 254.493   6
   1  11   0 1062.22 253.470   6
  -1 -11   0 779.800 149.785   3
  -1  11   0 1132.64 258.850   6
   1  11   1 112.753 238.628   6
   1  11   2 618.501 252.219   6
   1  11   3 236.977 252.522   6
   1  11   4 1917.98 277.792   6
   1  11   5 664.274 266.685   6
   1 -11   5 605.053 155.584   3
  -1 -11  -5 907.316 242.817   2
   1 -11   6 459.464 156.484   3
  -1 -11  -6 778.806 234.765   2
   1  11   7 451.045 268.547   6
  -1 -11  -7 296.305 237.688   2
   1 -11   8-17.9008 156.927   3
  -1 -11  -9 41.3738 261.144   2
   1 -11   9 142.288 156.394   3
  -1 -11 -10 35.3924 255.417   2
   1 -11  10 101.905 168.859   3
  -1 -12   8 56.8329 174.968   3
   1 -12  -8 46.5819 261.880   2
  -1 -12   7-8.27457 160.340   3
   1  12  -6 179.623 288.694   6
  -1 -12   6 186.850 154.117   3
   1 -12  -5 19.6953 243.407   2
  -1 -12   5-33.4754 153.059   3
   1  12  -5 45.6119 281.741   6
  -1 -12   4 347.910 165.406   3
   1  12  -4 481.288 281.979   6
  -1 -12   3 567.261 165.597   3
   1  12  -3 567.530 277.770   6
   1  12  -2 1196.40 277.991   6
  -1 -12   2 730.015 170.328   3
  -1 -12   1 291.262 160.374   3
   1  12  -1 63.9761 263.983   6
  -1 -12   0 244.532 164.922   3
   1  12   0 242.576 270.708   6
   1  12   1 88.7178 262.622   6
   1  12   2 323.323 267.777   6
   1  12   3 413.693 273.682   6
   1 -12   4 27.6722 149.087   3
   1  12   4 315.252 271.499   6
   1 -12   5 245.066 158.337   3
   1  12   5 702.153 283.569   6
   1 -12   6 102.513 157.445   3
   1  12   6 20.4016 293.097   6
  -1 -12  -6 90.3768 267.399   2
   1 -12   7 109.879 164.306   3
  -1 -12  -7 112.005 273.694   2
   1 -12   8 68.7260 177.221   3
  -1 -12  -9 845.600 305.318   2
   1 -12   9 537.136 181.103   3
   1  13  -7 54.0020 328.161   6
   1 -13  -7 213.716 282.367   2
  -1 -13   7-20.6176 166.105   3
   1  13  -6-27.2265 312.660   6
   1  13  -5 202.642 304.952   6
  -1 -13   4 566.944 187.312   3
   1  13  -4 365.573 304.425   6
   1  13  -3 100.511 291.591   6
   1  13  -2 82.1475 283.812   6
  -1 -13   2 252.218 175.301   3
  -1 -13   1-2.20932 175.232   3
   1  13   0 1046.52 299.029   6
   1  13   2 1116.38 299.717   6
   1 -13   3 476.331 178.075   3
   1  13   3 587.827 300.240   6
   1 -13   4 121.706 173.568   3
   1  13   4 373.645 305.589   6
   1  13   6 133.903 312.062   6
  -1 -14   4 233.061 194.498   3
   1  14  -3 223.209 331.709   6
  -1 -14   3 128.638 191.596   3
   1  14  -1 179.016 318.421   6
   1  14   0 73.7882 319.861   6
   1 -14   1-10.9013 184.926   3
   1  14   1 104.714 319.103   6
   1  14   2 23.0349 320.343   6
   1 -14   2 112.000 186.455   3
   1 -14   3 307.970 192.560   3
   2   0 -18 4161.62 266.722   4
   2   0 -16 5964.47 257.351   4
   2   0 -15 145.233 163.781   4
   2   0 -14 3127.36 190.649   4
   2   0 -12 1879.72 162.733   4
   2   0 -11 51.9676 120.745   4
   2   0 -10 8718.67 195.197   4
   2   0  -9 47.0406 135.721   8
   2   0  -9 8.87704 107.773   4
   2   0  -8 410.379 96.0435   4
   2   0  -8-15.5009 48.0412   8
   2   0  -7-8.42214 41.7608   8
  -2   0   6 362674. 2971.16   3
   2   0  -6 359488. 2010.39   0
  -2   0   5 0.88583 66.4653   3
   2   0  -4 311198. 1812.33   0
   2   0  -4 315046. 2460.44   5
   2   0  -3 66.5114 93.5175   0
   2   0  -2 69769.9 225.187   0
   2   0  -1 244.204 48.1824   5
   2   0  -1 104.879 64.5732   0
   2   0   0 63.6877 61.6721   0
  -2   0   0 134.868 41.3965   7
   2   0   1 60.2184 68.3765   0
  -2   0  -2 11848.6 108.928   4
   2   0   2 11002.2 106.412   0
   2   0   3-2.70816 49.1021   1
  -2   0  -3-2.08418 41.7851   2
  -2   0  -3 95.9881 50.7993   7
  -2   0  -3 8.86968 65.7779   4
   2   0   3-6.69863 71.7833   0
   2   0   4 115874. 1409.35   1
  -2   0  -4 111704. 1376.92   4
   2   0   4 113064. 1020.22   0
  -2   0  -4 116688. 1209.84   2
  -2   0  -5-16.3011 75.6755   4
   2   0   5 43.7364 45.5189   3
   2   0   5 18.6677 64.5455   1
   2   0   5-6.10457 79.6693   0
   2   0   6 10616.2 104.270   3
  -2   0  -6 11691.0 159.341   4
   2   0   6 11550.3 151.866   1
   2   0   7 21.2968 56.2038   3
  -2   0  -7-6.17090 92.1995   4
   2   0   7 22.8994 92.4945   1
  -2   0  -8 87765.6 447.857   4
   2   0   8 84078.9 434.581   1
   2   0   8 82572.9 324.508   3
   2   0   9-19.6166 132.413   1
  -2   0 -10 66527.9 449.864   4
   2   0  10 64078.8 435.798   1
   2   0  11 102.933 139.465   1
   2   0  12 2830.57 185.829   1
  -2   0 -12 3587.99 171.562   2
  -2   0 -12 3427.49 180.245   4
   2   0  13 108.692 180.008   1
  -2   0 -13 100.203 160.766   4
   2   0  14 210.040 195.930   1
  -2   0 -14 178.210 163.077   4
  -2   0 -15-13.9550 177.520   4
  -2   0 -16 2656.63 233.406   4
  -2   0 -17 51.1393 213.867   7
  -2   0 -17-8.13995 217.397   4
  -2   0 -18 1720.91 266.006   7
   2   1 -18 20.4428 209.743   4
   2  -1 -17 8.05594 204.337   4
   2   1 -17 111.729 192.833   4
   2  -1 -16 1088.08 204.790   4
   2   1 -16 895.975 196.096   4
   2   1 -15 1805.02 186.528   4
   2  -1 -15 1797.40 185.253   4
   2  -1 -14 895.342 170.602   4
   2   1 -14 949.944 167.262   4
  -2  -1  13 376.601 150.383   3
   2  -1 -13 527.977 156.265   4
   2   1 -13 444.595 151.835   4
   2   1 -12 1305.20 156.033   4
   2  -1 -12 1099.32 160.158   4
  -2  -1  12 1486.47 155.250   3
  -2  -1  11 2757.88 150.794   3
   2  -1 -11 2399.28 154.562   4
   2   1 -11 2377.68 149.097   4
   2   1 -10 3690.15 152.141   4
  -2  -1  10 3821.47 149.970   3
   2  -1 -10 3549.46 153.475   4
   2  -1  -9 7208.52 171.538   4
  -2  -1   9 7603.06 166.127   3
   2   1  -9 7575.07 171.679   4
   2   1  -8 1728.38 142.532   8
   2   1  -8 1516.97 116.489   4
  -2  -1   8 1352.87 105.201   3
   2  -1  -8 1409.31 153.184   8
   2   1  -8 1116.01 90.6114   0
   2   1  -7 1431.04 95.3363   0
   2  -1  -7 1830.19 133.211   8
   2   1  -7 1476.14 100.687   4
  -2  -1   7 1304.22 94.7240   3
  -2  -1   6 1883.32 94.8971   3
   2  -1  -6 1951.35 140.419   8
   2   1  -6 2180.82 92.2361   0
   2   1  -6 2341.32 137.525   8
   2   1  -6 2206.75 101.602   4
   2   1  -5 1990.04 85.7609   4
   2  -1  -5 1805.20 138.885   8
   2   1  -5 1858.06 135.514   8
   2   1  -5 2013.20 82.5069   0
  -2  -1   5 1938.55 84.1217   3
   2  -1  -5 2045.31 107.163   5
   2   1  -4 9102.56 112.871   0
   2  -1  -4 8943.86 139.595   5
  -2  -1   4 8787.62 122.973   3
   2  -1  -3 953.537 96.3586   5
   2   1  -3 958.120 76.3336   0
   2   1  -3 1075.32 85.0100   5
  -2  -1   3 841.865 66.8533   3
   2   1  -2 101019. 1073.62   0
   2   1  -2 97434.2 1110.02   5
  -2  -1   2 98656.2 1176.52   3
   2  -1  -2 101509. 1178.78   5
   2   1  -1 4473.06 82.6011   0
   2  -1  -1 4537.86 78.1670   5
   2   1  -1 4316.01 79.4458   5
  -2  -1   1 4461.61 75.4440   3
   2   1   0 3025.66 74.3550   0
  -2   1   0 3197.56 57.9377   7
   2   1   1 820.996 66.2209   0
  -2  -1  -1 839.390 61.9452   2
  -2   1  -1 864.291 51.4598   7
  -2  -1  -1 879.371 61.7537   7
  -2  -1  -2 106301. 1051.76   2
   2   1   2 105563. 1045.94   0
  -2  -1  -2 100400. 937.281   4
  -2  -1  -3 62368.9 226.862   4
   2  -1   3 66316.4 263.111   1
  -2   1  -3 66361.4 267.298   4
  -2  -1  -3 68028.1 281.176   7
  -2  -1  -3 63431.1 229.171   2
   2   1   3 62945.2 212.759   0
  -2   1  -4 69.4837 74.8308   4
  -2  -1  -4 87.3581 64.3199   4
  -2  -1  -4 114.431 58.4830   2
   2   1   4 99.8439 51.9381   1
   2  -1   4 111.122 62.0096   1
  -2  -1  -4 77.2747 62.5831   7
   2   1   4 69.5114 60.6050   0
  -2  -1  -5 73625.6 302.223   2
  -2  -1  -5 71778.8 309.568   4
  -2   1  -5 73806.9 331.095   4
   2   1   5 72017.1 223.558   0
  -2  -1  -5 73935.7 341.927   7
   2   1   5 71122.7 292.862   1
   2  -1   5 71584.8 321.512   1
   2   1   6 3551.62 103.777   1
  -2  -1  -6 3384.42 106.500   4
  -2   1  -6 3548.02 113.818   4
   2  -1   6 3831.90 90.3954   3
   2   1   6 3063.10 56.6391   3
  -2  -1  -6 3606.76 104.286   2
   2   1   6 3375.48 85.4765   0
   2  -1   6 3601.30 111.936   1
  -2   1  -7 14177.0 189.242   4
   2   1   7 12443.0 106.089   3
  -2  -1  -7 13500.6 179.102   4
   2   1   7 14453.3 181.814   1
  -2  -1  -7 13671.3 172.536   2
   2  -1   7 14634.2 157.066   3
   2  -1   7 14704.4 196.560   1
   2   1   7 11796.7 108.303   0
  -2   1  -8 1205.68 122.390   4
  -2  -1  -8 1444.72 125.975   4
  -2  -1  -8 1311.91 113.364   2
   2  -1   8 1429.37 133.403   1
   2  -1   8 1288.19 88.7006   3
   2   1   8 1198.30 123.380   1
   2  -1   9 30009.0 239.745   3
   2  -1   9 29832.7 299.407   1
  -2  -1  -9 30682.0 295.897   4
  -2   1  -9 31412.9 305.640   4
   2   1   9 28901.0 279.069   1
  -2  -1  -9 30694.7 282.859   2
  -2  -1 -10 730.896 134.062   4
   2  -1  10 691.592 150.981   1
  -2   1 -10 553.034 139.124   4
   2   1  10 697.309 137.310   1
  -2  -1 -10 854.152 128.135   2
  -2   1 -11 562.535 137.162   4
   2  -1  11 519.558 145.895   1
   2   1  11 508.352 142.757   1
  -2  -1 -11 560.437 136.454   4
  -2  -1 -11 471.367 129.748   2
   2  -1  12 768.063 164.750   1
   2   1  12 786.565 162.952   1
  -2  -1 -12 591.423 160.649   4
  -2   1 -12 608.762 158.717   4
  -2  -1 -12 742.637 142.850   2
  -2  -1 -13 13073.8 262.959   2
  -2  -1 -13 12427.5 274.694   4
  -2   1 -13 11611.3 267.908   4
   2  -1  13 11871.8 280.893   1
  -2   1 -14 4.26007 164.652   4
   2  -1  14 94.8231 185.060   1
  -2  -1 -14 207.429 167.353   4
   2  -1  15 121.508 214.806   1
  -2  -1 -15 20.0058 183.164   4
  -2   1 -15 10.3876 179.111   4
  -2  -1 -15 252.387 162.462   7
  -2   1 -16 38.0754 199.873   4
  -2  -1 -16 98.0013 194.027   4
  -2  -1 -17 3487.27 268.302   4
  -2   1 -17 3047.15 263.681   4
   2  -2 -18 5.53181 224.541   4
   2  -2 -18 118.768 218.204   2
   2  -2 -17 258.154 207.775   2
   2  -2 -17 258.442 211.090   4
   2   2 -17 282.916 206.098   4
   2  -2 -16 642.208 215.120   2
   2  -2 -16 659.652 202.433   4
   2   2 -16 724.748 190.530   4
   2   2 -15 586.105 174.722   4
   2  -2 -15 825.156 186.074   4
   2  -2 -14 2133.91 190.045   4
  -2  -2  14 2458.86 181.858   3
   2   2 -14 2112.78 185.611   4
  -2  -2  13 1333.20 157.240   3
   2  -2 -13 1100.74 174.064   4
   2   2 -13 993.545 158.852   4
   2  -2 -12 32279.6 377.144   4
   2   2 -12 33400.1 369.457   4
  -2  -2  12 33252.8 352.397   3
   2   2 -11 291.572 136.274   4
   2  -2 -11 190.267 132.858   4
  -2  -2  11 137.290 119.314   3
  -2  -2  10 360.882 117.617   3
   2   2 -10 440.318 125.164   4
  -2  -2   9 2019.55 123.460   3
   2   2  -9 2247.83 134.991   4
   2   2  -8 25415.7 280.603   8
   2  -2  -8 25284.7 283.840   8
   2   2  -8 24738.8 248.050   4
  -2  -2   8 24892.8 251.118   3
   2   2  -8 26908.5 184.543   0
   2   2  -7 1619.14 141.827   8
  -2  -2   7 1500.13 98.0947   3
   2   2  -7 1475.93 85.8994   0
   2  -2  -7 1676.23 144.184   8
   2   2  -7 1443.48 102.782   4
   2   2  -6 456.450 87.2259   4
   2   2  -6 251.090 131.328   8
   2  -2  -6 295.802 135.870   8
  -2  -2   6 375.989 79.5357   3
   2   2  -6 367.568 76.3620   0
   2   2  -5 11446.7 183.340   8
   2  -2  -5 10732.5 155.794   5
   2  -2  -5 10808.2 183.467   8
  -2  -2   5 10804.1 144.214   3
   2   2  -5 11347.9 141.666   4
   2  -2  -4 162980. 1794.27   5
  -2  -2   4 159775. 1845.67   3
   2   2  -4 168368. 1676.30   4
  -2  -2   3 1130.05 70.4845   3
   2   2  -3 1160.95 65.1242   4
   2  -2  -3 1208.60 95.9908   5
  -2  -2   2 160556. 1592.88   3
   2  -2  -2 173660. 1649.87   5
   2   2  -1 50300.3 185.362   5
  -2  -2   1 49078.6 208.138   3
   2  -2  -1 49004.4 167.994   2
  -2   2   0 999999. 3037.19   7
  -2  -2   0 977723. 3179.02   3
  -2  -2  -1 239822. 1878.99   2
   2  -2   2 14571.1 133.382   1
  -2  -2  -2 15242.4 144.304   7
  -2  -2  -2 14257.2 133.642   2
   2  -2   3 20941.2 168.175   1
  -2  -2  -3 19880.0 132.373   4
  -2  -2  -3 21581.4 167.398   7
  -2  -2  -3 19104.9 151.120   2
  -2  -2  -4 170060. 1836.74   2
   2  -2   4 175798. 1947.07   1
  -2  -2  -4 176489. 1920.72   7
  -2  -2  -4 165287. 1627.86   4
  -2   2  -4 173100. 1911.41   4
   2   2   4 162157. 1439.52   1
   2  -2   5 3624.69 105.327   1
  -2  -2  -5 3649.50 104.979   2
   2   2   5 3553.20 83.5992   1
  -2  -2  -5 3603.13 96.9468   4
  -2  -2  -5 3872.09 103.325   7
   2   2   6 2057.93 79.4330   0
  -2  -2  -6 2178.75 101.490   2
  -2  -2  -6 2310.19 100.103   4
   2  -2   6 2319.92 108.590   1
   2   2   6 2163.37 89.2979   1
  -2  -2  -6 2344.61 97.9835   7
   2  -2   7 1310.56 93.4364   3
   2   2   7 1280.74 103.034   1
  -2  -2  -7 1181.19 108.407   2
  -2   2  -7 1116.57 109.167   4
  -2  -2  -7 1302.18 105.387   4
  -2  -2  -7 1314.64 96.2772   7
   2  -2   7 1177.77 114.141   1
   2   2   7 1039.08 81.2926   0
  -2  -2  -8 5183.30 150.450   2
  -2   2  -8 5399.18 160.640   4
   2  -2   8 5297.15 163.282   1
   2  -2   8 5952.61 140.850   3
  -2  -2  -8 5680.20 154.443   4
  -2  -2  -8 5361.94 144.486   7
   2   2   8 5100.54 140.771   1
   2  -2   9 20570.6 224.688   3
   2   2   9 18977.9 230.114   1
  -2  -2  -9 20498.5 253.197   2
  -2  -2  -9 20941.4 254.260   4
  -2   2  -9 20061.2 262.371   4
  -2  -2  -9 20664.2 254.724   7
   2  -2   9 19753.7 261.270   1
   2  -2  10 3221.57 172.706   1
   2  -2  10 3380.18 138.360   3
  -2  -2 -10 3210.03 154.542   2
  -2  -2 -10 3194.52 157.863   4
   2   2  10 3002.81 153.789   1
  -2   2 -10 3321.53 167.425   4
  -2  -2 -10 3319.11 150.074   7
  -2  -2 -11 7857.44 206.519   4
  -2   2 -11 7437.04 210.502   4
  -2  -2 -11 7511.85 195.584   7
   2  -2  11 7279.06 214.837   1
  -2  -2 -11 7634.65 200.689   2
  -2  -2 -12 837.199 142.775   7
  -2  -2 -12 946.987 153.918   4
  -2  -2 -12 971.151 150.062   2
  -2   2 -12 902.606 160.978   4
   2  -2  12 772.865 175.735   1
  -2  -2 -13 149.581 141.425   7
   2  -2  13 178.399 179.862   1
  -2  -2 -13 203.393 163.640   4
  -2   2 -13 285.316 163.333   4
  -2  -2 -13 365.016 156.405   2
  -2  -2 -14 158.260 173.686   4
   2  -2  14-9.26179 192.715   1
  -2  -2 -14 159.487 166.746   2
  -2  -2 -14 92.3597 145.885   7
  -2   2 -15 2473.05 219.616   4
  -2  -2 -15 2764.31 219.730   4
   2  -2  15 2875.00 252.916   1
  -2  -2 -16 153.245 197.054   4
  -2   2 -17 398.286 225.367   4
  -2  -2 -17 17.8160 226.472   4
   2  -3 -18 936.306 237.785   2
   2   3 -18 1091.09 230.678   4
   2  -3 -18 789.705 250.078   4
   2  -3 -17 28.5907 210.172   4
   2  -3 -16 2033.34 238.544   2
   2  -3 -16 1930.11 228.406   4
   2   3 -16 1712.01 214.611   4
  -2  -3  15 96.9163 166.334   3
  -2  -3  14 1185.14 172.554   3
   2  -3 -14 1245.43 200.893   2
   2  -3 -14 1184.97 194.718   4
   2   3 -14 1071.29 174.387   4
  -2  -3  13 784.007 152.637   3
   2   3 -13 818.940 161.574   4
   2  -3 -13 809.197 186.974   2
   2  -3 -13 858.854 176.157   4
   2  -3 -12 13029.9 274.006   4
   2   3 -12 13073.1 258.321   4
  -2  -3  12 13327.2 256.225   3
   2  -3 -12 14197.2 299.504   2
   2   3 -11 125.898 136.506   4
  -2  -3  11 98.8206 124.456   3
  -2  -3  10 1745.97 144.245   3
   2   3 -10 1991.21 150.717   4
  -2  -3   9 6945.82 172.829   3
   2   3  -9 7205.18 181.089   4
   2   3  -8 15030.4 233.595   8
  -2  -3   8 14291.6 205.559   3
   2  -3  -8 15274.4 241.939   8
   2   3  -8 14377.9 161.690   6
   2   3  -8 15233.2 208.951   4
   2   3  -7 518.550 99.6975   4
   2   3  -7 694.817 134.192   8
  -2  -3   7 516.034 90.9046   3
   2  -3  -7 541.962 139.180   8
   2  -3  -6 57888.7 330.696   5
  -2  -3   6 56953.8 338.340   3
   2  -3  -6 57974.8 352.319   2
   2  -3  -6 57220.2 348.888   8
   2   3  -6 57658.1 343.018   8
   2   3  -6 58933.8 319.093   4
   2   3  -5 1118.65 130.784   8
   2  -3  -5 1268.03 108.138   5
   2  -3  -5 1259.21 96.9250   2
   2   3  -5 1157.84 85.7080   4
  -2  -3   5 1188.73 83.3532   3
   2  -3  -5 1201.01 134.729   8
   2  -3  -4 2026.51 139.040   8
   2  -3  -4 2132.00 108.603   5
   2  -3  -4 2098.26 93.5007   2
   2   3  -4 2177.52 137.821   8
  -2  -3   4 2012.80 83.2856   3
   2   3  -4 1950.43 80.4472   4
   2  -3  -3 11021.0 144.458   5
  -2  -3   3 10554.6 133.857   3
   2  -3  -3 10510.1 128.988   2
   2   3  -3 10996.4 111.113   4
   2   3  -2 231007. 1408.72   4
   2  -3  -2 249626. 2043.39   5
  -2  -3   2 238325. 2080.82   3
   2  -3  -2 250488. 1969.95   2
   2  -3  -1 34127.0 170.156   2
  -2  -3   1 31765.6 186.434   3
  -2  -3   0 3483.98 72.9532   3
   2  -3   0 3871.36 72.7392   2
   2  -3   1 18001.1 146.915   1
  -2  -3  -1 18065.9 170.902   2
  -2  -3  -1 16107.0 109.788   3
   2  -3   2 3609.98 86.8785   1
  -2  -3  -2 3562.64 100.549   2
  -2  -3  -3 1299.83 82.0711   2
  -2  -3  -3 1213.80 58.4816   4
  -2  -3  -3 1360.24 78.4894   7
   2  -3   3 1286.05 77.3034   1
  -2  -3  -4 33.4850 70.1313   2
  -2  -3  -4 35.9347 60.1136   4
   2  -3   4 70.3554 70.0400   1
   2   3   4 22.2017 43.5671   1
  -2  -3  -4 81.5497 64.8856   7
  -2  -3  -5 2601.59 88.9442   4
   2   3   5 2407.28 71.7254   1
  -2  -3  -5 2789.00 95.0304   7
   2  -3   5 2722.80 107.130   1
  -2  -3  -5 2722.10 107.505   2
  -2  -3  -6 35417.3 245.750   4
  -2  -3  -6 35413.1 279.161   2
   2  -3   6 36217.2 284.128   1
   2   3   6 33163.7 204.995   1
  -2  -3  -6 36378.6 263.521   7
  -2  -3  -7 2981.60 132.477   2
   2   3   7 2999.26 120.428   6
   2   3   7 2685.35 102.932   1
  -2   3  -7 3247.67 134.945   4
   2  -3   7 3327.88 142.318   1
  -2  -3  -7 3129.37 118.438   7
  -2  -3  -7 3037.46 119.466   4
  -2  -3  -8 8837.55 190.963   2
  -2  -3  -8 9151.77 176.547   7
  -2  -3  -8 8615.32 170.045   4
   2  -3   8 8706.08 190.005   1
  -2   3  -8 8863.56 190.594   4
   2  -3   8 9415.86 176.004   3
  -2  -3  -9 17985.6 257.929   2
  -2  -3  -9 18213.6 243.803   4
  -2  -3  -9 18268.8 239.586   7
  -2   3  -9 18208.1 259.444   4
   2  -3   9 16730.2 249.660   1
   2  -3   9 19195.1 237.835   3
   2  -3  10 17012.9 240.081   3
  -2  -3 -10 16678.7 266.312   2
  -2  -3 -10 16967.9 254.042   4
  -2  -3 -10 16409.2 245.694   7
  -2   3 -10 16150.0 266.802   4
   2  -3  10 15078.7 256.700   1
   2  -3  11 109.343 144.613   1
  -2  -3 -11 56.1065 143.763   4
  -2  -3 -11 73.9180 134.933   2
  -2  -3 -11 121.976 113.003   7
   2  -3  12 6.84192 162.295   1
  -2  -3 -12 60.5701 146.717   4
  -2  -3 -12 15.0811 143.722   2
  -2   3 -12 54.1125 152.381   4
  -2  -3 -12-4.23352 121.075   7
  -2  -3 -13 6765.84 240.094   2
  -2  -3 -13 6705.89 224.693   4
  -2   3 -13 6222.47 241.281   4
   2  -3  13 6674.61 245.620   1
  -2  -3 -14 185.318 170.752   2
  -2   3 -14 88.5354 178.940   4
  -2  -3 -15 377.296 192.589   4
   2  -3  15 231.421 224.078   1
  -2  -3 -15 242.842 195.984   2
  -2   3 -15 232.235 196.838   4
  -2  -3 -16 404.733 216.499   4
  -2   3 -16 384.965 214.185   4
  -2  -3 -17 363.284 228.061   4
  -2   3 -17 133.562 224.156   4
   2  -4 -18 151.053 248.168   4
   2  -4 -17 175.933 225.989   4
   2   4 -17 27.3443 204.316   4
   2  -4 -17 212.925 227.784   2
   2   4 -16 4340.00 248.981   4
   2  -4 -16 5049.42 288.893   2
   2  -4 -16 4703.77 279.664   4
   2   4 -15 142.768 181.982   4
  -2  -4  15 257.805 181.449   3
   2  -4 -15 410.655 203.070   4
  -2  -4  14 696.519 174.052   3
   2  -4 -14 810.376 202.330   4
   2   4 -14 587.501 181.111   4
   2  -4 -14 797.806 199.967   2
   2  -4 -13 726.625 191.615   2
   2   4 -13 649.376 161.952   4
   2  -4 -13 533.977 185.236   4
  -2  -4  13 641.574 156.175   3
  -2  -4  12 731.497 157.223   3
   2   4 -12 861.597 157.984   4
   2  -4 -12 729.123 178.438   2
   2  -4 -11 13106.9 286.472   2
  -2  -4  11 13088.4 254.457   3
   2   4 -11 12702.5 251.127   4
  -2  -4  10 27275.6 318.352   3
   2  -4 -10 28027.8 349.372   2
   2   4 -10 27419.6 310.878   4
   2   4  -9 79.3988 126.634   4
   2  -4  -9 107.990 140.535   2
  -2  -4   9 61.0319 111.992   3
   2   4  -8 4418.75 148.565   6
  -2  -4   8 4836.58 158.070   3
   2   4  -8 4715.06 154.919   4
   2  -4  -8 4616.63 169.636   2
  -2  -4   7 878.289 107.420   3
   2  -4  -7 1005.45 126.314   2
   2   4  -7 982.299 115.467   4
   2   4  -7 1095.58 136.980   8
   2  -4  -7 964.998 144.080   8
   2   4  -7 850.794 118.376   6
   2  -4  -6 3251.95 135.525   5
  -2  -4   6 3312.29 119.523   3
   2   4  -6 3261.72 117.374   4
   2   4  -6 3206.02 141.843   8
   2  -4  -6 3317.60 132.894   2
   2  -4  -6 3294.71 151.397   8
   2   4  -6 3052.03 121.072   6
   2  -4  -5-20.0132 88.0969   2
   2   4  -5 53.7595 115.516   8
   2  -4  -5 117.038 105.667   5
   2   4  -5-1.58587 80.4955   4
  -2  -4   4 17128.1 188.331   3
   2  -4  -4 16548.7 193.307   8
   2   4  -4 16822.4 187.443   8
   2  -4  -4 17612.3 191.173   5
   2  -4  -4 17049.9 186.706   2
   2   4  -4 16110.0 153.004   4
   2   4  -3 16709.3 141.674   4
   2  -4  -3 17335.1 173.106   2
  -2  -4   3 17950.4 180.776   3
   2  -4  -3 17862.7 175.709   5
   2  -4  -2 36035.6 218.822   2
  -2  -4   2 34906.9 228.072   3
   2  -4  -2 35303.6 220.672   5
   2  -4  -1 6540.05 102.509   2
  -2  -4   1 6679.50 108.762   3
  -2  -4   0 3175.05 79.8616   3
   2  -4   0 3294.41 83.3488   2
   2  -4   0 3402.28 81.5070   1
  -2  -4  -1 7096.70 95.5020   3
  -2  -4  -1 7514.70 143.494   2
   2  -4   1 7246.74 112.792   1
   2  -4   2 43.0924 67.3545   1
  -2  -4  -2-13.3824 46.3407   3
  -2  -4  -3 59473.0 328.749   2
   2  -4   3 59980.9 306.284   1
   2   4   4 9735.71 80.8521   1
  -2  -4  -4 10645.2 125.500   4
  -2  -4  -4 12414.6 152.198   7
   2  -4   4 12776.4 169.414   1
  -2  -4  -4 11847.0 170.735   2
  -2  -4  -5 8306.69 157.626   2
   2   4   5 7051.36 85.7084   1
  -2  -4  -5 9960.02 158.577   7
   2  -4   5 8918.75 161.284   1
   2   4   5 8637.77 152.867   6
  -2  -4  -5 8591.61 131.549   4
   2   4   6 190.172 116.683   6
  -2  -4  -6 212.358 85.3019   7
  -2  -4  -6 169.173 106.189   2
  -2  -4  -6 184.677 86.4933   4
   2  -4   6 361.244 112.439   1
  -2  -4  -7 42578.7 348.935   2
  -2  -4  -7 43650.7 316.651   7
  -2  -4  -7 42841.4 298.623   4
   2  -4   7 42602.3 343.616   1
   2   4   7 44587.2 282.977   6
  -2  -4  -8 5051.98 145.882   7
   2  -4   8 5220.52 156.770   3
  -2   4  -8 4920.20 166.980   4
  -2  -4  -8 5019.03 150.186   4
  -2  -4  -8 5048.33 177.844   2
   2  -4   8 5160.30 173.308   1
   2  -4   9 7699.22 199.761   1
  -2  -4  -9 8387.08 181.128   7
  -2  -4  -9 8588.07 188.667   4
  -2   4  -9 7668.61 195.432   4
  -2  -4  -9 8381.99 212.143   2
   2  -4   9 9015.22 193.703   3
  -2   4 -10 1038.72 151.121   4
   2  -4  10 1078.98 132.926   3
  -2  -4 -10 1116.25 141.079   4
  -2  -4 -10 1071.31 154.214   2
   2  -4  10 975.362 152.026   1
  -2  -4 -10 924.154 125.466   7
  -2  -4 -11 4581.83 203.002   2
  -2  -4 -11 4978.79 193.574   4
   2  -4  11 4791.94 200.566   1
  -2   4 -11 4907.95 205.931   4
   2  -4  11 5236.10 183.774   3
  -2  -4 -12 338.045 157.995   4
  -2  -4 -12 411.678 157.184   2
   2  -4  12 343.924 166.624   1
  -2   4 -12 151.450 157.724   4
  -2   4 -13 131.205 173.368   4
  -2  -4 -13 283.519 168.132   2
  -2  -4 -13 120.478 162.674   4
   2  -4  13 118.696 178.001   1
   2  -4  14 875.292 210.984   1
  -2  -4 -14 622.747 194.519   2
  -2  -4 -14 846.605 187.679   4
  -2   4 -14 853.509 200.800   4
  -2   4 -15 1823.54 222.316   4
  -2  -4 -15 2251.50 240.363   2
   2  -4  15 2370.80 256.483   1
   2  -5 -17 2366.31 273.651   4
   2  -5 -17 2262.53 288.166   2
   2  -5 -16 2244.10 277.336   2
   2   5 -16 1846.85 230.901   4
   2  -5 -16 2395.33 269.039   4
  -2  -5  16 2009.84 251.372   3
   2  -5 -15 67.9463 221.888   2
   2   5 -15-22.7412 187.604   4
   2  -5 -14 2782.54 240.117   4
  -2  -5  14 2610.59 216.361   3
   2   5 -14 2449.43 204.937   4
   2  -5 -14 2711.05 236.371   2
   2  -5 -13 2104.76 208.987   4
   2  -5 -13 1975.89 213.710   2
  -2  -5  13 2238.29 194.298   3
   2   5 -13 1908.77 180.225   4
  -2  -5  12 1997.40 180.337   3
   2   5 -12 1997.40 176.006   4
   2  -5 -12 1749.19 203.558   2
   2   5 -11 979.362 164.063   4
  -2  -5  11 1270.88 171.233   3
   2  -5 -11 1013.27 189.594   2
   2  -5 -10 37592.3 408.430   2
   2   5 -10 36931.0 355.881   4
  -2  -5  10 38247.1 394.192   3
   2  -5  -9 10502.5 238.560   2
  -2  -5   9 11191.3 230.539   3
   2   5  -9 10849.4 215.520   4
  -2  -5   8 2764.52 148.079   3
   2   5  -8 2551.07 147.543   4
   2  -5  -8 2515.00 161.417   2
   2   5  -8 2678.76 157.384   6
  -2  -5   7 100.301 107.070   3
   2  -5  -7 276.586 125.200   5
   2  -5  -7 114.206 124.898   2
   2   5  -7 175.880 115.867   4
   2   5  -7 215.978 136.127   6
   2   5  -6 45824.9 305.790   4
   2   5  -6 45029.8 299.896   8
   2  -5  -6 45060.2 353.463   2
   2  -5  -6 45489.6 318.725   8
  -2  -5   6 46476.6 352.283   3
   2  -5  -6 44019.2 305.585   5
   2   5  -6 45325.0 310.503   6
   2   5  -5 966.281 129.010   6
   2   5  -5 1093.03 116.971   8
   2   5  -5 771.938 100.862   4
   2  -5  -5 849.442 110.108   2
   2  -5  -5 989.532 126.278   8
  -2  -5   5 921.113 103.170   3
   2  -5  -5 908.359 120.828   5
   2  -5  -4 41179.2 264.095   8
  -2  -5   4 40937.6 297.010   3
   2   5  -4 39664.7 285.893   6
   2  -5  -4 42132.1 278.254   5
   2  -5  -4 40212.1 295.589   2
   2   5  -4 39349.5 246.334   8
  -2  -5   3 736.148 88.4938   3
   2  -5  -3 864.433 108.932   5
   2  -5  -3 707.967 90.0267   2
   2   5  -3 632.155 112.084   8
   2  -5  -3 752.747 123.565   8
   2   5  -3 706.494 119.237   6
   2  -5  -2 80873.2 355.591   2
   2  -5  -2 81969.6 337.490   5
  -2  -5   2 84652.3 381.063   3
   2   5  -2 81394.8 381.768   6
   2  -5  -1 5440.20 118.875   2
   2  -5  -1 4911.80 90.7613   1
  -2  -5   1 5649.79 121.875   3
   2  -5   0 3448.05 91.7235   1
   2  -5   0 3474.17 103.378   2
  -2  -5   0 3377.28 94.9559   3
   2  -5   1 14729.4 159.903   1
  -2  -5  -1 16101.6 212.679   2
  -2  -5  -1 14856.5 147.529   3
   2   5   1 15487.1 192.205   6
  -2  -5  -2 149224. 554.343   2
  -2  -5  -2 141929. 390.913   3
   2   5   2 148343. 512.820   6
   2  -5   2 146825. 479.720   1
   2  -5   3 3136.88 117.743   1
  -2  -5  -3 2505.04 73.8634   3
  -2  -5  -3 2858.90 133.549   2
   2   5   3 2963.73 144.100   6
   2   5   4 9404.43 179.816   6
  -2  -5  -4 8698.87 173.975   2
   2  -5   4 9551.81 169.346   1
   2  -5   5 489.112 113.300   1
   2   5   5 528.154 134.005   6
  -2  -5  -5 521.730 114.583   2
  -2  -5  -6 9678.63 194.962   2
  -2  -5  -6 10286.6 162.954   4
   2   5   6 10628.6 195.921   6
   2  -5   6 10403.0 198.843   1
  -2  -5  -6 10311.3 173.709   7
  -2  -5  -7 390.161 108.762   4
  -2  -5  -7 420.937 122.132   7
   2  -5   7 385.963 129.591   1
  -2  -5  -7 310.185 123.771   2
   2   5   7 502.028 143.293   6
   2  -5   8 2.73833 105.488   3
   2  -5   8-17.3841 126.571   1
  -2  -5  -8 83.9025 112.112   4
   2  -5   9 7.80291 132.263   1
  -2  -5  -9 15.1840 119.128   4
  -2  -5  -9 97.4139 137.474   2
   2  -5   9-33.0577 113.135   3
   2  -5  10 868.410 136.017   3
  -2  -5 -10 902.536 144.497   4
  -2  -5 -10 625.513 159.312   2
   2  -5  10 628.431 156.382   1
   2  -5  11 143.967 136.112   3
   2  -5  11-34.0489 158.988   1
   2  -5  12 122.084 164.623   1
  -2  -5 -12 118.671 164.984   2
   2  -5  12 117.523 145.737   3
  -2  -5 -13 212.049 176.396   2
   2  -5  13 171.794 180.526   1
  -2  -5 -14 2626.24 241.837   2
   2  -5  14 2652.46 237.607   1
   2  -5  15 114.854 223.322   1
  -2  -5 -15 85.9138 218.665   2
  -2  -5 -16 14.9541 229.194   2
   2  -6 -17 1522.50 279.633   4
   2   6 -17 917.903 240.967   4
   2  -6 -16-23.2493 255.047   4
   2  -6 -16-12.0087 255.532   2
  -2  -6  16 162.595 231.956   3
   2   6 -16 89.3297 215.031   4
   2  -6 -15 1295.50 253.840   4
   2  -6 -15 1250.72 264.607   2
   2   6 -15 1281.09 211.718   4
  -2  -6  15 1299.45 232.975   3
   2  -6 -14 101.455 217.618   2
  -2  -6  14 108.439 189.294   3
  -2  -6  13 69.5890 169.642   3
   2  -6 -13 110.749 197.668   2
   2   6 -13 140.559 162.138   4
   2  -6 -12 8.00648 188.360   2
  -2  -6  12 64.4885 162.309   3
   2   6 -11 109.815 156.979   4
   2  -6 -11 112.787 177.197   2
  -2  -6  11 0.52472 160.312   3
  -2  -6  10 2330.23 187.670   3
   2  -6 -10 2378.33 207.089   2
   2   6 -10 2145.67 183.400   4
   2  -6  -9 1330.45 174.524   2
  -2  -6   9 1219.66 151.511   3
   2   6  -9 1207.65 156.659   4
   2  -6  -8 6977.33 215.864   2
   2   6  -8 7180.70 207.111   6
   2   6  -8 7244.64 198.233   4
  -2  -6   8 7057.01 197.134   3
   2  -6  -7 565.416 144.403   2
   2   6  -7 635.184 136.153   4
   2   6  -7 646.555 158.617   6
  -2  -6   7 556.985 127.962   3
   2  -6  -6 1692.60 147.679   2
   2  -6  -6 1777.64 144.819   5
  -2  -6   6 2030.15 137.623   3
   2   6  -6 1800.57 163.100   6
   2  -6  -5 504.876 132.475   5
   2  -6  -5 298.584 116.298   2
   2   6  -5 331.391 144.886   6
  -2  -6   5 514.328 107.211   3
  -2  -6   4 456.820 97.9411   3
   2   6  -4 479.748 99.1612   8
   2   6  -4 620.036 142.735   6
   2  -6  -4 480.115 104.842   2
   2  -6  -4 596.431 128.090   5
  -2  -6   3 458.934 93.2390   3
   2  -6  -3 327.526 100.867   2
   2  -6  -3 266.519 55.9518   1
   2  -6  -3 261.843 120.444   5
   2   6  -3 543.241 138.620   6
   2  -6  -2-28.7975 95.9355   2
   2  -6  -2-31.2504 62.2484   1
   2   6  -2 41.8839 135.880   6
   2  -6  -1 635.106 98.7802   2
   2   6  -1 890.098 126.489   6
   2  -6  -1 616.207 72.7192   1
  -2  -6   1 759.729 89.7841   3
   2   6   0 342.448 118.875   6
   2  -6   0 175.045 104.256   2
   2  -6   0 111.069 76.3877   1
  -2  -6   0 181.291 78.8795   3
   2  -6   1 4879.21 123.358   1
  -2  -6  -1 4688.67 114.244   3
   2   6   1 5710.69 174.577   6
  -2  -6  -2 392.670 74.6451   3
  -2  -6  -2 461.833 133.559   2
   2  -6   2 431.725 102.438   1
   2   6   2 428.112 144.880   6
  -2  -6  -3 14383.6 223.119   2
   2   6   3 15431.3 230.563   6
   2  -6   3 15797.7 209.419   1
  -2  -6  -3 13144.0 141.156   3
   2  -6   4-26.4352 111.882   1
   2   6   4 59.7124 143.072   6
   2  -6   5 1066.10 134.753   1
   2   6   5 1178.04 156.899   6
  -2  -6  -5 1153.55 134.356   2
   2  -6   6 3.63769 128.423   1
  -2  -6  -6 85.8666 131.869   2
  -2  -6  -7 11505.6 238.737   2
   2   6   7 12947.0 236.838   6
   2  -6   7 11255.4 222.973   1
  -2  -6  -8 2267.50 167.757   2
   2  -6   8 2373.75 140.863   3
   2  -6   8 2409.03 161.394   1
   2  -6   9 72.2069 147.239   1
  -2  -6  -9 184.632 150.259   2
   2  -6   9 54.0805 121.397   3
   2  -6  10 2231.62 182.365   1
  -2  -6 -10 2391.48 189.631   2
   2  -6  10 2300.87 169.101   3
   2  -6  11 5387.66 226.351   1
  -2  -6 -11 5682.84 243.058   2
   2  -6  11 5913.59 210.620   3
  -2  -6 -12 204.670 178.905   2
   2  -6  12 121.647 148.280   3
  -2  -6 -13 226.149 193.251   2
   2  -6  13 262.364 196.743   1
   2  -6  14 277.572 211.122   1
  -2  -6 -14 164.283 206.162   2
   2  -6  15 1045.34 244.745   1
  -2  -6 -15 1236.05 246.805   2
  -2  -6 -16 1.12963 236.304   2
  -2  -7  16 121.226 234.004   3
   2  -7 -16-24.4251 253.595   4
   2   7 -16 18.2289 203.012   4
   2  -7 -16 151.977 258.163   2
  -2  -7  15 637.640 243.122   3
   2   7 -15 598.847 208.847   4
   2  -7 -15 1052.33 256.011   4
   2  -7 -15 682.459 264.009   2
   2  -7 -14 2967.43 270.527   4
   2   7 -14 2614.32 227.085   4
   2  -7 -14 2713.38 285.275   2
  -2  -7  14 3070.15 248.342   3
   2   7 -13 313.369 182.409   4
   2  -7 -13 436.748 220.569   2
  -2  -7  13 403.386 191.587   3
  -2  -7  12 1370.99 187.960   3
   2   7 -12 1282.11 182.527   4
   2  -7 -12 1415.64 218.838   2
   2  -7 -11 6619.92 270.187   2
   2   7 -11 5507.98 219.991   4
  -2  -7  11 6512.51 248.330   3
   2   7 -10 5692.99 209.878   4
  -2  -7  10 6130.12 226.442   3
   2  -7 -10 5643.56 249.021   2
  -2  -7   9 401.375 147.626   3
   2  -7  -9 303.009 168.957   2
   2  -7  -8 30548.8 382.385   2
   2   7  -8 32073.1 339.788   6
  -2  -7   8 31363.7 364.892   3
   2  -7  -7 36.4169 154.714   2
  -2  -7   7-4.52045 134.565   3
  -2  -7   6 32655.6 333.676   3
   2  -7  -6 31009.9 339.610   2
   2   7  -6 33408.1 328.320   6
   2  -7  -5 1199.60 140.187   2
  -2  -7   5 1351.70 126.257   3
   2   7  -5 1536.44 177.004   6
  -2  -7   4 99.1077 100.524   3
   2  -7  -4 77.7225 117.768   2
   2   7  -4 222.481 163.196   6
   2   7  -3 231.506 162.026   6
   2  -7  -3 264.020 119.205   2
  -2  -7   3 214.349 102.880   3
   2  -7  -2 6596.56 168.097   2
   2  -7  -2 6791.88 162.032   5
   2   7  -2 7125.78 202.873   6
  -2  -7   2 7228.00 162.490   3
   2  -7  -1 92.5587 118.885   2
  -2  -7   1 55.3111 94.6812   3
   2   7  -1 28.9209 152.949   6
   2  -7   0 2325.68 115.147   1
  -2  -7   0 2537.44 117.004   3
   2   7   0 2900.97 174.797   6
   2  -7   1 604.158 110.049   1
   2   7   1 700.225 160.823   6
  -2  -7  -1 659.550 96.4778   3
  -2  -7  -2 20276.4 202.209   3
  -2  -7  -2 20282.8 289.862   2
   2   7   2 20710.7 273.491   6
   2  -7   2 21096.1 242.116   1
  -2  -7  -3 5904.36 200.113   2
   2  -7   3 6607.79 179.099   1
   2   7   3 6411.01 206.783   6
   2  -7   4 295.066 130.298   1
   2   7   4 352.220 166.673   6
  -2  -7  -4 169.617 140.792   2
  -2  -7  -5 1137.71 156.191   2
   2   7   5 1202.53 178.391   6
   2  -7   5 1224.69 142.814   1
   2   7   6 16272.0 275.893   6
  -2  -7  -6 13783.2 263.701   2
   2  -7   6 14813.4 246.521   1
  -2  -7  -7-22.7735 155.207   2
   2  -7   7 53.5382 140.384   1
   2  -7   8 712.018 129.922   3
  -2  -7  -8 368.687 164.159   2
   2  -7   8 822.497 158.167   1
  -2  -7  -9 775.560 175.099   2
   2  -7   9 772.530 141.455   3
   2  -7   9 888.351 165.221   1
  -2  -7 -10 685.663 188.692   2
   2  -7  10 472.379 172.843   1
   2  -7  10 498.597 144.718   3
   2  -7  11 140.338 149.336   3
  -2  -7 -11 146.683 191.124   2
  -2  -7 -12 2487.44 239.698   2
   2  -7  12 2712.14 197.402   3
   2  -7  12 2682.47 232.388   1
   2  -7  13 601.634 218.505   1
  -2  -7 -13 699.946 219.910   2
   2  -7  13 705.223 180.113   3
   2  -7  14 119.641 222.179   1
  -2  -7 -14 321.097 222.095   2
  -2  -7 -15 19.7623 238.077   2
   2  -8 -15 444.615 270.955   2
  -2  -8  15 393.473 228.753   3
   2  -8 -14 192.382 248.206   2
  -2  -8  14 201.627 211.647   3
  -2  -8  12 123.798 181.937   3
   2  -8 -12 98.0535 216.015   2
   2  -8 -11-22.3147 200.041   2
  -2  -8  11 127.432 168.664   3
  -2  -8  10 337.087 159.307   3
   2  -8 -10 326.727 194.455   2
  -2  -8   9 143.749 147.695   3
   2  -8  -9 179.246 179.976   2
  -2  -8   8 211.010 147.681   3
   2   8  -8 87.5211 199.258   6
   2  -8  -8 147.976 161.480   2
   2   8  -7 1206.37 205.339   6
   2  -8  -7 1119.56 171.745   2
  -2  -8   7 1107.05 148.529   3
  -2  -8   6 1392.50 145.393   3
   2  -8  -6 1293.54 166.468   2
   2   8  -6 1479.19 202.367   6
   2  -8  -5 315.267 142.565   2
   2   8  -5 416.217 186.717   6
  -2  -8   5 380.505 125.109   3
   2  -8  -4 1333.16 147.091   2
  -2  -8   4 1605.34 132.828   3
   2   8  -4 1712.70 192.195   6
   2  -8  -3 96.4049 135.301   2
  -2  -8   3 175.846 114.187   3
   2   8  -3 332.405 181.508   6
   2  -8  -2 2571.86 162.436   2
   2   8  -2 3202.07 202.599   6
  -2  -8   2 3042.95 142.954   3
   2  -8  -1 2673.78 163.763   2
  -2  -8   1 2927.28 139.926   3
   2   8  -1 3275.40 202.456   6
   2   8   0 10657.4 246.401   6
  -2  -8   0 10774.0 191.255   3
   2  -8   1 2279.59 146.792   1
  -2  -8  -1 1970.60 123.138   3
   2   8   1 2259.66 191.318   6
  -2  -8  -2-26.5943 99.4130   3
   2  -8   2 50.3931 130.376   1
   2  -8   3 5108.88 175.655   1
  -2  -8  -3 4094.01 207.532   2
   2   8   3 4967.85 222.758   6
  -2  -8  -4 12927.8 276.777   2
   2   8   4 14788.5 276.592   6
   2  -8   4 14811.4 248.239   1
   2   8   5 292.473 193.991   6
  -2  -8  -5 214.394 163.673   2
   2  -8   5 52.0208 138.797   1
  -2  -8  -6 1021.90 180.563   2
   2  -8   6 983.016 163.850   1
   2   8   6 1368.94 207.558   6
   2  -8   7 3055.66 191.830   1
  -2  -8  -7 2742.28 213.105   2
   2   8   7 3013.56 227.568   6
   2  -8   8 623.481 164.867   1
   2  -8   8 751.889 133.062   3
  -2  -8  -8 579.984 186.046   2
   2  -8   9 689.107 175.895   1
  -2  -8  -9 569.309 194.873   2
   2  -8   9 516.078 146.531   3
   2  -8  10 130.918 183.938   1
  -2  -8 -10 185.434 201.121   2
   2  -8  10 22.8909 146.050   3
  -2  -8 -11 4045.32 272.843   2
   2  -8  11 3777.97 245.388   1
   2  -8  11 3759.49 208.439   3
   2  -8  12 295.731 210.440   1
  -2  -8 -12 49.5415 221.683   2
   2  -8  13-28.6657 169.406   3
  -2  -8 -14 135.762 244.705   2
   2  -8  14 214.287 236.655   1
  -2  -9  14 1154.48 234.578   3
   2  -9 -14 795.624 280.335   2
   2  -9 -13 527.932 250.560   2
   2  -9 -12 545.646 232.539   2
  -2  -9  12 361.518 189.395   3
  -2  -9  11 253.692 175.362   3
   2  -9 -11 243.788 208.461   2
  -2  -9  10 1259.56 185.891   3
   2  -9  -9 163.082 194.300   2
  -2  -9   9 11.9261 158.011   3
  -2  -9   8 1816.05 175.241   3
   2  -9  -8 1927.35 211.518   2
   2   9  -8 2070.84 244.716   6
  -2  -9   7 885.572 150.290   3
   2   9  -7 1153.02 228.084   6
   2  -9  -7 845.514 187.984   2
   2  -9  -6 1765.97 188.964   2
  -2  -9   6 1649.30 152.071   3
   2   9  -6 2038.29 231.555   6
   2   9  -5 1321.83 213.085   6
   2  -9  -5 1130.72 173.257   2
  -2  -9   5 1190.13 144.656   3
   2   9  -4 64.4155 196.861   6
   2  -9  -3 871.485 157.796   2
   2   9  -3 987.938 207.597   6
  -2  -9   3 811.774 135.315   3
   2   9  -2 19737.3 324.980   6
  -2  -9   2 18935.2 268.149   3
   2   9  -1 267.841 199.394   6
  -2  -9   1 131.311 119.462   3
   2   9   0 6835.37 249.151   6
  -2  -9   0 6080.22 173.805   3
   2   9   1 476.552 200.323   6
  -2  -9  -1 571.878 123.241   3
   2   9   2 8283.54 266.111   6
   2   9   3 195.747 205.050   6
   2  -9   3 385.364 150.420   1
   2  -9   4 2597.58 184.445   1
  -2  -9  -4 2629.00 209.865   2
   2   9   4 3042.31 239.905   6
  -2  -9  -5 3676.87 223.318   2
   2  -9   5 3875.11 202.688   1
   2   9   5 3872.30 241.412   6
   2   9   6 327.022 219.120   6
   2  -9   6 273.926 164.095   1
  -2  -9  -6 235.845 187.602   2
   2  -9   7 1841.70 194.827   1
  -2  -9  -7 1506.91 209.368   2
   2   9   7 1726.22 239.717   6
   2  -9   8 260.248 136.659   3
  -2  -9  -8 176.440 204.154   2
   2  -9   8 6.93886 177.328   1
  -2  -9  -9 1448.39 238.341   2
   2  -9   9 1488.17 208.378   1
   2  -9   9 1326.19 162.632   3
  -2  -9 -10 1500.87 253.661   2
   2  -9  10 1392.13 220.498   1
   2  -9  10 1416.64 176.811   3
   2  -9  11-1.12770 161.406   3
  -2  -9 -11-3.84967 235.290   2
  -2  -9 -12 1020.36 265.432   2
   2  -9  12 787.056 192.308   3
   2  -9  12 1103.99 246.825   1
   2  -9  13 467.853 195.779   3
  -2  -9 -13 816.982 268.079   2
   2  -9  13 665.679 252.039   1
  -2 -10  13 57.7751 201.536   3
   2 -10 -12-8.09480 247.272   2
  -2 -10  12 132.225 203.809   3
  -2 -10  11 7.71588 184.126   3
  -2 -10  10 1438.56 195.282   3
   2 -10 -10 983.466 246.667   2
   2 -10  -9 92.0235 214.781   2
   2 -10  -8 2358.86 241.177   2
  -2 -10   8 2426.23 196.039   3
   2  10  -8 2554.80 275.135   6
  -2 -10   7 76.2597 147.206   3
  -2 -10   6 545.399 148.435   3
   2  10  -6 410.428 241.719   6
   2 -10  -6 339.820 192.868   2
  -2 -10   5 29.1783 131.828   3
   2 -10  -5-22.1398 174.278   2
   2  10  -4 6031.32 276.688   6
   2 -10  -4 5073.85 227.301   2
  -2 -10   4 4920.01 194.563   3
   2 -10  -3 7.48276 167.246   2
  -2 -10   3 55.9597 126.746   3
   2  10  -2 112.719 212.876   6
   2  10  -1 843.104 226.160   6
  -2 -10   1 813.979 144.069   3
  -2 -10   0 6918.61 200.890   3
   2  10   0 7979.46 281.518   6
   2  10   1 313.241 217.775   6
   2  10   2 217.516 219.499   6
   2  10   4 5199.92 277.817   6
   2  10   5 268.012 230.860   6
   2 -10   5 391.924 180.824   1
  -2 -10  -5 454.276 212.204   2
   2 -10   6 119.265 185.096   1
  -2 -10  -6 102.947 206.318   2
   2  10   6 169.873 238.193   6
   2  10   7 58.6980 252.843   6
   2 -10   7 47.3685 133.669   3
   2 -10   8 674.684 157.607   3
   2 -10   8 776.479 210.915   1
  -2 -10  -8 908.013 233.926   2
   2 -10   9-21.2677 209.072   1
  -2 -10  -9 227.352 238.459   2
   2 -10  10 168.970 222.721   1
  -2 -10 -10-11.9469 241.646   2
   2 -10  11 414.691 240.411   1
   2 -10  11 374.599 180.872   3
  -2 -10 -11 241.569 263.648   2
   2 -10  12 78.9948 253.548   1
  -2 -10 -12 388.907 275.674   2
   2 -10  12 345.612 186.206   3
   2 -11 -11 75.5907 258.239   2
  -2 -11  10 156.504 176.670   3
  -2 -11   9 566.683 187.572   3
   2 -11  -9 558.626 258.125   2
  -2 -11   8 42.9626 174.307   3
   2  11  -8 45.5969 272.577   6
   2 -11  -7 159.109 221.761   2
   2 -11  -6 332.316 213.734   2
  -2 -11   6 336.292 158.488   3
   2  11  -6 218.184 266.614   6
   2  11  -5 154.688 257.828   6
   2 -11  -5 209.344 201.559   2
  -2 -11   5 185.611 148.773   3
  -2 -11   4 74.4158 145.808   3
   2  11  -4 125.201 256.710   6
   2 -11  -4 171.234 198.021   2
  -2 -11   3-17.4580 142.913   3
   2  11  -3-3.60563 243.988   6
  -2 -11   2-1.29013 140.377   3
  -2 -11   1 1777.52 173.598   3
   2  11  -1 2081.97 259.212   6
   2  11   0 801.533 241.971   6
   2  11   1 683.268 239.069   6
   2  11   2 70.4521 240.781   6
   2  11   3-25.0609 248.830   6
   2  11   4 153.520 252.101   6
   2  11   5 289.859 257.738   6
  -2 -11  -6 290.657 240.217   2
   2  11   6 672.621 274.904   6
   2 -11   7 49.4065 154.990   3
   2  11   7 86.6733 274.362   6
   2 -11   8 74.1395 165.212   3
   2 -11   8 214.781 232.437   1
  -2 -11  -8 132.660 264.131   2
   2 -11   9 845.243 253.916   1
  -2 -11  -9 791.161 275.280   2
   2 -11  10 99.1297 170.795   3
  -2 -11 -10 37.6281 268.563   2
   2 -12 -10-42.3206 283.192   2
   2 -12  -9 194.437 266.998   2
   2  12  -8 1802.40 319.774   6
  -2 -12   8 1091.87 208.291   3
   2 -12  -8 1388.32 282.337   2
   2 -12  -7 252.421 247.719   2
   2  12  -7 6.72985 289.822   6
  -2 -12   7 37.5002 170.131   3
  -2 -12   6 560.299 172.852   3
   2  12  -6 594.089 298.843   6
   2 -12  -6 438.704 241.304   2
   2  12  -5 182.047 293.467   6
  -2 -12   5 194.939 165.278   3
   2 -12  -5 169.024 234.029   2
   2  12  -4 783.076 296.513   6
  -2 -12   4 598.401 176.485   3
   2  12  -3-3.83639 273.330   6
  -2 -12   3 97.4597 157.380   3
  -2 -12   2 350.661 162.813   3
   2  12  -2 194.899 273.746   6
   2  12   0 1290.91 283.830   6
   2  12   1 142.501 270.451   6
   2  12   2 465.232 274.461   6
   2  12   3 221.004 281.674   6
   2  12   4 740.902 292.183   6
   2  12   5 138.974 286.992   6
   2 -12   6 350.256 157.934   3
   2 -12   8-17.5702 174.688   3
  -2 -12  -8 156.132 285.595   2
  -2 -13   7 136.189 180.907   3
   2 -13  -7 185.267 278.989   2
   2 -13  -6 236.809 280.962   2
  -2 -13   6 213.059 187.120   3
   2  13  -4 33.8203 306.509   6
   2  13  -3-19.0253 301.876   6
  -2 -13   3 208.129 184.374   3
   2  13  -2 40.4821 296.358   6
   2  13   0 320.307 298.465   6
   2  13   1 412.262 305.467   6
   2  13   2 35.6235 297.288   6
   2  13   3 401.944 308.600   6
   2  13   4 291.318 305.878   6
   2  13   5 564.875 315.650   6
   2 -13   5 520.670 180.215   3
   2  13   7 179.371 331.698   6
  -2 -14   4 1435.17 247.443   3
   3   0 -18 90.6424 216.257   4
   3   0 -17 745.612 217.055   4
   3   0 -16 161.957 186.549   4
   3   0 -15 1243.32 176.460   4
   3   0 -14 73.1206 158.586   4
   3   0 -13 88.0380 148.820   4
   3   0 -12 20.9034 148.549   4
   3   0 -11 2934.26 199.502   8
   3   0 -11 2611.07 158.495   4
   3   0 -10-31.3384 175.084   8
   3   0 -10 95.7817 119.709   4
   3   0  -9 9507.86 242.751   8
   3   0  -9 9163.04 188.505   4
   3   0  -8-7.76777 132.335   8
   3   0  -7 31.7112 48.3120   8
   3   0  -7 4436.77 145.277   0
   3   0  -6-26.6175 48.7948   5
   3   0  -5 1002.41 58.6503   5
   3   0  -5 8085.73 142.331   0
   3   0  -4-29.6772 100.241   0
   3   0  -3 38081.5 221.971   0
   3   0  -2 21.7782 102.043   0
   3   0  -2 307.982 82.2267   5
   3   0  -1 2063.00 101.713   0
   3   0  -1 2214.89 98.3321   5
  -3   0   0 6.16753 60.7358   7
   3   0   0-4.98247 88.9329   0
   3   0   1 12682.5 134.556   0
  -3   0  -1 2738.33 72.7227   7
  -3   0  -2-9.67615 11.4963   7
   3   0   3 17402.7 135.991   0
  -3   0  -3 19798.9 111.136   2
   3   0   4-27.7754 62.6647   1
  -3   0  -4 0.94643 47.1910   2
   3   0   4 13.5245 91.3844   0
  -3   0  -4 13.9462 81.4226   4
   3   0   5 41141.0 214.417   0
  -3   0  -5 41240.1 258.667   4
   3   0   5 41406.8 257.898   1
  -3   0  -5 37345.6 274.323   7
  -3   0  -5 41459.8 209.392   2
   3   0   6-36.4833 75.8750   1
  -3   0  -6 20.5868 86.3753   4
  -3   0  -6-14.6282 78.2476   7
   3   0   7 366.241 98.6917   1
  -3   0  -7 392.715 84.6383   2
  -3   0  -7 319.711 105.119   4
   3   0   8-13.0477 114.969   1
  -3   0  -8-1.05998 116.168   4
  -3   0  -9 4499.20 145.625   2
   3   0   9 4117.47 169.305   1
  -3   0  -9 3865.35 156.856   4
  -3   0 -10 93.7400 127.859   4
  -3   0 -10 9.31059 115.265   2
  -3   0 -11 1115.09 152.018   4
   3   0  11 902.924 154.175   1
  -3   0 -12-26.7761 151.242   4
   3   0  13 2496.82 209.606   1
  -3   0 -13 2946.38 204.447   4
  -3   0 -13 3141.16 207.980   7
  -3   0 -15 511.151 193.828   4
  -3   0 -15 354.511 190.435   7
  -3   0 -16 22.6329 204.669   4
  -3   0 -16 10.2400 199.542   7
  -3   0 -17 1236.67 250.076   7
  -3   0 -17 898.946 243.854   4
   3  -1 -18 213.316 223.898   4
   3   1 -18 412.129 217.991   4
   3  -1 -17 69.2037 204.900   4
   3   1 -17 108.790 199.246   4
   3  -1 -16 4514.65 242.979   4
   3   1 -16 4623.99 250.546   4
   3  -1 -15 414.070 165.536   4
   3   1 -15 253.855 170.712   4
   3  -1 -14 4022.21 208.119   4
   3   1 -14 3980.37 207.864   4
   3  -1 -13 1036.47 164.991   4
   3   1 -13 1051.61 161.304   4
   3  -1 -12 37445.0 394.852   4
   3   1 -12 38188.7 388.107   4
  -3  -1  12 39543.9 399.115   3
   3   1 -11 245.454 131.127   4
   3  -1 -11 58.5576 127.553   4
   3   1 -11 196.210 171.465   8
   3  -1 -11 105.455 173.545   8
  -3  -1  11 56.5808 130.664   3
   3   1 -10 10077.1 244.932   8
   3   1 -10 10359.9 210.421   4
  -3  -1  10 10411.4 212.765   3
   3  -1 -10 9644.62 247.345   8
   3  -1  -9 651.116 178.463   8
  -3  -1   9 412.988 116.903   3
   3   1  -9 538.980 174.183   8
   3   1  -9 731.917 125.102   4
   3   1  -8 22575.7 197.951   0
   3   1  -8 23428.3 252.107   4
   3   1  -8 23194.8 296.054   8
   3  -1  -8 22942.0 301.013   8
  -3  -1   8 23384.6 258.262   3
   3   1  -7 6813.72 140.994   0
   3  -1  -7 7524.04 200.320   8
   3   1  -7 6581.08 145.037   4
  -3  -1   7 6802.19 151.740   3
   3   1  -6 3937.86 121.031   0
   3  -1  -6 3981.67 136.867   5
   3  -1  -6 4344.95 191.931   8
  -3  -1   6 4023.78 120.795   3
   3  -1  -5 1116.10 110.584   5
  -3  -1   5 1415.13 91.4156   3
   3   1  -5 1490.65 92.8453   5
   3   1  -5 1245.66 102.352   0
   3   1  -4 82945.6 348.495   5
   3   1  -4 82287.3 312.752   0
  -3  -1   4 84982.5 1442.87   3
   3  -1  -4 82706.6 352.476   5
   3   1  -3 31672.8 210.816   5
   3  -1  -3 32496.4 213.159   5
   3   1  -3 31006.5 200.018   0
   3  -1  -3 30954.2 223.539   0
  -3  -1   3 31187.0 217.935   3
   3   1  -2 81006.1 299.472   5
   3  -1  -2 82087.7 320.256   0
   3   1  -2 81134.2 296.817   0
  -3   1   1 10949.7 111.087   7
   3   1  -1 10681.1 131.426   0
   3   1  -1 10253.1 123.509   5
   3  -1  -1 10684.8 162.270   0
   3  -1   0 113683. 1341.84   0
   3   1   0 112343. 1254.77   5
   3   1   0 110245. 1288.47   0
   3  -1   1 17271.7 170.049   0
   3   1   1 16811.4 147.637   0
  -3   1  -1 17932.4 146.292   7
  -3  -1  -1 17067.0 157.124   7
  -3  -1  -2 92.3415 59.0379   7
  -3  -1  -2-29.7239 55.8044   2
   3   1   2 2.73616 73.9289   0
  -3   1  -2 56.7384 52.8842   7
   3  -1   3 35317.8 221.790   1
  -3   1  -3 32986.3 220.919   7
   3   1   3 32989.0 189.800   0
  -3  -1  -3 32044.0 182.351   4
  -3  -1  -3 32745.6 175.315   2
  -3  -1  -3 34675.3 231.366   7
  -3  -1  -4 19085.4 191.000   7
  -3  -1  -4 17126.5 141.630   2
  -3   1  -4 17998.2 109.655   2
   3   1   4 18164.2 162.137   1
  -3  -1  -4 17874.9 157.787   4
   3  -1   4 18447.5 176.010   1
   3   1   4 17598.9 151.632   0
   3  -1   5 1614.76 90.8704   1
   3   1   5 1422.37 77.4481   1
  -3   1  -5 1579.01 103.522   4
  -3  -1  -5 1617.41 79.6454   2
   3   1   5 1549.24 92.4772   0
  -3   1  -5 1763.39 68.8617   2
  -3  -1  -5 1556.91 89.5187   4
  -3  -1  -5 1726.82 96.1240   7
  -3  -1  -6 2183.21 95.0783   2
   3  -1   6 2015.57 103.406   1
  -3  -1  -6 1905.00 98.8012   4
  -3   1  -6 2088.61 116.714   4
  -3  -1  -6 2079.06 105.867   7
   3   1   6 1943.78 103.288   0
   3   1   6 2020.72 95.6344   1
  -3  -1  -7 1133.47 105.752   4
  -3   1  -7 1153.33 117.196   4
  -3  -1  -7 1277.15 100.540   2
   3  -1   7 1113.77 109.614   1
  -3  -1  -7 1204.57 105.184   7
   3   1   7 1121.49 102.931   1
  -3  -1  -8 8705.82 167.842   2
  -3   1  -8 8091.52 179.465   4
   3   1   8 7951.04 171.782   1
   3  -1   8 8354.14 182.016   1
  -3  -1  -8 8293.54 171.485   4
  -3  -1  -8 8680.45 186.305   7
  -3  -1  -9 1281.02 125.763   2
   3   1   9 942.135 135.960   1
  -3  -1  -9 1132.68 131.962   4
  -3   1  -9 1158.61 139.081   4
   3  -1   9 891.178 141.361   1
  -3  -1  -9 977.132 131.189   7
  -3   1 -10 4272.58 177.189   4
  -3  -1 -10 4550.64 163.220   2
   3  -1  10 3840.22 177.434   1
  -3  -1 -10 4305.37 172.127   4
   3   1  10 4119.19 174.966   1
  -3  -1 -10 4322.96 177.057   7
  -3  -1 -11 1307.38 145.344   4
  -3   1 -11 1236.55 158.478   4
  -3  -1 -11 1116.49 146.620   7
   3   1  11 1293.76 157.724   1
   3  -1  11 1290.78 158.451   1
  -3  -1 -11 1413.83 145.238   2
   3  -1  12 4324.20 206.095   1
  -3  -1 -12 4274.47 194.993   4
  -3   1 -12 4173.20 199.391   4
  -3  -1 -12 4553.11 202.105   7
  -3  -1 -13 156.984 166.313   4
  -3  -1 -13 100.457 160.314   7
   3  -1  14 262.631 196.244   1
  -3  -1 -14 53.4313 173.523   4
  -3   1 -14 208.032 176.749   4
  -3  -1 -14 54.9019 163.904   7
   3  -1  15 531.704 218.225   1
  -3  -1 -15 676.985 188.249   4
  -3   1 -15 481.516 194.388   4
  -3  -1 -16 974.747 213.423   4
  -3   1 -16 1158.84 219.658   4
  -3   1 -16 1171.46 233.956   7
  -3  -1 -17 731.269 243.423   4
  -3   1 -17 635.757 254.627   7
  -3   1 -17 215.502 234.417   4
   3  -2 -18 63.9223 230.899   4
   3   2 -18 256.694 223.210   4
   3  -2 -17 138.714 201.157   4
   3   2 -17 91.2852 210.919   4
   3  -2 -16 1440.80 211.357   4
   3   2 -16 1410.35 215.639   4
   3   2 -15 241.372 172.287   4
   3  -2 -15 186.467 175.797   4
   3  -2 -14 588.174 168.997   4
   3   2 -14 734.420 172.526   4
  -3  -2  14 485.665 165.345   3
  -3  -2  13 155.704 150.377   3
   3   2 -13 133.997 153.339   4
   3  -2 -13 324.710 153.339   4
   3  -2 -12 2122.72 174.947   4
   3   2 -12 2503.17 177.034   4
  -3  -2  12 2377.43 175.235   3
   3   2 -11 473.260 136.315   4
  -3  -2  11 369.040 128.885   3
   3  -2 -10 18288.6 299.228   8
   3   2 -10 18900.2 258.073   4
   3   2 -10 18429.9 299.349   8
  -3  -2  10 18354.4 260.599   3
   3   2  -9 1437.58 126.285   4
   3  -2  -9 1512.53 182.381   8
   3   2  -9 1289.30 184.981   8
  -3  -2   9 1229.51 123.908   3
  -3  -2   8 2816.71 132.954   3
   3   2  -8 3001.63 204.174   8
   3   2  -8 3010.27 130.738   4
   3  -2  -8 3169.59 205.786   8
   3   2  -8 3120.39 132.176   0
   3   2  -7 10704.0 232.694   8
   3   2  -7 10904.9 154.165   0
   3   2  -7 10859.7 168.168   4
   3  -2  -7 10687.4 235.472   8
  -3  -2   7 10867.5 181.490   3
   3  -2  -7 10538.3 196.071   5
   3   2  -6 66508.0 301.713   0
   3  -2  -6 64282.8 369.120   5
   3   2  -6 64546.9 331.244   4
  -3  -2   6 65331.9 369.942   3
   3   2  -6 67356.7 418.806   8
   3  -2  -6 65354.4 414.268   8
   3  -2  -5 8602.12 161.842   5
  -3  -2   5 8601.97 146.574   3
   3   2  -5 8557.24 134.674   0
   3   2  -5 8768.34 131.345   4
   3  -2  -4 217.226 107.253   5
  -3  -2   4 196.013 74.5396   3
   3   2  -4 172.407 64.4944   4
   3   2  -4 121.267 85.1551   0
   3   2  -3 3163.49 100.352   5
   3   2  -3 3040.57 100.033   0
  -3  -2   3 3189.22 95.1160   3
   3  -2  -3 3033.67 112.588   5
   3  -2  -2 28251.7 212.740   5
  -3  -2   2 27787.0 194.541   3
   3   2  -2 27906.2 197.256   0
   3   2  -2 28568.8 186.770   5
   3   2  -1 8518.88 116.859   5
  -3  -2   1 8172.14 109.982   3
   3  -2  -1 8446.18 82.6173   2
   3   2  -1 8222.83 125.858   0
  -3   2   1 8748.58 98.6125   7
   3   2   0 11539.4 114.012   5
   3   2   0 12527.7 142.079   0
  -3  -2   0 12710.2 120.675   3
  -3   2   0 12264.5 114.815   7
   3   2   1 62337.4 272.615   0
  -3   2  -1 64084.8 263.055   7
  -3  -2  -1 62441.5 291.449   7
  -3   2  -2 765.678 63.6376   7
  -3  -2  -2 857.085 82.8079   7
  -3  -2  -2 757.947 79.5883   2
   3   2   2 698.244 78.1669   0
   3  -2   3 517.340 68.2126   1
  -3  -2  -3 465.541 72.5892   2
   3   2   3 541.227 79.2199   0
  -3  -2  -3 543.493 58.0924   4
  -3  -2  -3 622.771 77.2142   7
   3  -2   4 3629.42 103.425   1
  -3  -2  -4 3542.53 106.150   7
   3   2   4 3402.35 97.7517   0
  -3  -2  -4 3304.97 84.3577   4
  -3  -2  -4 3183.63 93.2184   2
   3   2   5 11423.1 137.791   0
  -3  -2  -5 10710.2 145.957   2
  -3  -2  -5 11821.6 167.483   7
  -3  -2  -5 11744.9 142.235   4
   3   2   5 10443.4 128.944   1
   3  -2   5 12082.0 164.814   1
   3  -2   6 901.036 94.7294   1
  -3  -2  -6 746.679 89.2556   4
  -3  -2  -6 816.662 94.8721   2
   3   2   6 756.852 91.4543   0
  -3  -2  -6 693.317 91.4690   7
   3   2   6 726.293 80.5198   1
   3  -2   7 167.440 102.481   1
   3   2   7 27.4760 91.4275   1
  -3  -2  -7 51.3148 93.8594   7
  -3  -2  -7 3.43419 97.9224   2
  -3  -2  -7-35.6135 94.7497   4
   3   2   7 2.17177 98.1895   0
  -3   2  -7-25.8364 108.533   4
  -3  -2  -8 53.6136 102.480   7
   3  -2   8 123.362 94.0854   3
   3  -2   8 104.872 120.149   1
  -3  -2  -8 16.9238 112.044   2
  -3  -2  -8 43.4456 106.810   4
  -3   2  -8 112.022 128.103   4
   3   2   8 109.462 110.247   1
   3   2   9 5696.59 175.017   1
  -3  -2  -9 6044.31 177.499   2
  -3  -2  -9 6046.05 174.310   4
  -3   2  -9 5481.27 191.477   4
   3  -2   9 5882.21 189.468   1
  -3  -2  -9 5624.58 174.733   7
  -3  -2 -10 3098.77 165.448   2
  -3  -2 -10 3042.88 159.140   4
   3  -2  10 2903.64 170.975   1
  -3  -2 -10 3010.90 160.135   7
  -3   2 -10 3141.48 174.681   4
  -3  -2 -11 1206.55 151.701   2
   3  -2  11 985.183 159.163   1
  -3  -2 -11 1170.84 149.893   4
  -3  -2 -11 897.958 142.013   7
  -3   2 -11 1014.63 164.799   4
  -3  -2 -12-5.44778 138.079   7
   3  -2  12 19.4684 161.079   1
  -3  -2 -12-16.4355 149.819   2
  -3  -2 -12-12.5234 144.302   4
   3  -2  13 5116.34 233.777   1
  -3  -2 -13 5367.54 215.771   4
  -3   2 -13 5584.11 234.954   4
  -3  -2 -13 5420.54 219.551   7
  -3  -2 -14 244.484 175.775   4
  -3   2 -14 169.462 189.962   4
  -3  -2 -14 362.034 168.906   7
   3  -2  14 205.152 195.278   1
   3  -2  15 117.792 210.773   1
  -3  -2 -15 66.0007 169.749   7
  -3  -2 -15 55.5301 186.300   4
  -3   2 -15 98.1526 193.424   4
   3  -2  16 147.102 246.618   1
  -3  -2 -16 176.642 202.967   4
  -3   2 -16 174.773 211.641   4
  -3  -2 -17 2056.71 255.343   4
   3  -3 -18 3114.11 285.474   2
   3   3 -18 2990.90 271.900   4
   3  -3 -18 3080.37 277.044   4
   3  -3 -17 79.5175 218.724   4
   3   3 -17 140.167 212.780   4
   3  -3 -17 257.102 232.419   2
  -3  -3  16 406.182 209.120   3
   3  -3 -16 641.292 232.242   2
   3  -3 -16 630.438 218.640   4
   3   3 -16 463.502 207.983   4
   3  -3 -15 1161.53 224.871   2
  -3  -3  15 1384.50 195.454   3
   3  -3 -15 1152.49 205.224   4
   3   3 -15 1185.63 191.172   4
   3  -3 -14 2222.87 202.837   4
  -3  -3  14 2246.55 188.037   3
   3   3 -14 2091.43 193.402   4
   3  -3 -13 295.496 161.875   4
   3   3 -13 516.407 154.843   4
  -3  -3  13 331.122 145.822   3
  -3  -3  12 1068.66 153.541   3
   3   3 -12 1186.47 165.281   4
  -3  -3  11 76.9303 129.238   3
   3   3 -11 159.945 137.888   4
   3   3 -10 3344.37 161.144   4
  -3  -3  10 3177.37 156.125   3
   3   3 -10 3566.44 206.274   8
   3  -3 -10 3418.53 209.474   8
  -3  -3   9 10169.6 204.173   3
   3   3  -9 10903.7 204.846   4
   3   3  -9 10637.8 250.569   8
   3  -3  -9 11323.5 255.175   8
   3   3  -8 58341.6 307.761   0
   3   3  -8 57519.7 365.395   4
   3   3  -8 56968.6 418.382   8
  -3  -3   8 56538.1 392.605   3
   3  -3  -8 57235.6 426.440   8
   3  -3  -7 44728.9 343.016   5
   3  -3  -7 44622.2 364.442   8
   3   3  -7 45042.4 362.483   8
  -3  -3   7 43076.3 330.694   3
   3   3  -7 44792.2 301.676   4
   3   3  -7 44787.3 272.073   0
   3  -3  -6 3230.55 193.319   8
   3   3  -6 3037.55 107.237   4
   3   3  -6 3236.56 190.872   8
  -3  -3   6 2975.04 116.291   3
   3  -3  -6 3095.55 144.216   5
  -3  -3   5 24.8418 77.1428   3
   3   3  -5-8.20571 71.2560   4
   3  -3  -5 3.86457 116.823   5
   3  -3  -4 57612.1 320.822   5
  -3  -3   4 57580.9 321.336   3
   3   3  -4 57940.0 253.418   4
   3  -3  -4 56996.4 299.622   2
   3  -3  -3 6328.85 135.804   5
  -3  -3   3 6566.54 123.940   3
   3  -3  -3 6493.47 111.441   2
   3   3  -3 6350.29 90.7101   4
   3   3  -2 4127.01 97.3128   5
   3  -3  -2 3990.44 82.6655   2
  -3  -3   2 3910.28 99.3456   3
  -3   3   2 3564.32 65.2644   7
   3  -3  -2 3941.86 115.154   5
  -3   3   1 464.865 46.0165   7
   3   3  -1 526.344 69.9970   5
   3  -3  -1 533.815 49.4869   2
  -3  -3   1 551.569 66.7980   3
   3  -3   0 187.492 43.1414   2
   3   3   0 216.174 63.9274   5
  -3  -3   0 247.967 55.4464   3
  -3   3   0 229.577 48.0003   7
   3   3   1-23.1907 56.9521   5
  -3   3  -1 21.5963 53.5007   7
  -3  -3  -1 148.214 48.7408   3
  -3  -3  -2 70388.5 332.226   2
  -3  -3  -2 69645.3 212.578   3
   3  -3   2 75012.7 335.394   1
   3  -3   3 16176.7 173.281   1
  -3  -3  -3 15150.7 172.145   2
  -3  -3  -3 14604.2 114.433   4
  -3  -3  -3 16729.0 185.965   7
   3  -3   4 19804.2 200.436   1
  -3  -3  -4 17530.1 183.564   2
  -3  -3  -4 17926.7 145.349   4
  -3  -3  -4 20058.0 210.134   7
  -3  -3  -5 417.778 90.8592   7
  -3  -3  -5 302.777 86.9865   2
   3  -3   5 415.695 88.1034   1
  -3  -3  -5 404.193 72.3071   4
   3   3   5 347.555 62.0645   1
  -3  -3  -6 1755.84 111.742   2
  -3  -3  -6 2016.58 101.485   4
   3   3   6 1916.52 101.183   0
   3  -3   6 1894.29 115.000   1
  -3  -3  -6 2156.00 112.424   7
   3   3   6 1834.16 90.3187   1
  -3  -3  -7 19395.6 234.290   2
  -3  -3  -7 20177.8 240.835   7
   3   3   7 19254.3 181.346   0
  -3  -3  -7 19328.2 210.475   4
   3  -3   7 19790.9 245.295   1
   3   3   7 18992.6 198.577   1
  -3  -3  -8 10104.7 196.942   7
  -3  -3  -8 10932.9 207.724   2
  -3  -3  -8 10800.1 186.265   4
   3  -3   8 10529.2 210.859   1
  -3  -3  -9 4690.38 169.935   7
   3  -3   9 4915.00 154.761   3
  -3  -3  -9 5144.15 182.033   2
  -3   3  -9 4300.32 178.445   4
  -3  -3  -9 4789.24 159.545   4
   3  -3   9 4657.10 183.676   1
  -3   3 -10 224.401 142.591   4
  -3  -3 -10 180.697 140.246   2
  -3  -3 -10 206.317 127.891   4
  -3  -3 -10 362.753 128.007   7
   3  -3  10 189.179 143.535   1
  -3  -3 -11 2512.07 159.786   7
  -3  -3 -11 2709.05 173.782   2
  -3   3 -11 2491.93 175.202   4
   3  -3  11 2044.88 171.677   1
  -3  -3 -11 2503.19 160.342   4
   3  -3  12 156.676 162.344   1
  -3  -3 -12 58.1517 137.476   7
  -3  -3 -12 41.4936 156.782   2
  -3  -3 -12 112.114 145.409   4
  -3   3 -12 154.003 160.894   4
  -3  -3 -13 69.5436 150.275   7
  -3  -3 -13 189.497 173.814   2
  -3  -3 -13 50.4422 170.236   4
  -3   3 -13 176.268 171.083   4
   3  -3  13 176.671 179.318   1
  -3  -3 -14 1524.20 193.085   4
   3  -3  14 1101.16 214.336   1
  -3   3 -14 1215.01 205.277   4
  -3   3 -15 1088.88 209.759   4
   3  -3  15 1281.59 231.016   1
   3  -3  16-1.31045 239.378   1
  -3   3 -16 156.080 206.730   4
   3   4 -18 217.064 223.853   4
   3   4 -17 500.703 221.857   4
   3  -4 -16 6835.58 318.125   2
   3   4 -16 6422.11 273.196   4
  -3  -4  16 6851.79 293.198   3
   3  -4 -16 6255.33 301.523   4
  -3  -4  15 90.4033 183.136   3
   3   4 -15 155.753 185.814   4
   3  -4 -15 32.6542 223.661   2
   3  -4 -14 3346.71 244.382   2
   3  -4 -14 3054.61 223.925   4
   3   4 -14 2813.44 203.417   4
  -3  -4  14 3066.77 203.403   3
  -3  -4  13 90.2813 146.035   3
   3   4 -13 47.7808 151.880   4
   3  -4 -13 161.425 185.102   2
   3  -4 -12 6252.30 252.860   2
  -3  -4  12 5664.25 213.299   3
   3   4 -12 5514.88 198.148   4
   3  -4 -11 3180.24 205.989   2
   3   4 -11 2752.20 168.881   4
  -3  -4  11 2792.76 174.578   3
   3  -4 -10 4937.18 210.488   2
   3   4 -10 5014.28 174.506   4
  -3  -4  10 4657.03 182.238   3
   3  -4  -9-4.76379 146.223   2
   3   4  -9 9.79336 116.249   4
   3  -4  -9 168.461 171.692   8
   3   4  -9 116.467 169.265   8
  -3  -4   9 38.3805 119.562   3
   3   4  -8 533.933 172.785   8
   3  -4  -8 478.618 146.423   5
  -3  -4   8 321.652 110.414   3
   3   4  -8 298.376 108.127   4
   3  -4  -8 566.531 177.667   8
   3  -4  -8 506.346 140.338   2
   3  -4  -7 3736.22 170.360   5
   3  -4  -7 3951.47 156.978   2
   3   4  -7 3870.09 132.792   4
  -3  -4   7 3694.77 142.318   3
   3   4  -7 4181.20 196.925   8
   3  -4  -7 4183.95 206.477   8
   3  -4  -6 35199.1 302.208   5
  -3  -4   6 34614.1 296.542   3
   3  -4  -6 34625.9 318.460   8
   3   4  -6 36047.0 316.339   8
   3  -4  -6 33632.4 290.196   2
   3   4  -6 35866.3 256.426   4
   3  -4  -5 3706.94 155.042   5
   3  -4  -5 3472.56 123.044   2
   3   4  -5 3602.41 109.480   4
  -3  -4   5 3592.19 124.362   3
   3  -4  -4 10213.4 175.141   5
  -3  -4   4 10841.6 166.630   3
   3  -4  -4 10304.6 154.511   2
   3   4  -4 10412.7 126.182   4
   3  -4  -3 953.928 83.7237   2
  -3  -4   3 940.190 90.9710   3
   3   4  -3 763.460 64.4208   4
   3  -4  -3 884.871 115.225   5
   3  -4  -2 131834. 1742.42   5
   3  -4  -2 137346. 404.976   2
  -3  -4   2 134728. 456.402   3
   3  -4  -1 27246.2 172.064   2
  -3  -4   1 25927.8 198.822   3
  -3   4   1 25672.1 145.005   7
   3  -4   0 58930.1 227.840   2
  -3  -4   0 56029.7 262.998   3
  -3   4   0 55671.8 231.726   7
   3  -4   1 7813.96 127.167   1
  -3  -4  -1 7450.13 101.294   3
  -3  -4  -2 13005.4 185.023   2
   3  -4   2 13415.2 163.040   1
  -3  -4  -2 12116.6 110.659   3
   3  -4   3 6426.75 132.258   1
  -3  -4  -3 5973.88 143.809   2
  -3  -4  -3 4541.95 67.4528   3
  -3  -4  -3 5704.32 83.1055   4
  -3  -4  -4 4974.22 93.1642   4
  -3  -4  -4 5291.65 136.226   7
  -3  -4  -4 4891.96 138.789   2
   3  -4   4 5406.75 134.143   1
   3   4   5 1281.60 69.9256   1
  -3  -4  -5 1409.86 114.471   2
  -3  -4  -5 1660.37 87.4127   4
  -3  -4  -5 1912.23 125.918   7
   3  -4   5 1663.61 110.126   1
  -3  -4  -6 4809.91 152.149   2
   3  -4   6 5217.11 155.580   1
  -3  -4  -6 5241.72 125.194   4
  -3  -4  -6 5375.67 154.844   7
  -3  -4  -7 275.015 112.978   7
   3  -4   7 154.124 118.420   1
  -3  -4  -7 159.456 114.584   2
  -3  -4  -7 169.521 104.396   4
   3  -4   8 730.614 137.129   1
  -3  -4  -8 506.365 128.195   2
  -3  -4  -8 686.628 117.110   4
  -3  -4  -8 636.974 125.315   7
  -3  -4  -9 9915.11 224.298   2
   3  -4   9 8936.40 218.598   1
  -3  -4  -9 9806.19 192.113   4
  -3  -4  -9 9761.58 215.898   7
   3  -4   9 9495.79 196.497   3
   3  -4  10 4340.03 190.941   1
  -3  -4 -10 4787.89 195.759   2
   3  -4  10 4787.23 173.803   3
  -3  -4 -10 4788.73 179.464   7
  -3  -4 -11-27.7908 126.472   7
   3  -4  11 125.176 153.269   1
  -3  -4 -11 161.362 153.535   2
  -3  -4 -12 151.983 161.488   2
   3  -4  12 7.35669 158.310   1
   3  -4  13 669.246 185.698   1
  -3  -4 -13 770.814 188.931   2
   3  -4  14 1346.05 216.749   1
  -3  -4 -14 1748.33 225.907   2
   3  -4  15 140.387 214.801   1
   3  -4  16 105.825 237.311   1
  -3  -5  17 852.160 238.975   3
   3  -5 -17 515.648 246.265   4
   3  -5 -17 516.522 260.929   2
   3   5 -17 326.896 221.095   4
  -3  -5  16 109.561 209.963   3
   3   5 -16 28.9591 204.125   4
   3  -5 -16 158.628 244.362   2
  -3  -5  15 827.704 211.843   3
   3  -5 -15 925.330 228.379   4
   3   5 -15 637.516 193.596   4
   3  -5 -15 1048.78 246.681   2
   3   5 -14 145.832 174.075   4
   3  -5 -14 350.336 214.425   2
  -3  -5  14 71.7700 178.901   3
   3   5 -13 866.568 161.329   4
   3  -5 -13 789.698 200.320   2
  -3  -5  13 723.188 172.368   3
  -3  -5  12 113.523 155.675   3
   3   5 -12 3.84242 141.809   4
   3  -5 -12 7.72300 175.140   2
   3  -5 -11 3260.97 207.798   2
  -3  -5  11 3061.57 187.832   3
   3   5 -11 2723.42 170.915   4
  -3  -5  10 568.148 148.566   3
   3   5 -10 498.732 141.918   4
   3  -5 -10 401.926 165.116   2
   3   5  -9 1060.81 161.905   8
   3   5  -9 950.661 130.628   4
   3  -5  -9 883.628 157.905   2
   3  -5  -9 1171.46 172.750   8
  -3  -5   9 719.932 137.365   3
   3  -5  -8 6976.59 200.793   5
   3  -5  -8 7041.66 201.451   2
   3   5  -8 6981.27 181.327   6
   3   5  -8 7594.75 180.336   4
   3   5  -8 7291.24 207.068   8
   3  -5  -8 7465.64 217.310   8
  -3  -5   8 7475.32 197.116   3
   3  -5  -7 997.084 154.521   5
  -3  -5   7 1187.68 130.705   3
   3  -5  -7 1042.87 135.291   2
   3  -5  -7 1089.11 172.364   8
   3   5  -7 1056.11 116.604   4
   3   5  -7 1084.45 163.755   8
   3  -5  -6 7520.56 193.479   5
   3  -5  -6 7661.92 211.465   8
   3   5  -6 7771.03 154.195   4
   3   5  -6 8012.85 205.657   8
  -3  -5   6 7784.86 176.438   3
   3  -5  -6 7568.00 181.152   2
   3   5  -5 150.852 162.229   8
   3  -5  -5 52.9190 138.781   5
   3  -5  -5 18.6472 106.101   2
   3   5  -5 46.1694 88.8535   4
   3  -5  -5 195.181 170.751   8
  -3  -5   5 52.6610 98.1081   3
   3   5  -4 4543.75 110.690   4
   3  -5  -4 4803.40 135.039   2
  -3  -5   4 4727.91 135.588   3
   3  -5  -4 4597.20 156.777   5
   3  -5  -3 18727.5 214.865   5
   3  -5  -3 18489.7 192.925   2
  -3  -5   3 19345.1 210.164   3
   3  -5  -2 1904.64 92.9620   2
  -3  -5   2 2012.87 104.622   3
   3  -5  -1 33911.7 220.341   2
  -3   5   1 30771.1 160.685   7
  -3  -5   1 33941.2 241.731   3
   3  -5   0 28225.1 218.305   1
  -3  -5   0 28563.0 209.788   3
   3  -5   0 29448.5 201.535   2
   3  -5   1 9848.73 149.391   1
  -3  -5  -1 8970.13 122.883   3
  -3  -5  -2 350.558 129.975   2
   3  -5   2 285.717 88.2295   1
  -3  -5  -2 265.101 60.9840   3
  -3  -5  -3 16603.6 223.796   2
   3  -5   3 17739.9 206.966   1
  -3  -5  -4 2116.42 134.290   2
   3  -5   4 2276.66 116.237   1
  -3  -5  -5 227.714 116.422   2
   3  -5   5 293.471 106.950   1
   3   5   6 1084.04 140.485   6
  -3  -5  -6 1028.87 135.140   2
  -3  -5  -6 996.569 123.709   7
   3  -5   6 991.353 130.514   1
   3  -5   7 5464.57 179.130   1
  -3  -5  -7 5965.84 181.464   7
   3   5   7 5780.48 181.547   6
  -3  -5  -7 5000.68 180.147   2
   3  -5   8 210.797 134.353   1
  -3  -5  -8 168.614 134.057   2
  -3  -5  -8 192.202 132.322   7
   3  -5   9 320.334 117.028   3
   3  -5   9 349.682 142.519   1
  -3  -5  -9 489.865 146.497   2
   3  -5  10 42.1451 143.420   1
  -3  -5 -10 134.030 148.433   2
   3  -5  11 2917.23 201.101   1
  -3  -5 -11 3175.81 207.086   2
   3  -5  11 2748.20 171.570   3
   3  -5  12 357.882 171.967   1
  -3  -5 -12 285.360 174.403   2
   3  -5  13 49.4054 181.361   1
  -3  -5 -13 20.8906 183.013   2
  -3  -5 -14 79.6761 202.431   2
   3  -5  15 82.2105 221.930   1
   3  -6 -17 84.8762 244.231   4
   3   6 -17 75.9320 208.159   4
  -3  -6  17 171.553 231.533   3
   3  -6 -16 57.9542 246.058   4
   3  -6 -16 44.6386 254.745   2
   3  -6 -15 378.178 238.191   4
   3  -6 -15 384.129 247.000   2
   3   6 -15 410.315 194.949   4
  -3  -6  15 394.203 213.605   3
   3  -6 -14 4050.37 285.647   2
  -3  -6  14 4086.82 252.374   3
   3   6 -14 3488.72 215.144   4
  -3  -6  13 208.984 172.818   3
   3  -6 -13-28.9353 202.775   2
   3  -6 -12 4386.92 251.343   2
  -3  -6  12 4505.83 219.984   3
   3   6 -12 3927.62 189.443   4
   3  -6 -11 566.911 195.368   2
   3   6 -11 336.270 155.217   4
  -3  -6  11 490.799 169.400   3
   3  -6 -10 39428.9 437.891   2
   3   6 -10 38492.3 362.394   4
  -3  -6  10 40140.9 427.413   3
   3  -6  -9 2173.14 181.470   2
   3   6  -9 2253.42 158.911   4
  -3  -6   9 2520.00 172.785   3
   3  -6  -8 14752.9 269.704   2
   3   6  -8 15288.2 232.147   4
   3   6  -8 14554.8 238.465   8
  -3  -6   8 15852.4 269.572   3
   3   6  -8 14494.0 241.651   6
   3  -6  -7 32.5790 156.406   5
   3  -6  -7 132.127 140.035   2
   3   6  -7 23.4282 129.559   4
   3   6  -7 52.8785 142.610   8
   3   6  -7 24.9314 154.741   6
  -3  -6   7 111.645 125.731   3
   3   6  -6 39195.7 306.213   8
   3  -6  -6 38523.0 354.138   2
   3   6  -6 38835.6 290.538   4
   3  -6  -6 38740.3 322.876   8
   3  -6  -6 39428.9 340.496   5
  -3  -6   6 40051.4 357.484   3
   3   6  -6 39453.6 331.297   6
  -3  -6   5 109.665 111.483   3
   3  -6  -5 57.4957 156.880   8
   3  -6  -5 102.970 151.769   5
   3  -6  -5 92.7738 114.901   2
   3   6  -5 108.573 143.951   6
   3   6  -5 61.0390 142.820   8
  -3  -6   4 130.994 101.503   3
   3  -6  -4 243.899 133.541   5
   3  -6  -4 160.597 103.528   2
   3  -6  -4 184.387 162.535   8
   3   6  -4 258.882 151.762   8
   3  -6  -3 1651.42 138.842   5
   3  -6  -3 1627.57 111.901   2
  -3  -6   3 1771.83 116.066   3
   3  -6  -2 7736.06 147.409   2
   3  -6  -2 7377.43 127.055   1
  -3  -6   2 8427.76 162.194   3
  -3  -6   1 10637.1 164.527   3
   3  -6  -1 10175.6 144.438   1
   3  -6  -1 10795.9 160.902   2
   3  -6   0 743.925 88.1241   1
   3  -6   0 850.610 107.125   2
  -3  -6   0 843.124 89.9826   3
  -3  -6  -1 357.217 76.9353   3
   3  -6   1 451.941 95.9759   1
  -3  -6  -2 3884.70 179.626   2
   3  -6   2 3780.97 129.220   1
  -3  -6  -2 3763.15 100.272   3
  -3  -6  -3 160.818 137.725   2
   3  -6   3 137.275 105.180   1
   3   6   3 227.882 141.982   6
  -3  -6  -4 2695.97 159.471   2
   3  -6   4 2989.45 143.161   1
   3   6   4 3121.83 164.516   6
   3   6   5 333.346 151.209   6
   3  -6   5 324.788 122.102   1
  -3  -6  -5 303.273 138.394   2
   3  -6   6 192.721 129.594   1
  -3  -6  -6 17.1474 139.907   2
   3   6   6 238.567 154.416   6
   3  -6   7 208.211 139.035   1
  -3  -6  -7 274.880 143.173   2
   3   6   7 257.216 156.591   6
  -3  -6  -8 3732.54 188.321   2
   3  -6   8 3946.42 181.491   1
   3  -6   9 166.877 115.880   3
   3  -6   9-34.0084 143.697   1
  -3  -6 -10 2193.73 199.537   2
   3  -6  10 1981.44 156.056   3
   3  -6  10 2097.99 185.975   1
   3  -6  11 115.607 171.116   1
  -3  -6 -11 153.254 176.608   2
   3  -6  11 53.8596 142.370   3
   3  -6  12 218.332 182.958   1
  -3  -6 -12 163.509 188.950   2
   3  -6  13 171.008 190.745   1
  -3  -6 -13 145.191 200.114   2
   3  -6  14 289.669 211.923   1
   3  -7 -16-27.3265 259.460   4
   3  -7 -15 297.119 241.385   4
   3  -7 -15 141.263 259.652   2
   3   7 -15 96.2880 197.128   4
  -3  -7  15 22.1267 217.844   3
   3  -7 -14 250.375 245.889   2
   3   7 -14 82.4277 176.274   4
  -3  -7  14 247.446 209.950   3
   3  -7 -13 2631.62 262.184   2
  -3  -7  13 2819.63 229.561   3
   3   7 -13 2395.34 193.196   4
  -3  -7  12 121.753 172.916   3
   3  -7 -12 395.820 205.921   2
   3   7 -12 111.680 161.832   4
   3  -7 -11 1965.34 214.094   2
   3   7 -11 1738.83 183.056   4
  -3  -7  11 2203.21 195.798   3
   3  -7 -10 744.590 189.871   2
   3   7 -10 808.678 168.770   4
  -3  -7  10 881.772 173.358   3
   3  -7  -9 373.402 172.097   2
   3   7  -9 324.504 148.687   4
  -3  -7   9 323.578 156.604   3
   3  -7  -8 2323.67 188.267   2
  -3  -7   8 2449.88 166.608   3
   3   7  -8 2473.93 185.463   6
  -3  -7   7 480.344 135.843   3
   3   7  -7 480.767 165.953   6
   3  -7  -7 482.185 157.859   2
  -3  -7   6 48.4766 127.556   3
   3   7  -5 121.666 165.431   6
   3  -7  -5 195.129 121.837   2
  -3  -7   5 162.985 114.257   3
   3  -7  -4 1052.39 154.908   5
   3  -7  -4 1045.47 124.192   2
   3   7  -4 1294.21 172.107   6
  -3  -7   4 1244.92 126.752   3
   3  -7  -3 176.138 139.867   5
   3  -7  -3 319.220 111.809   2
  -3  -7   3 239.529 110.811   3
   3   7  -3 266.917 161.124   6
   3   7  -2 653.361 159.294   6
   3  -7  -2 471.648 116.365   2
   3  -7  -2 464.825 85.2603   1
  -3  -7   2 709.120 110.892   3
   3  -7  -2 593.653 130.651   5
   3  -7  -1 2933.54 138.519   2
  -3  -7   1 3194.03 128.319   3
   3   7  -1 3339.07 179.659   6
   3  -7  -1 2801.03 112.790   1
   3   7   0 572.811 155.891   6
   3  -7   0 539.297 99.6808   1
  -3  -7   0 528.475 96.8038   3
   3   7   1 965.653 164.518   6
  -3  -7  -1 872.977 93.3887   3
   3  -7   1 879.245 110.015   1
   3   7   2 684.088 171.200   6
   3  -7   2 481.021 118.143   1
  -3  -7  -3 8011.59 223.200   2
   3   7   3 9564.15 234.144   6
   3  -7   3 8758.17 191.753   1
  -3  -7  -4 524.620 155.640   2
   3  -7   4 671.051 136.620   1
   3   7   4 545.963 163.931   6
  -3  -7  -5 8.11535 145.610   2
   3  -7   5-15.5644 131.053   1
   3   7   6 1156.93 175.081   6
   3  -7   6 1262.27 157.483   1
  -3  -7  -6 1176.57 168.693   2
  -3  -7  -7 3132.98 199.308   2
   3  -7   7 3089.39 180.320   1
   3   7   7 3676.45 198.848   6
   3  -7   8 90.5800 147.065   1
  -3  -7  -8 163.639 163.755   2
   3  -7   9 105.609 122.830   3
   3  -7   9 132.462 157.632   1
  -3  -7  -9 191.460 171.281   2
   3  -7  10 368.182 174.638   1
   3  -7  10 264.595 141.215   3
  -3  -7 -10 196.128 190.625   2
  -3  -7 -11 1704.74 223.555   2
   3  -7  11 2037.29 182.273   3
   3  -7  11 2052.81 207.345   1
   3  -7  12 48.0242 150.803   3
   3  -7  12 18.7244 190.683   1
  -3  -7 -12 64.8505 207.983   2
   3  -7  13 109.536 208.146   1
  -3  -7 -13 87.1168 221.379   2
  -3  -7 -14 40.0202 237.251   2
  -3  -7 -15 453.823 263.613   2
   3  -8 -15 379.131 279.646   2
  -3  -8  15 203.850 229.522   3
   3  -8 -14 73.7941 249.191   2
  -3  -8  14 167.328 206.724   3
  -3  -8  13 120.738 197.232   3
   3  -8 -12-15.1177 218.750   2
  -3  -8  12-8.19350 186.097   3
  -3  -8  11 66.8496 182.658   3
   3  -8 -10 904.534 206.674   2
  -3  -8  10 985.876 189.369   3
  -3  -8   9 2281.91 190.794   3
   3  -8  -9 1972.43 206.909   2
   3   8  -8 1089.68 196.009   6
   3  -8  -8 1142.23 181.959   2
  -3  -8   8 1057.26 164.650   3
  -3  -8   7 6002.59 205.397   3
   3  -8  -7 4857.52 212.023   2
   3   8  -7 5867.63 227.214   6
   3  -8  -6 8264.26 230.611   2
  -3  -8   6 9707.59 232.295   3
   3   8  -6 9319.93 250.620   6
  -3  -8   5 1271.40 142.805   3
   3  -8  -5 1219.15 150.967   2
   3   8  -5 1073.36 183.771   6
  -3  -8   4 449.181 124.497   3
   3  -8  -4 149.626 131.285   2
   3   8  -4 266.280 172.230   6
   3  -8  -3 1999.02 147.331   2
  -3  -8   3 2320.86 143.754   3
   3   8  -3 2319.71 190.170   6
   3  -8  -2 3858.62 165.977   2
  -3  -8   2 4413.33 160.662   3
   3   8  -2 4744.32 217.221   6
  -3  -8   1 22266.7 259.383   3
   3  -8  -1 20848.9 261.163   2
  -3  -8   0 3664.51 140.540   3
   3  -8   0 3337.34 143.011   1
   3   8   0 3767.18 205.980   6
   3  -8   1 108.161 120.559   1
  -3  -8  -1 124.395 99.5758   3
   3   8   1 139.335 173.716   6
   3  -8   2 14674.5 235.409   1
   3   8   2 14863.3 274.067   6
   3  -8   3 1023.91 151.704   1
   3   8   3 819.029 183.475   6
   3  -8   4 5418.18 200.478   1
  -3  -8  -4 5010.07 216.560   2
   3   8   4 5495.25 224.107   6
   3   8   5 5.03623 173.436   6
   3  -8   5 126.914 147.015   1
  -3  -8  -5 91.3336 166.892   2
   3  -8   6 7802.69 225.881   1
  -3  -8  -6 7301.56 247.528   2
   3   8   6 8338.86 245.879   6
   3   8   7 328.513 197.952   6
   3  -8   7 251.735 156.200   1
  -3  -8  -7 147.617 174.334   2
  -3  -8  -8 363.591 184.442   2
   3  -8   8 392.791 162.979   1
   3  -8   9 532.017 142.535   3
   3  -8   9 747.165 181.289   1
  -3  -8  -9 700.544 206.288   2
  -3  -8 -10 1669.19 239.424   2
   3  -8  10 1681.86 207.119   1
   3  -8  10 1296.46 166.065   3
   3  -8  11 747.671 175.645   3
   3  -8  11 981.401 209.650   1
  -3  -8 -11 856.476 238.424   2
   3  -8  12 67.9960 158.034   3
  -3  -8 -12 291.046 236.522   2
   3  -8  12 79.3139 207.101   1
   3  -8  13-3.54351 221.927   1
  -3  -8 -13 109.968 246.575   2
  -3  -8 -14 19.6252 262.338   2
  -3  -9  14 474.540 228.473   3
   3  -9 -14 449.848 266.241   2
   3  -9 -13 259.064 241.064   2
  -3  -9  12 325.988 195.697   3
   3  -9 -12 40.8245 232.213   2
   3  -9 -11 106.305 212.837   2
   3  -9 -10 1506.67 224.072   2
  -3  -9  10 1495.13 204.486   3
   3  -9  -9 153.251 189.432   2
  -3  -9   9 6.05490 160.294   3
   3  -9  -8 5271.63 253.205   2
   3   9  -8 5951.75 264.263   6
  -3  -9   8 5690.07 224.748   3
  -3  -9   7 319.754 155.893   3
   3   9  -7 358.480 208.572   6
   3  -9  -7 399.816 179.171   2
   3  -9  -6 138.431 162.897   2
  -3  -9   6 19.7810 134.756   3
   3   9  -6 134.056 201.734   6
   3  -9  -5 112.858 152.364   2
   3  -9  -4 1740.83 167.480   2
  -3  -9   4 2135.56 155.891   3
   3   9  -4 2264.91 206.754   6
   3   9  -3 713.173 195.325   6
  -3  -9   3 549.475 130.937   3
   3  -9  -3 504.284 145.740   2
  -3  -9   2 338.544 124.055   3
   3  -9  -2 113.561 139.389   2
   3   9  -2 374.794 186.271   6
   3   9  -1 190.485 183.467   6
   3   9   0 599.086 189.556   6
  -3  -9   0 562.644 121.991   3
   3   9   1 179.402 186.645   6
   3  -9   2 416.511 143.977   1
   3   9   2 263.893 189.624   6
   3   9   3 67.2867 185.967   6
   3   9   4 969.899 202.658   6
   3  -9   4 831.050 164.584   1
   3   9   5 238.123 200.988   6
   3  -9   5 119.360 156.100   1
  -3  -9  -5-32.1415 185.134   2
   3   9   6 134.482 209.737   6
  -3  -9  -6 140.593 194.608   2
   3   9   7 521.266 222.622   6
   3  -9   7 442.818 173.761   1
  -3  -9  -7 320.500 201.531   2
  -3  -9  -8 90.3075 205.913   2
   3  -9   9 5.73621 142.207   3
   3  -9   9 137.105 188.593   1
  -3  -9  -9-17.0631 213.338   2
   3  -9  10 0.26833 154.833   3
   3  -9  11 488.551 180.673   3
   3  -9  11 570.076 223.733   1
  -3  -9 -11 603.702 258.767   2
   3  -9  12 2.51530 170.517   3
  -3  -9 -12 28.9815 261.129   2
   3  -9  12 55.2185 227.845   1
   3  -9  13 64.5928 182.804   3
  -3 -10  12 106.931 200.697   3
   3 -10 -12-10.2145 242.377   2
   3 -10 -11 5.88779 230.215   2
  -3 -10  11 113.126 195.176   3
   3 -10 -10-43.5932 228.542   2
  -3 -10  10 35.2343 187.146   3
   3 -10  -9 1075.26 237.275   2
  -3 -10   9 1407.79 202.703   3
  -3 -10   8 110.005 162.415   3
   3  10  -8-7.41517 246.422   6
  -3 -10   7 586.812 166.528   3
   3  10  -7 646.222 242.398   6
   3 -10  -7 523.460 203.490   2
   3  10  -6 407.195 227.952   6
   3 -10  -6 380.983 185.717   2
  -3 -10   6 315.896 151.532   3
  -3 -10   5 67.0702 144.583   3
   3  10  -5 150.687 218.982   6
   3 -10  -4-24.7918 164.853   2
  -3 -10   4 34.2335 139.064   3
   3 -10  -3 233.292 165.042   2
   3  10  -3-0.06717 208.877   6
  -3 -10   3 148.093 134.354   3
  -3 -10   2 2326.00 163.417   3
   3  10  -2 2348.16 232.047   6
   3  10  -1 1116.53 211.288   6
  -3 -10   1 807.954 142.569   3
   3  10   0 260.974 206.772   6
   3  10   1 2817.35 233.760   6
   3  10   2 843.095 217.791   6
   3  10   4 400.455 225.184   6
   3 -10   4 442.627 168.551   1
   3  10   5 588.584 233.348   6
   3 -10   5 490.579 174.718   1
   3  10   6 0.60210 229.254   6
   3 -10   6 83.7192 186.426   1
  -3 -10  -6 87.4812 213.618   2
   3  10   7 233.622 245.350   6
   3 -10   7 342.648 189.140   1
   3 -10   8 190.990 151.036   3
   3 -10   8 185.089 207.185   1
  -3 -10  -8 350.865 239.784   2
   3 -10   9 1199.97 183.288   3
   3 -10   9 1357.54 230.442   1
  -3 -10  -9 1340.39 276.914   2
   3 -10  10 111.880 162.313   3
   3 -10  11 262.142 236.298   1
   3 -10  11 168.581 184.270   3
  -3 -10 -11 330.730 271.249   2
   3 -11 -11 101.960 247.990   2
  -3 -11  11-15.1044 194.519   3
  -3 -11  10 298.678 196.284   3
   3 -11 -10 220.034 251.854   2
   3 -11  -9 44.2677 243.464   2
  -3 -11   8 559.937 183.837   3
   3  11  -8 515.787 283.721   6
   3 -11  -8 676.785 243.700   2
  -3 -11   7 11.2229 170.700   3
   3  11  -7 54.1311 260.103   6
   3 -11  -7 73.9658 219.074   2
  -3 -11   6 147.333 160.491   3
   3  11  -6 159.775 261.278   6
   3 -11  -6 158.310 203.241   2
  -3 -11   5 318.857 160.362   3
   3 -11  -5 428.900 200.943   2
   3  11  -5 471.193 258.657   6
   3  11  -4 1600.09 264.103   6
   3 -11  -4 1063.38 205.960   2
  -3 -11   4 1147.58 178.185   3
  -3 -11   3 395.474 157.124   3
   3  11  -3 332.366 242.645   6
   3  11  -2 251.105 236.291   6
  -3 -11   2 250.504 149.400   3
   3  11  -1 56.6779 236.063   6
   3  11   0 3682.56 276.779   6
   3  11   2 976.741 250.976   6
   3  11   3 3.39479 242.984   6
   3  11   4 457.087 255.997   6
   3  11   5 114.850 262.896   6
   3  11   6 114.794 263.698   6
  -3 -11  -7 109.099 257.844   2
   3 -11   7 207.897 219.058   1
   3 -11   8 477.024 179.653   3
   3 -11   8 657.439 237.784   1
  -3 -11  -8 709.820 275.943   2
   3 -11   9 76.4644 178.245   3
  -3 -11  -9 6.13428 279.866   2
   3 -11   9 151.977 242.045   1
   3 -12 -10 80.4899 279.130   2
  -3 -12   9-31.0630 188.695   3
   3  12  -8 3.79775 309.700   6
   3 -12  -8-38.9491 257.936   2
  -3 -12   8 101.867 184.956   3
  -3 -12   7 43.1582 179.200   3
   3  12  -7 231.898 290.043   6
   3 -12  -7 37.9394 246.822   2
  -3 -12   6 249.711 175.922   3
   3  12  -6 211.126 287.977   6
   3 -12  -6 368.206 241.147   2
  -3 -12   5 110.861 177.027   3
   3  12  -5 67.2800 287.372   6
   3 -12  -5 111.595 224.425   2
   3  12  -4 175.633 278.092   6
  -3 -12   4 60.0676 176.540   3
   3  12  -3 143.164 273.943   6
   3  12  -2 194.403 267.256   6
   3  12  -1 767.612 270.627   6
   3  12   0-11.9141 269.639   6
   3  12   1 1373.25 289.305   6
   3  12   2 396.036 271.990   6
   3  12   3 376.771 287.859   6
   3  12   4 8.21726 290.891   6
   3  12   5 468.448 288.478   6
   3  12   6 25.3944 300.816   6
   3 -12   7 413.574 181.580   3
   3  13  -8 362.463 331.520   6
   3  13  -7 47.7123 319.770   6
   3 -13  -7 66.1356 274.834   2
  -3 -13   6 20.0518 189.716   3
   3  13  -4 797.532 324.143   6
  -3 -13   4 691.266 211.788   3
   3  13  -3 156.589 304.710   6
   3  13  -2 186.911 296.152   6
   3  13  -1-11.2408 292.886   6
   3  13   0 823.446 308.417   6
   3  13   1 46.5292 300.168   6
   3  13   3 123.811 303.736   6
   3  13   4 182.489 318.060   6
   3  13   5 57.7172 314.488   6
   3  13   6 164.712 327.540   6
   4   0 -18-11.6089 223.924   4
   4   0 -17 269.422 208.988   4
   4   0 -16 3669.47 231.579   4
   4   0 -15 58.8874 167.056   4
   4   0 -14 8223.69 249.778   4
   4   0 -12 36398.2 394.509   4
   4   0 -12 36139.8 428.100   8
   4   0 -11 31.8330 185.815   8
   4   0 -11 6.12685 133.381   4
   4   0  -9 59.1402 214.653   8
   4   0  -8 55081.1 452.601   8
   4   0  -8 52182.8 312.588   0
   4   0  -7 52.9018 158.257   0
   4   0  -6-32.2712 45.5889   5
   4   0  -6 910.493 149.570   0
   4   0  -5-20.0113 36.8043   5
   4   0  -4 45431.1 267.449   0
   4   0  -3 63.9923 89.3671   5
   4   0  -2 113159. 386.359   0
   4   0  -2 119220. 408.326   5
   4   0   0 47898.7 252.132   0
  -4   0   0 54253.9 279.744   7
   4   0   1 45.7921 92.4474   0
  -4   0  -1 109.935 62.2750   7
   4   0   2 6037.03 121.307   0
  -4   0  -3-25.3609 33.2320   7
  -4   0  -4 154706. 350.664   2
   4   0   4 150226. 428.072   0
  -4   0  -5 30.0706 57.8229   2
   4   0   5 8.64191 74.3971   1
  -4   0  -5 14.3156 73.1845   7
  -4   0  -6 30.2484 66.9946   2
   4   0   6 97.6611 86.5159   1
  -4   0  -6 170.061 87.8717   7
  -4   0  -6 40.7018 97.4255   4
   4   0   6 115.194 129.612   0
   4   0   7-12.2223 93.2892   1
  -4   0  -7 86.1731 112.645   4
  -4   0  -7 60.5905 101.538   7
  -4   0  -8 7337.31 182.029   4
   4   0   8 6572.17 168.570   1
  -4   0  -8 7894.46 197.192   7
   4   0   9 36.8995 125.270   1
  -4   0  -9-0.98808 135.027   4
  -4   0  -9 40.9695 127.189   7
  -4   0 -10 16371.5 264.602   4
   4   0  10 16044.3 270.204   1
  -4   0 -10 17130.4 295.412   7
   4   0  11 162.588 154.621   1
   4   0  12 1612.77 188.801   1
  -4   0 -12 1991.28 183.716   4
  -4   0 -12 2011.72 194.577   7
  -4   0 -13 169.921 184.577   7
  -4   0 -14-11.9410 183.812   7
  -4   0 -15 124.953 190.896   7
  -4   0 -16 197.650 209.278   7
   4   1 -18 136.701 227.337   4
   4  -1 -17 843.050 218.781   4
   4   1 -17 1037.30 225.158   4
   4  -1 -16 102.301 189.647   4
   4   1 -16 256.343 198.807   4
   4  -1 -15 92.0081 165.249   4
   4   1 -15 30.2998 168.066   4
   4  -1 -14 55.4181 160.948   4
   4   1 -14 139.689 165.082   4
   4  -1 -13 884.342 169.615   4
   4   1 -13 900.917 175.183   4
   4  -1 -12-25.0340 190.576   8
   4   1 -12 154.048 192.137   8
   4  -1 -12-30.0614 147.613   4
   4   1 -12 279.687 157.802   4
   4   1 -11 206.366 141.522   4
   4   1 -11 255.268 194.616   8
   4  -1 -11 231.836 194.030   8
   4   1 -10 694.786 140.129   4
   4  -1 -10 634.163 213.675   8
   4   1 -10 499.936 211.779   8
   4   1  -9 1275.95 137.962   4
   4  -1  -9 1100.21 230.017   8
   4   1  -9 1021.84 225.986   8
   4   1  -8 1960.50 154.767   0
   4  -1  -8 2093.84 159.600   5
   4   1  -8 2293.56 245.279   8
   4  -1  -8 1743.54 243.296   8
   4   1  -7 20172.1 223.350   0
   4  -1  -7 19315.3 245.725   5
   4   1  -6 7574.60 164.552   0
   4  -1  -6 7051.79 153.511   5
   4   1  -5 3495.98 134.992   0
   4   1  -5 3635.54 125.855   5
   4   1  -4 565.436 103.360   5
   4  -1  -4 643.553 146.779   0
   4   1  -4 575.490 112.797   0
   4   1  -3 50500.9 283.662   5
   4   1  -3 49529.4 277.629   0
   4  -1  -3 50598.3 299.962   0
   4   1  -2 39128.2 239.953   5
   4   1  -2 39361.8 246.214   0
   4  -1  -2 39146.7 262.581   0
   4   1  -1 25638.2 196.525   5
   4   1  -1 25582.4 201.277   0
   4  -1  -1 25668.2 219.358   0
  -4   1   1 26026.1 189.571   7
   4   1   0 185.681 84.2012   5
  -4   1   0 35.1915 66.7497   7
   4  -1   0 65.6351 116.274   0
   4   1   0-5.86466 91.1000   0
   4  -1   1 11866.1 168.560   0
   4   1   1 12037.1 151.176   0
  -4   1  -1 12637.7 147.451   7
   4   1   2 1486.87 99.6814   0
   4  -1   2 1471.36 122.916   0
  -4   1  -2 1460.69 77.7614   7
   4   1   3 15628.3 164.910   0
  -4  -1  -3 17188.2 151.644   2
   4   1   4 525.343 104.571   0
  -4  -1  -4 395.473 69.1909   2
  -4   1  -4 369.474 39.0986   2
   4  -1   4 418.260 83.3723   1
  -4  -1  -4 571.286 86.3639   7
  -4   1  -4-6.61165 39.7407   7
   4   1   5 17664.0 183.529   1
   4   1   5 18647.8 184.533   0
  -4  -1  -5 19373.0 192.258   4
  -4  -1  -5 18886.2 220.530   7
   4  -1   5 18464.0 203.212   1
  -4  -1  -5 18028.5 162.285   2
   4  -1   6 1117.23 101.767   1
   4   1   6 993.146 119.771   0
  -4  -1  -6 967.132 86.5325   2
  -4  -1  -6 1000.66 106.722   4
  -4   1  -6 1252.49 110.499   7
  -4  -1  -6 1111.12 107.860   7
   4   1   6 853.243 88.7140   1
  -4  -1  -7 3675.69 119.359   2
  -4  -1  -7 3212.79 135.062   4
  -4   1  -7 3601.60 150.596   7
  -4  -1  -7 3393.46 143.087   7
   4  -1   7 3052.11 132.441   1
   4   1   7 3016.67 123.946   1
  -4  -1  -8 1181.34 115.103   2
  -4  -1  -8 1005.26 128.600   7
  -4  -1  -8 1098.35 131.316   4
  -4   1  -8 1140.76 132.630   4
  -4   1  -8 1314.19 137.495   7
   4  -1   8 1039.45 126.547   1
   4   1   8 1010.02 116.294   1
   4  -1   9 11736.9 226.873   1
  -4  -1  -9 11947.1 216.706   4
  -4   1  -9 11744.0 224.747   4
  -4  -1  -9 12115.7 240.854   7
  -4   1  -9 13122.4 253.680   7
   4   1   9 11688.8 218.606   1
   4  -1  10 2460.69 175.241   1
  -4  -1 -10 2885.32 169.816   4
  -4   1 -10 2660.63 172.198   4
   4   1  10 2608.76 172.260   1
  -4   1 -10 2986.40 183.371   7
  -4  -1 -10 2907.94 175.839   7
  -4  -1 -11 2098.52 168.720   4
  -4   1 -11 2031.63 178.850   4
   4  -1  11 1934.04 180.037   1
  -4   1 -11 2114.75 188.354   7
  -4  -1 -11 2130.50 176.323   7
   4   1  11 1800.96 174.796   1
  -4   1 -12 85.4216 166.187   7
  -4  -1 -12 68.9878 155.940   4
  -4   1 -12 53.8980 168.924   4
  -4  -1 -12 75.9097 156.573   7
   4  -1  13 7745.76 267.928   1
  -4  -1 -13 7877.70 250.273   4
  -4   1 -13 7799.15 258.572   4
  -4   1 -13 8790.57 305.599   7
  -4  -1 -13 7466.43 267.759   7
   4  -1  14 195.378 196.695   1
  -4  -1 -14 141.098 180.635   7
  -4  -1 -14 214.135 189.111   4
  -4   1 -14 156.958 195.792   4
  -4   1 -14 138.960 204.653   7
  -4   1 -15 303.757 205.059   7
  -4  -1 -15 66.7168 194.198   4
  -4   1 -15-3.57342 187.203   4
  -4  -1 -15 72.4170 181.985   7
  -4  -1 -16 182.793 214.421   4
  -4  -1 -16 65.9275 201.942   7
  -4   1 -16 34.6834 204.989   4
   4  -2 -18 6516.50 316.222   4
   4   2 -18 7010.83 315.987   4
   4  -2 -17 230.048 207.579   4
   4   2 -17 201.233 216.552   4
   4  -2 -16 6994.94 281.673   4
   4   2 -16 7581.57 287.293   4
   4   2 -15 29.5621 182.290   4
   4  -2 -14 2441.51 199.666   4
   4   2 -14 2839.95 206.677   4
   4  -2 -13 748.526 167.412   4
   4   2 -13 819.884 171.712   4
  -4  -2  13 1023.18 171.287   3
   4  -2 -12 4607.72 242.761   8
   4   2 -12 4914.18 201.910   4
   4   2 -12 4682.52 243.732   8
  -4  -2  12 4895.88 206.838   3
   4   2 -11 5844.38 240.715   8
   4   2 -11 5737.21 192.344   4
  -4  -2  11 5736.33 204.679   3
   4  -2 -11 5182.38 237.674   8
   4   2 -10 11991.1 290.257   8
   4   2 -10 12455.3 226.721   4
  -4  -2  10 12247.1 244.926   3
   4  -2 -10 11086.9 283.970   8
   4   2  -9 11115.6 210.291   4
  -4  -2   9 10898.8 223.899   3
   4  -2  -9 11041.2 287.988   8
   4   2  -9 10470.1 285.264   8
   4   2  -8 4466.25 161.314   0
   4  -2  -8 4296.81 186.310   5
  -4  -2   8 4105.57 160.348   3
   4   2  -8 4394.60 148.863   4
   4  -2  -8 4331.13 258.403   8
   4   2  -8 4163.58 256.182   8
   4  -2  -7 17004.0 247.796   5
   4   2  -7 17508.6 211.000   0
  -4  -2   7 16832.0 230.984   3
   4   2  -7 17672.0 211.588   4
   4  -2  -6 40051.3 317.677   5
   4   2  -6 41116.4 278.967   0
  -4  -2   6 40830.7 320.890   3
   4  -2  -5 1297.99 133.533   5
   4   2  -5 1282.87 112.485   5
  -4  -2   5 1327.66 103.746   3
   4   2  -5 1458.80 117.345   0
   4  -2  -4 28974.0 250.416   5
   4   2  -4 30061.9 240.229   5
   4   2  -4 29263.8 232.207   0
  -4  -2   4 30592.5 255.765   3
   4  -2  -3 15541.1 181.905   5
   4   2  -3 15896.6 175.305   5
   4   2  -3 15298.2 179.494   0
  -4  -2   3 15815.6 182.288   3
   4  -2  -2 13951.2 168.526   5
   4   2  -2 13228.2 166.877   0
   4   2  -2 13122.6 157.078   5
  -4  -2   2 13545.1 160.621   3
   4   2  -1 12944.8 145.457   5
   4   2  -1 12991.6 162.319   0
  -4   2   1 13945.0 144.510   7
   4   2   0 7137.22 120.780   5
   4   2   0 7029.23 132.028   0
  -4   2   0 7506.32 116.665   7
   4   2   1 1332.09 99.1059   0
  -4   2  -1 1332.68 72.5573   7
  -4  -2  -2 75.7391 83.7272   7
  -4   2  -2 73.4001 65.5091   7
   4   2   2 55.4010 92.2671   0
   4  -2   3 48413.4 298.690   1
  -4  -2  -3 46344.4 266.228   2
   4   2   3 46447.0 264.083   0
  -4   2  -3 47603.6 295.996   7
  -4  -2  -3 50745.9 333.419   7
  -4  -2  -4 2497.45 101.221   2
  -4  -2  -4 2612.76 119.699   7
   4  -2   4 2827.14 106.978   1
  -4  -2  -4 2481.84 90.8676   4
  -4   2  -4 2867.42 110.625   7
   4   2   4 2689.05 114.587   0
   4  -2   5 2870.71 117.032   1
   4   2   5 2362.52 92.2861   1
  -4  -2  -5 2612.34 103.040   2
   4   2   5 2730.91 121.172   0
  -4  -2  -5 2877.96 107.324   4
  -4   2  -5 2963.49 120.990   7
  -4  -2  -5 2801.59 123.370   7
  -4  -2  -6-7.30043 87.7464   2
   4  -2   6 47.9892 95.2449   1
   4   2   6 3.46576 109.216   0
   4   2   6 9.98842 76.5572   1
  -4  -2  -6 9.70104 93.8090   7
  -4  -2  -7 12723.4 186.845   2
   4  -2   7 11795.7 197.835   1
  -4  -2  -7 13185.1 189.728   4
  -4  -2  -7 12523.3 214.231   7
   4   2   7 11373.1 177.275   1
   4  -2   8 11255.0 214.231   1
  -4  -2  -8 12372.9 201.991   2
  -4  -2  -8 11856.2 198.070   4
  -4  -2  -8 11936.3 223.815   7
   4   2   8 11113.7 192.210   1
   4   2   9 3591.47 159.951   1
  -4  -2  -9 4118.70 163.114   2
  -4  -2  -9 3672.03 156.540   4
   4  -2   9 3647.97 173.635   1
  -4  -2  -9 3450.71 172.081   7
  -4  -2 -10 8428.39 202.584   4
   4  -2  10 8386.47 227.856   1
  -4  -2 -10 8316.42 225.499   7
   4  -2  11 3390.75 195.314   1
  -4  -2 -11 3476.04 172.287   4
  -4   2 -11 2945.06 184.094   4
  -4  -2 -11 3405.44 186.428   7
  -4  -2 -12 3365.14 200.473   7
  -4  -2 -12 3849.08 197.525   4
  -4   2 -12 3237.89 202.129   4
   4  -2  12 3153.83 202.586   1
   4  -2  13 267.793 190.298   1
  -4  -2 -13 125.323 173.550   4
  -4   2 -13 114.393 177.088   4
  -4  -2 -13 228.040 171.381   7
  -4  -2 -14 35.0688 168.968   7
  -4   2 -14 124.102 183.598   4
   4  -2  14 18.6938 193.002   1
  -4   2 -14 80.7444 191.301   7
   4  -2  15 728.042 222.272   1
  -4   2 -15 849.395 217.865   7
  -4  -2 -15 668.266 197.168   7
   4  -2  16 106.491 235.874   1
  -4   2 -16 368.697 231.403   7
   4  -3 -18 402.540 233.609   4
   4   3 -18 337.225 244.497   4
   4  -3 -17 347.884 245.658   2
   4  -3 -17 570.325 220.424   4
   4   3 -17 305.356 220.621   4
   4  -3 -16 761.199 217.194   4
   4   3 -16 933.161 210.316   4
   4  -3 -16 533.760 250.173   2
   4  -3 -15 604.759 189.994   4
   4   3 -15 320.543 182.302   4
  -4  -3  15 417.082 188.464   3
   4  -3 -14 2055.05 200.169   4
   4   3 -14 2391.44 203.734   4
  -4  -3  14 2156.70 201.664   3
   4   3 -13 130.468 161.771   4
  -4  -3  13 298.188 159.415   3
   4   3 -12 271.617 192.723   8
  -4  -3  12 321.950 145.159   3
   4   3 -12 142.942 147.313   4
   4  -3 -12 317.910 192.450   8
   4   3 -11 4070.84 179.029   4
  -4  -3  11 3767.91 183.886   3
   4   3 -11 3760.20 229.614   8
   4  -3 -11 3718.62 232.368   8
   4  -3 -10 27534.4 372.276   8
   4   3 -10 28435.4 372.881   8
   4   3 -10 28167.6 303.018   4
  -4  -3  10 27362.5 324.785   3
   4  -3  -9 13447.8 257.477   5
   4   3  -9 14279.7 212.014   0
   4   3  -9 13524.0 292.891   8
   4   3  -9 13172.6 210.974   4
   4  -3  -9 13623.3 295.230   8
  -4  -3   9 13581.9 235.356   3
   4  -3  -8 18979.0 274.947   5
   4   3  -8 19533.9 319.626   8
   4   3  -8 20205.2 229.979   0
   4   3  -8 19618.8 230.290   4
  -4  -3   8 18904.4 255.201   3
   4  -3  -8 19058.3 318.857   8
   4  -3  -7 2537.92 170.737   5
   4   3  -7 2458.02 139.693   0
   4   3  -7 2475.83 117.155   4
   4   3  -7 2677.11 247.570   8
   4  -3  -7 2431.78 253.876   8
  -4  -3   7 2099.33 129.846   3
   4  -3  -6 20048.8 254.979   5
  -4  -3   6 20863.1 242.679   3
   4   3  -6 19817.0 192.750   4
   4   3  -6 19914.4 213.879   0
   4  -3  -5 15113.2 224.383   5
   4   3  -5 14803.4 156.691   4
   4   3  -5 14569.6 188.182   0
  -4  -3   5 15316.4 203.093   3
   4  -3  -4 30104.6 264.219   5
  -4  -3   4 29957.0 255.559   3
   4   3  -4 29624.9 184.466   4
   4   3  -4 29693.5 241.634   0
   4  -3  -3 104.831 115.102   5
   4   3  -3 163.898 93.2572   5
   4   3  -3 51.4241 95.8818   0
   4   3  -3 41.0462 54.7314   4
   4  -3  -3 170.561 76.1438   2
  -4  -3   3 93.7586 81.1178   3
   4  -3  -2 24902.4 229.216   5
   4   3  -2 25316.3 198.298   5
   4  -3  -2 25039.1 163.949   2
  -4  -3   2 24685.5 209.979   3
   4   3  -2 24437.7 217.679   0
  -4   3   2 23542.9 162.435   7
   4   3  -1 4574.88 111.837   5
   4  -3  -1 4459.43 72.7458   2
  -4  -3   1 4218.51 104.765   3
   4   3  -1 4237.28 124.499   0
  -4   3   1 4466.51 92.7099   7
   4   3   0 8077.79 119.482   5
   4  -3   0 7993.74 71.3765   2
  -4   3   0 7854.83 111.833   7
   4   3   0 8166.95 145.068   0
  -4  -3   0 8581.38 121.907   3
   4   3   1 5664.54 108.010   5
   4   3   1 5926.93 133.619   0
  -4   3  -1 5919.63 109.553   7
   4   3   2 53838.1 297.053   0
  -4   3  -2 52882.8 294.713   7
   4  -3   3 9982.18 158.368   1
  -4  -3  -3 9278.40 161.511   2
   4   3   3 9238.25 149.520   0
  -4   3  -3 9666.06 154.518   7
  -4  -3  -3 9825.38 169.803   7
  -4  -3  -4 1257.88 105.333   2
   4   3   4 1462.68 106.234   0
  -4  -3  -4 1412.28 81.9259   4
  -4  -3  -4 1369.95 131.753   7
   4  -3   4 1392.92 99.2737   1
   4  -3   5 12851.7 194.830   1
   4   3   5 11294.4 143.342   1
   4   3   5 12440.2 169.596   0
  -4  -3  -5 12609.5 150.852   4
  -4  -3  -5 13564.0 212.849   7
  -4  -3  -5 11494.0 173.094   2
  -4  -3  -6 4377.18 139.623   2
   4   3   6 4479.83 133.833   0
  -4  -3  -6 4653.21 125.868   4
  -4  -3  -6 5067.78 163.504   7
   4   3   6 3954.98 111.007   1
   4  -3   6 4930.17 151.061   1
  -4  -3  -7 1414.29 125.955   2
  -4  -3  -7 1377.03 112.115   4
   4  -3   7 1376.22 127.911   1
  -4  -3  -7 1333.91 132.523   7
   4   3   7 1254.49 106.519   1
  -4  -3  -8 934.862 133.458   7
  -4  -3  -8 1080.52 127.276   2
   4  -3   8 962.060 140.371   1
  -4  -3  -8 1062.88 123.468   4
  -4  -3  -9 7114.82 197.402   2
  -4  -3  -9 6740.28 177.792   4
  -4  -3  -9 6302.40 197.430   7
   4  -3   9 6805.05 202.289   1
  -4  -3 -10 1889.27 162.863   2
  -4  -3 -10 1819.48 157.126   7
   4  -3  10 1801.83 172.743   1
   4  -3  11-12.5034 152.119   1
  -4  -3 -11-19.2920 138.994   7
   4  -3  12 425.870 172.489   1
  -4  -3 -12 484.360 154.151   7
   4  -3  13 880.419 195.964   1
  -4  -3 -13 941.063 169.720   7
   4  -3  14 482.001 196.270   1
   4  -3  16-32.0503 233.126   1
   4   4 -18 36.2980 236.695   4
   4  -4 -17 2392.78 284.716   2
   4  -4 -17 2523.36 262.141   4
   4   4 -17 2469.56 249.656   4
  -4  -4  16 3.26120 206.929   3
   4  -4 -16-21.8312 218.402   4
   4   4 -16 83.9008 206.483   4
   4  -4 -15 183.578 199.352   4
   4   4 -15 181.019 184.201   4
  -4  -4  15 78.6230 193.267   3
  -4  -4  14 373.746 174.149   3
   4  -4 -14 282.743 213.600   2
   4   4 -14 277.903 170.315   4
  -4  -4  13 1149.81 165.361   3
   4  -4 -13 1402.45 211.706   2
   4   4 -13 771.561 157.517   4
   4  -4 -12 6720.63 265.101   2
   4   4 -12 5866.28 201.274   4
  -4  -4  12 5731.48 213.817   3
   4  -4 -11 4335.11 227.098   2
   4   4 -11 4021.87 173.460   4
  -4  -4  11 3865.06 190.697   3
   4   4 -11 3869.84 223.340   8
   4  -4 -11 3674.01 228.833   8
   4  -4 -10 82.1071 168.421   2
   4   4 -10 250.382 125.413   4
   4  -4 -10-40.7223 193.173   8
  -4  -4  10 124.502 130.449   3
   4   4 -10 197.279 191.513   8
   4  -4  -9 2192.21 179.271   5
   4  -4  -9 2545.61 180.753   2
   4   4  -9 2282.68 153.351   0
   4   4  -9 2138.08 134.609   4
   4  -4  -9 2518.64 222.916   8
   4   4  -9 2471.96 215.202   8
  -4  -4   9 2291.55 153.956   3
   4  -4  -8 20324.0 291.320   5
  -4  -4   8 20191.1 274.025   3
   4  -4  -8 20935.9 324.351   8
   4  -4  -8 21181.3 283.416   2
   4   4  -8 21627.2 240.694   4
   4   4  -8 21390.9 243.516   0
   4   4  -8 21253.3 319.329   8
   4   4  -7 750.380 130.048   0
   4  -4  -7 887.572 137.382   2
   4   4  -7 758.958 216.376   8
   4  -4  -7 740.654 168.202   5
   4   4  -7 798.733 107.709   4
  -4  -4   7 820.691 121.464   3
   4  -4  -7 742.056 228.319   8
   4  -4  -6 5990.21 199.526   5
  -4  -4   6 6122.14 165.366   3
   4   4  -6 5895.43 133.247   4
   4  -4  -6 5874.23 160.600   2
   4  -4  -5 9308.98 204.173   5
   4  -4  -5 8936.92 162.278   2
  -4  -4   5 9246.03 174.399   3
   4   4  -5 9371.25 135.918   4
   4  -4  -4 11541.8 198.040   5
   4  -4  -4 11953.8 165.412   2
  -4  -4   4 12000.9 183.556   3
   4   4  -4 11883.0 130.510   4
   4  -4  -3 143.169 123.619   5
  -4  -4   3 211.953 88.9547   3
   4   4  -3 284.236 59.2011   4
   4  -4  -3 204.865 77.2470   2
   4  -4  -2 14005.8 192.497   5
   4   4  -2 14508.8 160.136   5
   4  -4  -2 14928.9 144.657   2
  -4  -4   2 14605.9 178.084   3
  -4   4   2 12715.7 119.184   7
   4   4  -1 2339.25 101.172   5
   4  -4  -1 2118.66 72.6090   2
  -4  -4   1 2031.52 98.7299   3
  -4   4   1 2134.41 78.0673   7
   4  -4   0 52276.9 203.449   2
   4   4   0 52140.7 237.584   5
  -4  -4   0 53551.0 277.546   3
  -4   4   0 51617.5 258.004   7
   4   4   1 55050.9 236.094   5
  -4  -4  -1 57140.3 262.571   3
  -4   4  -1 55949.5 286.074   7
   4  -4   2 8598.96 152.934   1
  -4   4  -2 8309.13 139.939   7
   4   4   2 7088.62 108.951   5
   4  -4   3 2024.32 108.538   1
  -4  -4  -3 2020.95 138.661   2
  -4  -4  -4 522.209 114.705   7
  -4  -4  -4 609.305 118.542   2
   4  -4   4 547.608 100.373   1
  -4  -4  -5 3521.84 142.426   2
   4   4   5 3735.30 133.066   0
  -4  -4  -5 3999.64 154.810   7
   4  -4   5 4070.70 141.606   1
  -4  -4  -6 197.682 120.598   2
   4  -4   6 168.611 111.402   1
   4   4   6 205.594 111.289   0
  -4  -4  -6 230.070 139.618   7
   4  -4   7 14723.2 239.564   1
  -4  -4  -7 14629.2 233.146   2
  -4  -4  -7 16734.8 263.067   7
  -4  -4  -8 2588.46 156.241   2
   4  -4   8 2140.92 158.827   1
  -4  -4  -8 2480.41 164.010   7
  -4  -4  -9 314.653 139.880   7
   4  -4   9 346.115 145.156   1
  -4  -4  -9 592.435 146.865   2
  -4  -4 -10 36.8831 142.017   2
  -4  -4 -11 7186.74 240.085   2
   4  -4  11 6898.05 236.201   1
  -4  -4 -11 7487.75 246.849   7
   4  -4  12 50.9717 166.450   1
   4  -4  14 88.0536 197.085   1
   4  -4  15 1808.39 249.707   1
   4  -5 -17 11.3430 261.286   2
   4  -5 -16 1952.05 253.669   4
   4   5 -16 1960.02 216.445   4
   4  -5 -16 1932.64 282.076   2
  -4  -5  16 2263.71 248.174   3
  -4  -5  15 343.736 204.224   3
   4   5 -15 380.137 183.984   4
   4  -5 -15 436.743 246.020   2
  -4  -5  14 2865.03 226.147   3
   4  -5 -14 3678.96 263.944   2
   4   5 -14 2952.73 200.976   4
   4   5 -13 475.528 151.351   4
   4  -5 -13 719.204 207.920   2
  -4  -5  13 514.757 171.403   3
   4  -5 -12 7465.32 266.981   2
   4   5 -12 6921.42 207.628   4
  -4  -5  12 6980.60 238.794   3
   4   5 -11 159.947 142.869   4
   4  -5 -11 126.693 188.518   8
   4  -5 -11 132.087 170.665   2
   4   5 -11 142.781 184.724   8
  -4  -5  11 36.2779 146.047   3
   4   5 -10 394.585 128.404   4
   4  -5 -10 395.818 162.213   2
   4   5 -10 470.118 184.358   8
  -4  -5  10 407.388 148.340   3
   4  -5 -10 434.919 188.777   8
  -4  -5   9 480.890 132.910   3
   4  -5  -9 364.388 187.858   8
   4   5  -9 416.711 147.827   0
   4  -5  -9 419.505 169.483   5
   4   5  -9 373.926 120.647   4
   4  -5  -9 415.498 147.208   2
   4   5  -9 379.986 180.477   8
   4  -5  -8 15479.9 278.634   5
   4  -5  -8 14982.6 253.540   2
   4   5  -8 16246.6 283.423   8
   4   5  -8 15629.8 216.833   4
  -4  -5   8 15641.9 263.306   3
   4  -5  -8 15090.4 287.900   8
  -4  -5   7 5010.64 176.056   3
   4  -5  -7 4985.03 236.098   8
   4  -5  -7 4673.62 174.145   2
   4   5  -7 4727.98 144.761   4
   4  -5  -7 4829.63 206.611   5
   4   5  -7 4872.44 225.266   8
   4  -5  -6 24259.3 300.561   5
   4  -5  -6 24051.2 270.639   2
   4   5  -6 24318.8 218.907   4
   4   5  -6 23596.3 317.339   8
   4  -5  -6 23673.0 328.166   8
  -4  -5   6 24669.3 285.926   3
   4  -5  -5 379.423 150.920   5
   4  -5  -5 528.977 113.217   2
   4   5  -5 459.952 89.2598   4
  -4  -5   5 592.278 114.705   3
   4  -5  -4 5291.46 139.671   2
   4  -5  -4 4730.17 170.449   5
  -4  -5   4 5166.39 144.871   3
   4  -5  -3 345.000 130.167   5
   4  -5  -3 252.749 88.5075   2
  -4  -5   3 272.736 98.2846   3
   4  -5  -2 34594.5 289.115   5
   4  -5  -2 35541.8 225.703   2
  -4  -5   2 35994.9 275.676   3
   4  -5  -1 77.7058 73.7344   2
  -4   5   1 80.9675 57.4374   7
  -4  -5   1 134.127 90.3653   3
  -4  -5   0 2977.76 104.862   3
   4  -5   0 2847.19 96.6449   2
  -4   5   0 2665.72 85.4855   7
   4  -5   1 23799.6 231.698   1
  -4  -5  -1 23300.4 192.197   3
  -4   5  -1 22920.7 197.284   7
   4  -5   2 7261.52 154.878   1
  -4  -5  -3 149.090 135.664   2
   4  -5   3-16.0543 97.9018   1
  -4  -5  -4 400.584 132.387   2
   4  -5   4 273.163 104.515   1
  -4  -5  -5 1067.75 135.688   2
   4  -5   5 981.048 120.212   1
  -4  -5  -6 10193.9 217.114   2
   4  -5   6 10732.0 212.939   1
  -4  -5  -6 12022.1 233.617   7
  -4  -5  -7 1767.36 155.277   2
   4  -5   7 1696.18 151.751   1
  -4  -5  -7 2043.02 164.076   7
  -4  -5  -8 104.054 141.649   2
   4  -5   9 804.418 158.187   1
  -4  -5  -9 757.515 157.179   2
  -4  -5  -9 983.043 186.602   7
  -4  -5 -10 2057.91 195.625   2
   4  -5  10 1915.47 150.373   3
   4  -5  10 2520.18 188.127   1
  -4  -5 -11 1435.93 198.301   2
   4  -5  11 1068.62 183.306   1
  -4  -5 -12 163.157 190.059   2
   4  -5  12 9.63225 173.990   1
   4  -5  13 469.401 196.435   1
   4  -5  14 89.8538 204.273   1
   4  -5  15 5.20625 223.430   1
   4  -6 -16 85.3410 242.067   4
   4  -6 -16 62.5905 249.878   2
   4   6 -16 140.481 189.171   4
  -4  -6  16 187.244 224.027   3
  -4  -6  15 65.6748 204.140   3
   4  -6 -15 192.510 247.056   2
   4   6 -15 128.029 172.701   4
   4  -6 -14 107.363 221.752   2
   4   6 -14 28.9549 165.420   4
   4  -6 -13 103.940 206.420   2
  -4  -6  13 53.8756 173.829   3
   4   6 -12 32.3193 145.302   4
   4  -6 -12 141.691 191.990   2
  -4  -6  12 55.4181 170.292   3
   4  -6 -11 87.9067 176.110   2
   4   6 -11 64.6011 140.885   4
   4   6 -10 976.750 179.274   8
   4   6 -10 1104.66 144.895   4
   4  -6 -10 1074.53 181.572   2
   4  -6 -10 957.680 194.639   8
  -4  -6  10 1058.47 172.009   3
   4  -6  -9 1671.14 186.475   5
   4  -6  -9 1617.46 171.539   2
   4   6  -9 1752.18 181.970   8
  -4  -6   9 1844.00 163.728   3
   4   6  -9 1840.02 142.010   4
   4  -6  -9 1681.08 191.028   8
   4   6  -9 1796.49 164.381   6
   4   6  -8 289.702 168.866   8
   4  -6  -8 249.607 177.229   5
   4  -6  -8 361.873 146.725   2
   4  -6  -8 316.169 178.668   8
  -4  -6   8 129.799 132.358   3
   4   6  -7 16.5397 172.536   8
   4  -6  -7 60.2871 185.516   8
   4  -6  -7 186.264 135.347   2
  -4  -6   7 254.700 127.758   3
   4   6  -6-4.88802 184.112   8
   4  -6  -6 55.2836 177.544   5
   4  -6  -6 111.562 199.566   8
   4  -6  -6 3.19229 128.768   2
  -4  -6   6 89.4126 123.342   3
   4  -6  -5 846.533 165.286   5
   4  -6  -5 837.628 127.055   2
  -4  -6   5 840.735 125.575   3
   4  -6  -4 32.4097 102.178   2
   4  -6  -3 13186.4 179.007   2
   4  -6  -3 13472.2 222.879   5
  -4  -6   3 15016.6 216.953   3
   4  -6  -2 1445.96 142.610   5
   4  -6  -2 1605.63 103.935   2
  -4  -6   2 1956.74 124.264   3
   4  -6  -1 20144.4 217.795   1
   4  -6  -1 19531.7 193.547   2
  -4  -6   1 20560.2 221.971   3
   4  -6   0 983.117 99.5082   1
  -4   6   0 1053.05 78.0927   7
  -4  -6   0 1086.22 97.8809   3
   4  -6   1 6746.16 155.398   1
  -4  -6  -1 7020.33 133.812   3
  -4   6  -1 6525.57 126.964   7
   4  -6   2 12724.0 204.418   1
  -4  -6  -3 15321.9 261.777   2
   4  -6   3 16153.6 229.370   1
  -4  -6  -4 1893.79 164.033   2
   4  -6   4 2069.62 134.924   1
  -4  -6  -5 6496.64 199.787   2
   4  -6   5 7410.72 189.109   1
  -4  -6  -6 97.6579 143.447   2
   4  -6   6 100.718 134.373   1
   4   6   6 138.900 151.617   6
  -4  -6  -7 7796.13 227.176   2
   4  -6   7 8496.85 221.313   1
   4   6   7 9113.94 224.275   6
  -4  -6  -8-16.9619 156.601   2
  -4  -6  -9 1264.31 184.547   2
   4  -6   9 1518.14 174.528   1
   4  -6  10 20.6643 125.253   3
   4  -6  10 75.8033 163.867   1
  -4  -6 -10 188.519 177.400   2
  -4  -6 -11 3629.13 245.219   2
   4  -6  11 3612.52 228.059   1
   4  -6  12-14.6777 188.733   1
   4  -6  13 95.9722 195.432   1
  -4  -6 -13 14.5456 217.805   2
   4  -6  14 193.284 216.173   1
   4  -7 -16 1362.44 278.344   4
  -4  -7  16 1172.04 261.089   3
   4  -7 -15 402.901 264.342   2
  -4  -7  15 212.698 219.585   3
   4  -7 -14 669.512 249.076   2
  -4  -7  14 1114.12 221.136   3
  -4  -7  13 177.009 186.225   3
   4  -7 -12 8124.86 296.667   2
  -4  -7  12 8874.64 287.169   3
   4  -7 -11 184.639 193.474   2
  -4  -7  10 7983.76 257.188   3
   4  -7 -10 7133.18 258.287   2
   4   7  -9 70.9936 172.211   6
   4  -7  -9-16.5676 165.917   2
  -4  -7   9 92.3412 147.074   3
   4  -7  -8 2819.53 188.946   2
  -4  -7   8 2735.26 182.028   3
   4   7  -8 2531.66 188.060   6
   4   7  -7 164.635 162.584   6
   4  -7  -7 257.539 148.870   2
  -4  -7   7 218.388 138.675   3
   4  -7  -6 8681.40 244.163   5
   4  -7  -6 8641.26 214.192   2
  -4  -7   6 9123.83 220.564   3
   4   7  -6 8692.87 223.215   6
   4  -7  -5 158.250 165.382   5
   4  -7  -5 78.8380 123.842   2
  -4  -7   5 144.690 123.152   3
   4  -7  -4 150.993 149.578   5
   4  -7  -4 115.608 109.706   2
  -4  -7   4 134.370 119.716   3
   4  -7  -3-28.3684 153.187   5
   4  -7  -3 94.7676 107.226   2
  -4  -7   3 147.594 119.207   3
   4  -7  -2 19168.8 256.851   5
   4  -7  -2 19173.5 224.278   2
   4  -7  -2 19055.6 216.201   1
  -4  -7   2 21047.9 253.658   3
   4  -7  -1 9387.66 173.232   1
   4  -7  -1 9537.02 174.865   2
  -4  -7   1 10857.9 190.119   3
   4  -7   0 12181.4 195.336   1
  -4  -7   0 12070.2 187.994   3
   4  -7   1 3051.95 143.891   1
   4  -7   2 19442.9 252.208   1
   4  -7   3 105.116 122.112   1
   4   7   3 15.7596 165.504   6
  -4  -7  -4 2402.71 185.401   2
   4  -7   4 2478.51 154.790   1
   4   7   4 2746.34 187.003   6
  -4  -7  -5 316.788 159.228   2
   4  -7   5 548.078 140.590   1
   4   7   5 750.378 170.018   6
   4   7   6 339.055 175.278   6
  -4  -7  -6 203.035 160.897   2
   4  -7   6 196.554 142.419   1
  -4  -7  -7 2569.53 198.526   2
   4  -7   7 3118.10 189.314   1
   4   7   7 3329.77 203.363   6
   4  -7   8-33.9463 155.556   1
  -4  -7  -8-0.22238 171.829   2
   4  -7   9 147.342 163.399   1
  -4  -7  -9 9.88359 180.698   2
   4  -7  10 419.113 142.535   3
   4  -7  10 561.555 181.598   1
   4  -7  11 45.8177 144.735   3
   4  -7  11 72.5597 194.222   1
   4  -7  12 631.937 213.091   1
  -4  -7 -12 717.542 240.014   2
   4  -7  13 1037.21 235.944   1
  -4  -7 -13 1372.60 271.612   2
   4  -8 -15 66.2270 272.257   2
   4  -8 -14 206.673 255.561   2
  -4  -8  14 6.60538 221.631   3
  -4  -8  12 734.026 213.899   3
   4  -8 -12 1059.83 226.155   2
   4  -8 -11 896.940 214.033   2
  -4  -8  11 986.486 197.064   3
   4  -8 -10 1032.59 208.704   2
  -4  -8  10 995.775 191.035   3
   4   8  -9 396.734 193.064   6
   4  -8  -9 452.550 187.177   2
  -4  -8   9 538.133 172.785   3
   4   8  -8 618.052 189.312   6
   4  -8  -8 522.093 174.773   2
  -4  -8   8 726.018 166.198   3
   4   8  -7 2041.84 202.837   6
  -4  -8   7 2412.14 181.846   3
   4  -8  -7 2190.98 182.693   2
   4   8  -6 284.290 185.343   6
   4  -8  -6 447.451 148.840   2
  -4  -8   6 518.439 154.068   3
   4   8  -5 63.0705 178.682   6
   4  -8  -5 12.0431 132.185   2
  -4  -8   5 136.347 137.848   3
   4   8  -4 891.137 187.746   6
   4  -8  -4 925.563 133.274   2
  -4  -8   4 1099.35 143.163   3
   4  -8  -3 3292.79 189.738   5
   4  -8  -3 3119.31 155.335   2
  -4  -8   3 3552.56 161.978   3
   4  -8  -2 2149.37 175.623   5
   4   8  -2 2682.57 199.897   6
   4  -8  -2 2043.04 142.598   2
  -4  -8   2 2372.53 147.853   3
  -4  -8   1 3379.52 150.732   3
   4   8  -1 3674.70 205.174   6
  -4  -8   0 3995.22 144.871   3
   4   8   0 4264.52 212.187   6
   4  -8   0 3658.33 151.144   1
   4   8   1 362.995 175.434   6
   4  -8   1 481.020 118.144   1
   4   8   2 1061.14 187.099   6
   4  -8   2 1140.85 137.636   1
   4   8   3 1399.75 193.974   6
   4  -8   3 1404.25 146.025   1
   4   8   4 101.514 182.261   6
   4  -8   4 437.007 144.639   1
   4   8   5 865.154 181.947   6
  -4  -8  -5 917.507 180.106   2
   4  -8   5 648.425 157.229   1
   4   8   6 440.739 184.169   6
   4  -8   6 496.072 158.729   1
  -4  -8  -6 298.831 181.578   2
   4  -8   7 2841.70 195.791   1
  -4  -8  -7 2594.07 215.757   2
   4   8   7 2828.89 218.578   6
   4  -8   8 758.845 178.260   1
  -4  -8  -8 740.053 200.521   2
   4  -8   9 137.393 173.225   1
  -4  -8  -9 89.1853 203.457   2
   4  -8  10-9.03563 148.639   3
   4  -8  10 141.763 189.263   1
  -4  -8 -10-15.4453 220.233   2
   4  -8  11 1405.52 231.555   1
   4  -8  11 1305.72 180.355   3
  -4  -8 -11 1509.59 264.934   2
   4  -8  12 318.598 220.537   1
  -4  -8 -12 358.184 268.109   2
  -4  -8 -13 55.0043 269.922   2
   4  -9 -14 1020.19 293.433   2
   4  -9 -13 1521.36 268.969   2
  -4  -9  13 1829.60 256.757   3
   4  -9 -12 117.711 226.058   2
  -4  -9  12-10.1396 207.376   3
   4  -9 -11 1031.77 231.594   2
  -4  -9  11 968.722 206.717   3
   4  -9 -10 4138.88 260.056   2
  -4  -9  10 4269.64 247.680   3
   4  -9  -9 192.954 194.443   2
  -4  -9   9 348.028 189.664   3
   4  -9  -8 5688.04 252.202   2
  -4  -9   8 6575.94 250.453   3
   4   9  -8 6073.10 258.354   6
  -4  -9   7 83.1414 160.061   3
   4  -9  -6 1611.80 176.298   2
  -4  -9   6 1809.21 177.917   3
   4   9  -6 1673.13 211.904   6
   4   9  -5 272.683 193.319   6
   4  -9  -5 78.4878 151.965   2
  -4  -9   5-7.00627 141.426   3
  -4  -9   4 102.079 137.192   3
   4  -9  -3 472.835 136.261   2
   4   9  -3 368.792 194.381   6
  -4  -9   3 469.661 134.770   3
  -4  -9   2 19.5707 126.957   3
   4   9  -2 111.997 187.277   6
  -4  -9   1 2152.61 152.724   3
   4   9  -1 2782.77 216.025   6
   4   9   0 4351.17 227.305   6
   4   9   1 1200.18 204.511   6
   4   9   2 198.922 195.708   6
   4  -9   2-26.3726 139.381   1
   4   9   3 472.460 197.685   6
   4  -9   3 383.113 153.839   1
   4   9   4 294.518 201.363   6
   4  -9   4 349.101 163.695   1
   4   9   5 28.1552 197.917   6
   4  -9   5 105.411 162.096   1
   4  -9   6 178.063 164.737   1
  -4  -9  -6 171.719 197.101   2
   4   9   6 116.724 197.535   6
   4  -9   7 294.219 177.539   1
  -4  -9  -7 292.489 210.359   2
  -4  -9  -8 119.104 218.693   2
   4  -9   9 781.697 213.064   1
  -4  -9  -9 884.445 250.623   2
   4  -9  10 174.352 213.057   1
  -4  -9 -10 169.802 250.131   2
   4  -9  11 20.7211 168.427   3
   4  -9  11 41.6056 219.139   1
  -4  -9 -11 216.526 264.543   2
  -4  -9 -12 772.772 284.386   2
   4 -10 -13-24.8597 258.183   2
   4 -10 -12 300.712 239.613   2
  -4 -10  12 176.735 210.265   3
   4 -10 -11 311.556 231.240   2
  -4 -10  11 427.165 206.607   3
   4 -10 -10 796.559 233.578   2
  -4 -10  10 691.282 201.048   3
   4 -10  -9 137.315 221.411   2
  -4 -10   9 81.3005 190.738   3
   4 -10  -8 1989.13 236.294   2
  -4 -10   8 2129.64 217.630   3
   4  10  -8 2257.58 265.201   6
   4  10  -7 1041.74 242.354   6
   4 -10  -7 1084.02 210.176   2
  -4 -10   7 1331.83 192.952   3
   4  10  -6 39.5684 219.032   6
   4 -10  -6 181.011 182.738   2
  -4 -10   6 107.631 163.427   3
   4  10  -5 415.976 216.811   6
   4 -10  -5 436.402 175.772   2
  -4 -10   5 426.530 162.212   3
   4  10  -4 811.913 218.149   6
   4 -10  -4 419.970 164.706   2
  -4 -10   4 506.344 158.497   3
  -4 -10   3 95.7127 143.077   3
   4  10  -3 112.816 207.883   6
  -4 -10   2 1110.49 153.175   3
   4  10  -2 1203.29 219.662   6
   4  10  -1-10.3615 204.075   6
   4  10   0 3011.71 241.103   6
   4  10   1 201.282 212.269   6
   4  10   2 110.332 212.718   6
   4  10   3 897.675 224.124   6
   4 -10   4 1688.48 191.656   1
   4  10   4 1968.73 241.819   6
   4  10   5 20.0205 219.604   6
   4  10   6-8.18341 236.147   6
  -4 -10  -7 122.154 242.824   2
   4 -10   7 382.625 192.417   1
   4 -10   8 340.479 208.428   1
  -4 -10  -8 304.745 251.069   2
   4 -10   9-18.5581 160.659   3
   4 -10   9 102.986 214.335   1
   4 -10  10 9.83124 223.112   1
  -4 -10 -10 33.0398 277.094   2
   4 -10  11 71.6076 181.443   3
   4 -11 -10 235.194 254.741   2
  -4 -11  10 718.761 208.426   3
  -4 -11   9 100.355 194.832   3
   4  11  -8 1499.07 285.422   6
   4 -11  -8 1373.80 256.782   2
  -4 -11   8 1087.61 217.323   3
   4  11  -7 452.399 268.786   6
   4 -11  -7 295.328 228.244   2
  -4 -11   7 371.181 191.066   3
   4  11  -6 629.436 257.769   6
   4 -11  -6 280.574 204.123   2
  -4 -11   6 463.478 181.742   3
   4  11  -5 91.8124 246.130   6
  -4 -11   5 8.16339 175.783   3
   4  11  -4 385.283 243.080   6
  -4 -11   4 192.534 167.505   3
   4  11  -3 783.356 246.206   6
  -4 -11   3 1001.30 176.674   3
   4  11  -2 152.964 231.122   6
   4  11  -1 640.075 237.901   6
   4  11   0 166.083 236.126   6
   4  11   2 55.4303 239.533   6
   4  11   3 322.089 252.404   6
   4  11   4 93.8494 261.091   6
   4  11   5 1491.22 286.460   6
   4  11   6 289.769 273.432   6
   4 -11   6 199.797 210.454   1
   4 -11   7-10.9727 224.597   1
   4 -11   8 217.081 231.761   1
  -4 -11  -9 2572.15 343.502   2
   4 -11   9 1866.45 224.881   3
   4 -12 -10 180.286 275.847   2
   4 -12  -9 12.1787 272.699   2
  -4 -12   9 34.1424 212.386   3
   4  12  -8 794.999 310.041   6
   4 -12  -8 1011.45 271.577   2
  -4 -12   8 911.836 214.862   3
   4  12  -7-18.6820 289.907   6
  -4 -12   7 282.829 197.545   3
   4  12  -6 203.846 288.374   6
   4  12  -5 183.368 286.675   6
  -4 -12   5 267.609 193.727   3
  -4 -12   4 2927.76 244.535   3
   4  12  -4 3777.42 323.308   6
   4  12  -3 340.324 281.296   6
   4  12  -2 138.062 268.919   6
   4  12  -1 317.355 273.580   6
   4  12   0 458.266 279.235   6
   4  12   1 313.496 278.805   6
   4  12   2 76.2621 273.427   6
   4  12   3 65.8584 275.653   6
   4  12   4 249.161 285.290   6
   4  12   6 10.6952 300.947   6
   4  13  -7-19.7972 321.964   6
   4  13  -6 61.3145 312.017   6
  -4 -13   6 127.215 210.350   3
   4  13  -5 450.114 324.322   6
  -4 -13   5 299.958 217.856   3
   4  13  -4 209.453 313.581   6
   4  13  -3 90.6064 300.325   6
   4  13  -2 337.340 302.872   6
   4  13  -1 253.967 304.832   6
   4  13   1 533.637 317.469   6
   4  13   2 985.183 322.685   6
   4  13   3 278.665 323.724   6
   4  13   4 57.9097 325.198   6
   4  13   5 552.993 333.448   6
   5   0 -18-14.8481 232.903   4
   5   0 -17 65.5905 207.464   4
   5   0 -15 571.751 182.511   4
   5   0 -14 136.523 164.778   4
   5   0 -14 19.3786 213.792   8
   5   0 -13 314.979 168.406   4
   5   0 -13 271.136 211.218   8
   5   0 -12 55.5363 226.935   8
   5   0 -12 147.023 159.377   4
   5   0 -11 357.764 229.310   8
   5   0 -10 41.2355 233.098   8
   5   0  -9 10766.4 335.397   8
   5   0  -8 42.3715 140.449   5
   5   0  -8 89.0880 191.994   0
   5   0  -7 268.670 132.519   5
   5   0  -7 224.251 183.258   0
   5   0  -6 223.459 105.680   5
   5   0  -6 129.447 167.054   0
   5   0  -5 23205.0 242.119   0
   5   0  -4 47.6196 90.9983   5
   5   0  -3 19777.1 199.225   0
   5   0  -3 24333.3 226.738   5
   5   0  -2-29.5039 112.822   0
   5   0  -2-10.5821 101.998   5
   5   0  -1 8127.23 150.133   0
   5   0  -1 9228.69 164.159   5
   5   0   1 73355.1 311.221   0
  -5   0  -1 31568.5 282.011   7
   5   0   2-20.2065 106.192   0
   5   0   3 378.504 123.031   0
  -5   0  -4 165.311 84.4645   7
   5   0   5 20662.9 222.573   1
   5   0   5 21964.4 231.243   0
  -5   0  -5 22450.5 255.129   7
  -5   0  -6 44.3252 94.3283   7
   5   0   6 37.3497 89.3394   1
   5   0   6 46.9927 148.085   0
  -5   0  -7 570.518 119.739   7
   5   0   7 479.356 103.648   1
  -5   0  -8 91.8456 122.695   7
  -5   0  -9 6107.92 209.945   7
   5   0   9 5016.43 175.366   1
  -5   0 -11 309.100 162.925   7
   5   0  11 275.946 161.837   1
  -5   0 -11 140.792 154.456   4
   5   0  12 17.6662 165.147   1
  -5   0 -12-32.1234 175.929   7
  -5   0 -12 28.9991 165.801   4
  -5   0 -13 6652.06 246.959   4
  -5   0 -13 7766.68 302.252   7
  -5   0 -14 1.60429 194.653   7
  -5   0 -15 388.970 211.601   7
   5  -1 -18 6007.60 311.203   4
   5   1 -17 1871.00 246.227   4
   5  -1 -17 1466.82 231.147   4
   5  -1 -16 2581.13 231.390   4
   5   1 -16 2469.45 232.760   4
   5  -1 -15 182.742 177.092   4
   5   1 -15 325.911 186.758   4
   5   1 -14 5243.81 267.032   8
   5  -1 -14 4882.38 268.366   8
   5  -1 -14 4724.54 225.281   4
   5   1 -14 5356.00 231.622   4
   5   1 -13 287.689 170.569   4
   5   1 -13 33.8940 219.073   8
   5  -1 -13 198.842 220.049   8
   5   1 -12 13645.3 281.543   4
   5   1 -12 13311.0 329.321   8
   5  -1 -12 12521.4 330.035   8
   5   1 -11 3318.50 259.339   8
   5   1 -11 3155.12 179.892   4
   5  -1 -11 3199.48 260.303   8
   5  -1 -10 216.989 243.515   8
   5   1 -10 265.475 139.449   4
   5   1 -10 396.660 239.277   8
   5  -1  -9 29080.1 339.240   5
   5   1  -9 31265.7 426.673   8
   5  -1  -9 30925.6 434.271   8
   5   1  -9 29844.5 290.077   0
   5  -1  -8 54174.8 417.656   5
   5   1  -8 53008.4 340.649   0
   5   1  -7 2630.00 173.576   0
   5  -1  -7 2347.09 160.856   5
   5   1  -7 2506.88 151.506   5
   5   1  -6 357.612 149.026   0
   5  -1  -6 404.416 126.468   5
   5   1  -6 410.224 124.606   5
   5   1  -5 64.2193 117.260   5
   5   1  -5 1.72255 139.515   0
   5  -1  -5-0.44921 171.500   0
   5   1  -4 67220.3 357.819   0
   5   1  -4 69466.8 373.961   5
   5  -1  -4 68292.8 380.966   0
   5   1  -3 10930.1 181.963   0
   5   1  -3 11695.1 179.711   5
   5  -1  -3 11080.5 202.509   0
   5   1  -2 21444.1 208.701   5
   5   1  -2 20948.3 212.445   0
   5  -1  -2 21070.1 232.834   0
   5   1  -1 8868.86 155.603   5
   5   1  -1 8340.55 156.800   0
   5  -1  -1 8249.13 175.207   0
  -5   1   1 8748.44 145.856   7
   5   1   0 10366.5 163.943   5
   5   1   0 9953.55 163.078   0
  -5   1   0 11135.5 164.842   7
   5  -1   0 9695.51 177.953   0
   5   1   1 4380.87 136.162   0
  -5   1  -1 4663.62 122.961   7
   5  -1   1 4230.22 151.987   0
   5   1   2 2700.46 125.114   0
   5  -1   2 2667.91 150.591   0
  -5   1  -2 2798.01 106.457   7
   5   1   3 3004.87 133.851   0
  -5   1  -3 3163.79 109.100   7
  -5  -1  -3 2448.74 103.620   7
   5   1   4 5874.41 157.390   0
  -5  -1  -4 6536.00 132.384   2
  -5   1  -4 6124.61 145.741   7
  -5  -1  -4 6271.67 162.923   7
   5   1   5 160.683 128.427   0
  -5   1  -5 130.753 92.7110   7
  -5  -1  -5 110.882 97.9485   7
   5  -1   5 136.864 91.8907   1
   5   1   5 140.789 82.8473   1
  -5   1  -6 18.9516 96.4800   7
   5   1   6-20.5603 123.857   0
   5  -1   6-26.8898 96.0513   1
   5   1   6 20.7981 82.7922   1
  -5  -1  -6 7.60441 102.741   7
   5   1   7 1866.46 116.985   1
  -5   1  -7 2350.50 143.052   7
  -5  -1  -7 1847.19 133.671   7
   5  -1   7 1872.41 129.494   1
   5  -1   8 694.010 120.400   1
   5   1   8 496.530 111.791   1
  -5   1  -8 734.175 137.996   7
  -5  -1  -8 825.695 136.501   7
   5   1   9 1965.95 142.133   1
  -5  -1  -9 2248.22 156.197   4
  -5   1  -9 2454.13 171.128   7
  -5  -1  -9 2462.66 171.715   7
   5  -1   9 2001.09 158.900   1
  -5   1 -10 202.095 154.989   7
   5   1  10 337.234 140.158   1
   5  -1  10 415.875 146.827   1
  -5  -1 -10 550.161 147.820   4
  -5  -1 -10 408.608 151.314   7
   5  -1  11 6158.87 227.994   1
  -5  -1 -11 7464.06 228.402   4
  -5   1 -11 7673.87 261.325   7
  -5  -1 -11 7448.96 247.428   7
  -5  -1 -12 1623.16 194.760   4
  -5   1 -12 1617.72 210.858   7
  -5  -1 -12 1762.34 206.159   7
   5  -1  12 1446.22 188.952   1
  -5   1 -13-40.1553 204.729   7
  -5  -1 -13 110.008 186.749   7
   5  -1  14 73.2962 196.909   1
  -5  -1 -14 34.4636 188.179   7
  -5   1 -14 68.5685 202.497   7
  -5   1 -15 153.989 205.271   7
  -5  -1 -16 388.974 222.665   7
   5  -2 -16 1383.44 220.074   4
   5   2 -16 1375.92 231.385   4
   5  -2 -15 627.937 182.428   4
   5   2 -15 508.410 188.819   4
   5  -2 -14 2853.31 205.282   4
   5   2 -14 3073.41 212.667   4
   5   2 -14 2736.19 256.986   8
   5  -2 -14 2904.20 261.645   8
   5   2 -13 123.679 166.252   4
   5   2 -13 212.122 212.268   8
   5  -2 -13 110.175 213.079   8
   5   2 -12 1094.00 166.813   4
   5   2 -12 770.787 235.334   8
   5  -2 -12 670.949 238.256   8
   5   2 -11 6645.54 207.977   4
   5  -2 -11 5892.74 283.009   8
   5   2 -11 6703.29 284.628   8
   5   2 -10 586.687 138.132   4
   5   2 -10 679.059 229.146   8
   5  -2 -10 689.929 236.452   8
   5   2  -9 8300.17 212.264   0
   5  -2  -9 7945.62 230.553   5
   5  -2  -9 8510.33 320.920   8
   5   2  -9 8726.72 204.083   4
  -5  -2   9 8514.76 223.962   3
   5   2  -9 8342.89 315.962   8
   5  -2  -8 230.602 167.217   5
   5   2  -8 334.863 127.230   4
   5   2  -8 246.108 164.808   0
  -5  -2   8 333.730 134.355   3
   5   2  -7 9952.65 206.985   0
   5  -2  -7 9365.71 220.608   5
  -5  -2   7 10011.2 208.457   3
   5  -2  -6 19763.7 264.925   5
   5   2  -6 20594.4 249.869   5
   5   2  -6 20787.7 241.420   0
  -5  -2   6 21158.6 258.654   3
   5  -2  -5 17233.0 239.917   5
   5   2  -5 17826.5 224.052   5
   5   2  -5 17098.6 222.381   0
   5  -2  -4 139.816 102.018   5
   5   2  -4-2.89973 111.074   5
   5   2  -3 25781.0 235.721   5
   5   2  -3 24762.9 237.854   0
   5   2  -2 30371.3 239.685   5
   5   2  -2 30912.7 254.811   0
   5   2  -1 12659.7 164.261   5
   5   2  -1 12964.4 181.229   0
  -5   2   1 12621.2 156.107   7
   5   2   0 1145.28 105.209   5
   5   2   0 1176.06 113.957   0
  -5   2   0 1143.95 88.3563   7
   5   2   1 10495.3 156.277   5
   5   2   1 11065.4 172.138   0
  -5   2  -1 10660.3 155.629   7
   5   2   2 1923.46 122.312   0
  -5   2  -2 1749.75 93.8038   7
  -5  -2  -2 2084.22 111.454   7
   5   2   3 243.681 117.193   0
  -5   2  -3 150.840 82.2848   7
  -5  -2  -3 320.970 114.339   7
   5  -2   4 5199.76 145.746   1
  -5  -2  -4 5022.72 140.413   2
   5   2   4 4803.89 150.875   0
  -5   2  -4 5219.49 145.146   7
  -5  -2  -4 5124.83 161.865   7
   5  -2   5 19748.5 234.120   1
  -5  -2  -5 19603.9 206.204   2
   5   2   5 20192.1 217.914   0
  -5   2  -5 21285.5 256.565   7
  -5  -2  -5 21800.3 273.517   7
  -5   2  -6 354.588 114.167   7
   5   2   6 373.109 134.451   0
  -5  -2  -6 300.188 101.123   2
   5  -2   6 261.944 109.092   1
   5   2   6 176.761 86.0675   1
  -5  -2  -6 279.658 118.340   7
  -5  -2  -7 291.932 120.296   7
  -5   2  -7 305.448 121.074   7
   5  -2   7 207.179 113.680   1
   5   2   7 114.588 93.6698   1
  -5  -2  -7 156.128 113.119   4
  -5  -2  -8 24.8671 123.610   7
  -5   2  -8-34.7286 130.723   7
   5  -2   8 15.1894 119.278   1
   5   2   8 72.0906 103.770   1
  -5  -2  -8 47.6761 122.347   4
   5  -2   9 5353.93 195.399   1
  -5   2  -9 6442.94 221.179   7
  -5  -2  -9 5494.45 199.736   7
   5  -2  10 249.149 153.131   1
  -5  -2 -10 287.642 146.725   7
  -5   2 -10 210.805 152.466   7
  -5   2 -11 57.6779 162.865   7
   5  -2  11 7.77386 162.526   1
  -5   2 -12 833.052 203.430   7
   5  -2  12 664.802 183.405   1
  -5  -2 -12 721.576 176.996   7
   5  -2  13 1188.23 207.969   1
  -5  -2 -13 1132.71 203.803   7
   5  -2  14 209.200 202.517   1
  -5  -2 -14 509.684 191.146   7
  -5   2 -14 662.731 217.875   7
   5  -2  15 249.008 212.942   1
  -5   2 -15 119.527 216.673   7
  -5  -2 -15 20.0597 186.830   7
   5   3 -18 624.265 248.567   4
   5  -3 -17-1.74593 218.995   4
   5   3 -17 208.289 215.617   4
   5  -3 -17 98.9209 248.728   2
   5  -3 -16 3724.17 256.951   4
   5   3 -16 3963.39 258.357   4
   5  -3 -15 11.1760 182.878   4
   5   3 -14 167.930 180.536   4
   5   3 -13 11.6938 162.744   4
  -5  -3  13 9.37432 164.597   3
   5   3 -13-29.0615 210.187   8
   5  -3 -13-40.5647 216.029   8
   5   3 -12 18260.6 359.634   8
   5   3 -12 18352.1 293.232   4
  -5  -3  12 18004.9 323.471   3
   5  -3 -12 17615.0 361.314   8
   5   3 -11 0.91242 227.243   8
   5  -3 -11 84.8747 235.327   8
  -5  -3  11 58.3239 146.208   3
   5  -3 -10 6983.08 234.333   5
   5   3 -10 7665.71 191.569   4
  -5  -3  10 7651.44 220.513   3
   5  -3 -10 7680.65 293.767   8
   5   3 -10 7669.08 285.476   8
   5  -3  -9 72.6058 176.928   5
   5   3  -9-2.76642 119.987   4
   5  -3  -9 127.192 260.684   8
   5   3  -9 72.3349 248.625   8
  -5  -3   9 80.2741 135.606   3
   5  -3  -8 15509.7 272.595   5
   5   3  -8 16621.0 241.236   0
   5   3  -8 16163.1 216.965   4
  -5  -3   8 16765.2 261.845   3
   5   3  -7 244.863 143.056   0
   5  -3  -7 304.737 161.143   5
   5   3  -7 344.404 102.470   4
  -5  -3   7 375.160 125.616   3
   5  -3  -6 6954.82 208.874   5
  -5  -3   6 7479.25 182.719   3
   5   3  -6 7189.44 180.377   0
   5   3  -6 7219.85 139.928   4
   5  -3  -5 1273.14 150.917   5
   5   3  -5 1498.66 134.166   5
   5   3  -5 1393.47 135.922   0
   5   3  -5 1348.70 89.9987   4
  -5  -3   5 1333.13 120.428   3
   5  -3  -4 22676.9 258.063   5
   5   3  -4 25457.5 248.075   5
   5   3  -4 23774.4 245.957   0
  -5  -3   4 24308.4 256.343   3
   5  -3  -3 11991.1 205.642   5
   5   3  -3 13061.2 187.002   5
   5   3  -3 12079.5 186.916   0
  -5  -3   3 11965.4 182.887   3
   5  -3  -2 3093.61 144.077   5
   5   3  -2 3063.34 126.923   5
   5  -3  -2 3129.36 83.7552   2
   5   3  -2 3263.64 133.250   0
  -5  -3   2 3167.21 118.703   3
   5   3  -1 12660.2 170.968   5
   5  -3  -1 12494.6 103.760   2
   5   3  -1 12650.5 186.065   0
  -5   3   1 13789.5 171.149   7
   5   3   0 18808.6 184.802   5
   5   3   0 20221.2 218.710   0
  -5   3   0 20027.3 196.811   7
   5   3   1 34232.0 232.132   5
   5   3   1 36808.5 277.208   0
  -5   3  -1 34226.5 250.031   7
   5   3   2 22.3212 96.3684   5
   5   3   2 92.1051 116.389   0
  -5   3  -2 23.3936 82.5239   7
   5  -3   3 42578.8 320.304   1
   5   3   3 41319.9 292.713   0
  -5  -3  -3 40534.5 336.174   7
  -5   3  -3 40822.7 304.490   7
   5  -3   4 1678.92 114.930   1
   5   3   4 1848.25 131.704   0
  -5  -3  -4 1816.50 130.238   2
  -5   3  -4 1817.54 115.193   7
  -5  -3  -4 1837.83 139.857   7
   5   3   5 109.041 121.863   0
  -5  -3  -5 208.414 111.261   2
  -5   3  -5 57.1123 104.059   7
   5  -3   5 159.470 102.744   1
  -5  -3  -5 147.938 138.367   7
  -5  -3  -6-7.15627 110.803   2
   5  -3   6 65.0478 113.214   1
  -5   3  -6 93.0281 117.835   7
   5   3   6 81.9338 81.1809   1
   5   3   6 42.9795 125.776   0
  -5  -3  -6 98.3726 128.453   7
  -5  -3  -7 4461.27 156.187   2
  -5   3  -7 5551.88 191.096   7
  -5  -3  -7 4885.66 188.727   7
   5  -3   7 4699.24 169.876   1
  -5   3  -8 1122.68 148.818   7
  -5  -3  -8 1294.68 158.163   7
   5  -3   8 1169.37 143.408   1
  -5   3  -9 223.002 147.422   7
   5  -3   9 289.458 145.775   1
  -5  -3  -9 225.205 149.528   7
   5  -3  10 183.509 155.764   1
  -5  -3 -10 159.442 146.610   7
  -5   3 -10 51.4076 157.980   7
   5  -3  11 1295.17 185.260   1
  -5   3 -11 1580.07 191.671   7
  -5  -3 -11 1186.71 180.523   7
  -5  -3 -12 79.0360 162.210   7
   5  -3  12 111.032 177.001   1
  -5   3 -12 110.564 187.714   7
  -5  -3 -13 35.5918 173.263   7
   5  -3  13 117.283 182.878   1
  -5   3 -13 97.8227 192.798   7
  -5  -3 -14 124.269 183.633   7
   5  -3  14 124.119 201.435   1
  -5   3 -14 274.505 203.355   7
   5  -3  15 127.862 218.552   1
  -5   3 -15 362.531 229.903   7
   5   4 -18 0.00000 278.228   4
   5  -4 -17 213.636 227.503   4
   5   4 -17 541.979 226.355   4
   5  -4 -17 121.359 260.635   2
   5  -4 -16 319.420 217.454   4
   5   4 -16 689.315 203.072   4
   5  -4 -16 185.348 254.643   2
   5  -4 -15 108.902 240.993   2
   5   4 -15 377.370 191.844   4
  -5  -4  15 236.715 197.739   3
   5  -4 -14 3206.22 269.283   2
   5   4 -14 2789.19 200.305   4
  -5  -4  14 2845.09 223.985   3
   5   4 -13 901.838 221.061   8
   5   4 -13 1030.14 167.954   4
   5  -4 -13 1170.44 227.221   2
   5  -4 -13 949.571 226.606   8
  -5  -4  13 1058.33 178.687   3
   5   4 -12 3276.28 240.673   8
   5   4 -12 3012.56 173.554   4
  -5  -4  12 3304.59 204.652   3
   5  -4 -12 3489.89 247.461   8
   5   4 -11 2217.22 161.638   4
  -5  -4  11 2042.45 176.021   3
   5  -4 -11 2334.23 244.787   8
   5   4 -11 2411.15 238.136   8
   5  -4 -10 12397.7 281.759   5
   5   4 -10 12428.0 221.193   4
  -5  -4  10 12134.7 253.394   3
   5  -4 -10 12340.9 312.571   8
   5   4 -10 12317.6 304.098   8
   5  -4  -9 54.4397 170.199   5
   5  -4  -9 63.5445 236.379   8
   5   4  -9 0.43006 112.271   4
   5   4  -9-21.6556 227.174   8
   5  -4  -8 10059.9 251.948   5
   5  -4  -8 10744.3 328.688   8
   5   4  -8 10421.7 211.702   0
   5   4  -8 9892.11 174.753   4
   5   4  -8 10184.3 305.498   8
  -5  -4   8 10275.1 224.366   3
   5  -4  -7 1830.57 184.447   5
   5   4  -7 1698.70 152.053   0
   5   4  -7 1384.53 108.169   4
  -5  -4   7 1598.73 138.720   3
   5  -4  -6 53789.8 419.115   5
   5  -4  -6 53192.6 358.675   2
   5   4  -6 55003.3 294.732   4
   5   4  -6 54201.4 359.744   0
  -5  -4   6 56409.3 409.391   3
   5  -4  -5 152.967 145.652   5
   5  -4  -5 41.4552 101.717   2
   5   4  -5 60.1335 125.896   0
  -5  -4   5-36.5664 107.003   3
   5  -4  -4 80.7314 134.113   5
   5   4  -4 180.654 118.538   0
   5  -4  -4 82.2694 92.1766   2
  -5  -4   4 90.8266 100.999   3
   5  -4  -3 3307.53 159.398   5
   5   4  -3 3655.50 137.840   5
   5  -4  -3 3567.01 105.135   2
   5   4  -3 3397.00 144.292   0
  -5  -4   3 3470.16 130.168   3
   5  -4  -2 17136.2 231.954   5
   5   4  -2 19262.3 205.921   5
   5  -4  -2 18621.1 157.565   2
   5   4  -2 18280.6 222.069   0
  -5  -4   2 17974.8 208.389   3
  -5   4   2 16012.2 158.839   7
   5   4  -1 1298.23 113.405   5
   5  -4  -1 1180.72 62.6313   2
   5   4  -1 1307.14 122.363   0
  -5  -4   1 1225.05 101.543   3
  -5   4   1 1270.80 86.3881   7
   5   4   0 173.900 106.297   5
   5   4   0 196.049 116.820   0
  -5  -4   0 202.261 87.4595   3
  -5   4   0 119.999 72.8486   7
   5   4   1 13452.0 165.146   5
   5   4   1 14868.2 206.551   0
  -5   4  -1 13828.9 170.520   7
   5   4   2-32.4220 122.162   0
   5  -4   2 7.20672 93.2793   1
  -5   4  -2-17.4101 82.5036   7
   5   4   3 27.2372 117.870   0
  -5   4  -3 45.7065 91.6391   7
   5  -4   4 1045.60 113.158   1
  -5  -4  -4 998.666 141.926   2
   5   4   4 1047.83 125.608   0
  -5   4  -4 1212.84 114.032   7
  -5  -4  -4 1251.22 146.354   7
   5  -4   5 4456.88 155.737   1
  -5  -4  -5 4126.35 161.552   2
   5   4   5 4617.21 152.670   0
  -5   4  -5 4828.79 164.037   7
  -5  -4  -5 4778.36 179.609   7
  -5  -4  -6 143.527 126.718   2
   5   4   6 245.533 128.974   0
   5  -4   6 94.0817 120.254   1
  -5  -4  -6 303.842 143.578   7
  -5   4  -6 266.771 127.266   7
  -5  -4  -7 117.106 132.889   2
   5  -4   7 15.1102 122.211   1
  -5   4  -7 61.0709 136.388   7
  -5  -4  -8 2962.11 173.443   2
  -5  -4  -8 3527.62 201.519   7
   5  -4   8 3080.76 177.609   1
   5  -4   9 4087.53 198.229   1
  -5  -4  -9 4588.24 215.608   7
   5  -4  10-21.2882 161.826   1
  -5  -4 -10 68.2749 164.043   7
   5  -4  11 61.2728 174.010   1
  -5   4 -11 169.049 174.449   7
  -5  -4 -11-16.2292 178.848   7
   5  -4  12 640.532 190.170   1
  -5  -4 -12 691.139 190.250   7
  -5   4 -12 764.858 193.491   7
   5  -4  13 66.5642 190.392   1
  -5   4 -13 109.738 191.295   7
   5  -4  14 218.182 203.996   1
  -5   4 -14 49.8659 215.643   7
   5  -4  15 0.58840 223.300   1
   5   5 -17 344.133 206.282   4
  -5  -5  17 197.288 221.666   3
   5   5 -16 81.3601 193.959   4
  -5  -5  16-43.7169 212.821   3
   5   5 -15 642.308 193.526   4
   5  -5 -15 300.990 242.001   2
  -5  -5  15 827.171 211.877   3
   5   5 -14 168.703 165.646   4
   5  -5 -14 141.058 225.555   2
   5   5 -13 1027.72 163.976   4
   5  -5 -13 1092.97 216.123   2
  -5  -5  13 1145.90 184.541   3
   5   5 -12 534.036 142.596   4
   5  -5 -12 686.538 192.853   2
   5   5 -12 757.032 206.655   8
   5  -5 -12 559.811 210.624   8
  -5  -5  12 477.086 168.313   3
  -5  -5  11 43.7807 149.844   3
   5   5 -11 50.1245 126.962   4
   5  -5 -11 125.336 175.730   2
   5   5 -11 84.0040 202.642   8
   5  -5 -11 32.5495 213.957   8
   5  -5 -10 775.630 195.376   5
   5   5 -10 564.638 127.752   4
   5  -5 -10 595.476 165.727   2
   5  -5 -10 799.510 220.540   8
   5   5 -10 723.701 213.910   8
  -5  -5  10 623.391 154.377   3
   5   5  -9 113.028 151.159   0
   5  -5  -9 165.703 185.579   5
   5  -5  -9 33.2796 141.025   2
   5   5  -9 125.303 202.092   8
  -5  -5   9 79.4833 142.225   3
   5  -5  -8 1325.87 149.154   2
   5  -5  -8 1266.94 189.498   5
   5   5  -8 1335.88 156.146   0
  -5  -5   8 1309.80 150.740   3
   5  -5  -8 1530.58 239.488   8
   5   5  -8 1213.79 225.676   8
   5  -5  -7 16144.4 291.552   5
   5  -5  -7 15931.5 239.993   2
   5   5  -7 16632.5 247.071   0
  -5  -5   7 16725.4 264.682   3
   5  -5  -6 1599.24 188.189   5
   5  -5  -6 1697.24 130.444   2
   5   5  -6 1600.78 153.380   0
  -5  -5   6 1748.91 143.267   3
   5  -5  -5 122.231 156.678   5
   5  -5  -5 186.009 107.722   2
  -5  -5   5 209.669 115.244   3
   5  -5  -4 90.3175 142.674   5
   5  -5  -4 23.1258 95.0262   2
  -5  -5   4-25.9059 108.292   3
   5  -5  -3 6767.09 190.804   5
   5  -5  -3 7527.05 137.817   2
  -5  -5   3 7515.03 167.890   3
   5  -5  -2 356.358 137.270   5
   5  -5  -2 494.228 76.8565   2
  -5  -5   2 512.938 104.026   3
  -5   5   1 423.884 78.8667   7
  -5  -5   1 576.630 98.7936   3
  -5  -5   0 503.706 92.4834   3
  -5   5   0 399.718 76.7358   7
   5  -5   1-33.1008 97.5647   1
  -5   5  -1-8.79969 81.1951   7
  -5   5  -2 11938.9 181.830   7
   5  -5   2 12600.0 207.293   1
   5  -5   3 23128.0 264.227   1
  -5   5  -3 23375.0 251.168   7
  -5  -5  -4-27.9439 151.939   2
   5   5   4 30.9862 130.118   0
   5  -5   4 21.0837 109.950   1
  -5   5  -4 110.884 103.846   7
   5   5   5 740.256 132.108   0
  -5  -5  -5 561.171 141.887   2
   5  -5   5 805.840 126.483   1
  -5   5  -5 753.945 121.425   7
   5   5   6 104.482 130.754   0
  -5  -5  -6 138.022 142.186   2
   5  -5   6 212.301 127.323   1
  -5  -5  -6 89.2529 154.362   7
  -5  -5  -7 15212.4 263.606   2
   5  -5   7 16599.7 274.388   1
  -5  -5  -7 17486.4 308.854   7
  -5  -5  -8 862.690 169.708   2
  -5  -5  -8 1107.26 180.612   7
   5  -5   8 1330.08 167.831   1
   5  -5   9 180.964 153.291   1
  -5  -5  -9 39.3545 161.492   2
  -5  -5  -9 313.042 178.361   7
   5  -5  10 427.452 175.868   1
  -5  -5 -10 519.120 197.903   7
   5  -5  11 2330.72 210.503   1
   5  -5  12 251.790 189.685   1
   5  -5  13 568.985 206.164   1
  -5   5 -13 589.295 206.315   7
   5  -5  14 9.70353 210.363   1
  -5   5 -14 7.80252 210.186   7
   5  -6 -16 1805.26 297.341   2
  -5  -6  16 2073.99 267.665   3
   5  -6 -15 74.5271 242.093   2
  -5  -6  15 48.2193 218.616   3
   5  -6 -14 250.065 232.570   2
  -5  -6  14 398.622 196.340   3
   5  -6 -13 31.7473 202.515   2
  -5  -6  13 241.365 179.045   3
   5  -6 -12 271.954 186.143   2
   5   6 -12 404.313 195.120   8
  -5  -6  12 222.960 176.593   3
  -5  -6  11 175.461 165.344   3
   5   6 -11 178.380 192.724   8
   5  -6 -11 45.2250 175.480   2
   5  -6 -11 347.047 200.172   8
   5  -6 -10 14119.3 313.974   5
   5  -6 -10 13797.9 290.039   2
   5   6 -10 14694.7 301.030   8
   5  -6 -10 14139.4 306.130   8
  -5  -6  10 14603.5 300.369   3
   5  -6  -9 163.570 205.813   8
   5   6  -9 171.411 165.483   0
  -5  -6   9-27.6491 148.267   3
   5   6  -9 129.361 193.095   8
   5  -6  -9 69.0178 190.123   5
   5  -6  -9 66.1140 148.954   2
   5   6  -8 11.4962 194.375   8
  -5  -6   8 166.269 141.905   3
   5  -6  -8 326.150 186.815   5
   5  -6  -8 367.730 143.127   2
   5   6  -8 196.969 155.568   0
   5  -6  -8 190.768 203.969   8
   5  -6  -7 411.649 182.954   5
   5  -6  -7 449.222 138.803   2
   5  -6  -7 615.553 221.597   8
   5   6  -7 455.832 209.104   8
  -5  -6   7 305.549 135.432   3
   5  -6  -6 7452.35 235.314   5
   5  -6  -6 7433.05 191.568   2
  -5  -6   6 7636.71 202.954   3
   5  -6  -5 139.914 159.827   5
   5  -6  -5 46.0414 114.301   2
  -5  -6   5 12.2764 123.302   3
  -5  -6   4 826.555 126.455   3
   5  -6  -4 711.963 153.192   5
   5  -6  -4 758.125 110.755   2
   5  -6  -3 29.0730 151.492   5
   5  -6  -3 156.848 90.9738   2
  -5  -6   3 25.0152 114.066   3
   5  -6  -2 15209.5 245.248   5
  -5  -6   2 17960.2 232.677   3
  -5  -6   1 12119.8 192.624   3
   5  -6   0 24174.3 264.392   1
  -5  -6   0 25065.4 240.438   3
   5  -6   2 34654.7 320.983   1
  -5   6  -2 33811.6 284.545   7
  -5   6  -3 102.351 106.451   7
   5  -6   3 96.2239 118.895   1
   5  -6   4 162.655 116.238   1
  -5   6  -4 40.5719 109.016   7
  -5  -6  -5 119.865 150.393   2
  -5  -6  -6 1770.35 175.709   2
   5   6   6 2271.50 164.531   0
   5  -6   6 1757.19 157.533   1
  -5  -6  -7 854.548 177.183   2
   5  -6   7 872.666 162.745   1
   5  -6   8 4429.10 210.445   1
  -5  -6  -8 4068.73 217.123   2
   5  -6   9 789.070 175.625   1
  -5  -6  -9 724.077 187.060   2
   5  -6  10 193.938 179.088   1
  -5  -6 -10-39.0534 199.438   2
   5  -6  11 348.477 196.571   1
   5  -6  12 161.329 201.692   1
   5  -6  13 174.231 211.106   1
   5  -7 -15 201.228 259.174   2
  -5  -7  15 159.508 225.248   3
  -5  -7  14 1212.15 228.879   3
   5  -7 -14 1501.53 261.986   2
   5  -7 -13 480.249 220.492   2
  -5  -7  13 181.283 194.183   3
   5  -7 -12 362.053 203.739   2
  -5  -7  12 223.280 198.194   3
   5  -7 -10 1139.20 191.645   2
  -5  -7  10 997.758 191.468   3
   5  -7  -9 388.752 162.595   2
  -5  -7   9 319.303 166.071   3
   5   7  -9 151.467 170.196   6
   5  -7  -8 530.871 158.619   2
  -5  -7   8 392.435 158.537   3
   5  -7  -7 1347.72 161.624   2
   5  -7  -7 1512.06 208.467   5
  -5  -7   7 1581.26 167.387   3
   5  -7  -6 616.026 190.104   5
   5  -7  -6 596.584 142.400   2
  -5  -7   6 871.982 147.701   3
   5  -7  -5 737.208 171.606   5
   5  -7  -5 888.501 130.804   2
  -5  -7   5 907.107 139.521   3
   5  -7  -4 101.991 157.664   5
   5  -7  -4 25.6925 107.457   2
  -5  -7   4 80.6418 124.025   3
   5  -7  -3 10706.9 232.251   5
  -5  -7   3 12994.9 227.712   3
   5  -7  -2 272.958 160.223   5
  -5  -7   2 483.514 123.489   3
   5  -7  -2 219.627 107.736   1
   5  -7  -1 13093.5 212.517   1
  -5  -7   1 14484.4 217.380   3
   5  -7   0 1651.19 126.623   1
   5  -7   1 552.384 122.650   1
   5  -7   2 533.203 126.585   1
  -5   7  -3 1432.90 122.723   7
   5  -7   3 1396.93 141.545   1
   5  -7   4 309.810 125.172   1
  -5  -7  -5 137.366 167.959   2
   5  -7   5 256.782 135.459   1
  -5  -7  -6 104.492 174.084   2
   5  -7   6-35.3121 149.150   1
   5   7   6 17.7743 170.276   6
  -5  -7  -7 3276.77 217.659   2
   5  -7   7 3824.08 204.832   1
   5  -7   8 196.902 172.997   1
  -5  -7  -8 278.411 187.347   2
   5  -7   9 355.459 187.870   1
  -5  -7  -9 504.112 204.211   2
  -5  -7 -10 67.6169 209.295   2
  -5  -7 -11 1674.65 272.068   2
   5  -7  11 1813.57 234.391   1
   5  -7  12 167.142 214.349   1
   5  -8 -14 3723.85 313.875   2
  -5  -8  14 3606.61 292.664   3
   5  -8 -13 102.200 227.717   2
   5  -8 -12 1558.23 230.656   2
  -5  -8  12 1844.52 227.663   3
  -5  -8  11 224.826 199.735   3
   5  -8 -10 6093.21 263.649   2
  -5  -8  10 6644.16 268.399   3
   5  -8  -9 4233.35 235.241   2
  -5  -8   9 4641.69 237.721   3
   5   8  -9 4361.04 236.630   6
   5  -8  -8 58.1252 169.816   2
  -5  -8   8-30.6014 167.057   3
   5  -8  -7 3952.24 199.111   2
   5   8  -7 4267.37 224.171   6
  -5  -8   7 4413.03 214.554   3
  -5  -8   6 4765.52 203.819   3
   5  -8  -6 4243.51 190.176   2
   5   8  -6 4294.70 223.714   6
   5  -8  -5 1682.23 152.572   2
  -5  -8   5 1975.70 166.651   3
   5  -8  -4 210.110 165.557   5
  -5  -8   4 139.489 134.478   3
   5  -8  -3 650.669 171.939   5
  -5  -8   3 762.076 139.683   3
   5  -8  -2 4299.37 204.123   5
  -5  -8   2 5147.48 173.497   3
   5  -8  -1 2237.29 143.909   1
   5  -8   0 67.3455 119.528   1
   5  -8   1 2570.28 158.462   1
   5  -8   2 32.8274 131.466   1
   5  -8   3-35.1577 127.164   1
   5   8   3 37.2838 181.836   6
   5   8   4 20.1112 182.014   6
   5  -8   4 197.430 141.884   1
   5  -8   5 1162.13 167.827   1
   5   8   5 1443.89 203.081   6
  -5  -8  -6 15.1087 193.996   2
   5  -8   6 109.711 156.288   1
   5   8   6 54.5744 190.799   6
  -5  -8  -7 357.179 203.898   2
   5  -8   7 598.958 179.436   1
   5  -8   8 41.8701 182.895   1
  -5  -8  -8 163.331 211.702   2
  -5  -8  -9 1418.50 246.682   2
   5  -8   9 1870.03 218.539   1
   5  -8  10 220.601 152.588   3
   5  -8  10 383.402 206.868   1
  -5  -8 -10 113.355 242.390   2
   5  -8  11 287.461 209.912   1
  -5  -8 -11-32.2689 254.322   2
  -5  -8 -12 245.645 279.302   2
   5  -9 -13 153.178 240.379   2
  -5  -9  13 187.099 236.981   3
   5  -9 -12 2414.18 259.601   2
  -5  -9  12 2417.78 251.730   3
   5  -9 -11 1115.60 230.918   2
  -5  -9  11 1115.54 227.999   3
   5  -9 -10 190.693 206.062   2
  -5  -9  10 75.3112 192.457   3
   5   9  -9-28.4956 220.107   6
  -5  -9   9 21.3920 194.852   3
   5  -9  -8 3382.99 224.723   2
  -5  -9   8 3225.19 230.320   3
   5   9  -8 3063.54 243.814   6
   5  -9  -7 39.9813 170.087   2
  -5  -9   7-34.2023 170.085   3
   5   9  -6 121.210 208.645   6
  -5  -9   6 197.191 157.302   3
  -5  -9   5 1739.98 175.235   3
   5   9  -5 1618.74 223.713   6
   5   9  -4 1152.65 214.217   6
  -5  -9   4 1081.36 159.978   3
   5   9  -3 181.267 189.355   6
  -5  -9   3 39.3320 136.823   3
   5   9  -2 313.536 195.176   6
  -5  -9   2 273.993 135.000   3
   5   9  -1 2984.36 223.699   6
   5   9   0 2388.86 219.776   6
   5   9   1-24.6650 199.958   6
   5   9   2 620.131 212.513   6
   5  -9   2 438.214 155.190   1
   5  -9   3 2457.91 188.592   1
   5   9   3 2399.58 237.514   6
   5  -9   4-3.86339 160.088   1
   5   9   5-35.1631 207.370   6
   5   9   6 536.170 215.450   6
   5  -9   6 71.6799 181.067   1
   5  -9   7 1239.31 215.106   1
   5  -9   8 353.008 201.857   1
  -5  -9  -8 18.8407 243.122   2
   5  -9   9 31.6947 206.772   1
  -5  -9  -9 216.519 250.284   2
   5  -9  10 382.299 216.915   1
  -5  -9 -10 470.821 274.936   2
  -5  -9 -11 56.5930 282.698   2
   5 -10 -12 133.363 231.894   2
  -5 -10  12 80.7764 216.941   3
  -5 -10  11 98.8359 218.773   3
   5 -10 -10 155.152 219.858   2
  -5 -10  10 143.546 207.308   3
   5  10  -9 152.547 245.485   6
   5 -10  -9 94.0864 217.028   2
  -5 -10   9 130.778 196.424   3
   5  10  -8 1622.72 260.704   6
   5 -10  -8 1536.33 232.165   2
  -5 -10   8 1471.67 214.581   3
   5  10  -7 778.750 236.143   6
   5 -10  -7 589.356 199.870   2
  -5 -10   7 521.316 184.597   3
   5  10  -6 1679.14 241.759   6
  -5 -10   6 1759.00 199.438   3
  -5 -10   5 3199.28 215.012   3
   5  10  -5 2858.95 255.153   6
   5  10  -4 844.160 227.663   6
  -5 -10   4 812.365 175.220   3
   5  10  -3 276.860 218.241   6
  -5 -10   3 295.022 158.596   3
   5  10  -2 415.471 214.520   6
   5  10  -1 3358.37 249.260   6
   5  10   0 122.143 218.768   6
   5  10   1 1587.36 231.954   6
   5  10   2 36.7630 217.588   6
   5  10   3 409.737 224.868   6
   5 -10   3 245.375 173.282   1
   5 -10   4 109.323 185.164   1
   5  10   4 283.864 230.260   6
   5  10   5 1056.01 250.213   6
   5 -10   5 921.871 207.046   1
   5  10   6 778.739 248.263   6
   5 -10   6 937.452 213.101   1
   5 -10   7 249.062 206.080   1
   5 -10   8 322.666 212.573   1
  -5 -10  -9 197.885 289.537   2
   5 -10   9 23.0398 225.091   1
   5 -10  10 442.932 192.605   3
  -5 -10 -10 676.192 316.590   2
   5 -11 -11 116.761 248.684   2
  -5 -11  10 731.139 227.198   3
   5 -11 -10 881.852 257.319   2
   5  11  -8 1766.80 290.266   6
  -5 -11   8 1820.91 239.033   3
   5  11  -6 206.097 245.704   6
   5  11  -5 162.837 244.802   6
  -5 -11   5-12.7907 183.932   3
   5  11  -4 733.393 251.558   6
  -5 -11   4 795.734 195.239   3
   5  11  -3 793.223 250.906   6
   5  11  -2 371.996 239.999   6
   5  11  -1 411.478 243.698   6
   5  11   0 1130.14 254.717   6
   5  11   2 300.582 241.577   6
   5  11   3 228.990 249.809   6
   5  11   4 66.3943 251.683   6
   5  11   5 331.962 275.072   6
   5  11   6-23.8370 274.132   6
   5 -11   6 65.9529 220.454   1
   5 -11   7 111.297 230.387   1
   5 -11   8 35.6074 238.066   1
   5  12  -8 204.282 304.509   6
  -5 -12   7 44.1971 203.913   3
  -5 -12   6 149.045 203.592   3
   5  12  -5 61.1264 277.715   6
   5  12  -4 249.329 274.408   6
   5  12  -3 345.225 270.381   6
   5  12  -1 25.2260 270.827   6
   5  12   0 287.839 272.179   6
   5  12   1 320.813 275.884   6
   5  12   2 262.366 277.509   6
   5  12   3 246.905 288.400   6
   5  12   4 404.650 293.655   6
   5  13  -4 309.783 318.741   6
   5  13  -3 446.278 314.483   6
   5  13  -2 92.8854 302.392   6
   5  13  -1 206.710 305.696   6
   5  13   0 336.828 317.697   6
   5  13   1 187.899 319.901   6
   6   0 -18 5810.04 311.592   4
   6   0 -17 110.852 215.565   4
   6   0 -16 10138.1 319.776   4
   6   0 -15-24.4737 177.380   4
   6   0 -15-30.5995 232.436   8
   6   0 -14 1722.45 263.160   8
   6   0 -14 1511.40 198.256   4
   6   0 -13 32.1483 168.933   4
   6   0 -12 7476.80 324.659   8
   6   0 -10 13262.1 368.327   8
   6   0  -9 132.616 177.286   5
   6   0  -9 238.425 210.675   0
   6   0  -8 2717.78 181.791   5
   6   0  -8 2800.08 225.168   0
   6   0  -6 390.054 141.440   5
   6   0  -6 441.863 187.374   0
   6   0  -5 66.2096 138.884   5
   6   0  -5 69.1893 172.874   0
   6   0  -4 11898.1 213.586   0
   6   0  -4 13225.5 219.699   5
   6   0  -3-22.0193 127.265   5
   6   0  -3-1.65009 138.581   0
   6   0  -2 23925.0 234.992   0
   6   0  -2 27939.8 267.999   5
   6   0  -1 156.627 124.349   5
   6   0   0 10230.7 181.050   0
   6   0   0 12239.6 205.257   5
  -6   0   0 12274.3 198.336   7
   6   0   1 56.6529 131.603   0
  -6   0  -1 37.6831 104.316   7
  -6   0  -2 8506.38 186.394   7
   6   0   2 7020.23 179.372   0
  -6   0  -3 151.755 102.363   7
  -6   0  -4 3001.16 143.211   7
   6   0   4 2693.82 172.784   0
   6   0   5-3.07994 164.851   0
   6   0   5 30.1909 93.5745   1
  -6   0  -5 129.042 109.162   7
   6   0   6 311.698 100.433   1
   6   0   6 189.780 161.279   0
  -6   0  -6 275.203 114.764   7
   6   0   7-12.3234 103.255   1
  -6   0  -7 20.3289 112.169   7
   6   0   8 289.095 120.837   1
  -6   0  -8 374.646 133.567   7
   6   0   9 91.5802 123.565   1
   6   0  10 265.657 146.852   1
  -6   0 -10 306.201 161.800   7
  -6   0 -11 69.5609 169.962   7
   6   0  11 73.5664 148.007   1
  -6   0 -12 5082.77 264.076   7
  -6   0 -14 117.186 207.280   7
   6   1 -18 379.065 246.898   4
   6  -1 -17 7.93183 219.004   4
   6   1 -17 220.336 219.360   4
   6  -1 -16 18.1571 205.301   4
   6   1 -16-34.0461 211.062   4
   6  -1 -15 67.2723 183.537   4
   6   1 -15 220.585 184.220   4
   6   1 -15 192.664 235.477   8
   6  -1 -15 296.958 237.565   8
   6   1 -14 1871.91 208.198   4
   6  -1 -14 1355.27 196.916   4
   6   1 -14 1654.95 263.469   8
   6  -1 -14 1507.76 264.899   8
   6   1 -13 3533.54 277.878   8
   6   1 -13 3615.53 219.253   4
   6  -1 -13 3839.47 283.699   8
   6   1 -12 174.737 165.643   4
   6   1 -12 157.980 242.476   8
   6  -1 -11 735.792 271.162   8
   6   1 -11 750.321 158.610   4
   6   1 -11 742.769 259.557   8
   6  -1 -10 2891.89 196.684   5
   6  -1 -10 3707.17 318.184   8
   6   1 -10 3463.55 306.165   8
   6  -1  -9 37411.9 393.433   5
   6   1  -9 41262.0 363.435   0
   6   1  -8 10965.2 233.735   0
   6  -1  -8 10970.1 252.113   5
   6   1  -8 11128.6 243.300   5
   6   1  -7 8576.12 224.160   0
   6  -1  -7 8263.54 216.247   5
   6   1  -7 8797.84 210.158   5
   6  -1  -6 66.5760 145.274   5
   6   1  -6 87.0477 137.341   5
   6   1  -5 20355.9 258.547   0
   6  -1  -5 19933.2 265.147   5
   6   1  -5 20296.3 254.605   5
   6  -1  -5 20892.9 286.881   0
   6   1  -4 1811.96 165.591   0
   6  -1  -4 1940.04 152.111   5
   6   1  -4 2057.37 151.617   5
   6  -1  -4 1837.20 192.749   0
   6   1  -3 6465.52 181.532   0
   6  -1  -3 6924.91 172.662   5
   6   1  -3 6752.18 168.952   5
   6  -1  -3 6906.39 205.774   0
   6   1  -2 6492.30 174.872   0
   6  -1  -2 6852.33 181.102   5
   6   1  -2 6542.26 166.530   5
   6  -1  -2 6263.97 192.042   0
   6   1  -1 12473.5 200.004   0
   6  -1  -1 13331.2 216.321   5
   6   1  -1 12959.0 196.641   5
   6  -1  -1 12274.8 214.693   0
   6   1   0 650.368 124.379   5
   6   1   0 492.564 136.517   0
   6  -1   0 583.015 156.994   0
  -6   1   0 609.217 106.474   7
   6   1   1 12865.7 200.043   0
  -6  -1  -1 14353.7 212.278   7
   6  -1   1 12886.6 215.213   0
   6   1   2 1974.37 145.991   0
  -6   1  -2 2212.95 124.254   7
   6  -1   2 2256.97 169.022   0
  -6  -1  -2 1960.72 129.815   7
   6   1   3 2147.55 152.293   0
  -6   1  -3 2478.35 129.862   7
  -6  -1  -3 2988.29 155.345   7
   6   1   4 1010.09 143.079   0
  -6   1  -4 1069.37 116.941   7
  -6  -1  -4 970.297 128.613   7
   6   1   5 8508.04 183.653   0
   6  -1   5 8787.57 180.234   1
  -6   1  -5 9553.24 199.071   7
  -6  -1  -5 9690.77 216.649   7
  -6   1  -6 288.910 110.364   7
   6  -1   6 269.819 105.814   1
   6   1   6 289.721 94.9054   1
   6   1   6 335.111 156.574   0
  -6  -1  -6 200.392 126.069   7
   6  -1   7 274.086 112.602   1
   6   1   7 189.903 101.566   1
  -6  -1  -7 266.360 126.866   7
  -6   1  -7 310.792 125.294   7
  -6  -1  -8 32.9643 136.397   7
  -6   1  -8 66.3608 134.162   7
   6  -1   8 157.602 126.710   1
   6   1   8 109.505 109.812   1
  -6  -1  -9 5013.65 217.682   7
   6  -1   9 4548.09 183.217   1
   6   1   9 4459.66 165.722   1
  -6   1 -10 628.215 172.375   7
  -6  -1 -10 457.730 170.556   7
   6  -1  10 654.368 154.879   1
   6   1  10 631.882 148.823   1
   6  -1  11 107.907 155.765   1
  -6   1 -11 312.946 174.341   7
  -6  -1 -11 91.5452 168.103   7
  -6  -1 -12 15.3828 182.256   7
  -6   1 -13 2277.89 253.807   7
  -6  -1 -13 2061.75 230.800   7
   6  -1  13 1620.54 210.997   1
  -6   1 -14 48.0437 211.898   7
  -6  -1 -14 210.914 202.607   7
   6   2 -18 311.868 248.020   4
   6  -2 -17 621.531 230.384   4
   6   2 -17 1082.58 244.040   4
   6  -2 -16 456.348 206.982   4
   6   2 -16 340.042 216.033   4
   6  -2 -15 604.769 193.195   4
   6   2 -15 856.596 210.373   4
   6   2 -15 544.748 253.792   8
   6  -2 -15 961.555 269.202   8
   6   2 -14 1407.41 194.265   4
   6   2 -14 1361.15 249.200   8
   6  -2 -14 1067.23 258.220   8
   6   2 -13 132.002 174.217   4
   6  -2 -13 4.81166 256.355   8
   6   2 -12 8310.44 243.570   4
   6   2 -12 8147.61 324.482   8
   6  -2 -12 8307.01 340.817   8
   6  -2 -11 4132.91 304.239   8
   6   2 -11 4304.80 197.621   4
   6   2 -11 4065.95 290.721   8
   6  -2 -10 157.254 177.937   5
   6   2 -10 213.343 141.879   4
   6  -2 -10 331.257 275.682   8
   6   2 -10 78.1669 258.861   8
   6  -2  -9-33.1002 173.445   5
   6   2  -8 41634.2 357.564   0
   6  -2  -8 38238.7 389.126   5
   6  -2  -7 744.047 171.613   5
   6   2  -7 743.553 159.300   5
   6   2  -7 732.151 174.145   0
   6  -2  -6 576.323 162.961   5
   6   2  -6 729.879 145.516   5
   6   2  -6 688.173 161.959   0
   6  -2  -5 5051.73 189.783   5
   6   2  -5 5374.44 188.116   0
   6   2  -5 5694.62 179.272   5
   6  -2  -4 3679.88 170.652   5
   6   2  -4 4163.51 159.178   5
   6   2  -4 3964.17 174.757   0
   6  -2  -3 90.7248 135.353   5
   6   2  -3 12.2352 140.416   0
   6  -2  -2 10788.8 204.381   5
   6   2  -2 10103.5 181.650   5
   6   2  -2 10647.6 200.660   0
   6  -2  -1 52.9591 132.518   5
   6   2  -1 15.2488 113.914   5
   6   2  -1 16.5865 132.629   0
  -6   2   1 120.057 95.7043   7
   6   2   0 69.3958 116.841   5
   6   2   0 113.695 130.385   0
  -6   2   0 49.5695 103.789   7
   6   2   1 2902.87 136.086   5
   6   2   1 3171.08 157.051   0
  -6   2  -1 3288.55 129.689   7
   6   2   2 3459.49 159.596   0
  -6   2  -2 3297.59 134.496   7
  -6  -2  -2 3369.56 155.939   7
   6   2   3 5782.17 172.237   0
  -6  -2  -3 6028.70 180.192   7
  -6   2  -3 5548.02 150.790   7
   6  -2   4 7940.57 174.321   1
   6   2   4 8164.66 190.579   0
  -6   2  -4 8252.28 177.990   7
  -6  -2  -4 9799.61 232.273   7
   6  -2   5 3462.17 145.217   1
   6   2   5 3424.87 164.068   0
  -6   2  -5 3522.27 153.246   7
  -6  -2  -5 3817.41 180.768   7
   6   2   6 253.286 143.632   0
  -6   2  -6 264.054 116.686   7
   6   2   6 256.911 92.8071   1
   6  -2   6 164.674 112.106   1
  -6  -2  -6 319.055 134.001   7
   6   2   7 1576.37 112.762   1
  -6   2  -7 1802.47 156.332   7
  -6  -2  -7 2051.76 166.742   7
   6  -2   7 1819.65 142.975   1
   6  -2   8 234.309 129.497   1
   6   2   8 141.778 109.314   1
  -6   2  -8 174.104 144.784   7
  -6  -2  -8 158.872 153.660   7
  -6   2  -9 2648.79 191.502   7
  -6  -2  -9 2412.20 197.783   7
   6  -2   9 2020.53 167.395   1
  -6   2 -10 2198.74 204.479   7
  -6  -2 -10 1980.48 194.171   7
   6  -2  10 1766.32 178.252   1
  -6   2 -11 370.655 189.045   7
   6  -2  11 167.884 167.665   1
  -6  -2 -11 320.828 174.438   7
  -6  -2 -12 601.641 190.634   7
   6  -2  12 358.785 190.342   1
  -6   2 -12 576.121 207.200   7
   6  -2  13 498.417 198.845   1
  -6  -2 -13 478.450 204.231   7
  -6   2 -13 407.548 219.409   7
   6  -2  14 483.415 205.369   1
  -6   2 -14 20.3272 223.689   7
  -6  -2 -14 353.070 202.066   7
  -6  -2 -15 207.613 222.947   7
   6   3 -18 2137.06 273.892   4
   6  -3 -17 1210.17 242.125   4
   6   3 -17 1284.46 245.046   4
   6  -3 -16 1119.99 220.674   4
   6   3 -16 1225.89 229.478   4
   6   3 -15 1307.55 211.110   4
   6   3 -15 997.884 268.689   8
   6  -3 -15 1084.22 274.084   8
   6   3 -14 2354.52 206.634   4
   6   3 -14 2100.74 263.580   8
   6  -3 -14 2001.36 272.172   8
   6   3 -13 4243.42 211.474   4
   6   3 -13 4054.21 288.140   8
   6  -3 -13 3726.86 294.668   8
   6  -3 -12 54.9563 264.686   8
   6   3 -12 244.588 151.540   4
   6   3 -12 4.75265 248.131   8
   6   3 -11 112.134 137.177   4
   6  -3 -11 107.185 265.554   8
   6   3 -11 38.5003 252.254   8
   6  -3 -10 473.581 190.918   5
   6   3 -10 495.231 261.291   8
   6   3 -10 451.683 134.020   4
   6  -3 -10 737.957 284.380   8
   6  -3  -9 79.9828 178.612   5
   6   3  -9 206.048 170.250   0
   6   3  -9 169.273 122.893   4
  -6  -3   9 95.6377 142.961   3
   6  -3  -8 2824.00 204.579   5
   6   3  -8 2722.56 188.586   0
   6   3  -8 2821.86 139.914   4
  -6  -3   8 2973.03 175.391   3
   6  -3  -7 47.4863 169.724   5
   6   3  -7 157.656 105.129   4
  -6  -3   7 252.554 129.765   3
   6   3  -7 220.347 162.351   0
   6  -3  -6 1521.50 178.612   5
   6   3  -6 1810.71 159.681   5
   6   3  -6 1601.87 164.350   0
   6   3  -6 1699.64 108.017   4
   6  -3  -5 2388.18 172.967   5
   6   3  -5 2772.10 161.279   5
   6   3  -5 2330.31 162.903   0
   6   3  -4 1429.83 144.484   5
   6  -3  -4 980.274 153.110   5
   6   3  -4 1092.76 146.941   0
   6  -3  -3 9829.91 215.366   5
   6   3  -3 10904.5 195.515   5
   6   3  -3 10644.9 201.469   0
   6  -3  -2 1377.66 154.800   5
   6   3  -2 1400.23 135.721   5
   6   3  -2 1546.81 143.411   0
   6   3  -1 1377.06 127.920   5
   6   3  -1 1052.02 138.793   0
  -6   3   1 1081.10 104.782   7
   6   3   0 198.384 117.628   5
   6   3   0 251.781 134.574   0
  -6   3   0 210.728 98.5954   7
   6   3   1 22122.9 223.234   5
   6   3   1 24018.7 258.640   0
  -6   3  -1 24256.1 253.501   7
   6   3   2 6829.46 157.901   5
   6   3   2 7670.05 185.572   0
  -6   3  -2 7230.64 158.272   7
   6   3   3 1593.68 146.621   0
  -6   3  -3 1330.46 111.814   7
  -6  -3  -3 1638.85 154.752   7
   6  -3   4 167.430 104.642   1
   6   3   4 109.453 137.384   0
  -6   3  -4 182.016 108.043   7
  -6  -3  -4-28.8181 136.141   7
   6  -3   5 5614.66 168.769   1
   6   3   5 5385.81 178.665   0
  -6   3  -5 6022.01 179.192   7
  -6  -3  -5 5903.08 208.189   7
   6  -3   6 2286.91 147.315   1
   6   3   6 1806.25 108.566   1
   6   3   6 2277.38 156.086   0
  -6   3  -6 2356.90 153.769   7
  -6  -3  -6 2619.37 197.659   7
  -6   3  -7 1651.77 153.844   7
  -6  -3  -7 1451.78 173.804   7
   6  -3   7 1386.31 146.325   1
   6  -3   8 848.186 147.056   1
  -6   3  -8 748.448 157.796   7
  -6  -3  -8 688.283 170.322   7
  -6   3  -9 1632.01 186.259   7
  -6  -3  -9 1206.42 187.867   7
   6  -3   9 1246.04 163.862   1
  -6   3 -10 215.883 173.807   7
   6  -3  10 328.353 158.838   1
  -6  -3 -10 285.231 175.788   7
   6  -3  11 16.7467 175.296   1
  -6  -3 -11-19.6655 180.688   7
   6  -3  12 41.4895 186.782   1
  -6  -3 -12 34.5577 190.221   7
  -6   3 -12 42.6863 203.424   7
  -6  -3 -13 1362.28 233.766   7
   6  -3  13 1393.95 218.995   1
  -6   3 -13 1794.90 248.779   7
  -6   3 -14 385.789 225.275   7
   6  -3  14 42.1639 201.197   1
  -6  -3 -14 74.6474 210.818   7
   6  -4 -17 678.497 241.594   4
   6   4 -17 917.173 233.425   4
   6  -4 -17 803.085 280.102   2
   6  -4 -16 146.973 260.576   2
   6   4 -16 278.489 201.549   4
   6  -4 -15 608.904 259.032   2
   6   4 -15 1193.60 200.152   4
   6  -4 -14 1038.75 265.378   8
   6   4 -14 1164.79 192.187   4
   6  -4 -14 1197.69 249.316   2
   6   4 -14 780.458 253.323   8
   6   4 -13 418.995 231.529   8
   6   4 -13 422.073 161.739   4
  -6  -4  13 462.729 176.390   3
   6  -4 -13 397.473 238.162   8
   6   4 -12 346.265 150.633   4
  -6  -4  12 400.245 170.618   3
   6   4 -12 598.621 239.580   8
   6  -4 -12 231.744 254.233   8
   6  -4 -11 1843.43 219.172   5
   6  -4 -11 1807.22 272.350   8
   6   4 -11 2056.74 155.901   4
  -6  -4  11 1914.74 187.646   3
   6   4 -11 2182.13 257.992   8
   6   4 -10 5.11746 234.162   8
   6  -4 -10-11.1266 197.226   5
   6   4 -10 95.8129 124.584   4
   6  -4 -10 152.548 261.867   8
  -6  -4  10 13.8486 147.780   3
   6  -4  -9 9515.02 265.381   5
   6   4  -9 10355.6 236.442   0
   6   4  -9 9995.45 325.361   8
  -6  -4   9 10638.2 254.849   3
   6  -4  -9 10866.5 371.039   8
   6   4  -8 124.060 157.816   0
   6  -4  -8 194.832 179.651   5
  -6  -4   8 258.870 138.221   3
   6  -4  -7 3748.74 211.583   5
   6   4  -7 3832.43 184.540   0
  -6  -4   7 3978.25 177.467   3
   6  -4  -6 3464.29 202.891   5
   6  -4  -6 3724.39 143.769   2
   6   4  -6 3750.15 177.033   0
  -6  -4   6 3817.23 170.987   3
   6  -4  -5 592.126 164.238   5
   6  -4  -5 718.508 109.990   2
   6   4  -5 804.439 147.916   0
  -6  -4   5 688.238 125.318   3
   6  -4  -4-2.91922 144.344   5
   6   4  -4 51.8526 133.488   5
  -6  -4   4 60.1657 111.838   3
   6  -4  -3 6092.06 196.629   5
   6   4  -3 7652.85 183.953   5
   6   4  -3 7085.65 184.196   0
  -6  -4   3 7009.81 172.543   3
   6   4  -2 644.206 134.643   0
   6  -4  -2 678.516 155.356   5
   6   4  -2 810.871 134.530   5
   6   4  -1 5202.85 155.883   5
   6   4  -1 5148.06 167.090   0
  -6   4   1 5052.43 137.644   7
   6   4   0 253.828 133.033   0
   6   4   0 137.178 123.343   5
  -6   4   0 156.079 92.0997   7
   6   4   1 10651.4 205.610   0
  -6   4  -1 10119.0 174.776   7
   6   4   2 16802.4 240.772   0
  -6   4  -2 15294.0 206.903   7
   6  -4   3 9536.66 195.363   1
   6   4   3 9866.19 201.387   0
  -6   4  -3 9117.58 181.208   7
   6   4   4 54.9425 134.315   0
   6  -4   4 104.517 106.623   1
   6  -4   5 2673.99 150.048   1
   6   4   5 2900.33 157.471   0
  -6   4  -5 2649.39 149.003   7
  -6  -4  -5 2884.89 183.700   7
  -6  -4  -6 129.987 145.326   2
   6  -4   6 231.462 128.654   1
  -6   4  -6 54.3905 128.639   7
   6   4   6 139.641 139.202   0
  -6   4  -7 2697.68 179.978   7
  -6  -4  -7 2552.36 198.563   7
   6  -4   7 2483.64 167.459   1
  -6   4  -8 2887.95 198.446   7
  -6  -4  -8 3299.11 233.216   7
   6  -4   8 2403.18 175.075   1
  -6   4  -9 1456.23 189.814   7
  -6  -4  -9 1770.10 228.046   7
   6  -4   9 1366.59 176.322   1
   6  -4  10 112.072 165.823   1
  -6  -4 -10 66.1853 198.691   7
  -6   4 -11 5893.21 283.668   7
  -6  -4 -11 5098.56 283.661   7
   6  -4  11 4923.74 255.364   1
  -6  -4 -12 381.255 222.779   7
   6  -4  12 275.421 198.838   1
  -6   4 -12 398.050 204.872   7
   6  -4  13 139.178 202.393   1
  -6   4 -13 184.830 220.765   7
   6  -4  14 32.6136 207.256   1
   6  -5 -16 276.182 253.163   2
   6  -5 -15 326.542 240.809   2
  -6  -5  15 97.1050 209.461   3
  -6  -5  14 1283.44 224.749   3
   6  -5 -14 1493.47 247.287   2
   6   5 -14 1304.09 249.597   8
   6  -5 -14 797.384 259.288   8
  -6  -5  13 936.430 193.466   3
   6  -5 -13 1061.44 213.848   2
   6  -5 -13 807.018 240.593   8
   6  -5 -12 2039.12 209.839   2
  -6  -5  12 2098.34 209.888   3
   6   5 -12 2094.11 245.489   8
   6  -5 -12 1839.28 258.144   8
   6  -5 -11-42.3330 205.572   5
   6  -5 -11-46.2859 246.170   8
   6  -5 -11 78.9491 168.526   2
   6   5 -11 90.1455 229.477   8
  -6  -5  11 39.5508 166.726   3
   6  -5 -10 5989.19 300.704   8
   6  -5 -10 5863.82 261.389   5
   6  -5 -10 5781.85 214.629   2
  -6  -5  10 5688.31 227.363   3
   6   5 -10 5628.25 270.701   8
   6  -5  -9 48.8819 187.530   5
   6   5  -9 231.303 167.839   0
   6  -5  -9 76.2772 142.702   2
   6  -5  -9 259.784 266.025   8
   6   5  -9 138.820 241.256   8
  -6  -5   9 255.008 143.707   3
   6  -5  -8-26.3744 187.400   5
  -6  -5   8 29.7411 136.960   3
   6  -5  -8 23.3374 132.035   2
   6  -5  -7 1782.11 195.603   5
   6  -5  -7 1877.49 138.161   2
   6   5  -7 2071.16 168.351   0
  -6  -5   7 1946.17 157.501   3
   6  -5  -6 4283.15 206.189   5
   6  -5  -6 4423.13 156.239   2
   6   5  -6 4734.53 184.754   0
  -6  -5   6 4454.97 177.877   3
   6  -5  -5 2705.77 182.706   5
   6  -5  -5 3314.36 136.780   2
   6   5  -5 3114.51 167.526   0
  -6  -5   5 3181.65 159.848   3
   6  -5  -4 158.280 149.781   5
   6  -5  -4 205.249 98.2076   2
   6   5  -4 209.963 137.078   0
  -6  -5   4 235.350 120.370   3
   6  -5  -3 2431.36 178.927   5
   6   5  -3 2467.98 158.886   0
  -6  -5   3 2393.58 140.524   3
   6  -5  -2 6344.12 208.187   5
   6   5  -2 6853.79 187.811   0
  -6  -5   2 7092.26 173.571   3
   6   5  -1 5363.97 179.055   0
  -6  -5   1 5697.48 159.017   3
  -6   5   1 5939.70 156.630   7
   6   5   0 17481.7 246.906   0
  -6   5   0 16602.8 206.624   7
   6   5   1 7528.65 194.987   0
  -6   5  -1 7037.00 154.815   7
   6  -5   2 3033.14 147.974   1
   6   5   2 3325.26 167.877   0
  -6   5  -2 2909.35 127.068   7
   6  -5   3 296.851 111.870   1
   6   5   3 246.658 137.438   0
  -6   5  -3 238.862 105.127   7
   6   5   4 534.267 136.662   0
   6  -5   4 455.022 122.237   1
  -6   5  -4 523.400 112.339   7
   6  -5   5 437.743 131.727   1
   6   5   5 616.428 144.754   0
  -6   5  -5 548.509 128.143   7
  -6  -5  -6 42.8004 153.844   2
   6   5   6 8.18494 140.544   0
  -6   5  -6 110.230 134.340   7
  -6  -5  -7 394.389 164.542   2
   6  -5   7 200.193 142.797   1
  -6   5  -7 481.832 154.356   7
  -6  -5  -7 309.582 182.927   7
  -6   5  -8 349.353 167.851   7
   6  -5   8 331.407 156.906   1
  -6  -5  -8 358.133 184.001   7
  -6  -5  -9 572.239 194.609   7
   6  -5   9 693.093 173.348   1
  -6   5  -9 567.367 183.066   7
  -6  -5 -10 54.1644 195.846   7
   6  -5  10 151.277 182.230   1
  -6   5 -10 33.9790 187.385   7
   6  -5  11 171.350 201.185   1
  -6   5 -11 426.786 207.855   7
  -6   5 -12 474.944 216.738   7
   6  -5  13 237.817 208.502   1
  -6   5 -13 299.947 223.107   7
   6  -6 -15 1773.35 274.621   2
  -6  -6  15 1795.43 261.799   3
   6  -6 -14 126.467 225.324   2
  -6  -6  14 172.875 211.895   3
   6  -6 -13 495.231 208.420   2
   6   6 -13 319.095 223.123   8
   6  -6 -13 454.200 232.233   8
  -6  -6  13 319.098 199.722   3
   6   6 -12-7.12144 215.932   8
   6  -6 -12 24.7924 220.618   8
   6  -6 -11 4516.62 269.367   5
   6  -6 -11 4838.06 228.053   2
  -6  -6  11 4719.32 230.658   3
   6  -6 -11 4749.15 273.716   8
   6   6 -11 4329.91 262.199   8
   6  -6 -10 159.536 234.212   8
   6  -6 -10 203.975 213.302   5
   6  -6 -10-1.19623 154.552   2
   6   6 -10-12.9884 219.464   8
  -6  -6  10-3.09661 157.349   3
   6  -6  -9 15.2566 200.382   5
   6  -6  -9 2.36324 143.537   2
   6   6  -9-28.5808 214.023   8
  -6  -6   9 43.2772 147.840   3
   6  -6  -8 196.610 190.403   5
   6   6  -8 291.862 167.332   0
   6  -6  -8 157.549 136.041   2
   6  -6  -8 83.9375 257.043   8
   6   6  -8 157.743 229.958   8
  -6  -6   8 303.421 149.412   3
   6  -6  -7 6472.72 246.672   5
   6  -6  -7 7007.10 198.089   2
   6   6  -7 7001.12 218.132   0
  -6  -6   7 6865.12 214.029   3
   6  -6  -6 1687.40 193.480   5
   6  -6  -6 1882.07 150.717   2
   6   6  -6 2027.06 175.200   0
  -6  -6   6 2030.32 157.945   3
   6  -6  -5 3562.30 195.354   5
   6  -6  -5 4360.50 155.970   2
   6   6  -5 4117.33 184.960   0
  -6  -6   5 4096.68 172.628   3
   6  -6  -4 286.812 157.668   5
   6   6  -4 388.143 149.159   0
  -6  -6   4 208.105 124.669   3
   6  -6  -3 4686.77 196.647   5
   6   6  -3 5465.96 193.841   0
  -6  -6   3 5443.50 172.483   3
   6  -6  -2 122.829 164.102   5
  -6  -6   2 247.162 117.530   3
   6   6  -2 252.996 150.713   0
   6   6  -1 3695.57 177.567   0
  -6  -6   1 3605.34 146.851   3
   6   6   0 1917.46 162.222   0
   6  -6   1 2986.86 149.350   1
   6   6   1 3507.43 172.534   0
  -6   6  -1 3026.09 124.611   7
   6   6   2 197.272 145.583   0
   6  -6   2 104.483 114.182   1
  -6   6  -2 192.623 103.960   7
   6   6   3 593.270 144.954   0
   6  -6   3 376.214 122.678   1
  -6   6  -3 519.421 112.787   7
   6  -6   4 122.742 122.972   1
   6   6   4 229.253 143.967   0
  -6   6  -4 191.154 111.492   7
   6   6   5 1091.92 152.120   0
  -6   6  -5 1213.17 141.595   7
   6  -6   5 1115.74 150.556   1
   6  -6   6 177.902 140.110   1
  -6   6  -6 247.255 147.736   7
   6   6   6 109.323 153.238   0
  -6  -6  -7 6588.48 245.738   2
  -6   6  -7 8372.82 255.970   7
   6  -6   7 7618.30 240.430   1
  -6  -6  -8 115.003 184.367   2
   6  -6   8 78.6618 171.080   1
  -6   6  -8 182.482 169.611   7
  -6   6  -9-5.16695 174.925   7
   6  -6   9 3.96370 178.170   1
   6  -6  10 649.827 210.482   1
  -6   6 -10 633.300 205.898   7
  -6   6 -11 3215.44 268.493   7
   6  -6  11 2661.87 252.450   1
   6  -6  12 340.447 217.766   1
  -6   6 -12 255.918 218.055   7
   6  -7 -15 343.773 248.008   2
  -6  -7  15 185.433 239.681   3
   6  -7 -14 1332.17 255.601   2
  -6  -7  14 1267.65 248.731   3
   6  -7 -13 1221.82 226.422   2
  -6  -7  12 110.995 180.689   3
   6  -7 -11 661.960 190.832   2
  -6  -7  11 738.403 197.658   3
   6  -7 -10 2502.53 205.194   2
  -6  -7  10 2431.28 217.928   3
   6  -7  -9 525.384 219.989   5
   6   7  -9 271.649 188.976   0
   6  -7  -9 222.196 158.236   2
  -6  -7   9 379.198 170.423   3
   6   7  -8 1111.81 185.651   0
   6  -7  -8 1169.62 216.753   5
   6  -7  -8 1123.60 163.438   2
  -6  -7   8 939.086 166.712   3
   6  -7  -7 2923.15 226.639   5
   6  -7  -7 2991.79 175.845   2
   6   7  -7 2629.65 200.836   0
  -6  -7   7 2932.08 193.199   3
   6  -7  -6 1036.83 194.375   5
  -6  -7   6 1320.25 168.245   3
   6   7  -6 1300.24 182.335   0
   6  -7  -5 1674.91 190.013   5
  -6  -7   5 1623.52 161.588   3
   6  -7  -4 1779.93 177.485   5
  -6  -7   4 2135.39 155.964   3
   6  -7  -3 983.004 173.236   5
  -6  -7   3 837.255 134.022   3
   6  -7  -2 3322.20 199.908   5
  -6  -7   2 3511.55 158.444   3
   6  -7  -1 5157.15 175.666   1
   6  -7   0 2604.82 148.756   1
   6  -7   1 923.146 132.679   1
   6  -7   2 435.739 131.461   1
   6  -7   3 148.801 128.475   1
   6   7   4-31.3965 152.463   0
  -6   7  -4 9.81887 113.313   7
   6  -7   5 124.305 137.647   1
  -6   7  -5 149.169 133.350   7
   6  -7   6 34.1118 153.382   1
   6   7   6 87.2106 163.891   0
  -6   7  -6 110.582 147.381   7
   6  -7   7 9.89894 167.023   1
  -6   7  -7 99.2316 162.499   7
  -6  -7  -8 184.597 206.852   2
   6  -7   8 22.8469 172.157   1
  -6   7  -8 21.6980 170.484   7
  -6   7  -9 22.8388 180.775   7
   6  -7  10 803.753 223.059   1
  -6   7 -10 1207.33 219.959   7
  -6   7 -11 112.597 207.630   7
  -6   7 -12 65.1529 207.541   7
  -6  -8  14 840.753 242.086   3
   6  -8 -14 801.986 249.807   2
  -6  -8  13 184.838 218.818   3
  -6  -8  12 458.618 220.484   3
   6  -8 -12 456.904 213.307   2
   6  -8 -11 892.488 206.210   2
  -6  -8  11 556.100 208.332   3
   6  -8 -10 284.703 188.918   2
  -6  -8  10 79.3929 189.499   3
   6  -8  -9 229.225 178.702   2
   6   8  -9 191.344 211.064   0
  -6  -8   9 297.675 179.569   3
   6   8  -9 257.232 198.944   6
   6   8  -8 719.766 204.230   0
   6  -8  -8 768.937 172.749   2
  -6  -8   8 914.212 186.934   3
  -6  -8   7 2951.55 205.157   3
   6  -8  -6 340.286 202.445   5
  -6  -8   6 260.072 158.314   3
   6  -8  -5 711.914 189.747   5
  -6  -8   5 914.989 159.271   3
   6  -8  -4 19.4995 174.966   5
  -6  -8   4 105.822 143.628   3
   6  -8  -3 2444.76 198.865   5
  -6  -8   3 2972.03 170.082   3
   6  -8  -2 375.173 185.330   5
   6  -8  -1 2462.96 154.677   1
   6  -8   0 90.2625 131.869   1
   6  -8   1 469.426 143.934   1
   6  -8   2 682.038 154.143   1
   6  -8   3 2769.84 184.547   1
   6  -8   4 282.203 147.089   1
   6   8   5 897.318 185.590   0
   6  -8   5 816.677 172.578   1
   6   8   5 958.808 214.597   6
   6   8   6 853.115 221.329   6
   6  -8   6 486.097 183.979   1
   6   8   6 575.891 191.116   0
  -6   8  -6 580.441 168.359   7
  -6   8  -7 2222.05 207.939   7
   6  -8   7 2173.11 217.077   1
   6  -8   8 244.995 196.669   1
  -6   8  -8 52.9008 181.564   7
  -6   8  -9 82.1862 186.968   7
  -6   8 -10 156.283 200.771   7
  -6   8 -11 251.167 209.915   7
   6  -9 -13 135.157 230.411   2
  -6  -9  12 390.947 220.830   3
   6  -9 -11 255.078 208.525   2
  -6  -9  11 275.525 212.562   3
   6  -9 -10 2423.02 239.579   2
  -6  -9  10 2360.70 249.480   3
  -6  -9   9 150.035 197.103   3
  -6  -9   8 1665.72 205.710   3
   6   9  -7 107.628 211.447   6
  -6  -9   7 125.829 175.791   3
  -6  -9   6 1748.62 191.175   3
   6   9  -6 1650.74 228.956   6
  -6  -9   5 1221.60 179.740   3
   6   9  -5 1199.90 217.401   6
  -6  -9   4 320.284 164.123   3
   6   9  -4 500.007 204.553   6
  -6  -9   3 4917.77 204.946   3
   6  -9  -2 1.67850 189.887   5
   6  -9  -1 270.658 207.491   5
   6  -9   1 627.081 163.670   1
   6   9   1 953.962 217.401   6
   6   9   2 1776.08 231.058   6
   6  -9   2 1560.11 168.025   1
   6  -9   3 453.124 170.565   1
   6   9   3 539.136 223.931   6
   6   9   4 37.9321 224.248   6
   6   9   5 1258.04 238.225   6
   6  -9   5 928.012 192.836   1
   6   9   6 387.745 231.864   6
   6   9   6 183.059 205.082   0
   6  -9   6-5.83466 193.779   1
   6  -9   7 498.152 210.184   1
   6  -9   8 263.819 213.703   1
   6  -9   9 1740.19 244.270   1
  -6   9  -9 1783.54 241.316   7
  -6 -10  11 58.9537 213.977   3
  -6 -10  10 244.812 210.969   3
   6  10  -8 407.650 251.269   6
  -6 -10   8 670.493 208.711   3
   6  10  -7 272.708 239.879   6
  -6 -10   7 573.366 198.778   3
   6  10  -6 279.754 230.607   6
  -6 -10   6 48.9733 183.349   3
   6  10  -5 54.2021 231.137   6
  -6 -10   5 233.984 177.722   3
   6  10  -4 1291.41 245.906   6
  -6 -10   4 1230.29 190.501   3
   6  10  -3 1619.81 240.107   6
   6  10  -2 1099.62 238.361   6
   6  10  -1 611.505 233.585   6
   6  10   0 672.499 235.344   6
   6  10   1 91.0451 229.791   6
   6  10   3 1063.05 258.286   6
   6 -10   3 990.855 199.966   1
   6  10   4 178.730 242.720   6
   6 -10   4 61.4832 192.123   1
   6  10   5 89.1253 250.495   6
   6 -10   5 129.370 204.195   1
   6  10   6 413.427 260.259   6
   6 -10   6 283.589 216.009   1
   6 -10   7 282.183 218.468   1
   6  11  -9 1583.40 295.418   6
  -6 -11   9 1471.01 253.082   3
   6  11  -8 545.959 269.435   6
  -6 -11   8 635.843 222.662   3
  -6 -11   7 284.569 207.830   3
   6  11  -6 134.052 257.444   6
  -6 -11   6 5.63774 202.116   3
   6  11  -5 768.016 266.135   6
  -6 -11   5 1014.31 215.542   3
   6  11  -4 1207.20 263.216   6
   6  11  -3 140.628 247.207   6
   6  11  -2 251.113 243.410   6
   6  11  -1 551.161 253.719   6
   6  11   0 768.403 259.264   6
   6  11   1 1564.00 274.656   6
   6  11   2 533.853 262.954   6
   6  11   3 776.738 268.912   6
   6  11   4 34.7323 267.577   6
   6  11   5 367.488 281.699   6
   6  11   6 447.699 286.665   6
   6 -11   6 362.164 237.927   1
   6 -11   7 90.3606 237.431   1
   6  12  -8 247.011 301.012   6
   6  12  -7 442.125 290.851   6
  -6 -12   7 146.608 225.008   3
   6  12  -6 196.465 278.399   6
  -6 -12   6 98.3650 220.136   3
   6  12  -3 21.8169 272.811   6
   6  12  -1 10.2127 274.970   6
   6  12   0 603.843 283.702   6
   6  12   1 135.209 282.605   6
   6  12   2 511.826 285.178   6
   6  12   3 154.339 289.272   6
   6  12   5 372.344 319.820   6
   7   0 -17 128.090 225.562   4
   7   0 -16 165.256 203.002   4
   7   0 -16 74.8166 281.703   8
   7   0 -15-17.4393 190.057   4
   7   0 -14 8.48909 179.922   4
   7   0 -14-10.0985 282.277   8
   7   0 -13 1422.06 190.172   4
   7   0 -13 1066.56 285.659   8
   7   0 -12 341.558 284.489   8
   7   0 -11 7061.66 368.002   8
   7   0 -10 1.77667 168.326   5
   7   0  -9 10414.8 263.706   5
   7   0  -9 10752.3 279.661   0
   7   0  -8 133.114 174.513   5
   7   0  -8 505.718 225.945   0
   7   0  -7 6456.03 210.356   5
   7   0  -7 7026.06 254.452   0
   7   0  -6 12.9631 148.685   5
   7   0  -5 15980.7 258.297   5
   7   0  -5 16296.6 275.544   0
   7   0  -3 11133.7 221.258   5
   7   0  -3 10541.4 222.037   0
   7   0  -2 107.804 140.298   5
   7   0  -1 16276.6 253.679   5
   7   0  -1 14003.8 225.198   0
   7   0   0 68.4039 141.735   5
   7   0   0 14.3475 164.175   0
  -7   0  -1 22677.2 280.930   7
   7   0   1 20229.5 256.349   0
  -7   0  -2 124.967 124.963   7
   7   0   3 79.8739 170.044   0
   7   0   4-22.7403 171.634   0
  -7   0  -4 96.7820 124.000   7
  -7   0  -5 19423.0 298.938   7
   7   0   5 19454.1 269.767   0
   7   0   6-22.7179 105.024   1
  -7   0  -6 28.6216 131.870   7
   7   0   7 28.8994 109.993   1
  -7   0  -7 136.064 135.546   7
  -7   0  -8 108.298 149.194   7
  -7   0  -9 7989.81 265.227   7
   7   0   9 6041.66 204.132   1
  -7   0 -10-2.22641 170.012   7
  -7   0 -12 133.428 196.519   7
  -7   0 -13 795.085 237.992   7
   7  -1 -17 1234.80 243.786   4
   7   1 -17 1588.39 252.202   4
   7  -1 -16 2169.62 250.018   4
   7   1 -16 2785.73 249.188   4
   7   1 -16 2196.44 306.526   8
   7  -1 -16 2625.81 311.902   8
   7   1 -15 1624.25 216.099   4
   7  -1 -15 1311.11 216.523   4
   7   1 -15 1598.42 294.607   8
   7  -1 -15 1791.22 308.488   8
   7  -1 -14 780.981 281.521   8
   7   1 -14 292.787 191.747   4
   7   1 -14 410.560 275.580   8
   7   1 -13 419.767 190.952   4
   7  -1 -13 83.0775 272.798   8
   7   1 -13 179.923 268.448   8
   7   1 -12 7973.20 342.126   8
   7   1 -12 8163.89 253.424   4
   7  -1 -12 7965.09 357.347   8
   7  -1 -11 1015.49 320.388   8
   7   1 -11 678.957 298.603   8
   7  -1 -10 1861.53 192.871   5
   7   1 -10 1941.30 223.956   0
   7  -1  -9 30328.3 379.614   5
   7   1  -9 31353.5 372.352   5
   7   1  -9 32709.5 363.754   0
   7  -1  -8 38120.2 396.745   5
   7   1  -8 38998.6 390.973   5
   7   1  -8 39048.0 366.243   0
   7  -1  -7 312.992 166.021   5
   7   1  -7 452.276 162.993   5
   7   1  -7 379.118 181.212   0
   7   1  -6 54.6837 173.169   0
   7   1  -6 217.377 149.200   5
   7  -1  -6-9.21529 213.803   0
   7   1  -5 309.665 185.785   0
   7  -1  -5 500.164 160.298   5
   7   1  -5 296.516 150.467   5
   7  -1  -5 272.346 207.117   0
   7   1  -4 18037.7 265.596   0
   7  -1  -4 17348.1 259.700   5
   7   1  -4 17961.9 261.634   5
   7  -1  -4 17759.9 283.326   0
   7   1  -3 7782.89 210.947   0
   7  -1  -3 7367.44 203.275   5
   7   1  -3 7874.76 194.861   5
   7  -1  -3 7182.01 222.152   0
   7   1  -2-22.4078 156.070   0
   7   1  -2 141.302 141.573   5
   7  -1  -2 86.9984 175.174   0
   7   1  -1 306.547 157.136   0
   7  -1  -1 180.058 150.015   5
   7   1  -1 248.112 141.899   5
   7  -1  -1 215.361 172.291   0
   7  -1   0-16.9415 144.658   5
   7   1   0-26.9790 151.736   0
   7   1   0-8.83448 137.673   5
  -7   1   0 3.53508 121.901   7
   7   1   1 5310.27 188.955   0
   7   1   1 5175.82 177.842   5
  -7   1  -1 5634.69 177.636   7
   7  -1   1 4762.18 198.130   0
   7   1   2 689.655 156.795   0
   7  -1   2 700.827 177.499   0
  -7   1  -2 963.685 139.563   7
  -7  -1  -2 829.951 137.106   7
   7   1   3 8027.77 182.552   0
  -7   1  -3 9961.40 211.153   7
  -7  -1  -3 9752.37 222.840   7
   7   1   4 406.310 154.240   0
  -7   1  -4 308.924 124.160   7
  -7  -1  -4 286.071 155.810   7
   7  -1   5 662.905 122.286   1
   7   1   5 1102.80 171.850   0
  -7  -1  -5 1125.05 150.404   7
  -7   1  -5 892.766 133.343   7
   7   1   6 88.4170 167.965   0
   7  -1   6-16.7033 110.441   1
   7   1   6 163.917 105.414   1
  -7  -1  -6 88.6892 133.341   7
  -7   1  -7 43.3577 130.134   7
   7  -1   7 55.9841 114.905   1
   7   1   7 47.8848 103.852   1
   7  -1   8-31.2556 128.417   1
  -7   1  -8-24.8110 147.578   7
   7  -1   9 218.274 144.450   1
   7   1   9 274.235 135.486   1
  -7   1  -9 349.073 170.583   7
  -7  -1  -9 353.612 183.142   7
  -7   1 -10 2648.53 213.755   7
  -7  -1 -10 2363.93 216.163   7
   7  -1  10 1968.97 179.463   1
  -7   1 -11 26.0417 185.320   7
  -7  -1 -11-3.47663 192.752   7
   7  -1  12-4.73376 174.105   1
  -7   1 -12 53.9447 195.637   7
  -7  -1 -12-44.8990 198.759   7
  -7   1 -13 146.729 205.878   7
  -7  -1 -13 237.359 214.588   7
   7   2 -17 170.099 232.682   4
   7  -2 -16-29.1034 211.085   4
   7   2 -16 45.9544 210.573   4
   7   2 -16 19.6072 273.620   8
   7  -2 -16 65.4852 293.025   8
   7   2 -15 30.4020 261.293   8
   7  -2 -15 126.449 277.685   8
   7   2 -14 476.422 188.153   4
   7   2 -14 578.995 278.118   8
   7  -2 -14 367.777 295.647   8
   7   2 -13 1335.01 198.026   4
   7  -2 -13 1303.18 312.433   8
   7   2 -13 1249.47 292.611   8
   7   2 -12 197.435 170.728   4
   7  -2 -12 486.237 310.423   8
   7   2 -12 375.967 285.348   8
   7   2 -11 1410.48 307.607   8
   7  -2 -11 1270.27 202.108   5
   7   2 -11 1673.01 176.544   4
   7  -2 -11 1907.13 339.521   8
   7  -2 -10 192.537 190.174   5
   7   2 -10 321.949 150.848   4
   7   2 -10 332.438 179.059   0
   7   2  -9 3285.60 215.871   0
   7  -2  -9 3013.66 209.151   5
   7   2  -8 1953.60 209.248   0
   7  -2  -8 2288.00 193.010   5
   7   2  -8 1988.08 182.452   5
   7   2  -7 1288.63 194.922   0
   7  -2  -7 1132.78 175.071   5
   7   2  -7 1066.38 164.620   5
   7   2  -6 4843.04 211.368   0
   7  -2  -6 4568.50 205.225   5
   7   2  -6 4760.20 195.103   5
   7   2  -5 9399.34 233.411   0
   7  -2  -5 8279.66 225.915   5
   7   2  -5 9370.59 211.945   5
   7  -2  -4 747.663 160.662   5
   7   2  -4 711.924 154.816   5
   7   2  -4 481.955 172.967   0
   7   2  -3 9780.28 223.939   0
   7  -2  -3 9078.29 223.047   5
   7   2  -3 9499.72 208.571   5
   7  -2  -2 565.162 158.761   5
   7   2  -2 610.198 140.490   5
   7   2  -2 692.094 159.867   0
   7  -2  -1 14449.1 251.478   5
   7   2  -1 13410.2 214.707   5
   7   2  -1 15106.4 240.176   0
   7   2   0 631.552 144.986   5
   7   2   0 717.381 165.375   0
  -7   2   0 671.711 127.215   7
   7   2   1 23575.2 265.166   5
   7   2   1 24581.8 279.906   0
   7   2   2 225.631 130.979   5
   7   2   2 460.579 155.355   0
  -7   2  -2 241.943 122.000   7
   7   2   3 70.9150 151.646   0
  -7   2  -3 102.404 112.504   7
  -7  -2  -3 124.700 132.824   7
   7   2   4 25.9087 153.193   0
  -7  -2  -4 112.998 139.020   7
  -7   2  -4 191.487 118.311   7
   7   2   5 11102.0 223.410   0
   7  -2   5 10773.0 215.684   1
  -7   2  -5 11085.9 229.358   7
  -7  -2  -5 12528.1 273.330   7
   7  -2   6 58.5338 115.653   1
   7   2   6-13.2196 102.601   1
  -7   2  -6 102.376 122.155   7
  -7  -2  -6 101.141 156.064   7
   7   2   6 72.1646 146.277   0
   7  -2   7-16.8495 123.855   1
   7   2   7 33.8808 98.9960   1
  -7   2  -7-41.4249 130.569   7
  -7  -2  -7 204.768 153.839   7
  -7   2  -8 6.45506 147.263   7
   7  -2   8 48.8029 135.642   1
  -7   2  -9 4551.66 228.711   7
  -7  -2  -9 4314.43 243.368   7
   7  -2   9 3399.31 189.915   1
  -7   2 -10 114.450 177.728   7
   7  -2  11 33.3184 175.633   1
  -7   2 -11 105.370 201.007   7
  -7  -2 -11 33.8011 199.420   7
   7  -2  12 329.605 195.304   1
  -7   2 -12 354.075 226.802   7
  -7  -2 -12 376.296 218.180   7
  -7   2 -13 382.314 233.220   7
  -7  -2 -13 317.056 229.782   7
   7   3 -17 167.177 244.964   4
   7  -3 -16 185.938 212.275   4
   7   3 -16 233.929 231.221   4
   7   3 -16 521.682 275.001   8
   7  -3 -16 375.081 290.230   8
   7   3 -15 265.711 204.327   4
   7   3 -15 364.373 268.593   8
   7  -3 -15-13.6543 279.013   8
   7   3 -14 2209.96 209.506   4
   7   3 -14 2110.70 297.880   8
   7  -3 -14 2247.68 319.607   8
   7  -3 -13 169.372 305.913   8
   7   3 -13 595.524 170.863   4
   7   3 -13 676.797 279.961   8
   7   3 -12 5171.76 210.648   4
   7  -3 -12 4972.31 351.693   8
   7   3 -12 4888.90 320.501   8
   7  -3 -11 1450.81 337.570   8
   7  -3 -11 1168.51 217.739   5
   7   3 -11 1318.61 165.289   4
   7   3 -11 1110.28 293.087   8
   7  -3 -10 126.753 336.407   8
   7   3 -10 5.16692 293.929   8
   7  -3  -9 370.508 186.007   5
   7   3  -9 367.485 188.314   0
   7  -3  -8 254.823 179.836   5
   7   3  -8 531.541 180.347   0
   7   3  -7 4102.76 202.500   0
   7  -3  -7 3818.70 208.219   5
   7   3  -7 4029.20 185.783   5
   7  -3  -6 508.618 177.737   5
   7   3  -6 489.110 157.982   5
   7   3  -6 527.428 174.593   0
   7  -3  -5 1268.03 173.790   5
   7   3  -5 1402.52 162.191   5
   7   3  -5 1286.05 176.532   0
   7  -3  -4 2142.70 175.917   5
   7   3  -4 2521.27 168.458   5
   7   3  -4 2596.90 179.550   0
   7  -3  -3 1638.45 180.057   5
   7   3  -3 1669.47 157.535   5
   7   3  -3 1725.00 171.952   0
   7  -3  -2 3844.97 192.019   5
   7   3  -2 4226.94 172.957   5
   7   3  -2 4139.03 184.476   0
   7  -3  -1 4927.23 198.692   5
   7   3  -1 4612.75 167.010   5
   7   3  -1 4761.28 188.046   0
  -7   3   1 4669.43 156.945   7
   7   3   0 8854.14 187.347   5
   7   3   0 10089.4 220.734   0
  -7   3   0 9763.03 202.213   7
   7   3   1 306.311 134.847   5
   7   3   1 331.493 157.611   0
  -7   3  -1 375.132 119.720   7
   7   3   2 58.5944 126.757   5
   7   3   2 126.109 154.636   0
  -7   3  -2 49.4374 112.581   7
   7   3   3 1683.09 163.181   0
  -7   3  -3 1423.29 127.488   7
   7   3   4 252.354 146.391   0
   7  -3   4 220.089 114.608   1
  -7   3  -4 121.941 112.439   7
  -7  -3  -4 111.317 153.996   7
   7   3   5 73.6598 148.912   0
   7  -3   5-23.4241 113.179   1
  -7   3  -5 136.332 119.966   7
  -7  -3  -5 56.8347 153.005   7
   7   3   6 286.996 153.479   0
   7  -3   6 250.394 127.019   1
  -7   3  -6 117.482 129.515   7
  -7  -3  -6 122.018 159.307   7
  -7   3  -7 4653.69 209.638   7
  -7  -3  -7 4735.11 237.631   7
   7  -3   7 4117.73 189.545   1
   7  -3   8 164.776 140.275   1
  -7   3  -8 17.1619 156.746   7
  -7  -3  -8 15.6281 200.218   7
  -7   3  -9 159.564 167.457   7
   7  -3   9-19.9083 148.485   1
  -7  -3  -9 44.5957 201.645   7
  -7   3 -10 44.8625 188.528   7
  -7  -3 -10-5.22904 206.316   7
  -7   3 -11 5302.75 304.050   7
  -7  -3 -11 4910.70 293.027   7
   7  -3  11 4467.88 249.215   1
   7  -3  12 804.206 217.625   1
  -7   3 -12 1076.86 248.290   7
  -7  -3 -12 887.605 248.181   7
   7  -3  13 11.5375 206.319   1
  -7   3 -13 172.537 230.097   7
  -7  -3 -13 165.775 232.566   7
   7  -4 -16 455.594 269.059   2
   7  -4 -15 50.4279 251.174   2
   7   4 -15-13.3239 257.424   8
   7  -4 -15 59.2473 282.478   8
   7   4 -14 1411.17 282.320   8
   7  -4 -14 1431.82 306.847   8
   7  -4 -13 125.524 283.262   8
   7   4 -13-27.2201 253.154   8
   7  -4 -12 44.0016 287.539   8
   7  -4 -11 200.767 211.282   5
   7  -4 -11 497.640 299.748   8
   7   4 -11 275.996 254.542   8
   7   4 -10 7889.79 249.663   0
   7  -4 -10 7774.27 282.701   5
   7   4 -10 8101.01 337.651   8
   7  -4  -9 2689.55 228.266   5
   7   4  -9 2616.24 206.391   0
   7  -4  -8 112.340 190.924   5
   7   4  -8 180.372 179.472   0
   7  -4  -7 340.624 184.506   5
   7   4  -7 492.211 172.212   0
   7  -4  -6 2490.49 191.384   5
   7   4  -6 2783.54 185.640   0
   7  -4  -5 3885.54 199.591   5
   7   4  -5 4792.80 193.939   5
   7   4  -5 3917.67 189.344   0
   7   4  -4-10.4230 147.360   5
   7  -4  -3 7190.14 223.350   5
   7   4  -3 8194.25 199.490   5
   7   4  -3 7844.24 208.530   0
   7  -4  -2 2508.76 183.094   5
   7   4  -2 2478.55 158.829   5
   7   4  -2 2901.29 172.837   0
   7  -4  -1 2300.60 185.147   5
   7   4  -1 2529.58 154.797   5
   7   4  -1 2820.07 170.903   0
  -7   4   1 2606.87 132.000   7
   7   4   0 1502.66 160.830   0
  -7   4   0 1947.61 147.163   7
   7   4   1 5024.63 189.167   0
  -7   4  -1 4770.37 158.168   7
   7   4   2 12855.3 234.023   0
  -7   4  -2 12730.2 219.755   7
   7  -4   3 1680.05 135.452   1
   7   4   3 2120.59 165.622   0
  -7   4  -3 1655.65 128.096   7
   7  -4   4-14.8589 114.257   1
  -7   4  -4-34.3797 112.253   7
   7  -4   5 1442.14 141.273   1
   7   4   5 1573.11 164.841   0
  -7   4  -5 1476.39 144.142   7
   7   4   6 193.296 153.450   0
   7  -4   6 72.5041 131.118   1
  -7   4  -6 39.5233 136.179   7
  -7  -4  -6-17.8424 172.319   7
  -7   4  -7 70.0834 151.619   7
  -7  -4  -7 58.7153 176.575   7
  -7   4  -8 2174.67 198.513   7
  -7  -4  -8 1903.26 213.207   7
   7  -4   8 1821.33 171.693   1
   7  -4   9 87.4703 162.546   1
  -7   4  -9 407.351 179.869   7
   7  -4  10 27.8048 180.184   1
  -7   4 -10 54.3114 186.502   7
  -7  -4 -10-26.8600 221.360   7
   7  -4  11 722.260 211.730   1
  -7  -4 -11 543.499 258.977   7
   7  -4  12 210.240 210.784   1
  -7   4 -12 477.343 226.364   7
  -7  -4 -12 326.707 256.813   7
   7  -5 -16 1346.83 282.309   2
   7  -5 -15 1565.39 270.228   2
   7  -5 -14-7.04428 223.797   2
   7   5 -14 57.6351 261.869   8
   7  -5 -14 87.7414 279.992   8
   7  -5 -13 668.697 282.021   8
   7  -5 -13 882.343 210.410   2
   7   5 -13 971.029 253.874   8
   7  -5 -12 1405.45 251.359   5
  -7  -5  12 1179.48 200.394   3
   7  -5 -12 1282.54 198.300   2
   7  -5 -12 1044.68 292.674   8
   7   5 -12 1342.15 262.178   8
   7  -5 -11 3354.08 260.673   5
   7  -5 -11 3696.43 213.832   2
  -7  -5  11 3630.24 230.611   3
   7  -5 -11 4064.78 321.223   8
   7   5 -11 3603.36 280.108   8
   7   5 -10 146.817 254.460   8
   7  -5 -10 86.3703 148.992   2
   7   5 -10 127.373 195.639   0
  -7  -5  10 147.553 170.195   3
   7   5  -9 557.007 188.397   0
   7  -5  -9 540.996 205.936   5
   7  -5  -9 455.323 141.080   2
  -7  -5   9 428.398 163.919   3
   7   5  -8 45.6187 175.070   0
   7  -5  -8 170.711 196.309   5
   7  -5  -8 29.8663 127.151   2
  -7  -5   8 51.2576 148.574   3
   7  -5  -7 650.031 191.514   5
   7   5  -7 434.338 170.509   0
   7  -5  -7 570.170 125.375   2
  -7  -5   7 481.663 152.988   3
   7  -5  -6 472.061 172.861   5
   7   5  -6 452.068 165.763   0
  -7  -5   6 637.969 149.294   3
   7  -5  -5 2921.53 194.788   5
   7   5  -5 3607.94 187.129   0
  -7  -5   5 3917.23 180.971   3
   7  -5  -4 813.531 169.094   5
   7   5  -4 781.240 161.065   0
   7  -5  -3 7069.37 225.872   5
   7   5  -3 7679.33 212.942   0
   7  -5  -2 209.197 164.584   5
   7   5  -2 156.432 150.091   0
   7   5  -1 10943.7 229.166   0
   7   5   0 156.480 153.394   0
  -7   5   0 166.844 114.861   7
   7   5   1 7513.10 207.754   0
  -7   5  -1 7308.86 182.210   7
   7  -5   2 1405.70 137.720   1
   7   5   2 1408.90 166.158   0
  -7   5  -2 1208.55 125.764   7
   7  -5   3 8055.63 203.827   1
   7   5   3 8877.39 217.546   0
  -7   5  -3 8329.40 191.953   7
   7   5   4 286.792 154.056   0
   7  -5   4 474.617 128.987   1
  -7   5  -4 335.288 121.450   7
   7   5   5 558.267 160.793   0
   7  -5   5 345.582 137.338   1
  -7   5  -5 314.003 136.136   7
   7  -5   6 392.174 155.157   1
  -7   5  -6 507.216 155.031   7
   7   5   6 447.974 166.248   0
  -7   5  -7 3961.41 218.821   7
   7  -5   7 3866.89 203.841   1
   7  -5   8 67.0881 158.154   1
  -7   5  -8 246.458 174.224   7
  -7  -5  -8 199.776 212.716   7
  -7   5  -9 8.02551 178.270   7
   7  -5   9 119.596 174.657   1
  -7  -5  -9-33.9974 212.199   7
  -7  -5 -10 139.893 225.610   7
   7  -5  11 1001.41 225.587   1
  -7   5 -11 1192.30 238.530   7
  -7  -5 -11 1260.30 253.900   7
   7  -5  12 309.593 222.502   1
  -7   5 -12 1094.11 230.478   7
   7  -6 -15 89.1389 243.412   2
   7  -6 -14 3659.32 277.243   2
  -7  -6  14 4205.87 294.442   3
   7   6 -14 3571.43 296.470   8
   7  -6 -13 1559.35 219.094   2
  -7  -6  13 1569.17 238.740   3
   7  -6 -12 1720.66 206.776   2
   7  -6 -12 1713.97 267.198   5
  -7  -6  12 2083.77 230.430   3
   7  -6 -12 1693.17 288.711   8
   7   6 -12 1825.31 262.847   8
   7  -6 -11 1463.50 186.310   2
   7  -6 -11 1334.14 258.341   5
   7  -6 -11 1498.05 284.897   8
   7   6 -11 1226.26 257.526   8
  -7  -6  11 1182.00 215.265   3
   7  -6 -10 1880.39 247.376   5
   7  -6 -10 1890.95 179.534   2
  -7  -6  10 2060.18 205.961   3
   7  -6 -10 1900.03 291.529   8
   7   6 -10 1527.86 252.935   8
   7  -6  -9 416.390 299.733   8
   7  -6  -9 426.455 211.248   5
   7   6  -9 244.975 247.327   8
   7   6  -9 397.502 192.011   0
   7  -6  -9 583.154 148.127   2
  -7  -6   9 479.407 176.140   3
   7   6  -8 58.2395 179.261   0
   7  -6  -8-15.9492 133.069   2
  -7  -6   8 33.9497 153.403   3
   7  -6  -7 2399.23 223.937   5
   7   6  -7 2957.11 204.443   0
  -7  -6   7 3114.71 193.007   3
   7   6  -6 11635.6 256.439   0
  -7  -6   6 12625.3 268.485   3
   7  -6  -5 1120.42 178.230   5
   7   6  -5 1488.92 173.347   0
  -7  -6   5 1440.41 160.420   3
   7  -6  -4 536.199 164.594   5
   7   6  -4 362.072 157.113   0
  -7  -6   4 469.846 140.106   3
   7  -6  -3 432.898 171.713   5
   7   6  -3 452.149 158.280   0
  -7  -6   3 438.445 134.451   3
   7  -6  -2 3973.20 208.672   5
   7   6  -2 4620.57 193.227   0
   7   6  -1 120.498 151.665   0
   7   6   0 755.269 156.078   0
   7   6   1 183.727 153.962   0
   7  -6   1 119.651 124.516   1
   7  -6   2 1841.10 151.258   1
   7   6   2 1876.67 173.178   0
  -7   6  -2 1765.69 134.459   7
   7  -6   3 121.200 129.585   1
  -7   6  -3 60.0015 114.657   7
   7   6   3 69.9084 154.040   0
   7  -6   4 14.7286 133.262   1
   7   6   4-10.8153 157.262   0
  -7   6  -4-29.1081 119.471   7
   7   6   5 131.037 161.681   0
   7  -6   5 18.6600 141.538   1
   7   6   6-20.1764 170.222   0
   7  -6   6-34.6070 152.296   1
  -7   6  -6 47.7063 152.954   7
   7  -6   7 281.754 166.480   1
  -7   6  -7 439.648 170.306   7
   7  -6   8 162.498 178.644   1
  -7   6  -8 80.6646 175.232   7
   7  -6   9 240.659 187.000   1
  -7   6  -9 271.469 189.545   7
  -7   6 -10 11.7301 203.276   7
   7  -6  11 8.88404 210.129   1
  -7   6 -11 33.0796 205.376   7
   7  -7 -15 107.721 248.978   2
   7  -7 -14 600.043 237.787   2
  -7  -7  14 660.844 247.729   3
   7  -7 -13 114.776 202.225   2
  -7  -7  13-25.7447 225.578   3
   7  -7 -12 304.574 189.497   2
  -7  -7  12 471.593 214.057   3
   7  -7 -11 666.172 189.548   2
  -7  -7  11 825.186 217.631   3
   7  -7 -10 2424.78 270.865   5
   7  -7 -10 1991.67 198.646   2
  -7  -7  10 2435.65 228.418   3
   7  -7  -9 157.436 221.959   5
  -7  -7   9-34.7712 170.861   3
   7   7  -8 809.469 198.184   0
   7  -7  -8 528.274 220.189   5
  -7  -7   8 685.285 179.134   3
   7  -7  -7 6633.35 268.516   5
   7   7  -7 7726.18 252.605   0
  -7  -7   7 7399.30 250.863   3
   7  -7  -6 250.695 192.929   5
   7   7  -6 186.816 178.870   0
  -7  -7   6 265.995 158.003   3
   7  -7  -5 2330.72 198.981   5
   7   7  -5 3065.21 204.463   0
  -7  -7   5 2989.57 186.940   3
   7  -7  -4 1421.16 184.528   5
   7   7  -4 2037.78 186.296   0
  -7  -7   4 1980.48 168.414   3
   7  -7  -3 324.372 179.868   5
   7   7  -3 374.097 168.421   0
  -7  -7   3 344.729 139.957   3
   7  -7  -2 328.823 190.288   5
   7   7  -2 151.960 166.112   0
   7  -7  -1 3529.51 169.726   1
   7   7  -1 3972.76 204.241   0
   7   7   0 490.271 162.857   0
   7  -7   0 540.117 135.524   1
   7   7   1-14.4302 161.505   0
   7  -7   1-34.1221 127.510   1
   7  -7   2 418.614 143.988   1
   7   7   2 352.368 172.264   0
   7  -7   3 7758.99 229.566   1
   7   7   3 8272.37 239.536   0
   7   7   4 131.208 166.743   0
   7  -7   4 142.365 146.318   1
   7  -7   5 433.888 159.934   1
  -7   7  -5 593.653 158.082   7
   7   7   5 708.338 175.480   0
   7  -7   6 182.536 166.559   1
  -7   7  -6 147.598 161.236   7
  -7   7  -7 6095.89 257.291   7
   7  -7   7 4881.40 243.777   1
  -7   7  -8 152.868 187.819   7
   7  -7   9 73.8156 195.303   1
   7  -7  10 181.863 218.166   1
  -7   7 -11 147.800 223.402   7
   7  -8 -14 375.570 236.818   2
   7  -8 -13 62.0992 213.926   2
  -7  -8  13-21.2428 222.447   3
   7  -8 -12 33.6695 196.072   2
  -7  -8  12-10.6423 216.597   3
   7  -8 -11 5.15713 191.049   2
  -7  -8  11 92.0271 204.032   3
  -7  -8  10 2973.11 244.275   3
   7   8  -9 725.521 230.397   0
  -7  -8   9 393.890 200.429   3
   7   8  -8 584.149 209.499   0
  -7  -8   8 517.705 181.974   3
   7  -8  -7 82.2293 216.179   5
  -7  -8   7 70.6072 168.672   3
   7   8  -7 125.629 193.693   0
   7  -8  -6 939.418 213.759   5
   7   8  -6 1209.01 203.400   0
  -7  -8   6 1191.02 179.743   3
   7   8  -5 1296.34 202.967   0
   7  -8  -5 1043.61 203.539   5
  -7  -8   5 1406.41 173.392   3
   7  -8  -4 861.454 196.163   5
   7   8  -4 822.976 191.406   0
  -7  -8   4 858.096 157.884   3
   7  -8  -3 52.9138 194.458   5
   7   8  -3 121.042 180.244   0
   7  -8  -2 2492.31 166.158   1
   7  -8  -2 2598.23 223.110   5
   7   8  -2 3114.37 210.358   0
   7  -8  -1 2747.51 174.198   1
   7  -8  -1 2642.99 241.390   5
   7   8  -1 2827.46 209.606   0
   7  -8   0 457.109 148.639   1
   7   8   0 299.783 179.738   0
   7  -8   1 2635.60 184.413   1
   7   8   1 2425.38 200.083   0
   7  -8   2 440.739 154.620   1
   7   8   2 594.281 181.336   0
   7   8   3 3648.40 219.044   0
   7  -8   3 3181.98 200.709   1
   7  -8   4 288.335 164.100   1
   7   8   4 299.798 183.846   0
   7   8   5 585.399 195.020   0
   7  -8   5 550.376 174.620   1
   7  -8   6 166.258 184.528   1
   7  -8   7 265.659 193.029   1
  -7   8  -7 107.299 182.116   7
  -7   8  -8 157.197 190.891   7
   7  -8   9 526.678 228.980   1
  -7   8  -9 566.337 216.653   7
  -7   8 -10 373.913 224.435   7
  -7  -9  12 546.375 239.247   3
  -7  -9  11 58.7492 222.217   3
  -7  -9  10 487.119 224.586   3
   7   9  -9 4.21244 233.933   6
   7   9  -9 112.595 236.617   0
  -7  -9   9 201.286 195.757   3
  -7  -9   8 298.920 196.570   3
   7   9  -8 91.3162 221.357   6
   7   9  -7 886.844 218.556   0
  -7  -9   7 518.742 186.046   3
   7   9  -6 375.657 208.588   0
  -7  -9   6 125.349 175.543   3
   7   9  -5 986.075 208.621   0
  -7  -9   5 911.229 182.090   3
   7  -9  -4 411.037 210.984   5
   7   9  -4 896.561 206.394   0
   7  -9  -3 768.178 220.993   5
   7  -9  -2 1337.87 240.086   5
   7  -9  -1 3695.99 270.027   5
   7  -9   0 229.406 161.944   1
   7   9   1 194.713 186.648   0
   7  -9   1 152.920 160.957   1
   7  -9   2 295.049 172.715   1
   7   9   2 51.6844 188.134   0
   7   9   3 764.912 200.823   0
   7  -9   3 591.675 176.862   1
   7  -9   4 122.791 182.803   1
   7   9   4 267.473 234.385   6
   7   9   5 398.703 246.655   6
   7  -9   5 319.291 192.448   1
   7   9   5 187.153 203.525   0
   7  -9   6 182.687 199.242   1
   7  -9   7 232.739 213.933   1
  -7 -10  10 1199.01 255.601   3
   7  10  -9 313.458 260.850   6
  -7 -10   9 122.254 220.704   3
   7  10  -9 65.9564 257.289   0
   7  10  -8-33.6937 253.056   6
   7  10  -8 131.798 237.658   0
  -7 -10   8-5.63694 216.551   3
   7  10  -7 338.584 245.241   6
   7  10  -7 613.866 235.396   0
  -7 -10   7 421.603 203.613   3
   7  10  -6-12.1937 234.473   6
   7  10  -6-8.64528 220.334   0
  -7 -10   6 151.800 192.699   3
   7  10  -5 1266.14 248.664   6
   7  10  -4 281.082 232.141   6
   7  10  -3 2915.75 258.206   6
   7  10  -2 40.0114 224.296   6
   7  10  -1 340.083 228.416   6
   7  10   0 620.071 239.181   6
   7  10   1 251.931 243.188   6
   7  10   2 467.798 251.387   6
   7  10   3 87.7096 257.353   6
   7 -10   3 152.804 201.978   1
   7  10   3 68.7059 204.196   0
   7  10   4 85.0324 269.115   6
   7  10   4 68.1005 213.944   0
   7 -10   4 101.109 211.978   1
   7  10   5 1496.72 284.505   6
   7  10   5 1348.88 238.359   0
   7 -10   5 1102.30 237.139   1
   7 -10   6 150.978 216.843   1
   7 -10   7 48.7961 232.206   1
   7  11  -9 949.955 280.483   0
  -7 -11   9 857.596 259.382   3
   7  11  -8 1375.93 292.225   6
   7  11  -8 1331.83 273.503   0
   7  11  -7 38.3838 266.715   6
   7  11  -7 151.173 245.193   0
  -7 -11   7 23.4513 217.346   3
   7  11  -5 1041.99 271.981   6
   7  11  -4 1059.77 270.332   6
   7  11  -3 213.111 250.484   6
   7  11  -2 423.711 255.759   6
   7  11  -1 65.3608 258.863   6
   7  11   0 385.813 255.734   6
   7  11   1 212.613 264.200   6
   7  11   2 160.926 274.510   6
   7  11   3 511.772 288.008   6
   7  11   4 35.5525 284.330   6
   7  11   4 180.184 223.552   0
   7  11   5 61.2369 231.411   0
   7  12  -4 535.625 286.080   6
   7  12  -3 113.207 270.571   6
   7  12  -2 222.270 276.204   6
   7  12  -1 336.240 281.909   6
   8   0 -17 174.892 228.112   4
   8   0 -16 5.78197 218.829   4
   8   0 -15 39.8746 206.975   4
   8   0 -14 123.352 195.260   4
   8   0 -14 116.044 316.879   8
   8   0 -12 1138.92 342.278   8
   8   0  -9 95.8398 172.636   5
   8   0  -8 27987.4 362.630   5
   8   0  -8 31398.8 376.167   0
   8   0  -7 47.8356 157.740   5
   8   0  -6 302.653 165.364   5
   8   0  -6 379.608 207.922   0
   8   0  -5 147.633 159.795   5
   8   0  -5 172.662 203.494   0
   8   0  -4-20.1855 156.880   5
   8   0  -3 24.8378 153.496   5
   8   0  -2 1277.25 163.405   5
   8   0  -2 1550.68 188.077   0
   8   0  -1-12.6412 162.911   5
   8   0  -1 151.454 177.611   0
   8   0   0 859.981 171.419   5
   8   0   0 973.515 183.069   0
   8   0   1 91.0978 155.579   5
   8   0   1 282.621 181.045   0
  -8   0  -1 158.145 156.377   7
   8   0   2 1001.50 183.658   0
  -8   0  -2 1359.02 153.892   7
  -8   0  -3-20.6002 138.542   7
   8   0   4 108.810 184.607   0
  -8   0  -4 81.2991 155.546   7
  -8   0  -5 117.802 150.661   7
   8   0   6 251.212 121.035   1
  -8   0  -6 159.505 152.488   7
   8   0   7 66.1228 119.321   1
  -8   0  -7 50.1461 153.564   7
   8   0   8 787.187 153.024   1
  -8   0  -8 963.783 189.889   7
  -8   0  -9-42.1524 186.145   7
   8   0  10 431.301 157.011   1
  -8   0 -10 626.904 214.063   7
  -8   0 -11 98.8054 206.351   7
   8  -1 -17 874.083 235.668   4
   8   1 -17 807.259 241.946   4
   8  -1 -16 357.132 212.222   4
   8   1 -16 93.6582 218.446   4
   8   1 -16 88.1221 304.960   8
   8  -1 -16 22.8498 313.737   8
   8  -1 -15 806.293 204.159   4
   8   1 -15 896.930 221.554   4
   8  -1 -15 1179.60 325.440   8
   8   1 -15 784.368 309.470   8
   8   1 -14 234.358 199.886   4
   8   1 -14 20.5930 313.775   8
   8  -1 -14 64.1849 328.612   8
   8   1 -13 6626.43 259.147   4
   8  -1 -13 6626.55 395.884   8
   8   1 -13 6894.60 376.174   8
   8  -1 -12 159.513 337.198   8
   8   1 -12 110.285 316.133   8
   8  -1 -11 105.943 191.422   5
   8  -1 -10 234.725 185.225   5
   8   1 -10 77.3147 170.380   5
   8   1 -10 252.366 229.683   0
   8  -1  -9 6595.02 245.378   5
   8   1  -9 6367.13 235.220   5
   8   1  -9 7139.20 271.152   0
   8  -1  -8 3458.13 208.883   5
   8   1  -8 4061.84 211.620   5
   8   1  -8 4618.44 248.688   0
   8  -1  -7 846.361 171.872   5
   8   1  -7 810.838 170.972   5
   8   1  -7 843.860 207.279   0
   8  -1  -6 27.5452 164.993   5
   8   1  -6 178.440 157.192   5
   8   1  -6 102.730 179.597   0
   8   1  -5 3932.24 193.512   0
   8  -1  -5 3839.18 203.855   5
   8   1  -5 4085.80 197.184   5
   8  -1  -5 4351.96 233.078   0
   8  -1  -4 334.613 165.456   5
   8   1  -4 409.597 162.968   5
   8  -1  -4 324.399 206.195   0
   8   1  -4 203.728 174.405   0
   8   1  -3 5183.59 203.562   0
   8  -1  -3 5224.85 204.522   5
   8   1  -3 4732.13 189.867   5
   8  -1  -3 4889.11 220.386   0
   8   1  -2 247.090 165.501   0
   8  -1  -2 169.239 162.515   5
   8   1  -2 350.486 149.072   5
   8  -1  -2 238.648 184.378   0
   8   1  -1 3388.37 183.565   0
   8  -1  -1 3418.21 201.291   5
   8   1  -1 3315.64 179.914   5
   8  -1  -1 3550.39 205.219   0
   8  -1   0 380.590 169.562   5
   8   1   0 210.971 163.743   5
   8  -1   0 150.636 189.053   0
   8   1   0 137.505 157.741   0
   8   1   1 20554.9 284.027   5
   8  -1   1 20600.8 283.866   0
  -8   1  -1 22562.9 305.498   7
   8   1   2 2520.88 178.015   0
   8   1   2 2412.96 167.789   5
  -8   1  -2 2814.12 171.755   7
  -8  -1  -2 3111.99 185.633   7
   8   1   3 874.562 170.449   0
  -8   1  -3 971.499 167.752   7
  -8  -1  -3 986.601 150.626   7
   8   1   4 18.2891 172.758   0
   8  -1   5 3272.03 164.535   1
  -8   1  -5 3743.68 194.022   7
  -8  -1  -5 4579.87 221.542   7
   8   1   5 3681.19 204.626   0
   8  -1   6 4.23091 117.962   1
  -8   1  -6 56.4590 141.299   7
   8  -1   7 901.261 143.479   1
   8   1   7 638.636 123.459   1
  -8   1  -7 954.876 175.933   7
  -8  -1  -7 987.672 186.566   7
   8   1   8 1031.42 146.360   1
   8  -1   8 936.623 161.019   1
  -8   1  -8 1024.68 194.015   7
  -8  -1  -8 1155.24 194.953   7
   8  -1   9 1018.37 169.834   1
  -8   1  -9 1202.52 210.396   7
  -8  -1  -9 1333.77 218.253   7
   8  -1  11-5.33360 172.180   1
  -8   1 -11-34.2182 212.338   7
  -8  -1 -11 157.015 213.361   7
  -8   1 -12 64.1974 222.873   7
  -8  -1 -12 226.142 233.420   7
   8   2 -17 185.979 232.156   4
   8  -2 -16 1913.80 241.208   4
   8   2 -16 2069.46 259.503   4
   8   2 -16 1831.09 319.482   8
   8  -2 -16 2193.55 350.174   8
   8   2 -15 1221.90 220.276   4
   8  -2 -15 597.322 336.162   8
   8   2 -15 1434.45 311.390   8
   8   2 -14 674.516 206.111   4
   8  -2 -14 364.073 333.923   8
   8   2 -14 692.842 301.618   8
   8  -2 -13 103.141 337.585   8
   8   2 -13 41.9897 302.884   8
   8   2 -12 1234.00 187.958   4
   8  -2 -12 853.005 366.272   8
   8   2 -12 1130.95 323.620   8
   8  -2 -11 9443.36 296.922   5
   8   2 -11 10842.2 266.475   4
   8  -2 -11 11011.7 464.090   8
   8   2 -11 10413.9 402.411   8
   8  -2 -10 226.186 193.506   5
   8   2 -10 3.18888 209.136   0
   8  -2  -9 906.313 197.092   5
   8   2  -9 1169.45 191.853   5
   8   2  -9 960.911 193.060   0
   8   2  -8 900.252 203.471   0
   8  -2  -8 1022.59 195.468   5
   8   2  -8 1044.09 183.307   5
   8   2  -7 41.5626 195.137   0
   8  -2  -7-11.5107 168.007   5
   8   2  -6 643.199 191.245   0
   8  -2  -6 669.582 178.359   5
   8   2  -6 487.126 164.106   5
   8   2  -5 1838.51 198.854   0
   8  -2  -5 1794.55 180.744   5
   8   2  -5 1707.93 165.627   5
   8   2  -4 17.7542 178.233   0
   8  -2  -4-4.83011 162.580   5
   8   2  -4 93.1151 158.073   5
   8   2  -3 2689.28 197.507   0
   8  -2  -3 2233.37 187.565   5
   8   2  -3 2335.90 178.203   5
   8   2  -2 1910.82 186.104   0
   8  -2  -2 2024.57 189.236   5
   8   2  -2 1550.20 163.660   5
   8   2  -1 5416.07 208.587   0
   8  -2  -1 5283.85 210.303   5
   8   2  -1 5182.34 185.353   5
   8  -2   0 174.490 168.949   5
   8   2   0 237.567 145.081   5
   8   2   0 393.489 171.427   0
  -8   2   0 173.666 143.127   7
   8   2   1 4513.42 200.530   0
   8   2   1 4333.86 181.583   5
  -8   2  -1 4691.32 183.023   7
   8   2   2 1060.97 172.791   0
   8   2   2 989.456 146.410   5
  -8   2  -2 1284.93 164.975   7
   8   2   3 154.020 166.874   0
   8   2   3 158.739 133.826   5
  -8   2  -3 97.6492 131.268   7
  -8  -2  -3 211.220 158.276   7
   8   2   4 785.964 169.296   0
  -8   2  -4 815.675 143.798   7
  -8  -2  -4 752.496 159.329   7
   8  -2   5 72.6271 122.225   1
  -8  -2  -5 94.0317 158.493   7
   8  -2   6 170.715 123.828   1
   8   2   6 40.0957 109.463   1
  -8   2  -6 154.011 145.276   7
  -8  -2  -6 86.2516 169.077   7
   8  -2   7 252.437 135.900   1
  -8   2  -7 74.7149 144.580   7
  -8  -2  -7 84.9122 187.857   7
   8  -2   8 193.701 147.058   1
  -8   2  -8 293.875 162.612   7
  -8  -2  -8 160.075 215.473   7
   8  -2  10 421.178 178.710   1
  -8   2 -10 361.766 212.577   7
  -8  -2 -10 433.260 231.328   7
   8  -2  11 1367.72 214.683   1
  -8   2 -11 1630.25 251.356   7
  -8  -2 -11 1226.67 254.940   7
   8  -2  12 172.076 196.711   1
  -8   2 -12 436.548 237.055   7
  -8  -2 -12 419.448 244.234   7
   8   3 -16 85.5658 291.089   8
   8   3 -15 285.884 298.643   8
   8  -3 -15 456.408 335.551   8
   8  -3 -14 683.228 341.999   8
   8   3 -14 935.753 295.671   8
   8  -3 -13 1330.45 358.773   8
   8  -3 -12 347.842 359.582   8
   8  -3 -12 263.759 218.265   5
   8   3 -12 185.661 301.929   8
   8  -3 -11 27.7491 369.790   8
   8   3 -11 112.729 309.985   8
   8   3 -10 139.005 216.616   0
   8  -3 -10 174.129 211.371   5
   8   3  -9 5210.92 246.133   0
   8  -3  -9 4553.62 242.308   5
   8   3  -8 768.076 204.526   0
   8  -3  -8 622.892 200.013   5
   8   3  -8 699.603 173.525   5
   8   3  -7 4520.24 221.944   0
   8  -3  -7 4344.53 228.626   5
   8   3  -7 4927.63 215.435   5
   8  -3  -6 447.755 176.741   5
   8   3  -6 400.974 166.447   5
   8   3  -6 587.071 187.781   0
   8  -3  -5 7917.33 237.201   5
   8   3  -5 8677.38 238.259   0
   8   3  -5 8665.56 223.237   5
   8  -3  -4 223.973 165.049   5
   8   3  -4 100.191 157.004   5
   8   3  -4 336.013 173.972   0
   8  -3  -3 4099.33 209.923   5
   8   3  -3 4421.81 204.913   0
   8   3  -3 4220.73 183.969   5
   8  -3  -2 252.932 165.788   5
   8   3  -2 290.114 149.776   5
   8   3  -2 223.841 168.950   0
   8  -3  -1 3226.15 200.914   5
   8   3  -1 3075.79 167.244   5
   8   3  -1 3465.62 194.313   0
   8   3   0 8147.60 196.133   5
   8   3   0 9019.64 228.561   0
  -8   3   0 8815.89 206.824   7
   8   3   1 434.612 140.589   5
   8   3   1 562.324 165.374   0
  -8   3  -1 775.010 140.846   7
   8   3   2 825.167 164.928   0
  -8   3  -2 836.973 138.159   7
   8   3   3 31.1665 159.209   0
  -8   3  -3-8.20058 126.767   7
   8   3   4 636.343 169.266   0
   8  -3   4 516.928 133.692   1
  -8   3  -4 506.444 142.222   7
   8  -3   5 1376.20 149.213   1
   8   3   5 1399.11 176.920   0
  -8   3  -5 1637.20 158.443   7
  -8  -3  -5 1338.16 200.306   7
   8  -3   6 124.891 133.037   1
  -8   3  -6 79.2935 140.449   7
  -8  -3  -6 47.1755 177.606   7
   8  -3   7 117.497 146.924   1
  -8   3  -7 299.097 158.350   7
  -8  -3  -7 133.178 188.730   7
   8  -3   8-29.2651 151.304   1
  -8   3  -8 78.2138 168.731   7
   8  -3   9 990.387 177.794   1
  -8  -3  -9 1208.89 238.686   7
  -8   3 -10 80.3889 206.360   7
   8  -3  11 49.5245 195.770   1
  -8   3 -11 217.168 220.391   7
  -8  -3 -11 67.9473 253.693   7
   8  -3  12 137.478 202.939   1
   8  -4 -16 39.6523 262.970   2
   8   4 -16 51.6983 285.854   8
   8  -4 -16 176.133 332.971   8
   8  -4 -15 2727.64 287.105   2
   8   4 -14-14.5574 288.295   8
   8   4 -13-41.7111 293.281   8
   8  -4 -12 640.835 239.408   5
   8  -4 -12 563.159 363.198   8
   8   4 -12 993.629 294.642   8
   8  -4 -11 5297.32 287.184   5
   8  -4 -11 6547.29 436.922   8
   8   4 -11 5406.90 346.232   8
   8  -4 -10 1002.05 220.453   5
   8   4 -10 1083.70 223.672   0
   8  -4  -9 1543.74 221.931   5
   8   4  -9 1448.77 212.996   0
   8  -4  -8 429.488 196.927   5
   8   4  -8 424.064 198.467   0
   8  -4  -7 8129.63 263.946   5
   8   4  -7 9151.28 256.410   0
   8  -4  -6 226.881 185.225   5
   8   4  -6 370.714 171.152   5
   8   4  -6 430.708 186.506   0
   8  -4  -5 2966.44 203.472   5
   8   4  -5 3711.59 196.461   5
   8   4  -5 3527.07 203.973   0
   8   4  -4 1396.85 169.588   5
   8   4  -4 1315.33 182.644   0
   8  -4  -4 1096.16 178.647   5
   8  -4  -3 2209.34 193.179   5
   8   4  -3 2389.27 173.010   5
   8   4  -3 2527.76 187.848   0
   8   4  -2 59.7397 152.172   5
   8   4  -2 84.9888 165.023   0
   8  -4  -1 1199.30 185.769   5
   8   4  -1 1398.65 174.696   0
  -8   4   1 1347.35 146.164   7
   8   4   0 27.5326 160.572   0
  -8   4   0 49.9393 126.365   7
   8   4   1 93.8538 160.280   0
   8   4   2 1207.98 174.174   0
  -8   4  -2 1239.92 142.518   7
   8  -4   3 1955.00 154.422   1
   8   4   3 2119.81 180.656   0
  -8   4  -3 2112.06 156.841   7
   8   4   4 281.534 166.830   0
   8  -4   4 105.713 125.073   1
  -8   4  -4 205.680 132.254   7
   8  -4   5 1560.36 156.608   1
   8   4   5 1615.02 182.717   0
  -8   4  -5 1829.69 165.080   7
   8  -4   6 405.893 149.810   1
  -8   4  -6 464.765 158.495   7
  -8   4  -7 1448.73 187.982   7
  -8  -4  -7 1332.97 236.934   7
   8  -4   7 1373.55 177.397   1
  -8   4  -8-29.9747 169.593   7
  -8  -4  -8 307.969 210.808   7
   8  -4   9 779.634 182.470   1
  -8   4  -9 860.322 212.198   7
  -8  -4  -9 715.175 233.092   7
  -8   4 -10-35.5888 200.201   7
   8  -4  11 287.567 203.816   1
  -8   4 -11 466.473 226.687   7
  -8  -4 -11 434.089 243.281   7
  -8  -4 -12 505.939 256.948   7
   8  -5 -14 1993.63 249.979   2
   8  -5 -14 1699.51 346.464   8
   8   5 -14 1645.93 293.619   8
   8  -5 -13 101.313 195.811   2
   8  -5 -13 48.5486 337.694   8
   8  -5 -12 897.340 193.563   2
   8  -5 -12 565.887 349.671   8
   8   5 -12 682.995 286.387   8
   8  -5 -11 1581.92 188.600   2
   8  -5 -11 1478.58 254.243   5
   8  -5 -11 1842.88 378.962   8
   8   5 -11 1380.21 300.444   8
   8  -5 -10 1462.43 163.999   2
   8  -5 -10 1153.30 235.318   5
   8   5 -10 1552.46 228.499   0
   8  -5 -10 1598.34 398.185   8
   8   5 -10 1616.62 305.533   8
   8  -5  -9 145.898 209.570   5
   8  -5  -8 78.4433 190.193   5
   8   5  -8 138.142 191.377   0
   8  -5  -7 32.4410 195.127   5
   8   5  -7 30.3109 182.664   0
   8   5  -6 635.583 183.753   0
   8  -5  -6 212.948 188.546   5
   8   5  -5 431.041 174.277   0
   8  -5  -5 401.151 175.394   5
   8   5  -4 364.673 164.358   0
   8  -5  -4 170.792 167.045   5
   8  -5  -3 525.188 186.103   5
   8   5  -3 800.938 172.437   0
   8  -5  -2 252.382 176.448   5
   8   5  -2 87.4663 165.940   0
   8  -5  -1 1273.48 193.783   5
   8   5  -1 1079.33 173.095   0
   8   5   0 600.633 166.114   0
   8   5   1 2626.36 188.752   0
  -8   5  -1 2827.12 166.483   7
   8   5   2-2.89228 165.365   0
   8  -5   2 14.3262 125.240   1
  -8   5  -2 8.61072 127.299   7
  -8   5  -3 61.5579 131.991   7
   8   5   3 83.2768 164.952   0
   8  -5   4 12.5851 130.567   1
   8   5   4 122.088 164.452   0
  -8   5  -4 104.605 130.092   7
   8  -5   5 633.501 155.036   1
   8   5   5 898.578 178.169   0
  -8   5  -5 831.180 152.906   7
   8  -5   6 97.2280 154.874   1
  -8   5  -6 38.9914 152.857   7
   8  -5   7 8.43972 160.256   1
  -8   5  -7 73.5265 167.393   7
   8  -5   8 328.559 169.502   1
   8  -5   9 11.5272 178.290   1
  -8   5  -9 115.098 191.374   7
   8  -5  10 173.635 203.740   1
  -8   5 -10 205.638 216.538   7
  -8  -5 -10 263.161 256.323   7
  -8   5 -11 266.088 231.232   7
  -8  -5 -11 221.721 266.083   7
   8  -6 -15 1629.49 263.276   2
   8   6 -15 1304.97 299.606   8
   8  -6 -14 303.853 217.729   2
   8   6 -14 298.876 266.894   8
   8  -6 -13 212.151 194.914   2
   8   6 -13 20.1976 268.381   8
   8  -6 -12 131.605 257.293   5
   8  -6 -12 95.4084 178.554   2
   8  -6 -11 2160.32 276.470   5
   8  -6 -11 2573.43 348.342   8
   8   6 -11 1730.09 285.305   8
   8   6 -10 1161.57 283.122   8
   8  -6 -10 1323.20 248.660   5
  -8  -6  10 1274.18 208.313   3
   8  -6 -10 923.166 355.940   8
   8   6 -10 1357.12 240.082   0
   8   6  -9 1435.13 217.798   0
   8  -6  -9 1183.15 224.221   5
  -8  -6   9 1589.09 206.008   3
   8   6  -8 371.814 195.772   0
  -8  -6   8 158.824 174.574   3
   8  -6  -7 4653.20 248.855   5
   8   6  -7 4996.42 233.245   0
   8  -6  -6 11.8385 180.931   5
   8  -6  -5 1765.77 199.933   5
   8   6  -5 2017.52 195.550   0
   8  -6  -4 301.768 179.912   5
   8   6  -4 130.029 172.671   0
   8  -6  -3 637.796 191.644   5
   8   6  -3 757.247 173.688   0
   8  -6  -2 340.441 192.308   5
   8   6  -2 149.204 170.043   0
   8  -6  -1 2079.60 221.562   5
   8   6  -1 2391.82 192.084   0
   8   6   0 42.2055 167.355   0
   8  -6   1 1164.22 148.160   1
   8   6   1 1287.63 180.840   0
   8   6   2 713.221 181.888   0
   8  -6   2 738.818 146.635   1
   8  -6   3 3001.30 183.980   1
   8   6   3 4055.80 213.831   0
  -8   6  -3 3501.24 190.278   7
   8   6   4 196.747 173.139   0
   8  -6   4 221.421 145.579   1
  -8   6  -4 109.643 133.699   7
   8   6   5 897.726 184.259   0
   8  -6   5 533.190 162.039   1
  -8   6  -5 466.021 155.653   7
   8  -6   6 255.539 167.157   1
  -8   6  -6 260.855 171.084   7
   8  -6   7 716.444 179.624   1
  -8   6  -7 1048.71 195.054   7
   8  -6   8 17.2818 180.615   1
   8  -6   9 96.0099 200.608   1
  -8   6  -9-39.7322 205.112   7
   8  -6  10 98.4166 209.649   1
   8  -7 -14 660.256 228.415   2
  -8  -7  11 18.4302 206.667   3
   8  -7 -10 2343.84 280.606   5
   8   7 -10 2864.05 270.726   0
  -8  -7  10 2672.70 247.361   3
   8   7  -9 191.592 220.961   0
   8  -7  -9 231.570 220.979   5
  -8  -7   9 85.6966 192.955   3
   8  -7  -8 16.8071 216.056   5
   8   7  -8 137.305 204.646   0
  -8  -7   8 80.5914 179.573   3
   8  -7  -7 83.3922 211.639   5
   8   7  -7 128.256 196.104   0
  -8  -7   7 258.320 176.537   3
   8   7  -6 243.332 192.101   0
  -8  -7   6 263.988 166.444   3
   8  -7  -5 27.7059 188.860   5
  -8  -7   5 229.386 159.945   3
   8   7  -5 148.072 182.913   0
   8  -7  -4 121.684 188.567   5
   8   7  -4 333.306 181.311   0
   8   7  -3 793.515 182.014   0
   8  -7  -3 414.312 204.003   5
   8   7  -2 123.253 173.108   0
   8  -7  -2 57.7524 200.072   5
   8  -7  -1 1144.01 222.847   5
   8   7  -1 1493.01 188.115   0
   8  -7   0 100.941 144.766   1
   8  -7   1 824.448 155.820   1
   8  -7   2 288.038 147.290   1
   8   7   2 383.422 180.731   0
   8   7   3 104.811 183.660   0
   8  -7   3 93.9033 151.970   1
   8   7   4 1127.20 197.627   0
   8  -7   4 1005.17 174.977   1
   8   7   5 275.900 190.524   0
   8  -7   5 73.2493 167.011   1
   8  -7   6 54.3402 174.310   1
  -8   7  -6 162.589 169.293   7
   8  -7   7 71.8305 178.245   1
  -8   7  -7 207.758 180.368   7
  -8   7  -8 29.2165 196.398   7
   8  -7   9 310.704 214.300   1
  -8   7  -9 352.065 222.449   7
  -8   7 -10 1098.21 256.599   7
  -8  -8  11 231.157 232.840   3
  -8  -8  10 58.6717 201.527   3
   8   8  -9-17.5455 232.618   0
  -8  -8   9 179.792 209.806   3
   8  -8  -8 348.534 241.458   5
   8   8  -8 601.085 228.063   0
  -8  -8   8 571.408 204.626   3
  -8  -8   7 1308.87 211.209   3
   8   8  -7 1464.42 225.088   0
   8   8  -6 359.009 205.410   0
   8  -8  -6 140.125 214.612   5
  -8  -8   6-38.4044 180.066   3
   8  -8  -5 1073.70 219.306   5
   8   8  -5 1530.65 211.836   0
  -8  -8   5 1624.75 194.310   3
   8  -8  -3 1046.44 221.720   5
   8   8  -3 1149.03 201.540   0
   8  -8  -2 350.149 230.767   5
   8   8  -2 198.325 193.402   0
   8  -8  -2 303.222 158.516   1
   8  -8  -1 749.852 242.564   5
   8   8  -1 825.107 197.459   0
   8  -8  -1 826.330 168.142   1
   8   8   0 146.563 183.474   0
   8  -8   0 94.0517 151.745   1
   8   8   1 375.578 187.986   0
   8  -8   1 388.815 159.625   1
   8   8   2 82.8111 192.420   0
   8  -8   2 12.9318 163.820   1
   8  -8   3 983.793 191.472   1
   8   8   3 1095.94 210.127   0
   8  -8   4-10.1303 175.084   1
   8   8   4 258.787 205.499   0
   8  -8   5 63.9740 171.717   1
   8   8   5-2.38845 201.172   0
   8  -8   6 141.814 185.890   1
   8  -8   7 600.382 208.912   1
   8  -8   8 0.51016 213.262   1
  -8   8  -9 108.434 230.997   7
  -8  -9  10 721.098 248.686   3
   8   9  -9 3642.45 301.564   0
  -8  -9   9 3280.58 274.524   3
   8   9  -8 259.094 234.019   0
  -8  -9   6 54.9089 191.439   3
   8  -9  -5 3098.05 268.945   5
   8   9  -5 3649.77 255.806   0
   8  -9  -4-7.77388 223.655   5
   8   9  -4 192.742 216.102   0
   8  -9  -3-34.8566 231.732   5
   8   9  -3 110.335 204.283   0
   8  -9  -2 960.909 258.628   5
   8   9  -2 1323.45 216.406   0
   8   9  -1 635.551 202.120   0
   8  -9   0 166.220 270.943   5
   8  -9   0 121.281 167.312   1
   8   9   0 67.5961 200.073   0
   8  -9   1 90.0631 181.935   1
   8   9   1 178.586 190.927   0
   8   9   2 1251.62 215.382   0
   8  -9   2 1272.76 198.994   1
   8   9   3 883.744 216.575   0
   8  -9   3 774.146 205.428   1
   8   9   4 180.742 215.764   0
   8  -9   4 237.991 192.386   1
   8  -9   5 424.849 205.035   1
   8   9   5 486.699 227.334   0
   8   9   5 639.317 268.343   6
   8  -9   6 89.0825 210.966   1
   8  10  -9 256.404 275.449   0
   8  10  -9 99.6010 268.659   6
  -8 -10   9 145.113 236.831   3
   8  10  -8 179.111 255.496   0
  -8 -10   8 135.635 219.009   3
   8  10  -7 365.994 248.305   0
   8  10  -7 65.3612 250.621   6
   8  10  -6 284.712 244.148   0
   8  10  -6 120.737 240.030   6
   8  10  -5 70.5382 234.213   0
   8  10  -3 41.8318 217.686   0
   8  10  -2 209.685 213.792   0
   8 -10  -1 485.642 283.889   5
   8  10  -1 291.022 206.704   0
   8 -10   0 81.7051 274.764   5
   8  10   0 172.755 205.064   0
   8  10   1 188.741 209.002   0
   8 -10   2 119.298 202.183   1
   8  10   2 564.675 216.047   0
   8  10   2 777.840 264.821   6
   8 -10   3 260.053 215.886   1
   8  10   3 172.354 216.253   0
   8  10   4 72.0045 223.034   0
   8 -10   4 42.8733 217.453   1
   8  10   5-32.8728 280.035   6
   8  10   5 52.1663 230.356   0
   8  11  -7 129.053 274.416   6
   8  11  -6 642.146 276.858   6
   8  11  -6 707.441 263.120   0
   8  11  -5 586.513 267.224   6
   8  11  -5 651.990 249.669   0
   8  11  -4 64.8542 257.125   6
   8  11  -4 302.893 243.687   0
   8  11  -3 1352.58 245.361   0
   8  11  -3 973.936 269.443   6
   8  11  -2-12.7669 250.651   6
   8  11  -2 114.090 222.515   0
   8  11   1 212.799 282.470   6
   8  11   1 193.036 222.504   0
   8  11   2 354.282 294.178   6
   8  11   2 381.238 229.144   0
   9   0 -16 178.564 222.633   4
   9   0 -15 360.278 343.556   8
   9   0 -13 2623.70 378.234   8
   9   0 -12 203.418 356.024   8
   9   0 -11 3890.39 239.108   5
   9   0 -10 41.6667 183.722   5
   9   0  -9 1001.54 197.541   5
   9   0  -9 1382.25 247.297   0
   9   0  -8 31.2291 177.114   5
   9   0  -8 56.9424 233.708   0
   9   0  -7 1210.65 185.261   5
   9   0  -7 1396.16 238.551   0
   9   0  -6 91.5636 170.892   5
   9   0  -5 6039.93 235.224   5
   9   0  -5 6406.76 255.021   0
   9   0  -3 3955.90 202.301   5
   9   0  -3 4357.82 228.188   0
   9   0  -2 418.299 172.742   5
   9   0  -2 50.8845 193.290   0
   9   0  -1 13466.4 275.479   5
   9   0  -1 13643.1 271.339   0
   9   0   1 7603.62 230.410   5
   9   0   1 8103.52 245.025   0
  -9   0  -2 65.6473 157.135   7
   9   0   3 878.990 198.662   0
  -9   0  -3 614.069 162.759   7
   9   0   4 134.390 196.924   0
  -9   0  -5 3895.71 233.874   7
   9   0   6 65.3295 125.206   1
  -9   0  -6-24.4340 189.966   7
   9   0   7 305.443 143.127   1
  -9   0  -7 218.502 200.951   7
  -9   0  -8 268.487 199.491   7
  -9   0  -9 2105.09 261.303   7
   9   0   9 1696.45 192.479   1
   9  -1 -16 1056.40 235.567   4
   9   1 -16 923.609 235.613   4
   9   1 -15 2700.64 255.297   4
   9  -1 -15 2692.43 398.089   8
   9   1 -15 1831.26 373.339   8
   9   1 -14 854.858 216.978   4
   9  -1 -14 852.100 360.520   8
   9   1 -14 681.383 339.030   8
   9   1 -13 104.678 198.427   4
   9  -1 -13 30.9004 354.347   8
   9   1 -13 211.344 334.580   8
   9  -1 -12 906.170 382.305   8
   9   1 -12 1852.91 359.280   8
   9  -1 -11 283.804 202.294   5
   9  -1 -10 2079.89 218.335   5
   9   1 -10 2164.73 210.212   5
   9   1 -10 2382.57 261.581   0
   9  -1  -9 3975.25 227.685   5
   9   1  -9 3315.16 219.356   5
   9   1  -9 4000.38 264.607   0
   9  -1  -8 146.903 185.946   5
   9   1  -8 339.574 184.441   5
   9   1  -8 76.5933 232.983   0
   9  -1  -7 60.6457 180.337   5
   9   1  -7 177.118 177.234   5
   9   1  -7 400.171 220.253   0
   9  -1  -6 204.697 177.246   5
   9   1  -6 366.744 172.202   5
   9   1  -6 313.914 210.725   0
   9  -1  -5 202.019 178.494   5
   9   1  -5 296.897 167.099   5
   9   1  -5 531.534 203.082   0
   9  -1  -4 117.192 172.770   5
   9   1  -4 55.0190 172.563   5
   9  -1  -4 227.262 201.604   0
   9   1  -4 13.8571 184.989   0
   9  -1  -3 86.8146 171.387   5
   9   1  -3 330.024 167.375   5
   9  -1  -3 121.082 200.064   0
   9   1  -3 170.436 181.893   0
   9  -1  -2 191.314 171.832   5
   9   1  -2 38.5933 153.666   5
   9   1  -2 37.3554 176.623   0
   9   1  -1 1353.37 185.298   0
   9  -1  -1 980.688 191.120   5
   9   1  -1 956.158 171.586   5
   9  -1  -1 1167.91 194.820   0
   9  -1   0 2089.80 197.810   5
   9   1   0 1940.03 186.250   5
   9   1   0 2161.25 199.227   0
   9  -1   1 4911.51 221.673   5
   9   1   1 4700.02 209.652   5
  -9   1  -1 5653.60 224.618   7
   9   1   1 5738.39 225.330   0
   9   1   2 72.4979 187.130   0
  -9   1  -2 198.753 155.746   7
   9   1   3 197.289 147.885   5
   9   1   3 143.386 186.995   0
  -9   1  -3-1.72361 151.896   7
  -9  -1  -3 17.3156 164.993   7
   9   1   4 575.322 193.505   0
  -9   1  -4 353.293 166.880   7
  -9  -1  -4 328.912 167.951   7
   9   1   5 91.1964 198.705   0
   9  -1   5 55.8970 131.213   1
  -9  -1  -5 32.5168 167.074   7
   9  -1   6 135.259 136.376   1
   9   1   6 169.333 129.019   1
  -9   1  -6 283.665 170.435   7
  -9  -1  -6 315.017 183.691   7
   9  -1   7 590.639 155.038   1
   9   1   7 688.898 142.207   1
  -9   1  -7 720.340 199.653   7
  -9  -1  -7 938.838 209.150   7
   9  -1   8 331.217 158.729   1
   9   1   8 123.751 150.207   1
  -9   1  -8 201.817 200.812   7
   9  -1   9 284.904 170.509   1
  -9   1  -9 137.196 220.890   7
  -9  -1  -9 201.877 237.400   7
   9  -1  10 431.975 179.912   1
  -9   1 -10 683.483 240.013   7
  -9  -1 -10 730.605 265.332   7
   9  -1  11 452.090 189.624   1
  -9  -1 -11 638.659 263.132   7
   9  -2 -15 460.998 362.802   8
   9   2 -15 168.656 325.041   8
   9   2 -14 87.2642 330.704   8
   9   2 -13 471.311 340.320   8
   9  -2 -12 62.8632 400.398   8
   9   2 -12 98.7948 344.542   8
   9  -2 -10 4154.38 251.972   5
   9   2 -10 4348.96 274.101   0
   9  -2  -9 3830.86 244.639   5
   9   2  -9 3794.35 229.027   5
   9   2  -9 3249.49 246.440   0
   9  -2  -8 130.149 194.869   5
   9   2  -8 51.9033 179.239   5
   9  -2  -7 424.142 185.883   5
   9   2  -7 377.967 172.764   5
   9   2  -7 264.175 197.632   0
   9  -2  -6 2.05433 179.889   5
   9   2  -6 83.7384 164.265   5
   9   2  -5 4113.45 230.034   0
   9  -2  -5 3707.15 218.943   5
   9   2  -5 4123.82 202.017   5
   9   2  -4 112.004 198.670   0
   9  -2  -4 35.6925 173.224   5
   9   2  -4 153.919 165.054   5
   9   2  -3 4596.30 219.547   0
   9  -2  -3 3974.95 214.198   5
   9   2  -3 4397.69 205.878   5
   9   2  -2 119.785 178.661   0
   9  -2  -2-35.5495 178.571   5
   9   2  -2 145.818 155.883   5
   9   2  -1 452.302 184.227   0
   9  -2  -1 320.131 184.256   5
   9   2  -1 353.468 152.333   5
   9   2   0 26.6547 185.801   0
   9   2   1 7715.73 234.528   0
   9   2   1 7383.80 219.336   5
  -9   2  -1 8069.73 236.303   7
   9   2   2 1071.71 175.154   0
   9   2   2 578.264 158.817   5
  -9   2  -2 773.840 164.496   7
  -9   2  -3 1405.74 176.255   7
   9   2   3 1081.30 168.347   0
   9   2   4 171.057 175.983   0
  -9   2  -4 194.199 168.782   7
   9  -2   5 2129.65 169.331   1
  -9   2  -5 2269.45 198.815   7
  -9  -2  -5 2522.96 219.981   7
   9   2   5 2420.60 213.650   0
   9  -2   6 293.603 142.967   1
   9   2   6 330.001 135.453   1
  -9   2  -6 280.386 165.944   7
  -9  -2  -6 535.231 185.000   7
   9  -2   7 252.183 156.433   1
  -9   2  -7 415.313 188.433   7
  -9  -2  -7 204.027 197.867   7
   9  -2   8 597.121 173.055   1
  -9   2  -8 887.429 216.010   7
  -9  -2  -8 811.398 222.687   7
   9  -2   9 793.612 190.066   1
  -9   2  -9 1315.27 249.863   7
   9  -2  10 58.9321 176.261   1
  -9   2 -10 30.3471 227.980   7
  -9  -2 -10 257.481 245.894   7
   9  -2  11 196.629 194.554   1
  -9  -2 -11-38.8887 268.202   7
   9  -3 -15 56.6028 364.885   8
   9   3 -15 278.528 312.745   8
   9   3 -13 218.887 328.215   8
   9  -3 -12 191.013 228.676   5
   9  -3 -12 42.4687 419.416   8
   9   3 -12 414.729 341.304   8
   9  -3 -11 4547.91 273.402   5
   9  -3 -10 444.286 213.204   5
   9   3 -10 265.647 226.605   0
   9   3  -9 10264.0 301.999   0
   9  -3  -9 9475.64 299.230   5
   9   3  -8 6865.61 264.059   0
   9  -3  -8 6088.99 262.565   5
   9   3  -8 6120.17 241.687   5
   9   3  -7 3410.36 236.390   0
   9  -3  -7 2864.92 225.841   5
   9   3  -7 3241.42 219.921   5
   9   3  -6 2055.47 217.855   0
   9  -3  -6 1715.81 206.031   5
   9   3  -6 2001.32 199.348   5
   9  -3  -5 570.290 192.276   5
   9   3  -5 751.821 173.074   5
   9   3  -5 831.933 197.665   0
   9  -3  -4 1157.61 188.092   5
   9   3  -4 1002.07 176.432   5
   9   3  -4 1278.03 200.575   0
   9   3  -3 4655.29 221.642   0
   9  -3  -3 3834.43 217.894   5
   9   3  -3 4212.05 200.821   5
   9  -3  -2 229.791 180.547   5
   9   3  -2 399.578 164.474   5
   9   3  -2 269.437 181.726   0
   9  -3  -1 1043.94 189.675   5
   9   3  -1 906.949 159.852   5
   9   3  -1 1322.84 188.690   0
   9   3   0 2422.63 201.031   0
   9  -3   0 2456.59 205.858   5
  -9   3   0 2305.90 180.276   7
   9   3   1 1780.06 196.247   0
  -9   3  -1 1731.23 169.340   7
   9   3   2 42.8244 176.446   0
  -9   3  -2 134.898 151.977   7
   9   3   3 2346.08 200.252   0
  -9   3  -3 2821.01 209.026   7
   9  -3   4-28.7682 136.433   1
  -9   3  -4 23.4716 148.957   7
   9   3   5 729.872 178.046   0
   9  -3   5 718.423 152.512   1
  -9   3  -5 725.744 175.060   7
   9  -3   6 287.344 151.366   1
  -9   3  -6 393.255 176.776   7
  -9  -3  -6 264.801 219.041   7
   9  -3   7 240.460 161.378   1
  -9   3  -7 499.766 201.670   7
  -9  -3  -7 385.506 220.495   7
   9  -3   8 73.1301 164.991   1
  -9   3  -8-14.4845 200.055   7
  -9  -3  -8 41.1409 221.125   7
   9  -3   9 46.8740 171.009   1
  -9   3  -9 138.671 202.761   7
   9  -3  10 152.233 183.735   1
  -9   3 -10 343.418 227.378   7
  -9  -3 -10 50.8420 241.268   7
   9  -4 -15 36.9492 245.401   2
   9  -4 -15 497.556 371.357   8
   9  -4 -14 1694.17 412.343   8
   9   4 -14 1274.93 332.162   8
   9  -4 -13 1537.78 266.123   5
   9   4 -13 1750.47 325.821   8
   9  -4 -13 1895.62 414.126   8
   9  -4 -12 641.864 243.426   5
   9  -4 -12 743.456 412.399   8
   9   4 -12 772.393 319.075   8
   9  -4 -11 42.4532 232.795   5
   9   4 -10-18.9639 235.254   0
   9   4  -9 917.696 231.904   0
   9  -4  -9 832.388 225.961   5
   9   4  -7 6169.65 253.135   0
   9  -4  -7 5510.70 255.150   5
   9   4  -7 5730.16 241.398   5
   9   4  -6 1534.82 209.997   0
   9  -4  -6 1114.07 204.925   5
   9   4  -6 1307.76 194.758   5
   9  -4  -5 244.586 182.295   5
   9   4  -5 422.893 173.178   5
   9   4  -5 365.509 190.391   0
   9  -4  -4 2.64999 176.454   5
   9   4  -4-39.4825 163.555   5
   9  -4  -3 541.221 188.968   5
   9   4  -3 719.109 188.539   0
   9  -4  -2 73.9007 187.046   5
   9   4  -2 45.6892 180.504   0
   9  -4  -1 1074.29 196.942   5
   9   4  -1 1323.98 192.810   0
   9  -4   0 485.749 188.378   5
   9   4   0 556.411 184.003   0
  -9   4   0 591.370 154.232   7
   9   4   1 164.901 176.694   0
  -9   4  -1 174.926 147.518   7
   9   4   2 633.959 181.500   0
  -9   4  -2 620.777 164.951   7
   9  -4   3 80.6958 135.439   1
  -9   4  -3 152.454 150.083   7
   9   4   4 73.6134 182.209   0
   9  -4   4 188.587 139.997   1
  -9   4  -4 261.808 155.481   7
   9  -4   5 1607.68 171.680   1
   9   4   5 1728.02 202.619   0
  -9   4  -5 1728.46 192.660   7
   9  -4   6 77.1097 151.989   1
  -9   4  -6 187.264 178.370   7
   9  -4   7 423.673 167.709   1
  -9   4  -7 352.840 193.275   7
   9  -4   8 72.3802 167.186   1
  -9   4  -8 216.276 196.612   7
   9  -4   9 6.75636 175.632   1
  -9   4  -9 304.807 209.414   7
   9  -4  10-1.11697 189.661   1
  -9   4 -10 23.4563 214.817   7
   9  -5 -15 1076.38 251.828   2
   9  -5 -15 583.505 384.731   8
   9   5 -15 933.653 311.660   8
   9  -5 -14 157.749 372.383   8
   9  -5 -13 43.2580 256.340   5
   9   5 -13-40.7331 302.834   8
   9  -5 -12-38.8252 249.509   5
   9  -5 -12 346.113 401.473   8
   9   5 -12 150.211 306.137   8
   9  -5 -11 1507.51 261.172   5
   9  -5 -11 1516.86 451.836   8
   9   5 -11 1152.86 323.221   8
   9  -5 -10 1236.04 240.916   5
   9   5 -10 1634.67 254.065   0
   9  -5  -9 245.647 217.550   5
   9  -5  -8 390.281 212.248   5
   9   5  -8 433.100 209.866   0
   9  -5  -7 2682.85 232.310   5
   9   5  -7 3248.70 232.640   0
   9  -5  -6 534.166 202.211   5
   9   5  -6 349.734 203.126   0
   9  -5  -5 3250.93 228.593   5
   9   5  -5 4130.09 229.302   0
   9   5  -4 149.272 186.361   0
   9  -5  -3 809.588 200.919   5
   9   5  -3 996.143 196.223   0
   9  -5  -2 340.686 201.518   5
   9   5  -2 176.401 190.653   0
   9  -5  -1 5315.37 257.204   5
   9   5  -1 6001.06 238.678   0
   9   5   1 622.407 184.778   0
  -9   5  -1 483.037 155.494   7
   9   5   2 94.8307 184.430   0
   9  -5   2 116.559 138.438   1
  -9   5  -2 94.4160 168.512   7
   9   5   3 1266.18 195.044   0
   9  -5   3 1036.93 161.405   1
  -9   5  -3 1276.46 174.474   7
   9   5   4 0.30984 176.981   0
   9  -5   4 73.4563 139.140   1
  -9   5  -4 83.8852 153.887   7
   9   5   5 235.969 185.711   0
  -9   5  -5 284.523 171.388   7
   9  -5   6 85.1626 159.476   1
   9  -5   7 1254.45 195.150   1
  -9   5  -7 1958.21 218.700   7
   9  -5   8-5.85842 167.848   1
  -9   5  -8 168.363 190.429   7
   9  -5   9 27.1675 186.554   1
  -9   5  -9 96.3433 207.623   7
   9   6 -13 12.3381 297.601   8
   9   6 -11 106.117 298.978   8
   9  -6 -10 589.440 247.769   5
   9   6 -10 909.451 247.818   0
   9  -6  -9 293.436 219.047   5
   9  -6  -8 5.09321 209.144   5
   9   6  -8 142.175 217.081   0
   9  -6  -7 132.569 213.773   5
   9   6  -6 133.042 201.410   0
   9  -6  -6 4.32259 194.664   5
   9   6  -5 38.3516 188.835   0
   9   6  -4 575.364 194.272   0
   9  -6  -4 351.205 197.744   5
   9  -6  -3 1995.64 228.376   5
   9   6  -3 1454.31 200.818   0
   9   6  -2 769.342 190.806   0
   9  -6  -2 580.571 215.937   5
   9   6  -1 856.163 193.011   0
   9  -6  -1 772.329 220.874   5
   9   6   0 194.474 182.360   0
   9  -6   0-39.8832 216.032   5
   9   6   1-18.9141 181.262   0
   9  -6   1-30.5713 138.615   1
   9  -6   2 35.3936 141.204   1
   9  -6   3 1004.26 162.920   1
   9   6   3 1399.47 207.517   0
   9  -6   4 233.942 155.993   1
   9   6   4 411.286 197.020   0
  -9   6  -4 141.536 167.573   7
   9  -6   5 99.8293 158.102   1
   9   6   5 220.259 194.856   0
  -9   6  -5 89.4471 172.507   7
   9  -6   6 109.656 169.271   1
  -9   6  -6 1.72125 176.363   7
   9  -6   7 68.6616 174.146   1
  -9   6  -7-3.39649 191.218   7
   9  -6   8 87.6071 190.344   1
  -9   6  -8 335.726 206.215   7
  -9   6  -9 212.444 218.245   7
   9  -7 -11 1004.37 282.549   5
   9  -7 -10-2.28888 247.940   5
   9  -7  -9 180.375 227.643   5
   9   7  -9 264.742 240.224   0
   9   7  -8 22.0262 225.629   0
   9   7  -7 782.892 221.794   0
   9  -7  -7 732.656 236.099   5
   9   7  -6 43.3057 212.823   0
   9  -7  -6 132.511 208.123   5
   9  -7  -5 2607.16 234.384   5
   9   7  -5 3116.77 235.169   0
   9  -7  -4 216.176 204.458   5
   9   7  -4 0.72117 197.210   0
   9  -7  -3 649.166 227.030   5
   9   7  -3 1159.35 208.242   0
   9  -7  -2 143.005 231.714   5
   9   7  -2 188.979 195.292   0
   9  -7  -1 2887.27 275.027   5
   9   7  -1 2795.35 224.867   0
   9  -7   0 429.975 246.562   5
   9   7   0 640.578 195.098   0
   9  -7   0 352.393 161.216   1
   9  -7   1 2154.08 186.836   1
   9   7   1 2265.46 217.771   0
   9   7   2 513.598 206.352   0
   9  -7   2 318.250 163.374   1
   9  -7   3 1568.06 199.691   1
   9   7   3 2164.72 230.582   0
   9   7   4 254.748 205.304   0
   9  -7   5 4.79091 169.695   1
   9  -7   6 239.674 178.084   1
   9  -7   7 418.186 192.120   1
  -9   7  -7 344.368 207.698   7
   9   8 -10 698.201 290.283   0
   9   8  -9 246.428 264.571   0
   9  -8  -9 372.146 263.034   5
   9   8  -8 250.633 239.966   0
   9  -8  -8 144.516 233.132   5
   9  -8  -7 209.225 240.123   5
   9   8  -7 57.8763 232.914   0
   9  -8  -6 273.676 234.848   5
   9   8  -6 732.492 234.536   0
   9  -8  -5 1785.28 251.551   5
   9   8  -5 1977.75 245.967   0
   9  -8  -4 217.079 227.811   5
   9   8  -4 291.747 218.201   0
   9  -8  -3 92.8832 242.521   5
   9   8  -3 291.599 209.341   0
   9  -8  -2 411.271 259.627   5
   9   8  -2 436.167 206.067   0
   9  -8  -2 169.106 167.134   1
   9  -8  -1 629.065 262.503   5
   9   8  -1 980.919 211.717   0
   9  -8  -1 889.413 177.093   1
   9  -8   0 313.761 262.506   5
   9   8   0-22.3568 199.553   0
   9  -8   0 35.0655 161.653   1
   9   8   1-26.0259 203.838   0
   9  -8   1-24.5707 165.316   1
   9  -8   2 107.859 176.211   1
   9   8   3 96.5499 212.679   0
   9  -8   3-36.4682 184.043   1
   9   8   4 130.553 217.944   0
   9   8   5 667.972 232.953   0
   9  -8   5 395.658 196.299   1
   9  -8   6-20.0386 189.768   1
   9   9 -10 12.7749 295.281   0
   9   9  -9 1264.41 288.220   0
  -9  -9   9 1329.11 266.167   3
   9   9  -8 827.413 271.497   0
  -9  -9   8 780.774 244.602   3
   9   9  -7 1892.08 273.403   0
   9  -9  -6 279.802 248.174   5
   9  -9  -5 733.551 250.510   5
   9   9  -5 1380.96 250.180   0
   9  -9  -4 1433.34 258.476   5
   9   9  -4 1558.80 251.565   0
   9  -9  -3 192.704 256.049   5
   9   9  -3 228.019 217.615   0
   9   9  -2 132.410 209.559   0
   9  -9  -1 554.636 271.207   5
   9   9  -1 410.617 215.199   0
   9   9   0 12.1275 210.693   0
   9  -9   1 41.9419 193.154   1
   9   9   1 82.5177 211.950   0
   9  -9   2 71.2501 197.556   1
   9   9   3 1358.70 243.107   0
   9  -9   3 1277.92 227.347   1
   9   9   4-5.51972 230.597   0
   9  10  -8 6.03544 259.619   6
   9  10  -7 339.271 262.441   0
   9  10  -6 439.177 251.905   0
   9  10  -5 275.703 241.449   0
   9  10  -4 375.307 234.004   0
   9  10  -3-6.52813 227.425   0
   9  10  -2 228.719 220.446   0
   9 -10  -2 268.782 286.701   5
   9 -10  -1 450.674 313.077   5
   9  10   0 173.226 220.312   0
   9 -10   0 156.452 302.045   5
   9 -10   1 677.523 322.243   5
   9  10   1 472.479 231.857   0
   9 -10   2 139.464 213.974   1
   9  10   2 117.943 232.483   0
   9 -10   3 483.501 239.781   1
   9  10   3 1089.79 257.281   0
   9  10   3 958.118 309.367   6
  10   0 -14 124.624 373.071   8
  10   0 -11 32.2130 204.814   5
  10   0 -10 1010.34 208.533   5
  10   0  -9-11.5151 194.479   5
  10   0  -8 285.445 194.943   5
  10   0  -8 307.598 242.069   0
  10   0  -7 109.410 234.482   0
  10   0  -6-29.3015 182.142   5
  10   0  -6 367.035 230.102   0
  10   0  -5 82.3835 188.779   5
  10   0  -5 169.407 232.090   0
  10   0  -4 507.394 188.327   5
  10   0  -4 795.946 223.103   0
  10   0  -3 45.6020 212.239   0
  10   0  -1 64.9022 201.446   0
  10   0   0 120.268 202.385   0
  10   0   1 51.8288 176.883   5
  10   0   2 1702.65 188.291   5
  10   0   2 2471.05 223.687   0
 -10   0  -3 44.8951 175.714   7
 -10   0  -4-10.4967 180.309   7
  10   0   5 64.8565 145.146   1
 -10   0  -5 53.7091 181.353   7
  10   0   6 719.976 162.545   1
 -10   0  -6 789.099 205.046   7
  10   0   8 30.9991 165.574   1
 -10   0  -9 23.8020 265.811   7
  10  -1 -14 217.816 387.103   8
  10   1 -14 517.102 361.540   8
  10  -1 -13 2757.98 414.259   8
  10   1 -13 2415.87 384.683   8
  10  -1 -12 251.822 217.922   5
  10  -1 -11 246.289 219.800   5
  10  -1 -10 135.119 204.193   5
  10   1 -10 32.3918 195.528   5
  10   1 -10 270.412 263.503   0
  10  -1  -9 555.453 201.406   5
  10   1  -9 842.899 204.431   5
  10   1  -9 586.960 260.496   0
  10  -1  -8 30.7272 189.791   5
  10   1  -8 203.516 192.619   5
  10   1  -8 183.768 247.745   0
  10  -1  -7 1756.08 211.631   5
  10   1  -7 2002.56 208.959   5
  10   1  -7 2462.44 255.635   0
  10   1  -6 29.8019 226.160   0
  10  -1  -5 4173.78 238.220   5
  10   1  -5 4257.62 225.242   5
  10   1  -5 5109.70 261.162   0
  10  -1  -4 460.799 193.447   5
  10   1  -4 275.886 187.608   5
  10   1  -4 425.020 222.263   0
  10  -1  -3 3013.07 220.654   5
  10   1  -3 2865.31 208.753   5
  10   1  -3 2888.02 234.923   0
  10  -1  -2 139.794 184.766   5
  10   1  -2 191.231 174.888   5
  10   1  -2 160.232 205.248   0
  10   1  -1 1370.10 186.894   5
  10  -1  -1 1326.80 198.562   5
  10   1  -1 1829.99 213.140   0
  10  -1   0 116.378 186.599   5
  10   1   0 161.652 164.734   5
  10   1   0 200.647 202.665   0
  10  -1   1 130.979 177.244   5
  10   1   1 283.060 176.921   5
  10   1   1 184.995 202.557   0
  10  -1   2 3276.78 211.788   5
  10   1   2 3062.43 200.657   5
  10   1   2 3684.02 232.937   0
  10   1   3 118.189 158.418   5
  10   1   3 53.9988 205.874   0
 -10   1  -3 118.126 173.962   7
  10   1   4 403.362 213.827   0
 -10   1  -4 123.221 169.276   7
  10  -1   5 658.238 161.350   1
 -10   1  -5 721.372 189.248   7
 -10  -1  -5 650.249 198.766   7
  10  -1   6 21.5079 149.835   1
  10   1   6 190.746 152.019   1
 -10   1  -6-42.3072 197.571   7
 -10  -1  -6 116.608 200.416   7
  10  -1   7 130.602 156.890   1
  10   1   7 52.1109 147.207   1
 -10   1  -7 317.911 222.474   7
 -10  -1  -7 264.346 206.757   7
  10  -1   8 80.1680 172.455   1
 -10   1  -8 133.735 235.766   7
 -10  -1  -8 28.6546 229.255   7
  10  -1   9 728.301 193.915   1
 -10   1  -9 750.022 264.967   7
 -10  -1  -9 671.904 263.713   7
  10  -1  10 394.637 186.845   1
  10  -2 -14 803.575 397.132   8
  10   2 -14 469.373 349.597   8
  10  -2 -13 422.539 416.028   8
  10   2 -13 331.237 364.886   8
  10  -2 -12 313.597 230.793   5
  10  -2 -11 427.119 229.512   5
  10  -2 -10 348.101 217.394   5
  10   2 -10 156.635 197.129   5
  10   2 -10 190.257 264.227   0
  10  -2  -9 291.213 206.695   5
  10   2  -9 296.443 204.136   5
  10   2  -9 641.076 253.033   0
  10  -2  -8 1021.49 211.656   5
  10   2  -8 730.847 198.887   5
  10   2  -8 876.977 238.645   0
  10  -2  -7 3971.01 243.262   5
  10   2  -7 4240.44 231.745   5
  10   2  -7 3876.35 250.236   0
  10  -2  -6 285.213 197.481   5
  10   2  -6 116.002 184.410   5
  10   2  -6 238.118 200.515   0
  10  -2  -5 206.206 189.539   5
  10   2  -5 38.3303 173.128   5
  10   2  -5 98.7730 196.327   0
  10  -2  -4-22.6353 182.924   5
  10   2  -4 22.9223 167.838   5
  10   2  -4 201.999 183.973   0
  10  -2  -3 745.374 191.186   5
  10   2  -3 646.662 179.400   5
  10   2  -3 486.633 184.070   0
  10  -2  -2 68.5029 187.895   5
  10   2  -2 210.378 171.588   5
  10   2  -2 53.0198 176.345   0
  10  -2  -1 908.361 200.815   5
  10   2  -1 878.975 178.097   5
  10   2  -1 1153.56 184.267   0
  10  -2   0 239.694 189.987   5
  10   2   0 97.0165 160.789   5
  10   2   0 109.049 182.211   0
  10  -2   1 272.844 188.124   5
  10   2   1 328.722 168.611   5
  10   2   1 333.287 190.979   0
  10  -2   2 1040.99 194.194   5
  10   2   2 1148.39 204.349   0
 -10   2  -2 1266.52 190.183   7
  10   2   3 93.7138 201.304   0
 -10   2  -3 144.883 166.188   7
  10   2   4 467.612 206.377   0
  10  -2   4 319.506 148.713   1
 -10   2  -4 60.1853 173.922   7
  10  -2   5 538.290 160.806   1
 -10   2  -5 428.209 205.537   7
  10  -2   6 282.140 157.678   1
 -10   2  -6 460.180 228.996   7
 -10  -2  -6 137.303 221.335   7
  10  -2   7 243.786 167.032   1
 -10  -2  -7 317.948 225.654   7
  10  -2   8 226.360 176.877   1
 -10   2  -8 367.563 221.824   7
 -10  -2  -8 73.4477 240.095   7
  10  -2   9 14.7983 180.878   1
 -10  -2  -9 94.6871 253.094   7
  10  -3 -14 50.5355 395.068   8
  10   3 -14 151.579 335.748   8
  10  -3 -13 269.921 253.084   5
  10  -3 -13 700.876 443.821   8
  10   3 -13 764.605 361.515   8
  10  -3 -12 173.900 238.650   5
  10  -3 -12 164.566 459.759   8
  10   3 -12 120.563 360.098   8
  10  -3 -11 1075.72 243.989   5
  10  -3 -10 2587.17 254.391   5
  10   3 -10 2240.01 266.582   0
  10  -3  -9 1288.68 229.191   5
  10   3  -9 1281.51 225.086   0
  10   3  -8 709.141 220.641   0
  10  -3  -8 536.324 214.706   5
  10   3  -8 756.290 205.961   5
  10   3  -7 57.7761 216.454   0
  10  -3  -7 308.636 205.970   5
  10   3  -7 575.243 196.157   5
  10   3  -6 748.375 222.005   0
  10  -3  -6 366.990 203.783   5
  10   3  -6 512.363 190.703   5
  10   3  -5 251.480 209.229   0
  10  -3  -5 109.794 191.621   5
  10   3  -5 166.729 173.583   5
  10   3  -4 269.358 203.568   0
  10  -3  -4 8.67379 188.927   5
  10   3  -4 188.867 177.458   5
  10   3  -3 729.084 204.383   0
  10  -3  -3 889.455 200.638   5
  10   3  -3 640.087 179.213   5
  10   3  -2 623.647 201.290   0
  10  -3  -2 747.247 200.435   5
  10   3  -2 679.599 176.141   5
  10   3  -1 223.084 192.595   0
  10  -3  -1 22.4339 194.052   5
  10  -3   0 180.267 191.610   5
  10   3   1 4825.26 241.755   0
  10  -3   1 4620.86 245.567   5
 -10   3  -1 5205.81 237.241   7
  10   3   2 59.1541 186.990   0
 -10   3  -2 56.7131 164.742   7
 -10   3  -3 83.8970 168.194   7
  10   3   3 158.912 183.551   0
  10  -3   4 52.1776 150.012   1
  10   3   4 266.479 183.868   0
 -10   3  -4 69.5036 184.201   7
  10  -3   5 923.500 173.219   1
 -10   3  -5 1322.63 235.856   7
  10  -3   6-2.08350 156.703   1
 -10   3  -6 48.8229 203.725   7
 -10   3  -7 86.6250 210.464   7
  10  -3   8 474.154 186.775   1
 -10   3  -8 846.298 236.909   7
 -10  -3  -8 552.060 263.544   7
 -10  -3  -9 47.3472 258.865   7
  10   4 -14 15.5538 332.464   8
  10  -4 -13 176.239 256.543   5
  10  -4 -13 265.777 445.410   8
  10   4 -13 194.884 336.439   8
  10  -4 -12 467.478 248.358   5
  10  -4 -12 53.7350 462.370   8
  10   4 -12 53.5313 337.818   8
  10  -4 -11 4720.41 299.999   5
  10   4 -10 218.907 251.040   0
  10  -4 -10 98.3574 221.602   5
  10   4  -9 208.017 242.365   0
  10  -4  -9 24.0051 219.046   5
  10   4  -8 527.794 237.728   0
  10  -4  -8 503.697 218.007   5
  10   4  -7 586.580 225.276   0
  10  -4  -7 481.007 215.009   5
  10   4  -7 630.512 195.929   5
  10  -4  -6 332.447 200.456   5
  10   4  -6 342.693 213.658   0
  10   4  -6 68.9715 195.007   5
  10   4  -5 1859.27 223.609   0
  10  -4  -5 1845.23 217.653   5
  10   4  -5 2188.37 210.438   5
  10  -4  -4 37.1285 192.123   5
  10   4  -4 192.689 201.441   0
  10  -4  -3 1008.45 210.609   5
  10   4  -3 1150.76 212.046   0
  10  -4  -2 337.347 206.242   5
  10   4  -2 291.429 204.045   0
  10   4  -1 3369.83 227.406   0
  10  -4  -1 2646.22 242.608   5
  10  -4   0-8.53887 197.993   5
  10  -4   1 423.679 200.148   5
  10   4   1 611.079 196.719   0
 -10   4  -1 624.364 179.963   7
  10   4   2 154.645 193.571   0
 -10   4  -2 179.223 164.483   7
  10   4   3 305.836 196.617   0
  10  -4   3 77.4642 146.241   1
 -10   4  -3 189.975 181.417   7
  10   4   4 198.623 200.350   0
  10  -4   5 197.686 148.742   1
 -10   4  -5 66.6368 191.259   7
  10  -4   6 85.9632 161.800   1
 -10   4  -6 19.1880 196.116   7
  10  -4   8-7.49238 178.467   1
 -10   4  -8 142.393 212.877   7
  10  -5 -14 432.256 426.325   8
  10  -5 -13 88.0210 251.710   5
  10  -5 -13 171.551 435.856   8
  10   5 -13 139.593 323.368   8
  10  -5 -12-31.4908 241.684   5
  10  -5 -12 223.762 464.259   8
  10  -5 -11 138.249 240.352   5
  10   5 -10 333.168 260.521   0
  10  -5 -10 220.813 229.085   5
  10  -5  -9 1164.25 238.601   5
  10   5  -9 1633.51 257.211   0
  10  -5  -8 149.340 221.431   5
  10   5  -8 344.788 232.309   0
  10  -5  -7 168.909 217.286   5
  10   5  -7 367.600 221.817   0
  10  -5  -6 83.9432 204.244   5
  10  -5  -4 299.563 213.540   5
  10   5  -4 380.001 204.299   0
  10   5  -3 99.5711 199.344   0
  10  -5  -2 855.491 227.833   5
  10   5  -2 996.095 210.234   0
  10  -5  -1 749.087 225.971   5
  10   5  -1 894.379 204.520   0
  10  -5   0 199.995 215.799   5
  10   5   0 117.561 192.276   0
  10  -5   1 10.3456 216.264   5
  10   5   2 160.736 202.448   0
  10  -5   2 140.052 151.608   1
 -10   5  -2 258.410 176.347   7
  10   5   4 1151.04 215.456   0
  10  -5   4 929.401 170.040   1
 -10   5  -4 1300.87 216.507   7
  10  -5   5 139.556 160.658   1
 -10   5  -5 24.2464 184.847   7
  10  -5   6 20.6358 172.474   1
 -10   5  -6 126.906 199.163   7
 -10   5  -7 47.2704 213.458   7
  10  -6 -12 356.152 265.118   5
  10  -6 -11 1059.37 270.668   5
  10   6 -11 960.330 338.512   8
  10  -6 -10 151.191 243.141   5
  10   6 -10 421.522 275.420   0
  10  -6  -9 477.430 242.571   5
  10   6  -9 739.753 257.715   0
  10  -6  -8 31.1913 230.857   5
  10   6  -8 93.0872 238.317   0
  10  -6  -7 2490.38 264.187   5
  10   6  -7 3162.61 266.595   0
  10  -6  -6-10.4008 223.715   5
  10  -6  -5 1812.24 233.286   5
  10   6  -5 2191.87 242.248   0
  10  -6  -4 226.196 215.471   5
  10   6  -4 47.6873 212.086   0
  10  -6  -3 607.269 237.420   5
  10   6  -3 779.246 220.073   0
  10   6  -2 25.6725 209.572   0
  10  -6  -1 503.837 245.899   5
  10   6  -1 576.536 209.148   0
  10   6   0 47.9661 201.559   0
  10   6   1 158.167 204.064   0
  10  -6   1 101.482 153.651   1
  10   6   2 148.560 209.430   0
  10  -6   2 146.147 161.172   1
  10   6   3 971.415 222.906   0
  10  -6   3 804.257 181.429   1
  10   6   4 276.274 214.051   0
  10  -6   4 184.881 166.193   1
 -10   6  -5 115.208 199.266   7
 -10   6  -7 93.0031 223.301   7
  10  -7 -12 186.106 281.896   5
  10  -7 -10 711.392 266.724   5
  10   7 -10 926.900 290.410   0
  10   7  -9 2555.62 295.847   0
  10  -7  -9 1574.01 277.634   5
  10  -7  -8 710.033 246.320   5
  10   7  -8 520.834 257.629   0
  10  -7  -7 356.201 249.811   5
  10   7  -7 833.933 249.800   0
  10   7  -6 79.9099 236.251   0
  10  -7  -5 869.986 241.795   5
  10   7  -5 1316.42 246.710   0
  10  -7  -4-25.5010 225.756   5
  10   7  -4 279.934 220.050   0
  10   7  -3 721.574 221.276   0
  10  -7  -3 474.309 255.072   5
  10  -7  -1 42.6156 253.557   5
  10   7  -1 150.891 208.354   0
  10  -7   0 120.186 255.444   5
  10  -7   0 98.4807 167.219   1
  10   7   0 284.247 207.369   0
  10  -7   2 122.661 169.035   1
  10   7   2 408.047 222.642   0
  10  -7   3 504.572 184.631   1
  10   7   3 350.904 229.809   0
  10  -7   5 175.237 181.509   1
  10   8 -10 266.849 303.300   0
  10   8  -8 544.894 267.266   0
  10   8  -7 341.714 258.602   0
  10  -8  -7 238.685 251.639   5
  10  -8  -6 182.173 238.573   5
  10   8  -5 530.379 244.142   0
  10  -8  -5 527.484 249.234   5
  10   8  -4 16.6735 223.595   0
  10   8  -3 219.296 224.808   0
  10  -8  -3 133.946 246.188   5
  10   8  -2 132.207 217.875   0
  10  -8  -2 87.6174 273.811   5
  10  -8  -2 26.7561 180.289   1
  10  -8  -1 462.720 281.792   5
  10  -8  -1 171.542 180.557   1
  10   8   0 180.614 217.984   0
  10   8   1 133.514 220.705   0
  10  -8   1 67.0065 293.182   5
  10  -8   1 85.1026 179.990   1
  10  -8   2 98.7692 190.248   1
  10   8   2 222.354 227.069   0
  10   8   3 255.741 238.238   0
  10   8   4 583.837 242.466   0
  10  -9  -7 2.07119 274.573   5
  10  -9  -5-32.1733 254.371   5
  10   9  -5-10.8890 247.563   0
  10  -9  -4 131.979 266.774   5
  10   9  -4 56.9937 233.063   0
  10  -9  -3 209.783 270.144   5
  10   9  -3 358.734 230.795   0
  10  -9  -1 622.605 306.993   5
  10   9  -1 465.673 229.238   0
  10   9   0 130.346 230.286   0
  10  -9   0 296.582 200.843   1
  10  -9   1 677.441 327.624   5
  10   9   1 464.271 235.241   0
  10  -9   1 499.845 214.338   1
  10   9   2-16.0209 238.336   0
  10  -9   2 55.9840 215.161   1
  11   0 -13 886.092 391.033   8
  11   0 -11 1985.29 251.973   5
  11   0  -9 1673.89 236.990   5
  11   0  -8 121.043 211.020   5
  11   0  -6-4.68332 200.738   5
  11   0  -5 1118.10 223.737   5
  11   0  -5 1132.45 250.814   0
  11   0  -4 83.9242 233.770   0
  11   0  -3 1424.65 217.707   5
  11   0  -3 1494.69 237.198   0
  11   0  -2 49.9110 218.314   0
  11   0  -1 139.698 187.828   5
  11   0  -1 122.676 218.258   0
  11   0   0 10.4110 194.501   5
  11   0   1 1211.30 216.263   5
  11   0   2 52.1714 192.718   5
  11   0   3 1092.40 194.145   5
  11   0   5 182.431 196.128   5
  11   0   5 291.215 179.483   1
 -11   0  -5 424.102 222.366   7
  11   0   6 211.902 172.237   1
  11   0   7 272.629 180.928   1
 -11   0  -7 336.195 230.481   7
  11   0   8 51.0943 190.387   1
  11  -1 -13 0.52219 410.539   8
  11  -1 -12 59.1175 233.676   5
  11  -1 -11 715.430 247.996   5
  11   1 -11 1071.05 242.363   5
  11  -1 -10 265.403 222.366   5
  11   1 -10 197.936 212.095   5
  11   1 -10 74.7152 283.480   0
  11  -1  -9 522.646 222.276   5
  11   1  -9 218.796 217.122   5
  11   1  -9 746.443 282.727   0
  11  -1  -8 201.123 209.999   5
  11   1  -8 5.25799 204.421   5
  11   1  -8 177.156 273.045   0
  11  -1  -7 245.013 214.081   5
  11   1  -7 64.4385 205.784   5
  11  -1  -6 252.845 210.408   5
  11   1  -6 1.73500 254.384   0
  11   1  -5 1797.78 224.729   5
  11  -1  -5 1374.76 228.750   5
  11   1  -5 1750.32 259.640   0
  11   1  -4 95.3014 193.563   5
  11  -1  -3 106.344 194.340   5
  11   1  -3 279.727 196.431   5
  11  -1  -2 217.354 199.072   5
  11   1  -2 334.135 184.405   5
  11   1  -2 341.072 224.690   0
  11  -1  -1 10.7489 192.411   5
  11   1  -1 86.8295 178.858   5
  11   1  -1 109.240 221.569   0
  11  -1   0 126.927 195.823   5
  11   1   0 171.492 184.032   5
  11   1   0 13.8760 224.403   0
  11  -1   1 2605.87 229.719   5
  11   1   1 2549.73 218.815   5
  11   1   1 2950.69 252.811   0
  11  -1   2 48.3903 197.138   5
  11   1   2 176.293 189.080   5
  11   1   2 263.375 230.072   0
  11  -1   3 81.9164 185.599   5
  11   1   3 219.997 234.566   0
  11  -1   4 377.263 199.155   5
  11   1   4 583.142 238.711   0
 -11   1  -4 413.499 215.985   7
  11  -1   5 423.148 172.471   1
  11   1   5 241.710 173.738   1
 -11   1  -5 37.3724 205.239   7
  11  -1   6 289.750 171.386   1
  11   1   6 225.579 177.090   1
 -11   1  -6 401.326 220.934   7
 -11  -1  -7 194.617 249.091   7
  11  -1   8-29.0914 191.327   1
  11  -2 -13 1878.31 284.800   5
  11  -2 -13 1746.06 446.289   8
  11  -2 -12 437.563 254.381   5
  11  -2 -11 466.625 240.938   5
  11  -2 -10 197.155 226.484   5
  11   2 -10 60.8691 210.086   5
  11   2 -10 76.4674 286.310   0
  11  -2  -9 257.302 230.164   5
  11   2  -9 487.779 221.014   5
  11   2  -9 751.263 280.719   0
  11  -2  -8 233.920 220.265   5
  11   2  -8 219.382 213.931   5
  11  -2  -7 1846.48 243.327   5
  11   2  -7 2137.02 222.673   5
  11   2  -7 2371.45 277.814   0
  11  -2  -6-14.3820 216.395   5
  11   2  -6 53.3689 199.355   5
  11  -2  -5 996.328 221.935   5
  11   2  -5 914.072 203.236   5
  11   2  -5 1001.06 244.998   0
  11   2  -4 250.897 222.026   0
  11  -2  -3 223.357 200.635   5
  11   2  -3 128.992 192.769   5
  11   2  -3 221.114 221.464   0
  11  -2  -2 215.600 204.321   5
  11   2  -2 171.677 187.562   5
  11  -2  -1 953.095 220.884   5
  11   2  -1 1055.90 198.351   5
  11   2  -1 1090.92 228.090   0
  11  -2   0-18.9661 202.826   5
  11  -2   1 70.8534 202.934   5
  11   2   1 128.974 220.284   0
  11  -2   2 760.104 207.014   5
  11   2   2 512.977 228.430   0
  11  -2   3 68.7543 192.287   5
  11   2   3 35.8839 228.402   0
 -11   2  -3 206.349 201.807   7
  11   2   4 200.755 230.745   0
  11  -2   4 61.2164 163.184   1
 -11   2  -4 16.1494 198.708   7
  11  -2   5 614.022 172.973   1
 -11   2  -5 476.201 208.574   7
 -11   2  -6-26.7900 215.951   7
  11  -2   7 37.4827 179.658   1
 -11   2  -7 203.659 230.797   7
  11  -3 -13 283.029 451.458   8
  11  -3 -11 364.714 247.261   5
  11  -3  -9 700.118 234.000   5
  11   3  -9 702.034 221.822   5
  11   3  -9 1020.55 270.508   0
  11  -3  -8 698.171 236.650   5
  11   3  -8 642.805 212.910   5
  11   3  -8 448.736 247.922   0
  11  -3  -7 193.461 222.786   5
  11   3  -7 111.228 204.199   5
  11   3  -7 218.967 229.929   0
  11  -3  -6 305.832 220.622   5
  11   3  -6 205.725 206.612   5
  11   3  -6 321.839 211.891   0
  11  -3  -5 290.776 217.213   5
  11   3  -5 28.1171 194.676   5
  11   3  -4 564.208 215.387   0
  11  -3  -4 489.776 211.988   5
  11   3  -4 481.989 194.471   5
  11   3  -3 605.816 217.148   0
  11  -3  -3 590.322 218.258   5
  11   3  -2 17.4653 208.730   0
  11  -3  -2 73.7672 208.082   5
  11   3  -1 2815.25 227.281   0
  11  -3  -1 3001.85 250.389   5
  11  -3   1 147.733 207.044   5
  11   3   1 262.831 199.404   0
  11  -3   2 121.766 208.048   5
  11  -3   3 115.998 201.680   5
  11   3   3 337.200 217.967   0
 -11   3  -3 420.629 199.268   7
  11  -3   4 52.1817 158.636   1
  11   3   4 179.132 223.517   0
 -11   3  -4-29.6638 192.326   7
 -11   3  -5 194.636 203.507   7
  11  -3   6 3.86163 172.928   1
 -11   3  -6 289.025 221.482   7
 -11   3  -7 254.334 258.824   7
  11  -4 -12 498.039 249.752   5
  11  -4 -12 101.703 484.899   8
  11   4 -12-39.8001 374.372   8
  11  -4 -11 59.8036 243.585   5
  11  -4 -10 149.514 241.031   5
  11   4 -10 599.431 262.616   0
  11   4  -9 3.61471 244.242   0
  11  -4  -9 57.6428 225.811   5
  11   4  -8 238.781 250.995   0
  11  -4  -8 304.373 231.740   5
  11   4  -7 182.413 249.201   0
  11  -4  -7 164.039 238.339   5
  11   4  -7 320.923 211.162   5
  11   4  -6 294.316 235.350   0
  11  -4  -6 93.4587 222.491   5
  11  -4  -5-5.76083 217.793   5
  11   4  -4 251.870 224.504   0
  11  -4  -4 18.9442 215.179   5
  11   4  -3 1160.44 237.533   0
  11  -4  -3 721.759 231.788   5
  11   4  -2 164.967 222.823   0
  11  -4  -2 160.946 219.938   5
  11   4  -1 363.168 216.399   0
  11  -4  -1 40.1966 221.729   5
  11  -4   0 155.676 221.806   5
  11   4   1 814.692 228.235   0
  11  -4   1 622.914 222.549   5
  11   4   2 393.146 215.599   0
  11  -4   2 332.567 225.413   5
 -11   4  -2 375.225 206.774   7
  11  -4   3 76.9147 166.763   1
 -11   4  -3 226.362 194.750   7
  11   4   4-2.71709 203.228   0
 -11   4  -4 113.446 196.851   7
  11  -4   5 127.785 167.554   1
 -11   4  -6-44.6124 238.899   7
  11  -5 -12 305.281 486.303   8
  11  -5 -11 1082.93 274.804   5
  11   5 -10 22.7837 287.872   0
  11  -5 -10 324.252 245.139   5
  11   5  -9 2394.11 289.305   0
  11  -5  -9 1527.99 264.047   5
  11   5  -8 111.639 257.075   0
  11  -5  -8 542.116 245.835   5
  11   5  -7 3042.85 280.824   0
  11  -5  -6 489.585 237.538   5
  11   5  -6 350.834 245.882   0
  11  -5  -5 455.702 240.189   5
  11   5  -5 751.081 240.521   0
  11  -5  -4 107.764 224.460   5
  11   5  -4 60.0204 226.119   0
  11  -5  -3 734.444 244.322   5
  11   5  -3 1313.75 232.448   0
  11  -5  -2 65.9501 241.238   5
  11   5  -2 41.9094 221.092   0
  11  -5  -1 162.685 246.044   5
  11   5  -1 333.937 220.813   0
  11  -5   0 1454.41 260.083   5
  11   5   0 943.376 228.303   0
  11  -5   1 403.774 237.457   5
  11   5   1 546.361 222.365   0
  11  -5   2 152.969 228.807   5
  11  -5   2 80.8677 168.970   1
  11   5   3 641.704 230.237   0
  11  -5   3 656.634 180.525   1
  11   5   4-9.80813 224.181   0
  11  -5   4 14.6149 165.708   1
 -11   5  -4 56.2011 202.987   7
 -11   5  -5 264.303 229.482   7
  11   6 -10 500.147 300.403   0
  11  -6 -10 365.839 254.418   5
  11   6  -9 1522.64 295.630   0
  11  -6  -9 1375.75 269.098   5
  11  -6  -8 326.147 246.984   5
  11   6  -8 418.872 265.120   0
  11  -6  -7 626.036 258.608   5
  11   6  -6 117.106 242.078   0
  11  -6  -5 167.835 233.703   5
  11   6  -5 226.724 241.694   0
  11  -6  -3 138.756 242.351   5
  11   6  -3 126.220 222.623   0
  11  -6  -2 823.467 260.175   5
  11   6  -2 756.192 231.088   0
  11  -6  -1 378.545 253.376   5
  11   6  -1 215.758 221.876   0
  11  -6   0 286.091 252.451   5
  11   6   0 47.0203 217.221   0
  11   6   1 132.414 219.444   0
  11  -6   2 129.005 244.071   5
  11   6   2 8.12963 220.779   0
  11  -6   2 41.1819 170.625   1
  11   6   3 182.568 232.500   0
  11  -6   3-19.7090 171.046   1
  11   6   4 352.916 235.092   0
  11  -7  -9 477.867 265.912   5
  11   7  -9 486.823 294.190   0
  11  -7  -8 70.0554 246.549   5
  11   7  -8 5.14779 268.310   0
  11  -7  -7 941.695 266.079   5
  11   7  -7 919.878 270.928   0
  11  -7  -6 462.667 260.399   5
  11   7  -6 428.047 261.041   0
  11  -7  -5 524.757 257.809   5
  11  -7  -4 224.960 252.471   5
  11   7  -4 170.360 238.304   0
  11  -7  -3 41.0291 260.280   5
  11   7  -3 681.265 240.938   0
  11  -7  -2 53.1062 269.297   5
  11   7  -2 182.831 230.957   0
  11  -7  -1 535.550 284.409   5
  11   7  -1 433.298 230.822   0
  11  -7  -1 252.378 179.907   1
  11  -7   0 269.109 180.734   1
  11  -7   1 148.607 274.211   5
  11   7   1 235.495 223.535   0
  11  -7   1 269.019 178.193   1
  11  -7   2 45.7598 181.031   1
  11  -8  -7 95.0799 276.367   5
  11  -8  -5 104.034 262.084   5
  11  -8  -4 154.731 262.216   5
  11  -8  -3 95.4993 272.332   5
  11  -8  -2 35.3229 289.350   5
  11  -8  -2 32.9099 190.939   1
  11  -8  -1 309.108 197.575   1
  11  -8   0 169.426 191.306   1
  12   0 -11 93.9837 248.235   5
  12   0 -10 457.890 233.802   5
  12   0  -9 55.0455 230.923   5
  12   0  -8 516.994 234.822   5
  12   0  -6 176.686 218.312   5
  12   0  -5 159.947 222.838   5
  12   0  -2 88.0608 201.972   5
  12   0  -1 50.9302 196.362   5
  12   0   1-12.8303 209.099   5
  12   0   2 973.682 213.913   5
  12   0   3 11.8173 206.263   5
  12   0   5 32.2736 186.070   1
  12  -1 -11 711.994 255.198   5
  12   1 -11 672.976 247.767   5
  12  -1 -10 298.641 245.668   5
  12   1 -10 376.320 240.096   5
  12  -1  -9 540.481 245.769   5
  12   1  -9 565.153 241.848   5
  12  -1  -8 179.971 233.074   5
  12   1  -8 141.049 223.680   5
  12   1  -8 106.887 284.794   0
  12  -1  -7 455.320 235.547   5
  12   1  -7 468.209 219.829   5
  12   1  -7 674.232 284.896   0
  12  -1  -6 101.556 229.075   5
  12   1  -6 151.643 212.598   5
  12   1  -6-4.51053 272.057   0
  12  -1  -5 213.140 235.169   5
  12   1  -5 275.136 221.872   5
  12   1  -5 201.640 269.919   0
  12  -1  -4 537.053 227.254   5
  12   1  -4 606.203 224.394   5
  12   1  -4 379.818 265.015   0
  12  -1  -3 502.676 219.096   5
  12   1  -3 543.017 214.776   5
  12   1  -3 709.324 256.856   0
  12  -1  -2 135.147 207.201   5
  12   1  -2 120.756 195.095   5
  12  -1  -1 209.332 204.098   5
  12   1  -1-2.90550 191.757   5
  12   1  -1 136.104 241.920   0
  12  -1   0 407.228 203.153   5
  12  -1   1 120.727 211.405   5
  12   1   1 311.586 242.801   0
  12   1   2 74.2250 247.938   0
  12  -1   3 183.458 211.342   5
  12  -1   4 210.192 216.115   5
  12  -1   4 199.156 180.277   1
  12  -1   5 347.726 217.132   5
  12  -1   5 266.922 193.696   1
  12   1   5 347.963 199.924   1
  12  -1   6 215.964 209.945   5
  12   2 -11 338.631 312.599   0
  12  -2 -10 337.866 244.396   5
  12   2 -10 644.503 240.183   5
  12   2 -10 673.025 311.869   0
  12  -2  -9 275.946 239.795   5
  12   2  -9-12.4442 298.415   0
  12  -2  -8 424.250 245.718   5
  12   2  -8 398.421 230.382   5
  12   2  -8 292.833 291.499   0
  12  -2  -7 509.937 242.067   5
  12   2  -7 480.545 220.965   5
  12   2  -7 634.165 286.404   0
  12  -2  -6 1.83979 235.455   5
  12   2  -6 181.298 209.453   5
  12  -2  -5 329.790 241.324   5
  12   2  -5 358.692 210.267   5
  12   2  -5 284.780 265.104   0
  12  -2  -4 677.072 233.020   5
  12   2  -4 427.735 219.104   5
  12   2  -4 574.468 256.327   0
  12  -2  -3 59.3914 222.148   5
  12   2  -3 203.500 217.017   5
  12   2  -3 207.092 245.765   0
  12  -2  -2-20.3869 214.548   5
  12  -2  -1 135.610 208.511   5
  12   2  -1 361.058 243.166   0
  12  -2   0 290.153 219.192   5
  12   2   0 240.224 242.719   0
  12  -2   1 11.5497 216.537   5
  12   2   1 165.299 238.818   0
  12   2   2-20.5497 244.657   0
  12  -2   3 419.901 209.744   5
  12   2   3 183.552 251.396   0
  12  -2   4 124.754 208.613   5
  12  -2   5 192.091 211.740   5
 -12   2  -5-38.6144 230.908   7
  12  -3 -10 91.1165 245.358   5
  12  -3  -9 335.698 252.106   5
  12   3  -9 376.506 230.388   5
  12   3  -9 136.868 294.209   0
  12  -3  -8 246.858 244.350   5
  12   3  -8 319.292 226.946   5
  12   3  -8 236.967 283.497   0
  12  -3  -7 306.646 250.699   5
  12   3  -7 184.076 221.919   5
  12   3  -7 156.424 277.221   0
  12  -3  -6 264.083 244.980   5
  12   3  -6 158.508 222.511   5
  12   3  -6 175.335 256.349   0
  12  -3  -5 130.640 234.832   5
  12   3  -5 12.9885 254.831   0
  12  -3  -4 19.9272 230.780   5
  12   3  -4 295.286 233.970   0
  12  -3  -3 513.830 238.481   5
  12   3  -3 96.3041 231.502   0
  12  -3  -2 219.755 226.153   5
  12   3  -2 348.265 237.555   0
  12  -3  -1 134.329 230.782   5
  12   3  -1 199.511 229.116   0
  12  -3   0 430.514 233.733   5
  12   3   0 466.156 239.549   0
  12  -3   1 57.4708 225.388   5
  12  -3   2 291.504 226.868   5
  12   3   2 832.266 246.660   0
  12  -3   3 71.8185 217.060   5
  12   3   3 63.8287 243.968   0
  12  -3   4 285.376 225.691   5
 -12   3  -4 90.1411 233.987   7
  12   4 -10 365.352 304.833   0
  12   4  -9-20.5306 272.890   0
  12  -4  -8 152.315 249.329   5
  12   4  -8 190.861 256.394   0
  12   4  -7 2052.84 258.243   0
  12  -4  -7 1863.58 289.780   5
  12  -4  -6 50.4615 250.818   5
  12   4  -6 132.501 229.567   0
  12   4  -5 138.919 234.155   0
  12  -4  -5 218.165 245.647   5
  12   4  -4 44.2467 231.818   0
  12   4  -3 683.882 232.652   0
  12  -4  -3 537.281 244.547   5
  12   4  -2-22.1991 226.467   0
  12   4  -1 599.585 222.149   0
  12  -4  -1 260.929 247.686   5
  12  -4   0 215.135 236.021   5
  12   4   1 206.715 218.772   0
  12  -4   2 355.057 232.792   5
  12   4   2 333.094 227.913   0
  12  -4   3 163.776 231.442   5
  12   4   3 67.4920 235.712   0
  12   5  -9 603.127 280.062   0
  12   5  -8 719.362 283.220   0
  12  -5  -8 722.516 266.219   5
  12   5  -7 2211.19 293.458   0
  12  -5  -7 1682.59 287.666   5
  12  -5  -6 12.4446 253.758   5
  12   5  -5 219.552 253.992   0
  12  -5  -5 177.667 249.846   5
  12   5  -4 110.480 245.357   0
  12  -5  -4 527.478 250.193   5
  12   5  -3 488.489 243.155   0
  12  -5  -3 342.288 251.049   5
  12  -5  -2 14.0637 245.496   5
  12   5  -1 912.532 243.765   0
  12  -5  -1 274.296 261.081   5
  12   5   0 171.300 239.154   0
  12  -5   0 46.0422 255.013   5
  12  -5   1 286.647 252.262   5
  12  -5   1 106.178 175.178   1
  12   5   2 334.614 230.168   0
  12  -6  -6 29.8888 262.727   5
  12   6  -5 427.938 259.679   0
  12  -6  -5 274.101 263.713   5
  12  -6  -4 183.587 261.397   5
  12   6  -4 140.658 249.170   0
  12  -6  -3 247.747 262.730   5
  12   6  -3 32.2731 244.344   0
  12  -6  -2 251.311 271.204   5
  12   6  -2 78.5550 246.208   0
  12  -6  -1 371.162 284.986   5
  12   6  -1 624.961 245.248   0
  13   0  -8 28.9973 244.998   5
  13   0  -6 183.599 236.682   5
  13   0  -5 176.261 234.640   5
  13   0  -4 356.403 235.574   5
  13   0  -3 296.738 227.649   5
  13   0  -2 215.959 228.152   5
  13   0  -1-19.9197 219.607   5
  13   0   0 151.851 213.887   5
  13   0   1 169.535 217.650   5
  13  -1  -8 370.406 253.286   5
  13   1  -8 246.169 244.897   5
  13  -1  -7-26.7849 250.124   5
  13   1  -7 30.2403 232.195   5
  13  -1  -6 44.9812 244.108   5
  13   1  -6 175.442 232.959   5
  13   1  -6 9.18279 291.727   0
  13  -1  -5 225.259 245.998   5
  13   1  -5 220.051 230.635   5
  13   1  -5 486.654 280.530   0
  13  -1  -4 397.603 247.322   5
  13   1  -4 280.101 233.889   5
  13   1  -4 553.736 277.638   0
  13  -1  -3 67.9758 225.931   5
  13   1  -3-24.1783 263.551   0
  13  -1  -2 295.004 225.959   5
  13   1  -2 43.7126 220.159   5
  13   1  -2 359.528 261.604   0
  13  -1  -1 79.8751 230.584   5
  13   1  -1 167.888 261.657   0
  13  -1   0 187.330 221.850   5
  13  -1   1 212.941 224.924   5
  13  -1   2 176.963 220.461   5
  13   2  -9 402.318 252.565   5
  13   2  -8 181.358 247.513   5
  13  -2  -7 377.418 259.037   5
  13   2  -7 31.2326 241.542   5
  13   2  -7 27.0348 303.832   0
  13   2  -6 72.0732 229.443   5
  13  -2  -5 10.9014 252.921   5
  13   2  -5 195.159 224.992   5
  13   2  -5 115.296 284.725   0
  13   2  -4 186.355 272.304   0
  13  -2  -3 503.987 242.430   5
  13   2  -3 457.739 272.279   0
  13  -2  -2 196.695 231.521   5
  13   2  -2 169.241 269.045   0
  13  -2  -1 118.333 231.116   5
  13   2  -1 91.4804 260.398   0
  13   2   0 332.523 271.661   0
  13  -2   1 313.274 232.109   5
  13   2   1 76.2403 268.185   0
  13   3  -9 0.00000 242.100   5
  13   3  -8 93.4368 245.767   5
  13  -3  -5 649.305 273.589   5
  13  -3  -4 135.730 252.987   5
  13  -3  -3 18.6399 244.031   5
  13   3  -3 227.285 271.690   0
  13  -3  -2-8.26553 235.506   5
  13   3  -2 457.287 262.772   0
  13  -3  -1 58.6607 230.979   5
;
_shelx_hkl_checksum   91647

 
data_LAM_ethanol_form_I
 
_audit_creation_method            'SHELXL-2014/7'
_shelx_SHELXL_version_number      '2014/7'
_chemical_name_systematic         ?
_chemical_name_common             ?
_chemical_melting_point           ?
_chemical_formula_moiety          
'C9 H7 Cl2 N5, C2 H6 O'
_chemical_formula_sum
 'C11 H13 Cl2 N5 O' 
_chemical_formula_weight          302.16

loop_
 _atom_type_symbol
 _atom_type_description
 _atom_type_scat_dispersion_real
 _atom_type_scat_dispersion_imag
 _atom_type_scat_source
 'C'  'C'   0.0181   0.0091
 'International Tables Vol C Tables 4.2.6.8 and 6.1.1.4'
 'H'  'H'   0.0000   0.0000
 'International Tables Vol C Tables 4.2.6.8 and 6.1.1.4'
 'Cl'  'Cl'   0.3639   0.7018
 'International Tables Vol C Tables 4.2.6.8 and 6.1.1.4'
 'N'  'N'   0.0311   0.0180
 'International Tables Vol C Tables 4.2.6.8 and 6.1.1.4'
 'O'  'O'   0.0492   0.0322
 'International Tables Vol C Tables 4.2.6.8 and 6.1.1.4'
 
_space_group_crystal_system       monoclinic
_space_group_IT_number            14
_space_group_name_H-M_alt         'P 21/n'
_space_group_name_Hall            '-P 2yn'
 
_shelx_space_group_comment
;
The symmetry employed for this shelxl refinement is uniquely defined
by the following loop, which should always be used as a source of
symmetry information in preference to the above space-group names.
They are only intended as comments.
;
 
loop_
 _space_group_symop_operation_xyz
 'x, y, z'
 '-x+1/2, y+1/2, -z+1/2'
 '-x, -y, -z'
 'x-1/2, -y-1/2, z-1/2'
 
_cell_length_a                    7.6894(3)
_cell_length_b                    11.3816(4)
_cell_length_c                    15.9147(5)
_cell_angle_alpha                 90
_cell_angle_beta                  92.710(3)
_cell_angle_gamma                 90
_cell_volume                      1391.26(9)
_cell_formula_units_Z             4
_cell_measurement_temperature     296(2)
_cell_measurement_reflns_used   4792
_cell_measurement_theta_min     3.8806
_cell_measurement_theta_max     72.5901
 
_exptl_crystal_description        prism
_exptl_crystal_colour             colourless
_exptl_crystal_density_meas       ?
_exptl_crystal_density_method     ?
_exptl_crystal_density_diffrn     1.443          
_exptl_crystal_F_000              624
_exptl_transmission_factor_min    ?
_exptl_transmission_factor_max    ?
_exptl_crystal_size_max           0.50
_exptl_crystal_size_mid           0.50
_exptl_crystal_size_min           0.30
_exptl_absorpt_coefficient_mu     4.211
_shelx_estimated_absorpt_T_min    ?
_shelx_estimated_absorpt_T_max    ?
_exptl_absorpt_correction_type    'multi-scan'
_exptl_absorpt_correction_T_min   0.54950
_exptl_absorpt_correction_T_max   1.00000
_exptl_absorpt_process_details    
;
CrysAlisPro, Agilent Technologies,
Version 1.171.36.21.
Empirical absorption correction using 
spherical harmonics,
implemented in SCALE3 ABSPACK scaling algorithm.
;
_exptl_absorpt_special_details    ?
_diffrn_ambient_temperature       296(2)
_diffrn_radiation_wavelength      1.54184
_diffrn_radiation_type            CuK\a
_diffrn_source                    
'Enhance (Cu) X-ray Source'
_diffrn_measurement_device_type   
'Xcalibur, Sapphire3, Gemini'
_diffrn_measurement_method        '\w scans'
_diffrn_detector_area_resol_mean  ?
_diffrn_reflns_number             12626
_diffrn_reflns_av_unetI/netI      0.0221
_diffrn_reflns_av_R_equivalents   0.0294
_diffrn_reflns_limit_h_min        -9
_diffrn_reflns_limit_h_max        9
_diffrn_reflns_limit_k_min        -13
_diffrn_reflns_limit_k_max        9
_diffrn_reflns_limit_l_min        -19
_diffrn_reflns_limit_l_max        19
_diffrn_reflns_theta_min          4.779
_diffrn_reflns_theta_max          69.994
_diffrn_reflns_theta_full         67.684
_diffrn_measured_fraction_theta_max   1.000
_diffrn_measured_fraction_theta_full  1.000
_diffrn_reflns_Laue_measured_fraction_max    1.000
_diffrn_reflns_Laue_measured_fraction_full   1.000
_diffrn_reflns_point_group_measured_fraction_max   1.000
_diffrn_reflns_point_group_measured_fraction_full  1.000
_reflns_number_total              2638
_reflns_number_gt                 2412
_reflns_threshold_expression      'I > 2\s(I)'
_reflns_Friedel_coverage          0.000
_reflns_Friedel_fraction_max      .
_reflns_Friedel_fraction_full     .
 
_reflns_special_details
;
 Reflections were merged by SHELXL according to the crystal
 class for the calculation of statistics and refinement.
 
 _reflns_Friedel_fraction is defined as the number of unique
 Friedel pairs measured divided by the number that would be
 possible theoretically, ignoring centric projections and
 systematic absences.
;
 
_computing_data_collection        
'CrysAlis CCD, Oxford Diffraction Ltd.Version 1.171.33.66'
_computing_cell_refinement        
'CrysAlis RED, Oxford Diffraction Ltd.Version 1.171.33.66'
_computing_data_reduction         
'CrysAlis RED, Oxford Diffraction Ltd.Version 1.171.33.66'
_computing_structure_solution   'SHELXS-97 (Sheldrick, 1997)'
_computing_structure_refinement 'SHELXL-2014/7 (Sheldrick, 2014)'
_computing_molecular_graphics     'MERCURY 3.7. (CCDC, 2008)'

_computing_publication_material   'SHELXL-2014/7 (Sheldrick, 2014)'

_refine_special_details           ?
_refine_ls_structure_factor_coef  Fsqd
_refine_ls_matrix_type            full
_refine_ls_weighting_scheme       calc
_refine_ls_weighting_details
'w=1/[\s^2^(Fo^2^)+(0.0601P)^2^+0.4355P] where P=(Fo^2^+2Fc^2^)/3'
_atom_sites_solution_primary      ?
_atom_sites_solution_secondary    ?
_atom_sites_solution_hydrogens    mixed
_refine_ls_hydrogen_treatment     mixed
_refine_ls_extinction_method      none
_refine_ls_extinction_coef        .
_refine_ls_number_reflns          2638
_refine_ls_number_parameters      187
_refine_ls_number_restraints      5
_refine_ls_R_factor_all           0.0413
_refine_ls_R_factor_gt            0.0387
_refine_ls_wR_factor_ref          0.1102
_refine_ls_wR_factor_gt           0.1077
_refine_ls_goodness_of_fit_ref    1.064
_refine_ls_restrained_S_all       1.063
_refine_ls_shift/su_max           0.001
_refine_ls_shift/su_mean          0.000
 
loop_
 _atom_site_label
 _atom_site_type_symbol
 _atom_site_fract_x
 _atom_site_fract_y
 _atom_site_fract_z
 _atom_site_U_iso_or_equiv
 _atom_site_adp_type
 _atom_site_occupancy
 _atom_site_site_symmetry_order  
 _atom_site_calc_flag
 _atom_site_refinement_flags_posn
 _atom_site_refinement_flags_adp
 _atom_site_refinement_flags_occupancy
 _atom_site_disorder_assembly
 _atom_site_disorder_group
Cl1 Cl -0.03838(6) 0.50665(5) 0.17951(3) 0.05642(17) Uani 1 1 d . . . . .
Cl2 Cl 0.25084(8) 0.57327(5) 0.05412(3) 0.0689(2) Uani 1 1 d . . . . .
O1 O 0.4277(2) 0.61783(16) 0.35409(11) 0.0723(5) Uani 1 1 d D . . . .
H1O1 H 0.445(5) 0.655(3) 0.3112(14) 0.109 Uiso 1 1 d D U . . .
N1 N -0.0212(2) 0.23614(14) 0.29808(10) 0.0471(4) Uani 1 1 d . . . . .
N2 N -0.1458(2) 0.20046(14) 0.34940(11) 0.0511(4) Uani 1 1 d . . . . .
N3 N -0.2958(3) 0.23307(17) 0.46746(12) 0.0606(5) Uani 1 1 d D . . . .
H1N3 H -0.313(3) 0.265(2) 0.5152(10) 0.073 Uiso 1 1 d D U . . .
H2N3 H -0.345(3) 0.1683(14) 0.4540(16) 0.073 Uiso 1 1 d D U . . .
N4 N -0.0815(2) 0.36565(13) 0.43869(9) 0.0437(3) Uani 1 1 d . . . . .
N5 N 0.1310(3) 0.49581(15) 0.40440(12) 0.0587(5) Uani 1 1 d D . . . .
H1N5 H 0.212(3) 0.516(2) 0.3722(14) 0.070 Uiso 1 1 d D U . . .
H2N5 H 0.111(3) 0.532(2) 0.4502(10) 0.070 Uiso 1 1 d D U . . .
C1 C 0.2039(2) 0.36481(15) 0.25463(10) 0.0399(4) Uani 1 1 d . . . . .
C2 C 0.1673(2) 0.44488(15) 0.18999(10) 0.0404(4) Uani 1 1 d . . . . .
C3 C 0.2957(3) 0.47549(17) 0.13589(11) 0.0474(4) Uani 1 1 d . . . . .
C4 C 0.4606(3) 0.4290(2) 0.14575(14) 0.0614(6) Uani 1 1 d . . . . .
H4 H 0.5461 0.4503 0.1092 0.074 Uiso 1 1 calc R U . . .
C5 C 0.4981(3) 0.3507(2) 0.21018(15) 0.0660(6) Uani 1 1 d . . . . .
H5 H 0.6096 0.3195 0.2174 0.079 Uiso 1 1 calc R U . . .
C6 C 0.3709(3) 0.31832(19) 0.26401(13) 0.0547(5) Uani 1 1 d . . . . .
H6 H 0.3972 0.2649 0.3070 0.066 Uiso 1 1 calc R U . . .
C7 C 0.0689(2) 0.33129(14) 0.31362(10) 0.0383(4) Uani 1 1 d . . . . .
C8 C -0.1694(2) 0.26724(15) 0.41658(11) 0.0426(4) Uani 1 1 d . . . . .
C9 C 0.0391(2) 0.39963(15) 0.38721(10) 0.0410(4) Uani 1 1 d . . . . .
C10 C 0.5951(4) 0.5790(3) 0.3828(2) 0.0820(8) Uani 1 1 d . . . . .
H10A H 0.6548 0.5460 0.3359 0.098 Uiso 1 1 calc R U . . .
H10B H 0.5828 0.5174 0.4242 0.098 Uiso 1 1 calc R U . . .
C11 C 0.6990(4) 0.6728(4) 0.4198(3) 0.1063(11) Uani 1 1 d . . . . .
H11A H 0.8110 0.6428 0.4384 0.159 Uiso 1 1 calc R U . . .
H11B H 0.7135 0.7334 0.3787 0.159 Uiso 1 1 calc R U . . .
H11C H 0.6416 0.7048 0.4670 0.159 Uiso 1 1 calc R U . . .
 
loop_
 _atom_site_aniso_label
 _atom_site_aniso_U_11
 _atom_site_aniso_U_22
 _atom_site_aniso_U_33
 _atom_site_aniso_U_23
 _atom_site_aniso_U_13
 _atom_site_aniso_U_12
Cl1 0.0477(3) 0.0644(3) 0.0573(3) 0.0135(2) 0.0038(2) 0.0077(2)
Cl2 0.0865(4) 0.0744(4) 0.0471(3) 0.0179(2) 0.0155(3) -0.0008(3)
O1 0.0537(8) 0.0858(11) 0.0775(11) 0.0391(9) 0.0029(8) -0.0127(8)
N1 0.0526(9) 0.0448(8) 0.0441(8) -0.0096(6) 0.0067(7) -0.0047(7)
N2 0.0549(9) 0.0462(8) 0.0530(9) -0.0088(7) 0.0088(7) -0.0129(7)
N3 0.0665(11) 0.0592(10) 0.0578(10) -0.0073(8) 0.0213(9) -0.0248(9)
N4 0.0510(8) 0.0446(8) 0.0362(7) -0.0051(6) 0.0114(6) -0.0098(6)
N5 0.0734(12) 0.0565(10) 0.0489(9) -0.0196(7) 0.0295(8) -0.0279(8)
C1 0.0468(9) 0.0393(8) 0.0338(8) -0.0057(6) 0.0061(7) 0.0006(7)
C2 0.0449(9) 0.0407(8) 0.0357(8) -0.0054(7) 0.0040(7) 0.0011(7)
C3 0.0590(11) 0.0489(10) 0.0352(9) -0.0005(7) 0.0110(8) -0.0019(8)
C4 0.0571(12) 0.0741(14) 0.0551(12) -0.0003(10) 0.0254(10) 0.0030(10)
C5 0.0514(11) 0.0812(15) 0.0667(13) 0.0047(12) 0.0176(10) 0.0189(11)
C6 0.0567(11) 0.0585(11) 0.0495(10) 0.0062(9) 0.0098(9) 0.0155(9)
C7 0.0447(9) 0.0367(8) 0.0337(8) -0.0007(6) 0.0036(6) 0.0021(6)
C8 0.0438(9) 0.0412(9) 0.0429(9) 0.0020(7) 0.0031(7) -0.0047(7)
C9 0.0482(9) 0.0389(8) 0.0363(8) -0.0029(7) 0.0074(7) -0.0049(7)
C10 0.0804(17) 0.0743(16) 0.0897(19) 0.0161(14) -0.0134(14) 0.0052(13)
C11 0.0803(19) 0.118(3) 0.118(3) 0.018(2) -0.0202(19) -0.0163(18)
 
_geom_special_details
;
 All esds (except the esd in the dihedral angle between two l.s. planes)
 are estimated using the full covariance matrix.  The cell esds are taken
 into account individually in the estimation of esds in distances, angles
 and torsion angles; correlations between esds in cell parameters are only
 used when they are defined by crystal symmetry.  An approximate (isotropic)
 treatment of cell esds is used for estimating esds involving l.s. planes.
;
 
loop_
 _geom_bond_atom_site_label_1
 _geom_bond_atom_site_label_2
 _geom_bond_distance
 _geom_bond_site_symmetry_2
 _geom_bond_publ_flag
Cl1 C2 1.7318(18) . ?
Cl2 C3 1.7345(19) . ?
O1 C10 1.416(3) . ?
O1 H1O1 0.820(10) . ?
N1 C7 1.303(2) . ?
N1 N2 1.351(2) . ?
N2 C8 1.331(2) . ?
N3 C8 1.351(2) . ?
N3 H1N3 0.857(10) . ?
N3 H2N3 0.851(10) . ?
N4 C9 1.324(2) . ?
N4 C8 1.346(2) . ?
N5 C9 1.324(2) . ?
N5 H1N5 0.857(10) . ?
N5 H2N5 0.859(10) . ?
C1 C6 1.390(3) . ?
C1 C2 1.393(2) . ?
C1 C7 1.482(2) . ?
C2 C3 1.385(3) . ?
C3 C4 1.376(3) . ?
C4 C5 1.379(3) . ?
C4 H4 0.9300 . ?
C5 C6 1.380(3) . ?
C5 H5 0.9300 . ?
C6 H6 0.9300 . ?
C7 C9 1.433(2) . ?
C10 C11 1.442(5) . ?
C10 H10A 0.9700 . ?
C10 H10B 0.9700 . ?
C11 H11A 0.9600 . ?
C11 H11B 0.9600 . ?
C11 H11C 0.9600 . ?
 
loop_
 _geom_angle_atom_site_label_1
 _geom_angle_atom_site_label_2
 _geom_angle_atom_site_label_3
 _geom_angle
 _geom_angle_site_symmetry_1
 _geom_angle_site_symmetry_3
 _geom_angle_publ_flag
C10 O1 H1O1 105(3) . . ?
C7 N1 N2 121.41(15) . . ?
C8 N2 N1 116.20(15) . . ?
C8 N3 H1N3 123.6(19) . . ?
C8 N3 H2N3 114.9(18) . . ?
H1N3 N3 H2N3 120(3) . . ?
C9 N4 C8 116.04(15) . . ?
C9 N5 H1N5 119.7(18) . . ?
C9 N5 H2N5 117.2(18) . . ?
H1N5 N5 H2N5 123(3) . . ?
C6 C1 C2 118.79(16) . . ?
C6 C1 C7 120.34(16) . . ?
C2 C1 C7 120.86(15) . . ?
C3 C2 C1 119.92(16) . . ?
C3 C2 Cl1 120.84(14) . . ?
C1 C2 Cl1 119.24(13) . . ?
C4 C3 C2 120.83(18) . . ?
C4 C3 Cl2 118.79(15) . . ?
C2 C3 Cl2 120.38(15) . . ?
C3 C4 C5 119.53(19) . . ?
C3 C4 H4 120.2 . . ?
C5 C4 H4 120.2 . . ?
C4 C5 C6 120.3(2) . . ?
C4 C5 H5 119.9 . . ?
C6 C5 H5 119.9 . . ?
C5 C6 C1 120.65(19) . . ?
C5 C6 H6 119.7 . . ?
C1 C6 H6 119.7 . . ?
N1 C7 C9 120.14(16) . . ?
N1 C7 C1 118.41(15) . . ?
C9 C7 C1 121.43(15) . . ?
N2 C8 N4 126.82(16) . . ?
N2 C8 N3 116.49(16) . . ?
N4 C8 N3 116.69(17) . . ?
N4 C9 N5 119.76(16) . . ?
N4 C9 C7 119.38(15) . . ?
N5 C9 C7 120.86(16) . . ?
O1 C10 C11 112.2(3) . . ?
O1 C10 H10A 109.2 . . ?
C11 C10 H10A 109.2 . . ?
O1 C10 H10B 109.2 . . ?
C11 C10 H10B 109.2 . . ?
H10A C10 H10B 107.9 . . ?
C10 C11 H11A 109.5 . . ?
C10 C11 H11B 109.5 . . ?
H11A C11 H11B 109.5 . . ?
C10 C11 H11C 109.5 . . ?
H11A C11 H11C 109.5 . . ?
H11B C11 H11C 109.5 . . ?
 
loop_
 _geom_torsion_atom_site_label_1
 _geom_torsion_atom_site_label_2
 _geom_torsion_atom_site_label_3
 _geom_torsion_atom_site_label_4
 _geom_torsion
 _geom_torsion_site_symmetry_1
 _geom_torsion_site_symmetry_2
 _geom_torsion_site_symmetry_3
 _geom_torsion_site_symmetry_4
 _geom_torsion_publ_flag
C7 N1 N2 C8 -0.6(3) . . . . ?
C6 C1 C2 C3 0.9(3) . . . . ?
C7 C1 C2 C3 179.62(16) . . . . ?
C6 C1 C2 Cl1 -178.15(14) . . . . ?
C7 C1 C2 Cl1 0.6(2) . . . . ?
C1 C2 C3 C4 -0.9(3) . . . . ?
Cl1 C2 C3 C4 178.08(16) . . . . ?
C1 C2 C3 Cl2 178.96(13) . . . . ?
Cl1 C2 C3 Cl2 -2.0(2) . . . . ?
C2 C3 C4 C5 0.2(3) . . . . ?
Cl2 C3 C4 C5 -179.65(19) . . . . ?
C3 C4 C5 C6 0.5(4) . . . . ?
C4 C5 C6 C1 -0.6(4) . . . . ?
C2 C1 C6 C5 -0.1(3) . . . . ?
C7 C1 C6 C5 -178.9(2) . . . . ?
N2 N1 C7 C9 1.1(3) . . . . ?
N2 N1 C7 C1 179.81(16) . . . . ?
C6 C1 C7 N1 -85.8(2) . . . . ?
C2 C1 C7 N1 95.5(2) . . . . ?
C6 C1 C7 C9 92.9(2) . . . . ?
C2 C1 C7 C9 -85.8(2) . . . . ?
N1 N2 C8 N4 -0.4(3) . . . . ?
N1 N2 C8 N3 178.98(17) . . . . ?
C9 N4 C8 N2 0.9(3) . . . . ?
C9 N4 C8 N3 -178.48(18) . . . . ?
C8 N4 C9 N5 179.81(19) . . . . ?
C8 N4 C9 C7 -0.4(2) . . . . ?
N1 C7 C9 N4 -0.5(3) . . . . ?
C1 C7 C9 N4 -179.23(16) . . . . ?
N1 C7 C9 N5 179.22(19) . . . . ?
C1 C7 C9 N5 0.5(3) . . . . ?
 
_refine_diff_density_max    0.266
_refine_diff_density_min   -0.452
_refine_diff_density_rms    0.060

_shelx_res_file
;

    shelx.res created by SHELXL-2014/7

TITL exp_22
CELL  1.54184   7.6894  11.3816  15.9147   90.000   92.710   90.000
ZERR     4.00   0.0003   0.0004   0.0005    0.000    0.003    0.000
LATT   1
SYMM  1/2 - X, 1/2 + Y, 1/2 - Z
SFAC  C    H  cl   N    O
UNIT  44   52  8   20   4
MERG   2
OMIT    -1.00 140.00
FMAP   2
PLAN  100
dfix 0.86 0.01 n3 h1n3 n3 h2n3 n5 h1n5 n5 h2n5
dfix 0.82 0.01 o1 h1o1
bond $H
ACTA
CONF
htab
L.S.   8
TEMP    23.00
WGHT    0.060100    0.435500
FVAR       6.50555
CL1   3   -0.038383    0.506653    0.179509    11.00000    0.04770    0.06441 =
         0.05727    0.01353    0.00384    0.00767
CL2   3    0.250844    0.573268    0.054119    11.00000    0.08646    0.07440 =
         0.04714    0.01794    0.01545   -0.00079
O1    5    0.427717    0.617835    0.354087    11.00000    0.05369    0.08584 =
         0.07749    0.03909    0.00290   -0.01275
H1O1  2    0.444796    0.655121    0.311161    11.00000   -1.50000
N1    4   -0.021222    0.236142    0.298079    11.00000    0.05265    0.04483 =
         0.04411   -0.00964    0.00669   -0.00467
N2    4   -0.145841    0.200461    0.349401    11.00000    0.05491    0.04617 =
         0.05296   -0.00883    0.00880   -0.01289
N3    4   -0.295757    0.233069    0.467456    11.00000    0.06651    0.05923 =
         0.05780   -0.00734    0.02128   -0.02479
H1N3  2   -0.312555    0.264831    0.515190    11.00000   -1.20000
H2N3  2   -0.344867    0.168313    0.453965    11.00000   -1.20000
N4    4   -0.081542    0.365650    0.438690    11.00000    0.05105    0.04464 =
         0.03623   -0.00509    0.01143   -0.00983
N5    4    0.131025    0.495813    0.404398    11.00000    0.07336    0.05651 =
         0.04886   -0.01961    0.02954   -0.02792
H1N5  2    0.212161    0.516112    0.372245    11.00000   -1.20000
H2N5  2    0.110906    0.532128    0.450245    11.00000   -1.20000
C1    1    0.203927    0.364809    0.254629    11.00000    0.04684    0.03930 =
         0.03383   -0.00565    0.00609    0.00061
C2    1    0.167321    0.444882    0.189990    11.00000    0.04487    0.04074 =
         0.03574   -0.00542    0.00400    0.00105
C3    1    0.295671    0.475493    0.135889    11.00000    0.05900    0.04894 =
         0.03520   -0.00049    0.01103   -0.00189
C4    1    0.460557    0.429014    0.145748    11.00000    0.05714    0.07414 =
         0.05515   -0.00029    0.02540    0.00299
AFIX  43
H4    2    0.546069    0.450285    0.109229    11.00000   -1.20000
AFIX   0
C5    1    0.498114    0.350652    0.210179    11.00000    0.05142    0.08115 =
         0.06671    0.00468    0.01761    0.01888
AFIX  43
H5    2    0.609613    0.319468    0.217385    11.00000   -1.20000
AFIX   0
C6    1    0.370922    0.318317    0.264008    11.00000    0.05672    0.05847 =
         0.04947    0.00618    0.00981    0.01547
AFIX  43
H6    2    0.397184    0.264904    0.306975    11.00000   -1.20000
AFIX   0
C7    1    0.068889    0.331287    0.313619    11.00000    0.04474    0.03667 =
         0.03374   -0.00069    0.00361    0.00208
C8    1   -0.169417    0.267240    0.416578    11.00000    0.04380    0.04115 =
         0.04294    0.00198    0.00315   -0.00465
C9    1    0.039122    0.399634    0.387215    11.00000    0.04815    0.03893 =
         0.03631   -0.00292    0.00742   -0.00493
C10   1    0.595144    0.579046    0.382810    11.00000    0.08044    0.07427 =
         0.08972    0.01614   -0.01336    0.00524
AFIX  23
H10A  2    0.654799    0.546030    0.335918    11.00000   -1.20000
H10B  2    0.582827    0.517393    0.424187    11.00000   -1.20000
AFIX   0
C11   1    0.698978    0.672835    0.419819    11.00000    0.08033    0.11822 =
         0.11806    0.01786   -0.02019   -0.01630
AFIX  33
H11A  2    0.810975    0.642802    0.438367    11.00000   -1.50000
H11B  2    0.713514    0.733384    0.378746    11.00000   -1.50000
H11C  2    0.641569    0.704758    0.466983    11.00000   -1.50000
AFIX   0
HKLF    4

REM  exp_22
REM R1 =  0.0387 for    2412 Fo > 4sig(Fo)  and  0.0413 for all    2638 data
REM    187 parameters refined using      5 restraints

END

WGHT      0.0586      0.4596

REM Instructions for potential hydrogen bonds
EQIV $1 -x+1/2, y+1/2, -z+1/2
HTAB O1 N1_$1
EQIV $2 -x, -y+1, -z+1
HTAB N3 O1_$2
EQIV $3 -x-1/2, y-1/2, -z+1/2
HTAB N3 Cl1_$3
HTAB N5 O1
HTAB N5 N4_$2
EQIV $4 x+1/2, -y+3/2, z+1/2
HTAB C11 Cl2_$4

REM Highest difference peak  0.266,  deepest hole -0.452,  1-sigma level  0.060
Q1    1   0.7479  0.6295  0.3754  11.00000  0.05    0.27
Q2    1  -0.0138  0.4589  0.1440  11.00000  0.05    0.21
Q3    1   0.1505  0.5358  0.0250  11.00000  0.05    0.18
Q4    1   0.2858  0.3622  0.2647  11.00000  0.05    0.17
Q5    1   0.2579  0.4906  0.1792  11.00000  0.05    0.16
Q6    1   0.4428  0.3149  0.3388  11.00000  0.05    0.16
Q7    1   0.3062  0.5567  0.2240  11.00000  0.05    0.16
Q8    1   0.0790  0.4585  0.1831  11.00000  0.05    0.15
Q9    1  -0.3808  0.1370  0.5781  11.00000  0.05    0.15
Q10   1   0.1927  0.4313  0.2382  11.00000  0.05    0.14
Q11   1   0.3417  0.3077  0.3821  11.00000  0.05    0.14
Q12   1   0.5717  0.6009  0.4465  11.00000  0.05    0.14
Q13   1   0.6857  0.6711  0.5590  11.00000  0.05    0.13
Q14   1   0.5527  0.5817  0.4781  11.00000  0.05    0.13
Q15   1   0.7566  0.6492  0.3048  11.00000  0.05    0.13
Q16   1   0.6505  0.6419  0.5025  11.00000  0.05    0.13
Q17   1   0.1454  0.3543  0.2881  11.00000  0.05    0.13
Q18   1   0.8234  0.3601  0.2024  11.00000  0.05    0.13
Q19   1  -0.0711  0.4524  0.0740  11.00000  0.05    0.12
Q20   1   0.4690  0.3871  0.4537  11.00000  0.05    0.12
Q21   1   0.0611  0.3911  0.0971  11.00000  0.05    0.12
Q22   1   0.0365  0.3790  0.3403  11.00000  0.05    0.12
Q23   1  -0.0068  0.5828  0.4182  11.00000  0.05    0.12
Q24   1   0.3777  0.4919  0.1585  11.00000  0.05    0.12
Q25   1   0.1711  0.3830  0.2068  11.00000  0.05    0.12
Q26   1   0.0879  0.5412  0.2851  11.00000  0.05    0.12
Q27   1  -0.2023  0.1584  0.3409  11.00000  0.05    0.12
Q28   1   0.4370  0.7987  0.3674  11.00000  0.05    0.12
Q29   1   0.1501  0.5190  0.2964  11.00000  0.05    0.12
Q30   1  -0.0975  0.2051  0.3975  11.00000  0.05    0.11
Q31   1   0.3821  0.7493  0.3775  11.00000  0.05    0.11
Q32   1   0.4290  0.7113  0.3756  11.00000  0.05    0.11
Q33   1   0.8605  0.6156  0.3955  11.00000  0.05    0.11
Q34   1   0.4890  0.7768  0.3598  11.00000  0.05    0.11
Q35   1   0.7093  0.4793  0.1132  11.00000  0.05    0.11
Q36   1  -0.1547  0.0828  0.4193  11.00000  0.05    0.11
Q37   1   0.2200  0.5065 -0.0590  11.00000  0.05    0.11
Q38   1   0.0458  0.3224  0.1163  11.00000  0.05    0.11
Q39   1   0.6589  0.7675  0.3978  11.00000  0.05    0.11
Q40   1   0.4958  0.5641  0.1567  11.00000  0.05    0.11
Q41   1  -0.2505  0.3114  0.3048  11.00000  0.05    0.11
Q42   1   0.8083  0.7427  0.5444  11.00000  0.05    0.11
Q43   1  -0.1816  0.1948  0.5223  11.00000  0.05    0.11
Q44   1   1.0309  0.7036  0.4540  11.00000  0.05    0.11
Q45   1   0.1813  0.4289  0.1456  11.00000  0.05    0.11
Q46   1   0.0850  0.4464  0.0835  11.00000  0.05    0.11
Q47   1   0.5667  0.8081  0.3199  11.00000  0.05    0.10
Q48   1   0.5799  0.4970  0.1373  11.00000  0.05    0.10
Q49   1   0.0761  0.5077  0.0030  11.00000  0.05    0.10
Q50   1   0.1331  0.5079 -0.0355  11.00000  0.05    0.10
Q51   1   0.5376  0.3389  0.3277  11.00000  0.05    0.10
Q52   1  -0.1186  0.3217  0.4222  11.00000  0.05    0.10
Q53   1  -0.0317  0.3706  0.5003  11.00000  0.05    0.10
Q54   1   0.0644  0.5525  0.3347  11.00000  0.05    0.10
Q55   1   0.9033  0.5645  0.3557  11.00000  0.05    0.10
Q56   1   0.6011  0.4809  0.3843  11.00000  0.05    0.10
Q57   1   0.6278  0.7696  0.3022  11.00000  0.05    0.10
Q58   1  -0.2813  0.2472  0.3098  11.00000  0.05    0.10
Q59   1   0.5279  0.5429  0.1733  11.00000  0.05    0.09
Q60   1   0.0145  0.3550  0.4340  11.00000  0.05    0.09
Q61   1   0.0358  0.4645  0.3788  11.00000  0.05    0.09
Q62   1  -0.1836  0.2128  0.4653  11.00000  0.05    0.09
Q63   1   0.4017  0.7141  0.0352  11.00000  0.05    0.09
Q64   1   0.6615  0.3195  0.2874  11.00000  0.05    0.09
Q65   1   0.6279  0.3375  0.2999  11.00000  0.05    0.08
Q66   1   0.6742  0.3779  0.2398  11.00000  0.05    0.08
Q67   1   0.9206  0.7185  0.5030  11.00000  0.05    0.08
Q68   1   0.5007  0.4390  0.1457  11.00000  0.05    0.08
Q69   1  -0.0977  0.0749  0.3575  11.00000  0.05    0.08
Q70   1   0.0000  0.5091  0.2389  11.00000  0.05    0.08
Q71   1   0.7420  0.2662  0.2370  11.00000  0.05    0.08
Q72   1   0.6898  0.8877  0.3761  11.00000  0.05    0.08
Q73   1   0.2459  0.6379  0.1622  11.00000  0.05    0.08
Q74   1   0.8216  0.6793  0.4441  11.00000  0.05    0.08
Q75   1  -0.2964  0.1403  0.4808  11.00000  0.05    0.07
Q76   1   0.7695  0.5792  0.4902  11.00000  0.05    0.07
Q77   1   0.3512  0.2129  0.3000  11.00000  0.05    0.07
Q78   1  -0.1131  0.6247  0.2805  11.00000  0.05    0.07
Q79   1  -0.0404  0.3816  0.4061  11.00000  0.05    0.07
Q80   1  -0.2046  0.2567  0.3536  11.00000  0.05    0.07
Q81   1   0.4315  0.6344  0.2961  11.00000  0.05    0.07
Q82   1   0.3749  0.6643  0.0653  11.00000  0.05    0.07
Q83   1   0.4936  0.2988  0.0391  11.00000  0.05    0.07
Q84   1  -0.1008  0.1454  0.4820  11.00000  0.05    0.07
Q85   1  -0.5208  0.0738  0.5267  11.00000  0.05    0.07
Q86   1   0.3445  0.5319  0.0485  11.00000  0.05    0.07
Q87   1  -0.4299  0.0433  0.4413  11.00000  0.05    0.07
Q88   1  -0.0086  0.1938  0.4363  11.00000  0.05    0.07
Q89   1  -0.0730  0.4837  0.3040  11.00000  0.05    0.07
Q90   1   0.3769  0.6026  0.1153  11.00000  0.05    0.07
Q91   1  -0.2082  0.1547  0.4774  11.00000  0.05    0.07
Q92   1  -0.1522  0.4050  0.2863  11.00000  0.05    0.07
Q93   1  -0.0269  0.2078  0.2562  11.00000  0.05    0.07
Q94   1   0.4438  0.1848  0.3226  11.00000  0.05    0.06
Q95   1   0.3171  0.6607  0.1271  11.00000  0.05    0.06
Q96   1   0.6263  0.2649  0.2217  11.00000  0.05    0.06
Q97   1   0.7957  0.5062  0.4456  11.00000  0.05    0.06
Q98   1   0.7241  0.6748  0.4406  11.00000  0.05    0.06
Q99   1   0.8700  0.5735  0.4797  11.00000  0.05    0.05
Q100  1   0.1303  0.6200  0.0352  11.00000  0.05    0.05
;
_shelx_res_checksum   57692

_shelx_hkl_file
;
   0   0   3 11.1839 20.7030   1
   0   0   3 6.28806 11.4096   4
   0   0  -3 28.0386 22.2753   2
   0   0  -4 205928. 4983.14   2
   0   0   4 208280. 5048.03   1
   0   0   4 205717. 4931.43   4
   0   0   5 116.460 30.3240  12
   0   0  -5 57.4791 37.7717   2
   0   0   5 137.250 26.6766   4
   0   0   5 31.6893 26.6977   1
   0   0   6 467.277 48.4855   4
   0   0  -6 440.109 71.7401   2
   0   0   6 590.055 67.2711  12
   0   0   7 52.2818 25.2573   4
   0   0  -7-25.7510 44.7369   2
   0   0  -8 164059. 4103.23   2
   0   0   8 162430. 4042.30  12
   0   0   9 22.3778 32.1610  12
   0   0   9 14.3206 29.2713   5
   0   0  -9 33.4572 50.2956   2
   0   0 -10 24743.8 867.630   2
   0   0 -10 23645.1 887.249   3
   0   0  10 26036.7 808.277  12
   0   0 -11 171.619 112.803   3
   0   0 -12 2297.59 244.915   3
   0   0 -13 40.6452 43.9727  33
   0   0 -13-7.01714 35.8810  24
   0   0 -14 5734.95 364.971  24
   0   0 -14 4889.15 364.264  29
   0   0 -14 5330.30 375.641  31
   0   0 -14 5227.04 366.115  14
   0   0 -15 4.60620 50.0585  14
   0   0 -15-36.9413 72.3057  31
   0   0 -15 65.9185 60.6922  29
   0   0 -15 25.1296 43.3606  24
   0   0 -16 17662.0 735.249  14
   0   0 -16 17067.7 741.023  29
   0   0 -17 19.4416 54.9376  29
   0   0 -17-14.3167 63.1075  14
   0   0 -18 164.898 65.8017  29
   0   0 -18 238.209 72.9802  50
   0   0 -18 100.061 56.0365  14
   0   0 -19-74.1779 48.7183  29
   0   0 -19-32.4553 36.7595  50
   0   1   0 235.889 45.0259   1
   0  -1  -1 24433.8 611.448   3
   0  -1   1 24707.7 610.705   4
   0   1  -2 107065. 2583.24   2
   0  -1   2 107866. 2590.54   4
   0  -1  -2 109016. 2603.15   3
   0   1   2 99521.2 2759.01   1
   0  -1  -3 75549.9 1930.51   3
   0   1   3 72374.8 2095.72   1
   0  -1   3 78550.3 1907.57   4
   0   1  -3 76526.3 1911.99   2
   0  -1   3 79853.9 1880.31   5
   0  -1  -4 42600.0 1103.26  11
   0  -1   4 43031.8 1096.61  12
   0  -1   4 42900.4 1037.84   5
   0   1  -4 39794.2 1077.91   2
   0  -1   4 40996.1 1063.31   4
   0   1   4 39230.7 1257.58   1
   0  -1  -4 41035.9 1088.41   2
   0  -1  -4 40066.4 1099.59   3
   0   1  -5 305779. 7512.64   2
   0  -1   5 333842. 7458.10   5
   0   1   5 302827. 7429.81   4
   0  -1  -5 317071. 7526.05   2
   0  -1   5 307633. 7480.04   4
   0  -1   5 322533. 7527.17  12
   0  -1  -5 307374. 7537.23   3
   0   1   5 316122. 7740.77   1
   0  -1  -6 169836. 4239.89   2
   0   1   6 173107. 4163.56  12
   0   1   6 173221. 4127.75   4
   0  -1   6 173132. 4233.92  12
   0   1  -6 167466. 4225.36   2
   0  -1  -6 159797. 4246.00   3
   0  -1   6 168566. 4180.97   4
   0  -1   6 175881. 4155.16   5
   0  -1   7 706.814 66.2311   5
   0  -1   7 772.289 92.9439  12
   0  -1  -7 907.127 136.299   3
   0  -1  -7 756.928 99.4539   2
   0   1  -7 676.659 91.2919   2
   0   1   7 739.434 71.3605  12
   0  -1   7 685.627 71.0419   4
   0  -1  -8 659.361 133.534   3
   0  -1  -8 452.903 88.5827   2
   0  -1   8 630.799 90.3394  12
   0   1  -8 385.652 77.4137   2
   0  -1   9 134156. 3495.96  12
   0   1  -9 135614. 3522.99   2
   0  -1  -9 143967. 3555.86   2
   0  -1  -9 137176. 3563.91   3
   0  -1 -10 3280.41 247.977   2
   0  -1  10 3119.20 224.033  12
   0  -1 -10 3209.74 259.202   3
   0   1 -10 3237.17 239.169   2
   0  -1 -11 1169.12 156.770   2
   0  -1  11 1338.97 149.594  12
   0  -1 -11 1392.97 180.643   3
   0  -1  12 809.098 119.863  12
   0   1 -12 974.852 187.759   3
   0  -1 -12 601.958 135.074   3
   0   1 -13 7564.86 457.413  29
   0  -1 -13 8101.36 457.427  29
   0   1 -13 7865.88 441.715  24
   0  -1 -13 8124.26 451.865  14
   0   1 -13 7645.64 436.174  33
   0  -1 -13 7464.69 442.462  31
   0  -1 -13 7818.89 415.499  24
   0  -1 -14 1095.44 165.246  31
   0  -1 -14 1014.68 159.200  29
   0  -1 -14 1411.95 186.658  14
   0  -1 -14 1127.99 153.919  24
   0   1 -14 912.561 154.043  29
   0   1 -14 1105.23 164.904  24
   0   1 -15 3354.21 288.701  24
   0  -1 -15 3904.66 287.574  24
   0  -1 -15 3459.01 298.220  31
   0   1 -15 3382.06 294.911  14
   0   1 -15 3398.71 300.471  29
   0  -1 -15 3377.41 296.973  29
   0  -1 -15 3799.76 314.857  14
   0  -1 -16 2074.28 223.763  29
   0  -1 -16 1916.07 214.466  14
   0   1 -16 2140.78 221.774  14
   0   1 -16 2306.25 236.829  29
   0   1 -17 2225.93 214.196  14
   0  -1 -17 2443.83 224.542  14
   0  -1 -17 2183.73 217.662  29
   0   1 -17 2100.00 211.168  29
   0   1 -18 322.340 78.5388  29
   0   1 -18 174.499 65.2562  14
   0  -1 -18 163.302 65.2941  14
   0  -1 -18 286.497 72.0755  50
   0   1 -18 300.646 81.3532  50
   0  -1 -18 330.844 80.5094  29
   0  -1 -19 64.1876 42.7009  29
   0   1 -19 61.3092 44.3165  50
   0   1 -19-74.3374 42.2401  14
   0   2   0 112671. 3042.99   1
   0  -2   0 117541. 2827.90   3
   0   2  -1 69291.3 1961.77   1
   0  -2  -1 73331.3 1815.14   3
   0   2   1 72011.7 2063.38   1
   0  -2  -1 75453.0 1806.23   6
   0   2   2 41.9308 56.2038   1
   0  -2  -2 35.7488 28.8659   3
   0  -2  -2 155.662 27.5703   6
   0   2  -2 16.3983 28.6648   1
   0  -2  -3 281684. 6601.26   3
   0  -2  -3 263710. 6625.06   8
   0   2  -3 274424. 6561.84   2
   0  -2   3 274668. 6590.90   4
   0   2   3 280832. 6929.01   1
   0   2  -4 192408. 4905.66   2
   0  -2   4 203798. 4925.44   4
   0  -2   4 211142. 4862.45   5
   0   2   4 212088. 5283.50   1
   0  -2  -4 209448. 4930.59   2
   0  -2  -4 185066. 4963.64   8
   0  -2  -4 205420. 4945.42   3
   0  -2   5 4159.84 212.850  12
   0  -2  -5 4254.60 215.191  11
   0  -2  -5 3834.24 197.930   2
   0  -2   5 4191.02 151.040   5
   0   2  -5 3795.40 185.207   2
   0  -2   5 4259.34 193.509   4
   0  -2  -5 3873.23 204.971   3
   0   2   5 4300.12 337.182   1
   0   2   6 34239.8 1215.89   1
   0  -2   6 34042.1 855.210   5
   0  -2   6 32552.4 958.670  12
   0  -2   6 32273.1 914.960   4
   0   2  -6 31782.6 923.100   2
   0  -2  -6 32237.0 946.313   2
   0  -2  -6 31273.1 948.940   3
   0   2  -7 40672.1 1168.99   2
   0  -2   7 41772.8 1204.15  12
   0  -2  -7 43705.1 1203.04   2
   0  -2  -7 41217.1 1201.56   3
   0  -2  -8 14412.1 561.323   3
   0  -2  -8 15116.5 564.177   2
   0   2  -8 14832.2 539.456   2
   0  -2   8 14679.3 558.181  12
   0  -2   9 6462.48 340.231  12
   0  -2  -9 5837.30 336.142   3
   0  -2  -9 5909.43 332.358   2
   0  -2 -10 1670.05 176.730   2
   0  -2  10 1519.08 167.657  12
   0  -2 -10 1683.50 182.048   3
   0  -2  11 2631.26 226.758  12
   0  -2 -11 3158.24 255.404   2
   0  -2 -11 3249.04 270.189   3
   0  -2  12 38.8310 47.3353  12
   0  -2 -12 81.7821 69.0903   3
   0  -2  13 8518.75 455.716  39
   0  -2 -13 9338.97 496.139  14
   0   2 -13 9518.15 504.596  24
   0  -2 -13 8913.91 487.076  31
   0  -2  13 9000.88 469.622  12
   0  -2 -13 9006.80 484.801  29
   0   2 -14 10709.5 561.658  24
   0  -2 -14 11180.1 560.471  29
   0  -2 -14 10941.0 557.322  14
   0  -2 -14 10366.1 547.774  31
   0   2 -15 162.022 76.8078  24
   0  -2 -15 102.250 54.9536  14
   0  -2 -15 107.120 75.2364  29
   0  -2 -15 256.390 93.4177  31
   0   2 -16 7628.16 444.510  24
   0  -2 -16 7413.89 436.383  14
   0  -2 -16 7266.54 432.816  29
   0   2 -16 8095.39 432.612  13
   0   2 -16 7647.27 439.444  14
   0  -2 -17 3179.95 258.182  29
   0  -2 -17 2825.70 242.565  14
   0   2 -17 2896.36 240.075  14
   0   2 -17 3472.97 251.388  13
   0   2 -18 2720.82 204.784  14
   0   2 -18 3225.56 210.400  13
   0  -2 -18 2707.26 216.956  29
   0   2 -19 37.8462 37.7114  50
   0  -2 -19 20.8018 39.2844  29
   0   2  19 35.2450 31.9863  45
   0   3   0 5.46095 56.5677   1
   0  -3   0 95.9253 35.1450   3
   0  -3   0 4.24815 32.3655  10
   0  -3  -1 168628. 4120.19   3
   0  -3   1 171901. 4135.40  10
   0  -3  -1 169832. 4106.52   6
   0   3  -1 161864. 4387.52   1
   0   3   1 172879. 4515.58   1
   0  -3  -2 131246. 3333.22   3
   0   3   2 139151. 3756.35   1
   0  -3  -2 140016. 3312.86   6
   0  -3   2 139058. 3329.15   8
   0  -3  -3 148004. 3672.74   8
   0  -3  -3 143941. 3635.42   3
   0   3   3 155275. 4088.04   1
   0  -3  -3 146965. 3658.53  10
   0  -3  -3 149636. 3597.78   2
   0  -3   3 148608. 3652.36  12
   0  -3   3 149168. 3620.01   8
   0  -3  -3 148660. 3640.63  11
   0   3   4 320224. 7751.79   1
   0  -3   4 295273. 7289.38  12
   0  -3  -4 295208. 7307.44   8
   0  -3  -4 299625. 7239.04   2
   0  -3  -4 300630. 7278.38  11
   0  -3   4 312013. 7240.13   8
   0  -3  -4 293384. 7265.74   3
   0  -3  -5 38320.0 1117.39   8
   0  -3   5 39843.3 1044.96   8
   0   3   5 40352.6 1449.87   1
   0  -3  -5 37310.9 1075.97   3
   0  -3  -5 38406.6 1095.61  11
   0  -3   5 37660.2 1100.24  12
   0  -3  -5 38882.9 1067.06   2
   0  -3   6 35098.0 950.380   8
   0  -3   6 33701.2 1020.00  12
   0  -3  -6 34800.2 994.006   2
   0  -3  -6 32315.4 989.624   3
   0  -3   7 3906.91 197.997   8
   0  -3  -7 3731.38 225.897   2
   0  -3   7 3414.25 232.342  12
   0  -3  -7 3243.76 216.149   3
   0  -3  -8 2090.18 182.393   3
   0  -3   8 2314.63 199.103  12
   0  -3  -8 2520.40 196.851   2
   0  -3  -9 45875.5 1383.70   3
   0  -3   9 45522.2 1400.84  12
   0  -3  -9 48257.6 1399.09   2
   0  -3 -10 7543.45 400.742   3
   0  -3 -10 7999.59 413.772   2
   0  -3  10 7126.08 402.253  12
   0  -3 -11 3023.45 253.362   3
   0  -3  11 3059.55 256.249  12
   0  -3  12 4263.81 314.891  12
   0  -3 -12 4696.70 329.723   3
   0  -3 -13 2328.15 232.076  31
   0  -3  13 1985.75 216.074  12
   0  -3 -13 2433.96 232.934  29
   0  -3  13 2146.49 226.056  39
   0  -3 -13 2435.27 240.967  14
   0   3 -13 2341.52 245.005  24
   0  -3  14 10538.5 536.195  39
   0  -3 -14 10518.7 534.892  29
   0  -3 -14 10204.1 532.611  31
   0   3 -14 10695.4 566.475  24
   0  -3 -14 10471.9 546.366  14
   0  -3 -15 198.085 82.2659  29
   0  -3  15 338.896 95.8420  39
   0  -3 -15 253.902 92.2577  14
   0  -3 -15 321.701 99.5034  31
   0   3 -15 187.140 82.7653  24
   0  -3  16 17985.8 692.034  39
   0  -3 -16 16203.9 692.772  29
   0  -3 -16 16340.4 703.947  14
   0  -3 -17 14720.7 583.039  27
   0   3 -17 14998.2 607.522  13
   0   3 -17 14652.3 597.781  14
   0  -3 -17 14436.0 611.472  29
   0  -3 -18 929.789 126.142  29
   0   3 -18 1070.79 139.249  50
   0   3 -18 962.844 113.611  14
   0  -3 -18 1153.72 115.969  27
   0   3 -18 1008.37 120.664  13
   0  -3 -19 6117.74 281.385  29
   0   3 -19 6439.08 298.855  50
   0   4   0 31518.9 1243.93   1
   0  -4   0 31498.3 922.500  10
   0  -4   0 32013.8 903.817   8
   0  -4   0 31585.1 894.048   3
   0   4   1 6055.75 472.256   1
   0  -4  -1 5632.53 236.693   6
   0  -4  -1 5749.29 249.432   3
   0  -4   1 5653.07 250.096   8
   0  -4  -1 5919.96 264.079   8
   0  -4  -1 5579.14 268.736  10
   0   4  -1 5466.60 415.784   1
   0  -4  -2 2562.38 170.668   8
   0  -4   2 2691.10 160.764   8
   0  -4   2 2771.17 157.133  12
   0   4   2 3027.13 334.305   1
   0  -4  -2 2913.07 151.959   6
   0   4  -2 2453.25 252.394   1
   0  -4  -2 2811.38 150.751  11
   0  -4  -2 2762.01 164.647   3
   0  -4  -2 2781.08 181.337  10
   0  -4   3 2096.24 141.115   8
   0  -4  -3 2433.99 119.363   2
   0  -4  -3 2169.95 143.826  11
   0  -4   3 2095.48 146.785  12
   0  -4  -3 1992.53 143.824   3
   0  -4  -3 2065.29 158.652   8
   0  -4   4 6052.76 266.985   8
   0  -4  -4 6022.04 282.206  11
   0  -4  -4 6155.27 283.959   3
   0  -4   4 7033.89 307.528  12
   0  -4  -4 6289.99 307.123   8
   0  -4  -4 6693.29 255.686   2
   0  -4   5 166420. 4083.71   8
   0  -4  -5 165391. 4155.81   8
   0  -4  -5 162290. 4113.37   3
   0  -4   5 157169. 4139.05  12
   0  -4  -5 172884. 4083.68   2
   0  -4   6 81509.2 2050.44   8
   0  -4  -6 76844.2 2121.76   8
   0  -4  -6 76400.5 2083.80   3
   0  -4  -6 83787.9 2074.90   2
   0  -4   6 73722.7 2112.81  12
   0  -4   7 7671.85 320.393   8
   0  -4   7 6364.56 356.731  12
   0  -4  -7 7183.76 337.779   2
   0  -4  -7 6695.72 340.037   3
   0  -4   8 25129.1 908.526  12
   0  -4  -8 25563.4 874.092   3
   0  -4   9 3212.87 262.205  12
   0  -4  -9 3552.27 257.611   3
   0  -4 -10 32664.3 1087.92   3
   0  -4  10 30741.6 1108.87  12
   0  -4  11 5298.72 357.218  12
   0  -4 -11 5024.87 334.228   3
   0  -4 -12 2591.59 232.824  29
   0  -4  12 2578.07 247.581  39
   0   4 -12 2347.52 249.622  24
   0  -4 -12 2229.05 229.984  14
   0  -4  12 2811.60 262.421  12
   0  -4  12 2597.48 240.431  40
   0  -4 -12 2613.04 238.418  31
   0  -4 -13 1927.41 210.340  31
   0  -4  13 2102.98 229.150  39
   0  -4 -13 2280.48 234.550  14
   0  -4  13 2282.22 227.541  40
   0  -4 -13 2192.07 220.531  29
   0   4 -13 1886.21 228.937  24
   0  -4  13 1954.61 220.932  12
   0   4 -14 6333.71 435.892  24
   0  -4 -14 7002.52 413.018  29
   0  -4 -14 6581.76 419.732  14
   0  -4 -14 6850.17 412.906  31
   0  -4  14 6922.72 427.256  39
   0   4 -15 13452.5 652.863  24
   0  -4 -15 12036.7 585.804  31
   0  -4 -15 13476.2 602.849  29
   0  -4  15 13293.9 615.081  39
   0  -4 -16 2699.77 234.014  27
   0  -4 -16 2675.10 234.087  29
   0  -4  16 2800.63 241.068  39
   0   4 -17 1033.91 131.780  14
   0   4 -17 995.895 136.773  13
   0  -4 -17 938.818 132.819  29
   0  -4 -17 826.757 118.252  27
   0   4 -18 3182.87 209.650  13
   0  -4 -18 2828.65 184.796  27
   0   4 -18 3048.54 223.269  50
   0  -4 -18 2927.69 201.486  29
   0  -5   0-19.7581 46.4643   8
   0  -5  -1 7706.38 313.980   6
   0  -5  -1 7196.49 323.247   3
   0  -5   1 7595.33 331.287   8
   0  -5   1 8256.88 296.454  12
   0   5  -1 7063.99 546.995   1
   0  -5  -1 7412.57 335.982   8
   0  -5  -2 4644.52 257.763   8
   0  -5  -2 4686.05 224.916   6
   0  -5  -2 4434.46 239.777   3
   0  -5   2 4646.42 225.997  12
   0  -5   2 4569.15 240.671   8
   0  -5   3 161074. 4039.74  12
   0  -5  -3 162367. 4044.49   3
   0  -5  -3 161627. 4075.68   8
   0  -5   3 162863. 4035.97   8
   0  -5  -4 33970.0 1030.52   3
   0  -5   4 33241.2 1038.26  12
   0  -5  -4 34945.0 1067.98   8
   0  -5   5 36414.1 1035.67   8
   0  -5   5 34163.4 1064.61  12
   0  -5  -5 34022.9 1042.67   3
   0  -5  -5 34474.6 1081.22   8
   0  -5  -6 49649.4 1461.28   3
   0  -5   6 49266.5 1493.94  12
   0  -5  -6 49584.8 1496.51   8
   0  -5   7 66824.9 2009.68  12
   0  -5  -7 68833.9 1972.87   3
   0  -5   8 394.804 94.9878  12
   0  -5  -8 488.510 96.5554   3
   0  -5  -9 1245.93 160.859   3
   0  -5   9 1226.66 166.633  12
   0  -5  10 5.15902 54.1362  12
   0  -5 -10 92.0734 76.3393   3
   0  -5  11 1954.75 215.498  32
   0  -5  11 1695.67 208.784  12
   0  -5 -11 1973.02 199.562  31
   0  -5  11 1859.05 206.857  40
   0   5 -11 1632.98 206.513  24
   0  -5  11 2213.77 231.263  39
   0  -5 -11 1722.19 197.709  14
   0  -5  12 66.5084 46.9408  39
   0  -5  12 140.815 73.1945  40
   0  -5 -12 149.803 66.2795  31
   0  -5 -12 4.46970 55.7554  29
   0  -5  12 17.6229 58.2457  12
   0   5 -13 2776.53 287.490  24
   0  -5  13 3002.43 272.882  40
   0  -5 -13 3048.07 262.885  31
   0  -5 -13 3647.91 278.376  29
   0  -5  13 3205.42 288.504  39
   0   5 -14 770.167 152.320  24
   0  -5  14 770.664 145.368  39
   0  -5 -14 884.817 144.721  31
   0  -5 -14 886.560 138.028  29
   0  -5  15 534.920 117.244  39
   0  -5 -15 548.105 114.536  31
   0  -5 -15 555.758 109.829  29
   0  -5  16 94.7023 59.6751  39
   0  -5 -16-6.41863 46.6468  29
   0  -5 -16-29.0406 63.9732  27
   0   5 -17 34.5340 54.2389  13
   0   5 -17 99.1783 56.5671  14
   0  -5 -17-23.0499 42.3730  29
   0   5 -17 37.7339 52.9856  50
   0  -5 -17 51.9615 54.7680  27
   0   5 -18 4131.68 230.165  13
   0   5 -18 4007.07 233.783  50
   0  -5 -18 4079.41 213.739  29
   0  -5 -18 3756.35 204.885  27
   0  -6   0 1188.05 135.740   8
   0  -6   0 1259.36 125.642   6
   0  -6  -1 8828.44 367.581   6
   0  -6  -1 8231.07 388.381   8
   0  -6   1 8310.88 381.358   8
   0  -6  -2 96937.5 2622.78   8
   0  -6  -2 97121.3 2599.63   3
   0  -6   2 96238.8 2598.85   8
   0  -6  -3 1086.87 130.666   3
   0  -6  -3 1041.14 145.275   8
   0  -6   3 1091.71 127.432   8
   0  -6   3 1034.04 115.698  12
   0  -6   4 98.1285 45.5396  12
   0  -6   4 86.1080 50.7721   8
   0  -6  -4 49.1323 76.1004   8
   0  -6   5 40478.7 1245.20  12
   0  -6  -5 39922.3 1227.78   3
   0  -6   5 43269.7 1229.92   8
   0  -6  -5 40221.6 1262.64   8
   0  -6  -6 10258.0 464.629   3
   0  -6   6 11128.6 463.463   8
   0  -6  -6 9851.63 485.457   8
   0  -6   6 10081.5 481.994  12
   0  -6  -7 10236.3 475.163   3
   0  -6  -7 10229.9 500.893   8
   0  -6   7 10356.7 503.440  12
   0  -6  -8-10.3087 50.2075   3
   0  -6   8-24.7141 56.2273  12
   0  -6  -9 452.115 98.9097   3
   0  -6   9 477.077 113.265  12
   0  -6  10 6972.77 437.857  12
   0  -6 -10 7409.90 421.238  26
   0  -6  10 8222.05 470.049  40
   0  -6  10 7852.75 449.935  32
   0  -6  10 7133.69 440.702  39
   0  -6  11 145.750 82.9204  40
   0  -6  11 24.1028 56.3939  12
   0  -6 -11 117.843 65.1137  26
   0  -6 -11 38.8686 39.3671  31
   0  -6  11 159.301 91.7624  32
   0  -6  11 124.318 75.5527  39
   0  -6 -12 15644.5 652.075  31
   0  -6  12 15158.9 701.335  39
   0  -6 -12 16354.6 667.798  26
   0  -6  12 15391.3 696.418  40
   0  -6 -13 205.832 70.7151  26
   0   6 -13 216.352 88.8045  24
   0  -6  13 184.286 76.6134  23
   0  -6 -13 160.589 71.3357  31
   0  -6  13 112.368 74.8790  40
   0  -6 -13 240.889 79.0023  29
   0  -6  13 31.0695 59.5562  39
   0  -6 -14 4916.26 326.629  31
   0  -6 -14 5457.72 328.200  29
   0  -6  14 4676.13 347.316  39
   0  -6 -15 5462.71 342.594  27
   0  -6  15 5621.79 362.766  39
   0  -6 -15 6077.48 332.089  29
   0  -6 -16 171.782 54.0817  29
   0  -6 -16 271.241 84.7555  27
   0  -6  16 62.6395 51.4509  39
   0  -6 -17 1023.57 112.016  27
   0   6 -17 1048.24 121.590  50
   0  -6 -17 990.189 101.293  29
   0   6 -17 1168.34 135.403  13
   0  -7   0-15.4844 51.2888   6
   0  -7   0-83.9474 86.4969   8
   0  -7   1 52308.3 1545.91   6
   0  -7  -1 52005.5 1576.43   8
   0  -7   1 53532.4 1573.66   8
   0  -7   2 6958.05 361.755   8
   0  -7   2 6462.15 348.637   6
   0  -7  -2 5982.50 354.146   8
   0  -7  -3 16228.6 635.743   3
   0  -7  -3 16285.9 660.025   8
   0  -7   3 17060.8 643.705   8
   0  -7   4 21482.8 747.297  12
   0  -7  -4 20744.2 758.938   3
   0  -7   4 21396.7 760.154   8
   0  -7  -4 19901.4 778.076   8
   0  -7   5 4813.79 306.475  12
   0  -7  -5 4705.15 324.755   8
   0  -7   5 5143.16 312.411   8
   0  -7  -5 5089.90 315.604   3
   0  -7  -6 357.709 123.468   8
   0  -7   6 154.068 66.6581  12
   0  -7   6 270.823 91.5870   8
   0  -7  -6 137.142 65.3988   3
   0  -7   7 7596.56 428.518  12
   0  -7  -7 7763.41 419.850   3
   0  -7  -7 7553.61 438.332   8
   0  -7  -8 4993.54 331.962   3
   0  -7   8 5204.00 357.553  12
   0  -7   9 7434.97 455.980  40
   0  -7   9 7395.59 447.375  12
   0  -7   9 7631.42 451.277  39
   0  -7   9 7628.25 453.547  32
   0  -7  -9 7449.72 432.464  26
   0  -7  10 138.284 74.4068  12
   0  -7 -10 165.010 75.9783  26
   0  -7  10 180.755 78.8730  40
   0  -7  10 119.342 61.5186  39
   0  -7  10 239.693 93.7311  32
   0  -7 -11 19079.0 781.344  26
   0  -7 -11 20505.0 763.031  31
   0  -7  11 18967.6 823.665  39
   0  -7  11 19313.4 832.247  40
   0  -7  11 19604.3 825.503  32
   0  -7  12 185.414 93.8367  40
   0  -7 -12 48.5040 54.3350  26
   0  -7  12 59.7087 61.3615  39
   0  -7 -12 128.323 67.7728  31
   0  -7  13-28.5068 59.5303  23
   0  -7  13 6.91881 60.2214  39
   0  -7 -13 13.6339 41.6734  31
   0  -7 -13 59.6094 58.8934  26
   0  -7 -14 1331.57 164.407  27
   0  -7 -14 1299.40 150.217  26
   0  -7  14 1064.09 164.429  39
   0  -7  14 1440.99 165.447  23
   0  -7 -15 1532.37 164.100  27
   0  -7  15 1624.81 177.473  39
   0  -7 -16 798.343 103.948  27
   0   7 -16 731.325 113.907  13
   0  -7 -17 33.7954 30.7547  27
   0  -7  17 2.36820 30.4969  20
   0   7 -17-3.46355 37.5472  13
   0  -8   0 15027.5 594.672   6
   0  -8   0 14346.4 627.766   8
   0  -8  -1 19147.3 764.077   8
   0  -8   1 19981.1 768.121   8
   0  -8   1 20629.4 748.279   6
   0  -8  -2 4642.09 325.180   8
   0  -8   2 4789.53 308.610   6
   0  -8   2 4715.14 318.716   8
   0  -8  -3 132.036 84.3075   8
   0  -8   3 48.0058 60.5839   6
   0  -8   3 80.9497 64.3394   8
   0  -8   4 1763.89 191.540   6
   0  -8   4 1836.23 191.829   8
   0  -8  -4 1709.77 205.022   8
   0  -8  -4 1612.44 182.108   3
   0  -8  -5 2487.68 249.671   8
   0  -8   5 2784.57 243.717   6
   0  -8  -5 2430.99 225.936   3
   0  -8   5 2697.49 233.397   8
   0  -8  -6 171.804 108.979   8
   0  -8  -6 99.7401 60.0632   3
   0  -8   6 64.1543 68.0865   6
   0  -8  -7 6355.72 399.145  26
   0  -8   7 7181.95 417.919  12
   0  -8  -7 7346.68 413.950  35
   0  -8   7 6939.91 433.700  32
   0  -8   7 7058.19 429.942  40
   0  -8  -7 7028.63 432.655   8
   0  -8  -7 7327.35 427.893  51
   0  -8   8-30.2777 70.9900  32
   0  -8   8-14.6778 56.6069  39
   0  -8  -8 53.2425 47.1284  26
   0  -8   8-121.504 68.8214  12
   0  -8  -8 32.6893 79.9790  51
   0  -8  -8-32.0825 74.0824  35
   0  -8   8 32.8821 46.0740  40
   0  -8  -9 1057.32 156.783  26
   0  -8   9 966.906 154.207  39
   0  -8   9 863.300 144.129  12
   0  -8   9 958.558 159.285  40
   0  -8   9 983.163 163.871  32
   0  -8 -10 8278.59 433.455  21
   0  -8  10 6687.28 430.398  39
   0  -8 -10 6667.69 416.247  26
   0  -8  10 6817.15 445.218  40
   0  -8  10 7030.25 450.378  32
   0  -8  11 2892.84 277.468  32
   0  -8  11 2390.97 255.745  40
   0  -8 -11 2612.07 233.469  27
   0  -8  11 2413.49 247.170  39
   0  -8 -11 2411.17 236.408  26
   0  -8 -12 4428.63 313.274  26
   0  -8  12 3997.40 312.741  23
   0  -8  12 4626.51 337.884  39
   0  -8 -12 4804.77 314.222  27
   0  -8  13 2760.94 243.167  23
   0  -8  13 3032.99 262.725  39
   0  -8 -13 2983.88 236.234  27
   0  -8 -13 3234.53 245.613  22
   0  -8 -13 2976.04 238.319  26
   0  -8  14 631.179 117.750  39
   0  -8 -14 797.004 109.801  26
   0  -8 -14 740.502 112.576  27
   0  -8  14 615.680 105.387  23
   0   8 -15-37.4555 62.8404  13
   0  -8 -15 4.62748 43.3627  27
   0  -8  15-5.18966 38.2907  23
   0  -8  16 125.105 46.5523  20
   0   8 -16 73.6186 42.7252  13
   0  -8 -16 44.9515 33.8808  47
   0  -8 -16 126.853 44.8038  27
   0  -9   0 50.9033 71.6121   8
   0  -9   1 3282.59 275.742   8
   0  -9   1 3425.32 261.623   6
   0  -9  -1 3452.78 287.814   8
   0  -9  -2 504.897 129.019   8
   0  -9   2 650.211 120.359   6
   0  -9   2 492.968 112.333   8
   0  -9   3 7178.82 440.001  37
   0  -9   3 7268.32 418.641   8
   0  -9  -3 6775.86 425.491   8
   0  -9  -3 7099.80 422.762  22
   0  -9  -4 777.991 129.964  26
   0  -9   4 702.970 135.828   8
   0  -9  -4 745.237 154.301   8
   0  -9   4 668.857 130.483  46
   0  -9  -4 771.695 136.173  22
   0  -9  -4 742.233 128.812  37
   0  -9  -4 621.959 120.413  51
   0  -9  -4 816.694 133.746  15
   0  -9   4 494.950 115.582  37
   0  -9   5 25430.7 911.728   8
   0  -9  -5 24658.8 943.287   8
   0  -9  -5 24039.7 931.018  22
   0  -9  -5 25177.7 923.413  51
   0  -9   5 23356.3 926.569  37
   0  -9  -5 24188.4 912.332  26
   0  -9  -5 24980.2 920.003  37
   0  -9  -6 3525.68 287.560  26
   0  -9  -6 3444.74 293.000  22
   0  -9  -6 3595.30 273.571  35
   0  -9   6 3416.77 285.941  40
   0  -9  -6 3120.30 277.028  51
   0  -9  -6 3586.93 306.400   8
   0  -9  -7 244.385 90.5224  26
   0  -9  -7 236.837 82.5705  35
   0  -9  -7 277.415 92.7912  22
   0  -9   7 248.707 87.8937  32
   0  -9  -7 239.498 95.7299  51
   0  -9   7 253.118 91.9731  40
   0  -9   7 266.614 94.4593  15
   0  -9  -8 2115.84 226.757  26
   0  -9  -8 2223.41 242.305  51
   0  -9   8 1952.48 224.872  40
   0  -9  -8 2116.83 230.951  22
   0  -9   8 2192.68 244.016  32
   0  -9  -8 1899.40 208.191  21
   0  -9  -9 925.663 142.783  21
   0  -9   9 1022.75 168.770  40
   0  -9   9 980.366 172.012  32
   0  -9  -9 982.089 158.283  22
   0  -9   9 1259.76 168.940  39
   0  -9  -9 1057.62 161.719  26
   0  -9 -10 1719.71 186.929  21
   0  -9  10 1861.34 203.452  39
   0  -9  10 1509.39 194.401  40
   0  -9 -10 1600.44 198.273  26
   0  -9  10 1751.71 221.010  32
   0  -9 -10 1625.65 197.691  22
   0  -9 -11 3804.28 258.870  27
   0  -9 -11 3281.68 268.217  22
   0  -9  11 3653.25 284.468  39
   0  -9 -11 3465.72 276.044  26
   0  -9  12 4356.25 313.752  23
   0  -9 -12 4748.27 307.859  22
   0  -9 -12 4832.79 311.357  26
   0  -9 -12 5123.63 295.757  27
   0  -9  12 4923.86 323.421  39
   0  -9  13 88.3606 56.9983  39
   0  -9 -13 173.835 59.2294  27
[truncated: 4,422,045 more chars]
