# Supplementary material for: Supramolecular synthons in hydrates and solvates of lamotrigine: a tool for cocrystal design
Source: Acta Crystallogr B Struct Sci Cryst Eng Mater. 2024 May 10;80(Pt 3):193–200. doi: 10.1107/S2052520624002567 (PMC11157341; doi:10.1107/S2052520624002567)
Supplement: Supplementary file 2 [file b-80-00193-LAM_hydratesup2.hkl]

data_LAM_hydrate                                                                
_shelx_title ' LamGly-mut in P2(1)/n'                                           
_shelx_refln_list_code          4                                               
_shelx_F_calc_maximum      211.37                                               
_exptl_crystal_F_000       560.00                                               
_reflns_d_resolution_high  0.7828                                               
                                                                                
loop_                                                                           
 _space_group_symop_operation_xyz                                               
 'x, y, z'                                                                      
 '-x+1/2, y+1/2, -z+1/2'                                                        
 '-x, -y, -z'                                                                   
 'x-1/2, -y-1/2, z-1/2'                                                         
                                                                                
_cell_length_a     9.3283                                                       
_cell_length_b     9.8379                                                       
_cell_length_c    12.9148                                                       
_cell_angle_alpha  90.000                                                       
_cell_angle_beta  101.405                                                       
_cell_angle_gamma  90.000                                                       
                                                                                
_shelx_F_squared_multiplier     1.000                                           
                                                                                
loop_                                                                           
 _refln_index_h                                                                 
 _refln_index_k                                                                 
 _refln_index_l                                                                 
 _refln_F_squared_calc                                                          
 _refln_F_squared_meas                                                          
 _refln_F_squared_sigma                                                         
 _refln_observed_status                                                         
   2   0   0          1.69          4.55         1.50 o                         
   4   0   0       2449.90       2150.70       134.15 o                         
   6   0   0        577.84        488.28        27.04 o                         
   8   0   0         38.12         38.69         5.28 o                         
  10   0   0          1.53          5.08         8.54 o                         
   2   1   0        136.51        132.34         3.63 o                         
   3   1   0       4829.92       4731.27        36.92 o                         
   4   1   0          2.56          2.94         1.78 o                         
   5   1   0        464.59        436.36        11.29 o                         
   6   1   0         23.11         25.15         2.69 o                         
   7   1   0          1.08         -0.48         2.90 o                         
   8   1   0         15.38          9.29         3.56 o                         
   9   1   0         93.90         87.07         4.73 o                         
  10   1   0          5.56          6.69         4.45 o                         
  11   1   0          1.55          4.62         4.86 o                         
   0   2   0         94.31         97.56         2.33 o                         
   1   2   0       8097.99       7493.87        52.00 o                         
   2   2   0      44677.02      41773.31       470.21 o                         
   3   2   0        517.80        516.60         9.07 o                         
   4   2   0        377.74        305.99         5.85 o                         
   5   2   0         45.93         48.67         2.46 o                         
   6   2   0          6.93          3.17         2.82 o                         
   7   2   0         36.71         28.35         3.49 o                         
   8   2   0         13.67         10.18         3.28 o                         
   9   2   0          0.01          1.13         7.84 o                         
  10   2   0          3.05          6.13         4.30 o                         
  11   2   0          1.20         -0.80         8.56 o                         
   1   3   0       4383.31       4429.82        47.64 o                         
   2   3   0        156.18        155.71         8.18 o                         
   3   3   0          8.08          9.25         1.08 o                         
   4   3   0        368.03        341.62         3.86 o                         
   5   3   0        831.91        828.80        17.99 o                         
   6   3   0          8.30          9.22         2.78 o                         
   7   3   0        406.69        402.39        14.60 o                         
   8   3   0        344.07        364.58        10.47 o                         
   9   3   0         97.88        100.86         4.75 o                         
  10   3   0          0.38          7.61         8.09 o                         
   0   4   0       2941.29       2644.37        90.34 o                         
   1   4   0         14.74         10.61         1.76 o                         
   2   4   0        175.37        138.96         2.29 o                         
   3   4   0       2348.04       2406.76        42.17 o                         
   4   4   0       2255.23       2209.84        13.44 o                         
   5   4   0          9.14          7.12         1.93 o                         
   6   4   0          8.37          7.52         2.72 o                         
   7   4   0         71.20         74.85         9.39 o                         
   8   4   0          0.08          1.69         4.19 o                         
   9   4   0         23.34         23.30         4.23 o                         
  10   4   0          0.76         -0.36         8.36 o                         
  11   4   0          4.92          6.57         9.36 o                         
   1   5   0         32.64         21.79        10.26 o                         
   2   5   0        173.14        144.88         2.35 o                         
   3   5   0       1267.79       1215.33        14.41 o                         
   4   5   0        126.18        118.81         3.43 o                         
   5   5   0         20.60         18.91         2.49 o                         
   6   5   0        686.80        716.67        18.55 o                         
   7   5   0         10.84          6.86         3.88 o                         
   8   5   0         33.09         25.36         7.01 o                         
  10   5   0          2.63          6.60         6.06 o                         
   0   6   0        258.70        217.84       123.81 o                         
   2   6   0         10.61          8.02         1.90 o                         
   3   6   0         37.29         34.22         2.29 o                         
   4   6   0         46.41         44.11         2.20 o                         
   5   6   0        952.80       1041.49        18.81 o                         
   6   6   0         84.05         80.95         6.85 o                         
   7   6   0         25.66         31.89         6.59 o                         
   8   6   0          0.08          1.78         7.07 o                         
   9   6   0          1.93          3.68         5.88 o                         
  10   6   0          0.65          2.02         8.51 o                         
   1   7   0         59.59         57.94         3.48 o                         
   2   7   0        113.13        106.88         5.78 o                         
   3   7   0         26.48         22.82         2.68 o                         
   4   7   0        503.55        511.83         5.72 o                         
   5   7   0         91.09         69.71         5.35 o                         
   6   7   0        114.15        109.97         6.28 o                         
   7   7   0         27.48         21.99         4.40 o                         
   8   7   0          0.10          4.26         6.11 o                         
   9   7   0         14.17         20.02         4.69 o                         
   0   8   0        285.85        318.09        10.69 o                         
   1   8   0         72.89         80.07         6.35 o                         
   2   8   0        430.78        453.01         6.38 o                         
   3   8   0        150.19        150.43         5.28 o                         
   4   8   0        173.91        165.97         6.67 o                         
   5   8   0          6.61          2.84         5.05 o                         
   6   8   0          2.87          3.81         5.57 o                         
   7   8   0         23.95         16.33         4.84 o                         
   8   8   0          5.97          4.97         4.94 o                         
   9   8   0          1.91          3.66         4.78 o                         
   1   9   0        136.03        148.06         7.07 o                         
   2   9   0        247.96        267.96        15.94 o                         
   3   9   0         26.26         24.22         4.33 o                         
   4   9   0        169.24        183.69         9.60 o                         
   5   9   0         89.25        100.85         9.28 o                         
   7   9   0          5.07          9.68         6.84 o                         
   8   9   0          5.83          4.83         4.90 o                         
   0  10   0        185.51        207.81        11.17 o                         
   1  10   0        166.88        177.68         7.97 o                         
   2  10   0        292.09        308.65        22.39 o                         
   3  10   0          5.36         11.02         8.73 o                         
   4  10   0        109.91        127.14        10.18 o                         
   5  10   0          2.56          5.16         9.24 o                         
   6  10   0         18.93         28.39         9.94 o                         
   7  10   0         12.03         26.18        10.10 o                         
   1  11   0         38.83         39.50         4.87 o                         
   2  11   0         30.25         33.84        10.22 o                         
   3  11   0        133.17        155.47        11.68 o                         
   4  11   0          0.06          7.01         9.97 o                         
   5  11   0         23.81         47.71        10.75 o                         
   0  12   0        154.67        167.01        12.92 o                         
   1  12   0         12.46         10.29         5.95 o                         
   2  12   0         43.84         54.50        11.98 o                         
   3  12   0          3.19         -0.50        11.38 o                         
 -11   0   1          1.07          5.57         6.01 o                         
  -9   0   1        539.45        572.32         8.16 o                         
  -7   0   1        681.20        637.07        47.98 o                         
  -5   0   1        466.09        365.76        23.25 o                         
  -3   0   1         84.97         90.52         3.21 o                         
   3   0   1        557.65        356.99       209.91 o                         
   5   0   1       4157.50       2490.18       882.05 o                         
   7   0   1        925.53        903.91        51.67 o                         
   9   0   1        310.48        331.24        10.55 o                         
  11   0   1         59.94         51.14         9.13 o                         
 -11   1   1          3.41          2.85         4.76 o                         
 -10   1   1         59.33         64.21         6.51 o                         
  -9   1   1         43.04         47.81         3.91 o                         
  -8   1   1        143.45        144.04         4.04 o                         
  -7   1   1         12.44         10.03         3.25 o                         
  -6   1   1        563.67        539.07         9.40 o                         
  -5   1   1        381.15        362.37         6.26 o                         
  -4   1   1       1175.57       1086.69         4.24 o                         
  -3   1   1        466.41        450.14         4.49 o                         
  -2   1   1        154.76        187.83         1.66 o                         
   1   1   1       7728.15       8077.09        52.57 o                         
   2   1   1         36.08         36.05         1.26 o                         
   3   1   1        730.10        729.99         8.32 o                         
   4   1   1        564.90        515.85         9.49 o                         
   5   1   1        193.90        188.40         5.13 o                         
   6   1   1        604.99        565.21        19.80 o                         
   7   1   1        223.73        222.08         6.14 o                         
   8   1   1        889.21        895.67        26.10 o                         
   9   1   1        216.25        222.40        10.85 o                         
  10   1   1         11.15          8.46         4.50 o                         
  11   1   1        115.25        113.68         5.67 o                         
 -11   2   1         49.58         43.78         5.23 o                         
 -10   2   1         42.69         42.12         4.56 o                         
  -9   2   1         13.75         15.78         4.18 o                         
  -8   2   1        234.42        223.19         4.88 o                         
  -7   2   1        631.99        602.97        18.54 o                         
  -6   2   1          1.49          2.35         2.44 o                         
  -5   2   1        550.77        537.52         4.14 o                         
  -4   2   1        510.99        562.94        13.37 o                         
  -3   2   1        282.54        356.75         3.70 o                         
  -2   2   1       2008.20       2088.11        16.71 o                         
  -1   2   1       1467.64       1672.17         6.79 o                         
   0   2   1       3286.65       3460.73        45.40 o                         
   1   2   1         75.75         69.59         1.78 o                         
   2   2   1       9497.72      10124.53        79.33 o                         
   3   2   1       2847.27       2660.31        23.10 o                         
   4   2   1         50.11         56.25         2.47 o                         
   5   2   1        472.74        452.77         6.32 o                         
   6   2   1        151.54        132.20         4.23 o                         
   7   2   1       1028.46       1015.81        21.25 o                         
   8   2   1        190.51        190.69         4.58 o                         
   9   2   1        304.16        325.75         6.83 o                         
  10   2   1         25.92         13.18         4.43 o                         
  11   2   1          2.02          4.17         6.30 o                         
 -11   3   1        101.55        122.54         7.10 o                         
 -10   3   1          0.79          5.20         5.77 o                         
  -9   3   1         47.97         46.36         4.68 o                         
  -8   3   1        140.09        137.01         4.53 o                         
  -7   3   1        202.07        199.55         3.70 o                         
  -6   3   1         51.91         49.79         4.21 o                         
  -5   3   1        542.73        540.31         9.63 o                         
  -4   3   1        163.25        186.36         2.66 o                         
  -3   3   1         16.56         21.67         1.17 o                         
  -2   3   1       1406.13       1397.20        49.85 o                         
  -1   3   1       4571.14       4920.13        38.37 o                         
   0   3   1        198.68        206.72         2.17 o                         
   1   3   1          4.12          8.97         1.77 o                         
   2   3   1        719.33        722.24        28.38 o                         
   3   3   1          0.07          2.28         2.03 o                         
   4   3   1        266.89        246.00         3.53 o                         
   5   3   1       1484.14       1476.44        33.06 o                         
   6   3   1       1027.45        987.10        27.57 o                         
   7   3   1         18.78         14.36         3.29 o                         
   8   3   1         30.17         26.58         4.06 o                         
   9   3   1         72.85         73.98         5.41 o                         
  10   3   1        187.74        206.98         6.59 o                         
  11   3   1          6.73          8.71         6.06 o                         
 -11   4   1          5.98          8.60         6.82 o                         
 -10   4   1        108.25        129.79        15.27 o                         
  -9   4   1         58.59         51.28         5.82 o                         
  -8   4   1         56.60         56.06         4.05 o                         
  -7   4   1        111.63        109.23         3.64 o                         
  -6   4   1        217.63        216.46         3.71 o                         
  -5   4   1         61.80         52.21         1.68 o                         
  -4   4   1        103.63         90.78         2.17 o                         
  -3   4   1       1118.71       1108.19        18.87 o                         
  -2   4   1        268.47        278.90         3.15 o                         
  -1   4   1          4.79          5.94         2.24 o                         
   0   4   1        266.78        272.53         3.65 o                         
   1   4   1       1020.95       1035.73         4.11 o                         
   2   4   1        262.46        305.47         4.27 o                         
   3   4   1        351.14        320.66         7.68 o                         
   4   4   1       2514.62       2363.69        21.19 o                         
   5   4   1        641.65        589.46        15.42 o                         
   6   4   1        435.69        436.90        11.24 o                         
   7   4   1        200.91        205.94         5.37 o                         
   8   4   1          3.41          3.96         6.77 o                         
   9   4   1          9.51          7.19         4.78 o                         
  10   4   1         22.59         23.64         4.67 o                         
 -10   5   1         31.61         35.26         6.40 o                         
  -9   5   1        212.54        240.82        14.47 o                         
  -8   5   1         42.18         49.54         5.45 o                         
  -7   5   1        422.05        462.01         9.67 o                         
  -6   5   1        218.90        240.72         5.77 o                         
  -5   5   1         23.68         20.89         3.22 o                         
  -4   5   1          4.39          3.96         1.71 o                         
  -3   5   1       1506.80       1367.99        46.55 o                         
  -2   5   1        192.15        222.37         9.06 o                         
  -1   5   1        396.85        374.37       119.73 o                         
   0   5   1        100.42        100.43         5.20 o                         
   1   5   1        122.48        120.67         9.46 o                         
   2   5   1        646.17        640.36        12.20 o                         
   3   5   1        418.97        394.50        18.55 o                         
   4   5   1        979.63        983.61         8.76 o                         
   5   5   1          0.19         -0.84         2.63 o                         
   6   5   1        300.25        305.44        10.38 o                         
   7   5   1        277.21        312.36         5.78 o                         
   8   5   1        100.14        115.80         5.27 o                         
   9   5   1         20.38         23.20         5.02 o                         
  10   5   1          0.68          0.44         9.13 o                         
 -10   6   1         18.79         22.93         6.73 o                         
  -9   6   1         35.79         34.70         6.14 o                         
  -8   6   1         85.03         95.77         6.59 o                         
  -7   6   1          3.44          5.09         6.40 o                         
  -6   6   1        134.04        153.78         4.78 o                         
  -5   6   1        457.62        511.66         8.13 o                         
  -4   6   1        838.69        845.91        11.30 o                         
  -3   6   1        435.28        443.90         7.39 o                         
  -2   6   1         28.08         29.83         2.43 o                         
  -1   6   1          0.09         -0.03         2.60 o                         
   0   6   1          3.28          2.11         2.57 o                         
   1   6   1         49.59         54.12         2.71 o                         
   2   6   1        240.06        210.24        11.17 o                         
   3   6   1         21.42         16.87         2.53 o                         
   4   6   1        311.77        285.52         5.09 o                         
   6   6   1        136.85        132.62         6.33 o                         
   7   6   1          5.28          6.26         4.09 o                         
   8   6   1         45.35         51.37         4.84 o                         
   9   6   1          0.04         -1.08         4.65 o                         
  10   6   1          1.26          5.31         5.18 o                         
  -9   7   1         93.30        119.60         7.35 o                         
  -8   7   1         47.38         57.83         7.37 o                         
  -7   7   1        140.47        157.19         9.36 o                         
  -6   7   1        212.09        217.72         7.42 o                         
  -5   7   1        543.38        582.94        29.36 o                         
  -4   7   1        425.90        418.60        18.40 o                         
  -3   7   1        135.36        127.83         4.87 o                         
  -2   7   1          1.38          2.57         2.81 o                         
  -1   7   1         77.88         75.51         4.14 o                         
   0   7   1        186.25        196.41         4.27 o                         
   1   7   1          7.11          7.61         3.47 o                         
   2   7   1         28.40         27.37         2.79 o                         
   3   7   1         41.86         37.62         2.76 o                         
   4   7   1        124.29        128.84         6.07 o                         
   5   7   1         23.40         23.32         5.18 o                         
   6   7   1         45.09         38.97         5.60 o                         
   7   7   1          0.08         -1.07         4.23 o                         
   8   7   1         40.10         34.81         6.58 o                         
   9   7   1         70.71         92.99         5.99 o                         
  -9   8   1         29.07         36.88         5.09 o                         
  -8   8   1         29.19         34.22         4.78 o                         
  -7   8   1        110.14        116.08         4.95 o                         
  -6   8   1        105.66        103.98         6.53 o                         
  -5   8   1        101.85         94.45         6.08 o                         
  -4   8   1        130.85        147.28         6.23 o                         
  -3   8   1        884.22        911.29        29.93 o                         
  -2   8   1        124.41        123.91         6.06 o                         
  -1   8   1        254.87        265.51        14.56 o                         
   0   8   1         57.71         59.29         6.42 o                         
   1   8   1         81.65         74.67         5.41 o                         
   2   8   1         91.51         90.36         4.26 o                         
   3   8   1          4.89          5.17         2.96 o                         
   4   8   1         21.29         18.65         4.14 o                         
   5   8   1         96.92        108.51         6.69 o                         
   6   8   1         26.09         19.82         6.08 o                         
   7   8   1         89.44        107.37         5.72 o                         
   8   8   1         10.61         16.16         5.14 o                         
  -8   9   1         18.38         26.83         8.53 o                         
  -7   9   1        137.71        156.03        11.40 o                         
  -6   9   1          4.36         11.43         8.76 o                         
  -5   9   1        112.04        125.99         9.44 o                         
  -4   9   1        100.64        101.32        13.30 o                         
  -3   9   1          0.10          8.04         7.75 o                         
  -2   9   1          4.65          7.70         4.33 o                         
  -1   9   1         25.47         32.97         6.47 o                         
   0   9   1         23.33         14.59         6.32 o                         
   1   9   1         68.17         75.98         6.70 o                         
   2   9   1         29.36         23.00         4.43 o                         
   3   9   1          9.90          7.57         7.88 o                         
   4   9   1         52.61         50.67         8.63 o                         
   5   9   1          0.46         -1.04         8.44 o                         
   6   9   1         23.26         32.86         6.90 o                         
   7   9   1          5.31          7.27         5.15 o                         
  -7  10   1          1.26         14.36         9.64 o                         
  -6  10   1         31.73         25.82         9.86 o                         
  -5  10   1        117.44        141.78        10.52 o                         
  -4  10   1          1.13         -0.44         8.62 o                         
  -3  10   1         37.38         39.14         6.51 o                         
  -2  10   1         39.44         34.73         5.13 o                         
  -1  10   1        175.43        181.09        12.48 o                         
   0  10   1          0.25          1.38         9.45 o                         
   1  10   1         44.05         44.65         7.88 o                         
   2  10   1         12.08         13.22         9.19 o                         
   3  10   1        109.96        118.94         9.87 o                         
   4  10   1          6.63          8.50         8.96 o                         
   5  10   1         53.52         67.01         9.79 o                         
   6  10   1          1.22          3.84         9.70 o                         
  -5  11   1         10.85         17.37        10.29 o                         
  -4  11   1         26.46         27.02        10.04 o                         
  -3  11   1          6.02          2.39         9.97 o                         
  -2  11   1         80.66         79.47         6.43 o                         
  -1  11   1         29.80         29.03         5.35 o                         
   0  11   1         59.30         56.60         7.58 o                         
   1  11   1          0.21          4.76        10.07 o                         
   2  11   1         20.86         28.85        10.09 o                         
  -3  12   1         15.97         32.41        11.43 o                         
  -1  12   1          4.00          8.67         5.79 o                         
   0  12   1         18.06         25.34         8.17 o                         
   1  12   1          7.54          3.75        11.09 o                         
   2  12   1          2.53          6.02        11.42 o                         
   3  12   1         46.75         57.97        12.21 o                         
  -8   0   2         55.72         59.44         5.77 o                         
  -6   0   2       1106.11       1090.22        84.75 o                         
  -4   0   2       4938.40       4901.42       127.94 o                         
  -2   0   2       2658.96       2945.46         9.51 o                         
   2   0   2        463.81        482.59        17.87 o                         
   4   0   2        298.90        254.86         5.12 o                         
   6   0   2        338.80        329.55        31.37 o                         
   8   0   2         50.43         52.23         7.55 o                         
  10   0   2         84.41         88.33        16.22 o                         
 -11   1   2         12.89         12.53         4.89 o                         
 -10   1   2          1.77          6.94         4.56 o                         
  -9   1   2          2.47          3.70         4.06 o                         
  -8   1   2          9.87         10.72         3.46 o                         
  -7   1   2          2.52          2.97         3.80 o                         
  -6   1   2        267.08        276.55         3.99 o                         
  -5   1   2        890.58        893.52         5.88 o                         
  -4   1   2       1631.78       1655.48         6.07 o                         
  -3   1   2       3199.21       3435.64        13.22 o                         
  -2   1   2       4071.14       4208.23        39.23 o                         
  -1   1   2        777.63        911.61         3.76 o                         
   0   1   2        171.33        213.41         4.10 o                         
   1   1   2       2112.91       2311.15        52.14 o                         
   2   1   2       4749.99       4385.12        75.55 o                         
   3   1   2          0.25          1.34         1.25 o                         
   4   1   2         64.09         62.09         2.32 o                         
   5   1   2        130.95        115.60         3.01 o                         
   6   1   2         88.36         88.73         3.26 o                         
   7   1   2         36.63         34.98         3.17 o                         
   8   1   2        114.30        115.10         6.05 o                         
   9   1   2          0.94          5.97         5.05 o                         
  10   1   2        138.22        140.54         6.71 o                         
  11   1   2          9.44          6.67         4.95 o                         
 -11   2   2          0.30          8.14         5.83 o                         
 -10   2   2          0.70          4.75         4.34 o                         
  -9   2   2          1.62          3.37         4.14 o                         
  -8   2   2         75.58         77.07         5.57 o                         
  -7   2   2         27.73         26.39         3.71 o                         
  -6   2   2        408.26        442.88         8.38 o                         
  -5   2   2       1154.90       1293.01        11.43 o                         
  -4   2   2        481.99        568.16         6.98 o                         
  -3   2   2       1147.83       1187.90         6.87 o                         
  -2   2   2       6516.32       7055.90       276.60 o                         
  -1   2   2        858.12        906.80        12.01 o                         
   0   2   2        622.34        708.37        10.26 o                         
   1   2   2        146.35        139.87         1.78 o                         
   2   2   2        630.62        619.47        10.82 o                         
   3   2   2         36.84         32.54         1.58 o                         
   4   2   2          2.59          2.91         1.90 o                         
   5   2   2         88.77         80.56         3.48 o                         
   6   2   2        132.17        142.17         3.62 o                         
   7   2   2         19.18         12.65         3.27 o                         
   8   2   2         44.93         47.17         3.90 o                         
   9   2   2         42.22         35.56         5.59 o                         
  10   2   2         48.40         49.03         4.78 o                         
  11   2   2         24.04         27.65         6.48 o                         
 -11   3   2          0.26          1.93         6.22 o                         
 -10   3   2         26.35         28.99         4.67 o                         
  -9   3   2         13.63         12.78         4.27 o                         
  -8   3   2          7.25         10.85         3.92 o                         
  -7   3   2        176.54        172.64         4.45 o                         
  -6   3   2         68.38         61.08         3.51 o                         
  -5   3   2        129.95        132.65         2.17 o                         
  -4   3   2       1024.57       1038.90         8.64 o                         
  -3   3   2        164.23        162.78         3.54 o                         
  -2   3   2      10022.55      10148.23       187.57 o                         
  -1   3   2       1300.41       1444.11        14.71 o                         
   0   3   2      11878.95      11925.01        84.94 o                         
   1   3   2        150.47        202.18         4.51 o                         
   2   3   2        193.87        151.55         2.78 o                         
   3   3   2       2850.66       3000.33        60.19 o                         
   4   3   2       2316.26       2252.73        20.16 o                         
   5   3   2          1.89          1.77         2.33 o                         
   6   3   2        322.89        304.61         8.52 o                         
   7   3   2          2.42          3.12         3.12 o                         
   8   3   2         31.78         35.13         4.47 o                         
   9   3   2          4.39          3.90         4.86 o                         
  10   3   2          0.28          2.44         5.22 o                         
 -11   4   2          0.07          6.88         6.61 o                         
 -10   4   2          7.97         13.27         6.12 o                         
  -9   4   2          0.69          2.51         5.48 o                         
  -8   4   2          4.05          3.03         4.72 o                         
  -7   4   2        113.09        111.40         5.50 o                         
  -6   4   2         29.87         30.48         3.43 o                         
  -5   4   2        747.68        754.11        16.57 o                         
  -4   4   2        604.11        592.19        13.91 o                         
  -3   4   2       5344.59       5744.90        68.31 o                         
  -2   4   2       1352.32       1496.00        12.55 o                         
  -1   4   2        116.52         78.70         3.61 o                         
   0   4   2        942.08       1048.45         7.12 o                         
   1   4   2       1070.96       1042.67         6.52 o                         
   2   4   2          1.46          0.41         1.61 o                         
   3   4   2        620.89        533.89        16.49 o                         
   4   4   2        353.78        331.87        19.49 o                         
   5   4   2          0.09         -0.54         2.33 o                         
   6   4   2        662.14        674.19        31.84 o                         
   7   4   2        486.30        539.92         6.76 o                         
   8   4   2         47.25         51.81         4.66 o                         
   9   4   2         26.56         26.46         5.15 o                         
  10   4   2          4.40          7.09         5.29 o                         
 -10   5   2         36.11         39.54         6.52 o                         
  -9   5   2          6.70         10.82         5.85 o                         
  -8   5   2          9.96          7.07         5.10 o                         
  -7   5   2          0.08          7.67         4.68 o                         
  -6   5   2        288.13        287.99         7.76 o                         
  -5   5   2         19.67         20.28         2.38 o                         
  -4   5   2       1584.89       1495.74        15.05 o                         
  -3   5   2         84.39         82.49         2.93 o                         
  -2   5   2       3485.71       3469.64        29.17 o                         
  -1   5   2         72.52         74.54         4.95 o                         
   0   5   2       3643.72       3550.80        37.96 o                         
   1   5   2        106.43        120.32         3.95 o                         
   2   5   2       6420.39       6157.73        65.47 o                         
   3   5   2         12.05         12.07         1.98 o                         
   4   5   2        334.87        306.56         6.54 o                         
   5   5   2        510.55        516.53        13.95 o                         
   6   5   2        138.70        129.23         4.42 o                         
   7   5   2         61.09         56.22         3.42 o                         
   8   5   2          0.46          0.32         3.32 o                         
   9   5   2          6.62          4.35         3.91 o                         
  10   5   2          7.97          7.81         4.22 o                         
 -10   6   2          1.51          1.08         8.85 o                         
  -9   6   2         20.23         29.32         6.04 o                         
  -8   6   2          6.19         10.09         5.38 o                         
  -7   6   2        177.36        183.47        13.66 o                         
  -6   6   2         12.95          9.01         3.41 o                         
  -5   6   2        658.75        707.99        58.06 o                         
  -4   6   2         78.41         71.82         6.03 o                         
  -3   6   2        364.89        328.74        10.96 o                         
  -2   6   2          0.00         -0.62         2.06 o                         
  -1   6   2       3353.41       3381.73        38.16 o                         
   0   6   2        690.54        715.54        23.01 o                         
   1   6   2        179.88        145.41         3.22 o                         
   2   6   2         22.12         17.68         2.17 o                         
   3   6   2        182.73        159.96         3.06 o                         
   4   6   2        537.60        537.17         8.63 o                         
   5   6   2       1378.42       1443.30        17.80 o                         
   6   6   2          6.82          6.89         2.87 o                         
   7   6   2         80.97         76.82         3.67 o                         
   8   6   2         27.18         30.77         4.82 o                         
   9   6   2          0.04          1.49         5.96 o                         
  -9   7   2          2.78          7.09         6.30 o                         
  -8   7   2          5.06          3.92         5.53 o                         
  -7   7   2          7.48          9.90         5.28 o                         
  -6   7   2        157.39        145.27         5.24 o                         
  -5   7   2          8.89         14.32         3.29 o                         
  -4   7   2        823.21        826.36        17.05 o                         
  -3   7   2         28.90         24.23         2.14 o                         
  -2   7   2        341.66        292.65         5.88 o                         
  -1   7   2          3.80          7.75         3.79 o                         
   0   7   2       2852.39       3112.67        47.76 o                         
   1   7   2         31.31         28.35         3.28 o                         
   2   7   2        907.95        868.81         7.60 o                         
   3   7   2         23.04         23.77         4.29 o                         
   4   7   2        784.01        820.82        10.65 o                         
   5   7   2         23.35         22.51         5.34 o                         
   6   7   2         20.95         18.40         5.55 o                         
   7   7   2         18.42         16.40         4.66 o                         
   8   7   2         14.28         13.97         4.82 o                         
   9   7   2         16.14         17.08         5.41 o                         
  -9   8   2          5.24         13.55         4.90 o                         
  -8   8   2          9.15         11.90         4.57 o                         
  -7   8   2        114.63        115.00         7.44 o                         
  -6   8   2          9.89         15.84         7.82 o                         
  -5   8   2        184.38        203.84        17.90 o                         
  -4   8   2        104.55         96.76         5.26 o                         
  -3   8   2        177.21        181.76         9.89 o                         
  -2   8   2        134.95        124.10         7.30 o                         
  -1   8   2        311.16        296.69        12.21 o                         
   0   8   2         12.14         13.81         3.67 o                         
   1   8   2        653.13        671.05        18.45 o                         
   2   8   2          2.24          0.28         3.34 o                         
   3   8   2        571.72        622.92         7.54 o                         
   4   8   2         52.54         47.04         4.68 o                         
   5   8   2          0.03          1.39         5.55 o                         
   6   8   2         35.04         28.79         6.51 o                         
   7   8   2         21.83         21.73         4.97 o                         
   8   8   2          0.76          1.90         5.27 o                         
  -8   9   2         35.47         50.71         7.65 o                         
  -7   9   2         51.99         56.48        10.14 o                         
  -6   9   2          2.35          0.07         8.02 o                         
  -5   9   2          9.55         12.25         4.69 o                         
  -4   9   2          2.31          2.40         4.44 o                         
  -3   9   2         11.84         11.38         3.50 o                         
  -2   9   2        756.37        813.44        16.93 o                         
  -1   9   2         34.31         30.02         3.48 o                         
   0   9   2         69.10         62.74         5.16 o                         
   1   9   2          7.25          1.46         6.38 o                         
   2   9   2        305.17        349.70        11.23 o                         
   3   9   2         18.94         14.80         4.84 o                         
   4   9   2          2.51          2.84         4.79 o                         
   5   9   2         21.63         21.74         5.29 o                         
   6   9   2         66.80         69.29         5.74 o                         
   7   9   2          5.38          7.54         5.37 o                         
  -7  10   2          1.69          1.69         9.47 o                         
  -6  10   2         41.85         46.42        10.06 o                         
  -5  10   2         13.27         17.54         9.06 o                         
  -4  10   2         49.53         48.23         5.30 o                         
  -3  10   2        101.07         98.51         5.64 o                         
  -2  10   2          0.88          4.76         8.99 o                         
  -1  10   2          3.99          3.05         4.10 o                         
   0  10   2         11.18         20.99         6.85 o                         
   1  10   2        291.48        336.85         8.87 o                         
   2  10   2          9.75          9.18         9.27 o                         
   3  10   2         36.31         35.59         9.19 o                         
   4  10   2          0.08          4.66         8.98 o                         
   5  10   2          1.03          1.55         9.19 o                         
  -5  11   2          9.82         15.70        10.13 o                         
  -4  11   2          2.94          6.46         9.76 o                         
  -3  11   2          4.27         10.59         5.33 o                         
  -2  11   2          0.56         -0.05         5.93 o                         
  -1  11   2         19.69         18.89         5.25 o                         
   0  11   2        103.87        103.70         7.93 o                         
   1  11   2         28.38         26.11        10.65 o                         
   2  11   2         15.28          2.97        10.17 o                         
   3  11   2         39.78         41.23        10.60 o                         
   4  11   2          2.08          2.34        10.11 o                         
   5  11   2          2.34         12.69        10.20 o                         
  -3  12   2          1.38          8.21        11.28 o                         
  -2  12   2         11.66         12.35         5.91 o                         
  -1  12   2         41.59         38.32         9.84 o                         
   0  12   2         22.19         22.93         5.20 o                         
   1  12   2          8.35         13.65        11.30 o                         
   2  12   2         18.57         19.64        11.59 o                         
 -11   0   3         71.14         61.53         6.77 o                         
  -9   0   3        177.22        174.88         8.48 o                         
  -7   0   3        503.78        457.91        12.50 o                         
  -5   0   3        994.63        928.63        96.17 o                         
  -3   0   3       1631.19       1607.68         9.37 o                         
  -1   0   3         20.63         21.13         2.06 o                         
   1   0   3        180.38        181.03         2.33 o                         
   3   0   3        877.40        798.43        50.58 o                         
   5   0   3         20.98         15.98         5.19 o                         
   7   0   3          1.98          3.37         7.18 o                         
   9   0   3         29.61         31.40         5.59 o                         
  11   0   3         48.40         46.12         8.20 o                         
 -11   1   3          3.62          8.13         5.83 o                         
 -10   1   3        139.19        123.39         5.38 o                         
  -9   1   3          8.38          7.61         3.78 o                         
  -8   1   3        236.61        211.50         4.80 o                         
  -7   1   3        330.12        320.05         6.75 o                         
  -6   1   3        330.95        285.52         3.81 o                         
  -5   1   3        442.31        475.37         9.40 o                         
  -4   1   3       1955.85       2118.87        13.73 o                         
  -3   1   3       1206.24       1328.73        10.54 o                         
  -2   1   3         44.70         40.10         1.67 o                         
  -1   1   3        435.41        472.94         6.06 o                         
   0   1   3        962.06       1094.09        20.31 o                         
   1   1   3        204.55        236.65         4.05 o                         
   2   1   3       2822.50       2726.01        37.64 o                         
   3   1   3       1411.35       1406.17        18.39 o                         
   4   1   3        757.21        697.01        32.93 o                         
   5   1   3        121.06        121.46         8.39 o                         
   6   1   3        103.68        108.41         9.26 o                         
   7   1   3        369.78        388.15        24.79 o                         
   8   1   3         39.25         40.13         3.95 o                         
   9   1   3          2.28          3.74         3.40 o                         
  10   1   3          4.85          4.21         4.30 o                         
  11   1   3          6.22          6.03         6.14 o                         
 -11   2   3         15.23          7.99         4.97 o                         
 -10   2   3         26.13         26.86         4.50 o                         
  -9   2   3        197.73        183.04         6.80 o                         
  -8   2   3        110.45        102.27         5.40 o                         
  -7   2   3        414.39        399.48         7.36 o                         
  -6   2   3          1.67          2.20         4.11 o                         
  -5   2   3       1059.33       1067.53        21.49 o                         
  -4   2   3        597.07        660.44         5.32 o                         
  -3   2   3        137.41        131.48         2.14 o                         
  -2   2   3         33.41         48.96         1.81 o                         
  -1   2   3         23.54         21.81         1.27 o                         
   0   2   3        490.01        544.97         7.42 o                         
   1   2   3        171.72        173.47         2.04 o                         
   2   2   3        762.33        856.82        21.56 o                         
   3   2   3         28.98         22.81         1.32 o                         
   4   2   3       1899.87       2013.81        27.30 o                         
   5   2   3         13.22          9.64         2.45 o                         
   6   2   3        255.87        243.34         4.96 o                         
   7   2   3          5.46          4.25         3.15 o                         
   8   2   3         11.83          6.45         3.07 o                         
   9   2   3         51.41         53.08         6.85 o                         
  10   2   3          7.55          5.14         5.41 o                         
 -11   3   3         20.18         25.25         6.50 o                         
 -10   3   3         37.05         32.04         4.72 o                         
  -9   3   3        177.47        179.55         8.58 o                         
  -8   3   3        189.16        179.48         4.84 o                         
  -7   3   3         77.42         70.88         4.12 o                         
  -6   3   3        411.21        443.91        11.99 o                         
  -5   3   3        527.01        519.29         9.91 o                         
  -4   3   3         10.78          4.22         1.36 o                         
  -3   3   3        262.48        271.36         2.35 o                         
  -2   3   3        391.09        455.37         5.81 o                         
  -1   3   3        881.73        951.91         7.79 o                         
   0   3   3        507.41        522.26         6.54 o                         
   1   3   3        437.57        488.97        12.96 o                         
   2   3   3         69.55         54.01         1.52 o                         
   3   3   3        689.51        650.88        19.20 o                         
   4   3   3        403.69        405.10         5.75 o                         
   5   3   3       1740.46       1744.94        15.64 o                         
   6   3   3         73.99         63.05         4.06 o                         
   7   3   3         69.09         64.68         5.48 o                         
   8   3   3          2.42          0.39         4.19 o                         
   9   3   3         91.07        109.56        10.03 o                         
  10   3   3          3.38          5.06         5.24 o                         
 -11   4   3         40.47         41.67         9.26 o                         
 -10   4   3         42.78         45.76         6.31 o                         
  -9   4   3         33.03         27.06         5.63 o                         
  -8   4   3         99.60        100.72         4.49 o                         
  -7   4   3        340.86        329.39        10.41 o                         
  -6   4   3        284.18        296.78         9.97 o                         
  -5   4   3        157.26        147.91         2.48 o                         
  -4   4   3         16.42          9.88         1.66 o                         
  -3   4   3         37.97         36.80         1.75 o                         
  -2   4   3        699.36        733.87        10.78 o                         
  -1   4   3        334.16        365.04         4.40 o                         
   0   4   3         16.43         12.95         1.97 o                         
   1   4   3        229.52        266.20         7.23 o                         
   2   4   3       2485.19       2522.29        10.72 o                         
   3   4   3        230.05        226.91        17.14 o                         
   4   4   3        106.73         85.41         3.61 o                         
   5   4   3          0.01          1.59         3.05 o                         
   6   4   3        376.08        400.62         7.92 o                         
   7   4   3         79.67         75.87         5.79 o                         
   8   4   3         76.92         86.92         3.97 o                         
   9   4   3          0.32          4.84         4.24 o                         
  10   4   3          6.80          7.58         4.16 o                         
 -10   5   3          0.71          4.20         8.42 o                         
  -9   5   3         35.72         38.61         5.93 o                         
  -8   5   3         30.45         29.45         5.82 o                         
  -7   5   3        303.05        312.61        12.88 o                         
  -6   5   3        106.30        102.50         3.83 o                         
  -5   5   3        322.04        310.58         9.14 o                         
  -4   5   3         13.03         11.99         2.48 o                         
  -3   5   3        771.04        795.41         9.64 o                         
  -2   5   3         29.27         31.18         1.80 o                         
  -1   5   3         16.95         18.93         1.83 o                         
   0   5   3        683.77        758.03        11.52 o                         
   1   5   3         21.48         16.55         2.34 o                         
   2   5   3        105.86        117.08         5.53 o                         
   3   5   3        745.97        727.60        23.99 o                         
   4   5   3          1.67          2.24         3.49 o                         
   5   5   3        922.13        981.90         7.69 o                         
   6   5   3         13.57         11.03         2.82 o                         
   7   5   3        329.15        355.09         8.99 o                         
   8   5   3          0.24          3.01         4.35 o                         
   9   5   3         45.31         50.26         4.27 o                         
 -10   6   3         27.28         29.70         6.81 o                         
  -9   6   3         71.95         73.16        11.43 o                         
  -8   6   3         27.09         29.91         5.43 o                         
  -7   6   3         19.96         18.62         3.71 o                         
  -6   6   3        209.75        221.50         9.71 o                         
  -5   6   3          2.74          3.42         2.72 o                         
  -4   6   3        568.95        584.56        21.94 o                         
  -3   6   3         66.67         71.27         2.94 o                         
  -2   6   3         16.95         15.00         2.12 o                         
  -1   6   3         11.60         12.91         2.16 o                         
   0   6   3        122.98        127.52         3.29 o                         
   1   6   3         25.78         19.75         2.86 o                         
   2   6   3        638.35        607.12        22.59 o                         
   3   6   3          8.17          7.23         3.04 o                         
   4   6   3        644.48        667.16        17.56 o                         
   5   6   3          2.92          4.20         3.35 o                         
   6   6   3         14.57         21.26         3.04 o                         
   7   6   3          3.82          3.52         3.17 o                         
   8   6   3        130.70        148.56        10.67 o                         
   9   6   3         41.72         50.11         8.34 o                         
  -9   7   3         37.98         41.82        10.77 o                         
  -8   7   3         25.61         27.41         8.00 o                         
  -7   7   3         11.05         14.69         3.90 o                         
  -6   7   3         38.89         37.89         4.48 o                         
  -5   7   3        476.45        505.91        48.30 o                         
  -4   7   3          4.33          3.37         2.99 o                         
  -3   7   3         16.55         10.69         2.66 o                         
  -2   7   3          9.84          9.96         2.96 o                         
  -1   7   3         29.29         23.47         2.88 o                         
   0   7   3          1.18          2.27         3.35 o                         
   1   7   3         91.07         86.35         3.54 o                         
   2   7   3        253.81        267.79         7.67 o                         
   3   7   3        343.11        371.25        15.81 o                         
   4   7   3          3.41          2.84         4.15 o                         
   5   7   3         61.34         59.85         3.91 o                         
   6   7   3          3.45          6.28         5.42 o                         
   7   7   3        275.46        338.28        10.84 o                         
   8   7   3          3.87          4.17         4.94 o                         
   9   7   3         67.72         79.01        12.59 o                         
  -9   8   3          8.55          8.42         6.69 o                         
  -8   8   3         43.54         46.65         6.30 o                         
  -7   8   3          0.00          3.73         5.58 o                         
  -6   8   3         99.43        117.11        11.13 o                         
  -5   8   3         32.02         30.48         4.58 o                         
  -4   8   3        139.15        140.52         4.67 o                         
  -3   8   3         95.71         93.31         4.29 o                         
  -2   8   3         11.03          7.96         3.32 o                         
  -1   8   3          0.25          3.59         3.05 o                         
   0   8   3         48.24         46.80         3.84 o                         
   1   8   3         34.94         35.65         3.70 o                         
   2   8   3        201.38        202.74        11.75 o                         
   3   8   3         43.76         40.17         4.94 o                         
   4   8   3         57.63         59.21         4.93 o                         
   5   8   3          0.21         -0.23         4.40 o                         
   6   8   3        119.08        116.93         7.79 o                         
   7   8   3        120.87        143.99         9.85 o                         
   8   8   3         29.24         43.81         5.97 o                         
  -8   9   3          3.22          1.79         6.47 o                         
  -7   9   3         28.41         32.43         9.33 o                         
  -6   9   3        175.90        207.61         8.65 o                         
  -5   9   3          3.91          4.17         4.68 o                         
  -4   9   3         11.67         18.89         3.63 o                         
  -3   9   3         31.41         24.32         3.68 o                         
  -2   9   3         42.19         36.80         3.89 o                         
  -1   9   3          2.03          0.24         3.55 o                         
   0   9   3         11.65          9.26         4.79 o                         
   1   9   3          8.55         11.42         4.28 o                         
   2   9   3         10.40         12.88         5.12 o                         
   3   9   3          0.37          2.84         7.85 o                         
   4   9   3         13.93         17.82         5.13 o                         
   5   9   3         88.20        102.83         6.24 o                         
   6   9   3         29.12         20.70         5.73 o                         
   7   9   3         22.65         28.64         5.60 o                         
  -7  10   3         87.20        123.09        10.90 o                         
  -6  10   3         46.42         68.38        10.14 o                         
  -5  10   3         11.48         12.13         5.42 o                         
  -4  10   3          5.58          4.34         4.98 o                         
  -3  10   3          5.69          5.81         3.94 o                         
  -2  10   3          0.55          1.48         4.26 o                         
  -1  10   3         39.40         33.94         3.89 o                         
   0  10   3          4.82          8.29         5.30 o                         
   1  10   3         11.83          7.58         7.05 o                         
   4  10   3         35.20         37.90         9.46 o                         
   5  10   3          6.01         13.38         5.79 o                         
   6  10   3         36.00         43.02         6.68 o                         
  -5  11   3         17.99         33.49        10.59 o                         
  -4  11   3         40.25         39.63         6.06 o                         
  -3  11   3         18.70         15.65         5.57 o                         
  -2  11   3          3.69         -0.52         5.21 o                         
  -1  11   3          5.77          9.93         5.14 o                         
   0  11   3         39.21         37.54         7.61 o                         
   1  11   3          9.13         10.00        10.66 o                         
   2  11   3          3.74         -1.06        10.50 o                         
   3  11   3          1.03          0.14        10.26 o                         
   4  11   3         14.56         13.60        10.66 o                         
  -3  12   3         10.37          6.04        11.57 o                         
  -2  12   3          1.50          2.55         5.76 o                         
  -1  12   3         26.90         23.95         6.00 o                         
   0  12   3          0.00          5.44         5.16 o                         
   1  12   3         32.46         17.46        11.55 o                         
   2  12   3          4.88          9.33        11.89 o                         
 -10   0   4         24.16         27.52         6.09 o                         
  -8   0   4          1.18         -0.85         6.62 o                         
  -6   0   4        578.39        531.01        28.02 o                         
  -4   0   4       2227.25       1917.96        11.29 o                         
  -2   0   4      13029.50      13195.39        81.23 o                         
   0   0   4      14546.71      15387.30        70.35 o                         
   2   0   4       5176.23       4824.69        47.49 o                         
   4   0   4       6469.50       6456.58        94.57 o                         
   6   0   4        102.25        121.75         6.49 o                         
   8   0   4          0.46          3.96         5.02 o                         
  10   0   4          1.39         -0.44         7.61 o                         
 -11   1   4          0.19          4.02         8.17 o                         
 -10   1   4         17.60         16.23         4.86 o                         
  -9   1   4         10.84          4.23         3.84 o                         
  -8   1   4         22.91         13.50         3.69 o                         
  -7   1   4        793.67        750.53         5.64 o                         
  -6   1   4         74.33         81.46         3.45 o                         
  -5   1   4       2842.47       2883.67        22.49 o                         
  -4   1   4         26.12         24.79         2.86 o                         
  -3   1   4       3242.86       3489.78        18.41 o                         
  -2   1   4        344.21        378.13         3.26 o                         
  -1   1   4       5430.23       6056.52        33.18 o                         
   0   1   4        158.73        186.49         9.22 o                         
   1   1   4       1562.24       1537.89        15.58 o                         
   2   1   4          3.99          3.83         0.98 o                         
   3   1   4        780.53        758.43         7.71 o                         
   4   1   4         15.35         15.57         2.55 o                         
   5   1   4        264.51        263.36         4.93 o                         
   6   1   4         38.47         43.16         3.13 o                         
   7   1   4         14.40         14.02         3.47 o                         
   8   1   4          0.23          0.77         7.29 o                         
   9   1   4         14.65         17.39         4.26 o                         
  10   1   4          1.54         10.43         5.91 o                         
 -11   2   4          2.04         10.59         9.37 o                         
 -10   2   4          0.07          2.78         4.33 o                         
  -9   2   4          3.25          4.26         4.32 o                         
  -8   2   4          9.94          1.54         4.04 o                         
  -7   2   4         35.35         28.41         3.96 o                         
  -6   2   4        182.09        167.04         4.89 o                         
  -5   2   4          2.10          3.02         3.17 o                         
  -4   2   4       1258.50       1254.55        14.73 o                         
  -3   2   4          8.25          7.39         1.66 o                         
  -2   2   4       6460.91       6926.76        96.41 o                         
  -1   2   4        175.74        206.97         3.23 o                         
   0   2   4      10139.64      10917.92        68.24 o                         
   1   2   4         31.63         22.02         1.16 o                         
   2   2   4       7121.77       7154.21        91.49 o                         
   3   2   4        129.95        143.54         2.89 o                         
   4   2   4        158.50        112.12         2.49 o                         
   5   2   4        200.70        214.45         2.80 o                         
   6   2   4        342.89        356.57        14.22 o                         
   7   2   4          6.62          4.95         3.28 o                         
   8   2   4         28.88         33.26         3.81 o                         
   9   2   4          8.90          7.72         5.14 o                         
  10   2   4          7.38         11.60         4.50 o                         
 -11   3   4         15.85         21.57         5.04 o                         
 -10   3   4          5.98          6.49         4.61 o                         
  -9   3   4         60.60         48.35         4.57 o                         
  -8   3   4          5.63          9.12         4.02 o                         
  -7   3   4        117.90        102.88         5.36 o                         
  -6   3   4         63.39         50.96         5.61 o                         
  -5   3   4        990.71       1018.15        20.20 o                         
  -4   3   4       1133.50       1258.00         4.84 o                         
  -3   3   4       2317.64       2430.41         6.22 o                         
  -2   3   4         87.08         86.47         1.72 o                         
  -1   3   4        487.41        456.86         3.21 o                         
   0   3   4       1833.37       2065.20        21.27 o                         
   1   3   4       1752.65       1816.68        28.45 o                         
   2   3   4          1.66          1.94         1.11 o                         
   3   3   4        798.94        787.57        26.84 o                         
   4   3   4         52.46         58.55         1.91 o                         
   5   3   4         80.96         75.80         2.36 o                         
   6   3   4          4.23          4.89         2.51 o                         
   7   3   4          8.89          7.44         2.70 o                         
   8   3   4         24.32         23.15         3.56 o                         
   9   3   4          0.29         -0.16         4.25 o                         
  10   3   4          7.35          5.24         4.15 o                         
 -11   4   4          0.45          5.61         6.56 o                         
 -10   4   4          1.47          4.77         5.87 o                         
  -9   4   4          0.11         -0.81         5.06 o                         
  -8   4   4         62.94         54.30         4.31 o                         
  -7   4   4          0.08         -0.44         6.22 o                         
  -6   4   4          0.39          1.64         3.11 o                         
  -5   4   4          4.00          4.51         2.28 o                         
  -4   4   4        487.32        501.01         3.44 o                         
  -3   4   4        389.34        440.86         4.85 o                         
  -2   4   4        713.11        710.58         7.27 o                         
  -1   4   4         25.08         23.39         1.54 o                         
   0   4   4       2715.04       2864.50        21.63 o                         
   1   4   4        127.80        146.19         3.50 o                         
   2   4   4        559.27        461.66        24.16 o                         
   3   4   4        196.42        215.96         5.07 o                         
   4   4   4         24.04         23.63         2.69 o                         
   5   4   4         50.33         47.22         2.38 o                         
   6   4   4          1.14          3.49         3.53 o                         
   7   4   4          0.04         -1.04         3.38 o                         
   8   4   4         13.70          8.01         3.37 o                         
   9   4   4          9.11          7.61         3.81 o                         
  10   4   4          0.07          8.39         8.46 o                         
 -10   5   4         20.48         14.38         6.23 o                         
  -9   5   4          1.98          6.30         7.87 o                         
  -8   5   4         19.01         11.34         4.95 o                         
  -7   5   4         53.19         33.64         4.92 o                         
  -6   5   4         13.40          8.63         2.57 o                         
  -5   5   4          0.15          1.00         2.70 o                         
  -4   5   4        230.28        215.81         6.13 o                         
  -3   5   4        189.51        196.75         2.77 o                         
  -2   5   4       1529.13       1712.54        15.80 o                         
  -1   5   4        278.55        280.57         5.57 o                         
   0   5   4         99.78        102.44         3.40 o                         
   1   5   4        148.71        145.55         3.31 o                         
   2   5   4        398.85        389.91        10.17 o                         
   3   5   4        104.26         93.34         3.71 o                         
   4   5   4         11.82         13.92         3.46 o                         
   5   5   4          3.34          1.68         2.53 o                         
   6   5   4         24.77         21.35         2.99 o                         
   7   5   4         16.55         15.91         3.24 o                         
   8   5   4          3.81          3.24         3.39 o                         
   9   5   4          0.42          2.35         3.76 o                         
 -10   6   4          6.61          5.75         6.38 o                         
  -9   6   4         16.05         19.60         5.85 o                         
  -8   6   4         10.53          9.04         5.26 o                         
  -7   6   4         24.88         19.34         3.73 o                         
  -6   6   4         17.27         12.20         3.45 o                         
  -5   6   4         39.47         32.63         3.09 o                         
  -4   6   4          1.39          1.37         4.31 o                         
  -3   6   4         10.41          7.98         2.33 o                         
  -2   6   4         22.58         21.77         2.09 o                         
  -1   6   4        384.43        416.61         6.47 o                         
   0   6   4         48.12         47.49         3.05 o                         
   1   6   4        319.59        335.62         5.18 o                         
   2   6   4          3.15          0.48         3.72 o                         
   3   6   4        133.75        124.38         4.67 o                         
   4   6   4         89.49         84.53         4.40 o                         
   5   6   4          2.92          4.21         3.36 o                         
   6   6   4          6.09          7.56         3.02 o                         
   7   6   4          0.18         -0.38         3.27 o                         
   8   6   4          6.78          7.29         3.61 o                         
   9   6   4          6.10         10.72         4.17 o                         
  -9   7   4          3.66          4.50         5.99 o                         
  -8   7   4         10.31          9.69         5.52 o                         
  -7   7   4         78.00         78.66         7.30 o                         
  -6   7   4        101.01         84.27         7.50 o                         
  -5   7   4          1.78          2.74         3.05 o                         
  -4   7   4          4.32          5.57         3.00 o                         
  -3   7   4         50.88         48.96         2.97 o                         
  -2   7   4          3.40          5.17         2.92 o                         
  -1   7   4          7.84          5.38         2.84 o                         
   0   7   4        356.53        384.70        12.61 o                         
   1   7   4         20.79         20.55         3.34 o                         
   2   7   4         13.04         11.34         3.50 o                         
   3   7   4         25.87         25.23         3.67 o                         
   4   7   4        102.88        107.27         4.23 o                         
   5   7   4          8.50         13.08         5.28 o                         
   6   7   4          0.02         -0.33         3.84 o                         
   7   7   4          4.08          5.79         4.64 o                         
   8   7   4         37.44         44.85         5.53 o                         
  -9   8   4         12.35         10.77         6.65 o                         
  -7   8   4         46.53         35.85         4.37 o                         
  -6   8   4          6.96          2.82         4.69 o                         
  -5   8   4          3.66          7.23         4.41 o                         
  -4   8   4         41.92         41.80         3.65 o                         
  -3   8   4         15.37         12.85         3.38 o                         
  -2   8   4         72.11         65.27         4.37 o                         
  -1   8   4         41.74         37.61         3.34 o                         
   0   8   4        327.73        329.90        14.12 o                         
   1   8   4          6.79          9.00         3.62 o                         
   2   8   4        568.66        602.70        23.84 o                         
   3   8   4        219.64        224.51         5.82 o                         
   4   8   4         17.92         12.21         7.08 o                         
   5   8   4          1.95          5.06         4.72 o                         
   6   8   4          3.90         11.91         6.21 o                         
   7   8   4         15.08         12.40         5.17 o                         
  -8   9   4          0.25          3.98         6.56 o                         
  -7   9   4         28.44         29.59        10.25 o                         
  -6   9   4         21.23         16.90         5.40 o                         
  -5   9   4         40.98         46.77         5.41 o                         
  -4   9   4          1.03          4.31         5.79 o                         
  -3   9   4         78.81         86.49         6.08 o                         
  -2   9   4          0.47          2.72         8.31 o                         
  -1   9   4        166.90        154.35         9.88 o                         
   0   9   4          1.52          4.29         4.76 o                         
   1   9   4        183.94        195.86         7.78 o                         
   2   9   4        114.81        115.33         5.45 o                         
   3   9   4         38.88         37.63         5.39 o                         
   4   9   4         14.52         13.70         5.36 o                         
   5   9   4          0.33         -0.16         6.76 o                         
   6   9   4          0.82          1.60         9.47 o                         
   7   9   4          0.37          7.86         6.09 o                         
  -7  10   4          0.00         11.87         9.80 o                         
  -6  10   4         37.45         52.94         6.36 o                         
  -5  10   4         44.20         34.81         5.86 o                         
  -4  10   4         19.98         24.15         4.55 o                         
  -3  10   4          0.11          0.31         4.49 o                         
  -2  10   4        222.72        221.83        12.86 o                         
  -1  10   4          9.24          5.84         4.11 o                         
   0  10   4        230.57        228.40        13.63 o                         
   1  10   4        111.59        107.63        18.30 o                         
   2  10   4        195.98        219.52        11.73 o                         
   3  10   4         20.49         17.92         5.70 o                         
   4  10   4         64.77         76.28         6.34 o                         
   5  10   4          9.14          7.90         6.09 o                         
  -5  11   4         30.07         32.64         6.51 o                         
  -4  11   4          8.98         11.45         5.82 o                         
  -3  11   4         62.30         52.60         6.32 o                         
  -2  11   4          5.24          4.98         4.51 o                         
  -1  11   4        127.05        116.80         9.12 o                         
   0  11   4          0.14          4.50         5.16 o                         
   1  11   4         89.22         80.97        11.73 o                         
   2  11   4          4.49          6.48        10.64 o                         
   3  11   4         12.83         19.30        10.81 o                         
   4  11   4          3.55          3.96        11.02 o                         
  -2  12   4         32.28         27.95         6.40 o                         
  -1  12   4         22.72         16.77         6.02 o                         
   0  12   4         90.10         89.91        14.00 o                         
   1  12   4          3.23          5.47         6.07 o                         
 -11   0   5         41.44         47.47         7.05 o                         
  -9   0   5        249.64        262.33         7.74 o                         
  -7   0   5        735.23        680.96         7.96 o                         
  -5   0   5       1076.37        979.64        10.22 o                         
  -3   0   5        306.41        215.16       149.52 o                         
  -1   0   5        745.90        862.48         6.71 o                         
   1   0   5        314.29        314.04        12.39 o                         
   3   0   5       1763.72       1720.84        23.71 o                         
   5   0   5        993.63        913.76        20.97 o                         
   7   0   5        716.91        820.70         8.45 o                         
   9   0   5        137.16        164.46         9.87 o                         
 -11   1   5         82.67         69.96         5.76 o                         
 -10   1   5        189.73        190.22        11.78 o                         
  -9   1   5         17.41         14.13         4.41 o                         
  -8   1   5        188.38        170.55         4.33 o                         
  -7   1   5         15.45         14.82         3.63 o                         
  -6   1   5        856.78        859.28         6.21 o                         
  -5   1   5          0.09          1.09         3.36 o                         
  -4   1   5        157.29        150.80         3.89 o                         
  -3   1   5         54.52         57.11         3.31 o                         
  -2   1   5         68.84         83.04         1.70 o                         
  -1   1   5         65.68         70.53         1.84 o                         
   0   1   5        718.83        754.02        14.38 o                         
   1   1   5        152.90        169.89         2.04 o                         
   2   1   5       3005.98       3058.42        18.00 o                         
   3   1   5         78.93         68.24         1.27 o                         
   4   1   5        831.17        779.81         8.65 o                         
   5   1   5          6.86          5.70         1.81 o                         
   6   1   5        398.32        384.06        11.87 o                         
   7   1   5         37.65         39.83         4.10 o                         
   8   1   5        147.58        159.68         8.82 o                         
   9   1   5          0.29          2.45         3.87 o                         
  10   1   5         21.73         28.57         4.41 o                         
 -11   2   5         38.19         40.82         5.40 o                         
 -10   2   5          6.51          4.74         4.52 o                         
  -9   2   5        174.53        168.65         5.33 o                         
  -8   2   5         83.41         74.90         4.39 o                         
  -7   2   5        384.57        382.23        14.29 o                         
  -6   2   5        229.04        227.92         6.64 o                         
  -5   2   5        744.59        734.46         8.88 o                         
  -4   2   5         43.46         56.80         2.43 o                         
  -3   2   5        354.07        364.72         3.00 o                         
  -2   2   5        365.31        465.68         6.25 o                         
  -1   2   5          9.54          8.41         1.62 o                         
   0   2   5        389.49        362.05         6.75 o                         
   1   2   5        126.42        108.20         3.75 o                         
   2   2   5        164.04        154.20         1.84 o                         
   3   2   5        569.82        477.92        10.31 o                         
   4   2   5        131.78        115.15         2.68 o                         
   5   2   5        848.49        861.32        16.65 o                         
   6   2   5        148.44        149.62         3.36 o                         
   7   2   5        432.83        476.78        13.13 o                         
   8   2   5          0.91          3.46         4.09 o                         
   9   2   5         88.07         97.74         4.16 o                         
  10   2   5         13.32         20.81         5.35 o                         
 -11   3   5          9.60          6.43         6.12 o                         
 -10   3   5          9.40          7.33         4.63 o                         
  -9   3   5         41.59         30.97         4.55 o                         
  -8   3   5        379.62        356.49         9.77 o                         
  -7   3   5         42.66         55.98         4.16 o                         
  -6   3   5        113.79        106.34         5.70 o                         
  -5   3   5         49.27         57.85         2.27 o                         
  -4   3   5        566.93        629.64         6.44 o                         
  -3   3   5          1.79          0.28         2.02 o                         
  -2   3   5         52.53         50.75         1.74 o                         
  -1   3   5        123.04        122.99         2.08 o                         
   0   3   5       1339.17       1548.53        16.93 o                         
   1   3   5          1.74          2.62         1.26 o                         
   2   3   5        127.72        110.48         2.57 o                         
   3   3   5         15.19         16.00         1.46 o                         
   4   3   5        548.06        518.20        12.99 o                         
   5   3   5          6.24          5.73         2.14 o                         
   6   3   5        228.33        241.75         5.63 o                         
   7   3   5          5.05          2.49         2.75 o                         
   8   3   5         62.70         61.55         3.55 o                         
   9   3   5         33.03         30.57         4.08 o                         
  10   3   5         39.48         46.33         8.43 o                         
 -11   4   5          1.79         -0.24         9.19 o                         
 -10   4   5         94.23         83.78         5.29 o                         
  -9   4   5         19.06         14.58         4.42 o                         
  -8   4   5        148.57        145.15         8.30 o                         
  -7   4   5        174.38        179.08        12.25 o                         
  -6   4   5         34.91         30.09         2.79 o                         
  -5   4   5          1.61          1.98         2.46 o                         
  -4   4   5        373.31        389.50         3.46 o                         
  -3   4   5        149.93        151.34         2.64 o                         
  -2   4   5          0.13          1.34         2.00 o                         
  -1   4   5          0.34          0.42         1.49 o                         
   0   4   5         92.91         84.18         1.88 o                         
   1   4   5         29.06         23.40         1.87 o                         
   2   4   5        411.82        349.57        13.35 o                         
   3   4   5         74.50         65.33         4.21 o                         
   4   4   5        178.35        161.90         4.96 o                         
   5   4   5        186.10        192.72         4.54 o                         
   6   4   5        112.93        116.87         3.34 o                         
   7   4   5         59.12         62.98         3.63 o                         
   8   4   5         65.10         70.76         4.07 o                         
   9   4   5         62.41         71.02         4.57 o                         
  -9   5   5        166.34        157.96        18.56 o                         
  -8   5   5         26.99         17.57         5.22 o                         
  -7   5   5        136.33        150.08        10.43 o                         
  -6   5   5        147.22        132.39         4.12 o                         
  -5   5   5          6.98          7.50         2.97 o                         
  -4   5   5         32.02         21.27         2.35 o                         
  -3   5   5          2.24          3.11         2.00 o                         
  -2   5   5         33.63         39.18         1.82 o                         
  -1   5   5         24.06         31.17         2.10 o                         
   0   5   5         44.21         48.01         2.33 o                         
   1   5   5        261.28        292.64        10.09 o                         
   2   5   5         21.12         21.61         2.91 o                         
   3   5   5         12.22         11.06         3.33 o                         
   4   5   5         53.96         43.10         3.80 o                         
   5   5   5         29.35         31.01         2.74 o                         
   6   5   5         27.51         22.77         3.27 o                         
   7   5   5         15.32         17.10         3.50 o                         
   8   5   5         30.49         33.54         3.92 o                         
   9   5   5          4.79         11.03         5.32 o                         
 -10   6   5         69.94         84.98         8.01 o                         
  -9   6   5          1.24          1.62         7.97 o                         
  -8   6   5         83.73         80.33         5.90 o                         
  -7   6   5         66.73         58.15         4.29 o                         
  -6   6   5        164.65        172.94         4.99 o                         
  -5   6   5          2.15          2.52         3.13 o                         
  -4   6   5         34.74         35.50         3.32 o                         
  -3   6   5          7.03          3.80         2.30 o                         
  -2   6   5         18.97         18.33         2.59 o                         
  -1   6   5         41.05         46.28         2.87 o                         
   0   6   5         17.07         21.13         2.47 o                         
   1   6   5         33.90         34.61         3.09 o                         
   2   6   5         53.80         47.72         3.43 o                         
   3   6   5         15.04         13.52         3.31 o                         
   4   6   5        307.87        295.88        19.29 o                         
   5   6   5          6.16          5.06         6.35 o                         
   6   6   5         46.03         48.39         3.60 o                         
   7   6   5          0.72          3.00         4.50 o                         
   8   6   5         21.54         27.85         5.55 o                         
  -9   7   5        104.43        121.75        10.76 o                         
  -8   7   5          8.98          5.93         4.29 o                         
  -7   7   5        121.66        119.77         8.83 o                         
  -6   7   5         73.59         69.47         5.20 o                         
  -5   7   5         37.71         36.51         3.52 o                         
  -4   7   5          6.31          5.25         3.26 o                         
  -3   7   5          6.79          6.91         3.14 o                         
  -2   7   5         63.28         57.02         3.50 o                         
  -1   7   5          0.15          0.47         2.95 o                         
   0   7   5        217.18        214.50         9.72 o                         
   1   7   5         14.48         11.86         3.38 o                         
   2   7   5         55.95         50.27         3.83 o                         
   3   7   5          1.66         -0.18         4.11 o                         
   4   7   5         35.25         23.66         4.44 o                         
   5   7   5          2.15          8.59         4.45 o                         
   6   7   5          1.87          5.78         4.04 o                         
   7   7   5         16.37         24.83         4.00 o                         
   8   7   5          2.65          7.09         5.30 o                         
  -8   8   5         55.90         62.01         6.10 o                         
  -7   8   5         40.99         54.23         4.67 o                         
  -6   8   5         37.21         35.59         5.15 o                         
  -5   8   5         83.25         77.16         6.19 o                         
  -4   8   5          3.28          2.96         3.55 o                         
  -3   8   5         55.62         51.08         3.81 o                         
  -2   8   5         18.13         15.51         3.55 o                         
  -1   8   5         52.79         47.77         3.49 o                         
   0   8   5          2.99          1.51         4.17 o                         
   1   8   5         18.23         10.01         4.02 o                         
   2   8   5          6.42          7.30         3.92 o                         
   3   8   5          0.25          3.27         3.93 o                         
   4   8   5         34.24         34.32         4.19 o                         
   5   8   5         53.20         54.52         5.95 o                         
   6   8   5         32.08         37.35         4.60 o                         
   7   8   5         20.14         23.92         5.49 o                         
  -8   9   5         95.70        143.96        11.65 o                         
  -7   9   5         34.66         39.90         5.79 o                         
  -6   9   5         51.17         51.20         5.85 o                         
  -5   9   5         67.83         71.60         5.82 o                         
  -4   9   5          4.40          4.21         3.85 o                         
  -3   9   5          0.37          4.76         6.43 o                         
  -2   9   5         59.83         50.79         4.16 o                         
  -1   9   5         33.06         28.47         4.00 o                         
   0   9   5          6.62          9.74         3.58 o                         
   1   9   5         15.98         13.27         4.54 o                         
   2   9   5        185.04        160.93         5.38 o                         
   3   9   5          3.41          4.47         4.33 o                         
   4   9   5          0.03          2.98         5.29 o                         
   5   9   5          0.37         -1.48         8.75 o                         
   6   9   5         33.96         45.73         6.97 o                         
  -6  10   5          5.40          6.58         5.95 o                         
  -5  10   5        111.86        129.49         7.18 o                         
  -4  10   5         18.96         18.03         4.41 o                         
  -3  10   5          2.01          4.24         5.09 o                         
  -2  10   5          3.28          0.30         4.44 o                         
  -1  10   5         31.73         23.45         4.34 o                         
   0  10   5          0.50          4.34         6.22 o                         
   1  10   5          0.23          3.68         4.97 o                         
   2  10   5         21.01         15.84         4.99 o                         
   3  10   5         16.14         22.48         5.90 o                         
   4  10   5          1.00          0.85         9.27 o                         
   5  10   5         30.38         41.41         6.73 o                         
  -5  11   5          2.34          2.64         6.21 o                         
  -4  11   5          4.11          1.82         6.04 o                         
  -3  11   5         11.63         16.64         4.76 o                         
  -2  11   5         10.24          7.83         4.58 o                         
  -1  11   5         13.95         16.33         5.54 o                         
   0  11   5         75.16         64.07         4.78 o                         
   1  11   5         35.24         29.89         4.96 o                         
   2  11   5          4.22         12.24        10.88 o                         
   3  11   5          0.53          4.85        11.10 o                         
 -10   0   6          4.49          6.16         8.37 o                         
  -8   0   6         18.66         14.22         5.46 o                         
  -6   0   6         14.42         17.41         4.77 o                         
  -4   0   6         23.65         13.85        19.90 o                         
  -2   0   6      12806.38      15218.94        70.29 o                         
   0   0   6         85.12        131.89         4.58 o                         
   2   0   6        558.81        469.16        15.05 o                         
   4   0   6          2.95          3.65         1.65 o                         
   6   0   6         15.79         11.36         2.89 o                         
   8   0   6         10.44          8.89         4.00 o                         
  10   0   6         26.36         31.59         5.38 o                         
 -11   1   6         12.11          5.88         6.84 o                         
 -10   1   6          0.25          1.26         9.55 o                         
  -9   1   6         19.23         12.45         4.50 o                         
  -8   1   6          3.27          4.40         4.06 o                         
  -7   1   6          0.67          4.26         4.22 o                         
  -6   1   6          1.80          3.25         4.21 o                         
  -5   1   6         14.75         16.61         3.22 o                         
  -4   1   6        288.24        308.37        11.04 o                         
  -3   1   6        133.84        170.15         2.86 o                         
  -2   1   6         97.35         89.28         3.29 o                         
  -1   1   6        161.99        211.88         7.41 o                         
   0   1   6        855.97        924.39         9.82 o                         
   1   1   6        163.24        169.39         4.54 o                         
   2   1   6        145.42        144.55         2.93 o                         
   3   1   6         85.85         86.02         1.63 o                         
   4   1   6         49.93         43.94         1.74 o                         
   5   1   6          0.23          0.06         1.85 o                         
   6   1   6         16.41         11.64         2.15 o                         
   7   1   6          4.14          3.42         2.60 o                         
   8   1   6          0.14          1.18         3.82 o                         
   9   1   6         10.90          9.09         3.17 o                         
 -11   2   6          0.03          0.88         6.19 o                         
 -10   2   6          8.66          8.90         4.72 o                         
  -9   2   6          2.82          1.89         5.12 o                         
  -8   2   6         27.52         25.45         4.31 o                         
  -7   2   6        199.63        199.50         4.96 o                         
  -6   2   6         33.17         28.55         3.81 o                         
  -5   2   6        838.62        869.87         9.68 o                         
  -4   2   6       1588.19       1718.68        11.79 o                         
  -3   2   6       2406.34       2767.69        17.20 o                         
  -2   2   6          7.86         15.81         1.76 o                         
  -1   2   6         10.57          4.00         1.76 o                         
   0   2   6       2979.37       3266.23         9.48 o                         
   1   2   6        613.62        544.98        10.24 o                         
   2   2   6         89.75         93.55         1.81 o                         
   3   2   6         41.40         32.71         1.55 o                         
   4   2   6          0.28          0.53         1.71 o                         
   5   2   6         15.98         11.97         1.85 o                         
   6   2   6         12.46         10.53         2.19 o                         
   7   2   6          1.26          2.50         2.34 o                         
   8   2   6          4.44          4.66         2.78 o                         
   9   2   6         12.28         14.84         3.25 o                         
 -11   3   6         19.72         11.69         5.19 o                         
 -10   3   6         24.20         22.97         4.98 o                         
  -9   3   6         87.28         81.59         5.05 o                         
  -8   3   6         28.52         20.11         4.30 o                         
  -7   3   6         28.53         21.43         4.13 o                         
  -6   3   6         71.42         70.92         3.04 o                         
  -5   3   6        306.44        305.20         3.64 o                         
  -4   3   6        835.45        849.15         7.99 o                         
  -3   3   6        107.94        129.76         2.60 o                         
  -2   3   6       2304.72       2440.44         9.33 o                         
  -1   3   6          0.93          3.60         1.75 o                         
   0   3   6       1188.03       1133.96        18.70 o                         
   1   3   6        265.24        277.47         8.74 o                         
   2   3   6       1543.58       1481.38        21.08 o                         
   3   3   6         90.52         81.55         2.00 o                         
   4   3   6        196.36        191.05         5.79 o                         
   5   3   6          3.60          2.65         1.87 o                         
   6   3   6         99.31         92.86         4.79 o                         
   7   3   6         10.37          8.20         2.96 o                         
   8   3   6          4.59          3.68         3.58 o                         
   9   3   6         17.99         13.38         4.30 o                         
 -11   4   6          2.18          8.07         6.83 o                         
 -10   4   6         15.86         10.32         4.94 o                         
  -9   4   6         66.53         56.43         4.95 o                         
  -8   4   6         20.30         14.49         4.40 o                         
  -7   4   6        103.50        111.86         6.19 o                         
  -6   4   6        164.98        156.68         3.58 o                         
  -5   4   6       2131.38       2302.38        20.12 o                         
  -4   4   6        240.54        251.61         3.37 o                         
  -3   4   6       1415.74       1479.34        13.34 o                         
  -2   4   6        139.58        136.84         2.07 o                         
  -1   4   6       2293.77       2247.40        15.49 o                         
   0   4   6        163.03        193.01         3.27 o                         
   1   4   6        280.01        247.94         3.25 o                         
   2   4   6         10.45          9.38         1.87 o                         
   3   4   6        235.14        218.49         4.10 o                         
   4   4   6          9.61          8.40         2.52 o                         
   5   4   6          8.72          8.74         2.43 o                         
   6   4   6          2.70          5.87         2.85 o                         
   7   4   6          4.74          3.09         3.08 o                         
   8   4   6         19.02         18.34         4.60 o                         
   9   4   6          1.56          5.39         4.88 o                         
 -10   5   6          2.34          3.54         8.62 o                         
  -9   5   6         14.95         18.67         6.05 o                         
  -8   5   6         27.56         18.66         8.92 o                         
  -7   5   6         22.66         22.82         3.94 o                         
  -6   5   6        216.05        189.25         3.77 o                         
  -5   5   6         58.23         70.72         3.16 o                         
  -4   5   6        986.18       1019.64         6.06 o                         
  -3   5   6        307.46        326.02         3.17 o                         
  -2   5   6       1832.96       1912.00         9.15 o                         
  -1   5   6         49.87         45.52         2.66 o                         
   0   5   6       2570.30       2658.62        25.15 o                         
   1   5   6        190.11        182.13         4.87 o                         
   2   5   6        444.02        433.68         4.78 o                         
   3   5   6         48.00         43.21         2.79 o                         
   4   5   6        491.95        463.59        20.67 o                         
   5   5   6          6.48          5.84         2.90 o                         
   6   5   6          2.10          2.32         3.47 o                         
   7   5   6         20.96         19.04         3.86 o                         
   8   5   6          2.01          2.87         4.59 o                         
 -10   6   6          0.55         -0.44         9.44 o                         
  -9   6   6          7.80          2.85         5.91 o                         
  -8   6   6          0.22          0.50         7.64 o                         
  -7   6   6        452.33        512.00        20.89 o                         
  -6   6   6         78.74         81.43         3.53 o                         
  -5   6   6        255.78        317.06         5.06 o                         
  -4   6   6          0.01          2.11         2.90 o                         
  -3   6   6       1518.28       1653.05         7.08 o                         
  -2   6   6         82.23         77.80         3.11 o                         
  -1   6   6       1502.43       1566.59        18.71 o                         
   0   6   6         99.60         98.61         3.16 o                         
   1   6   6        736.86        711.32        21.65 o                         
   2   6   6          1.00          1.87         3.88 o                         
   3   6   6          5.32          6.24         3.42 o                         
   4   6   6          7.79          4.72         3.48 o                         
   5   6   6        104.27         82.92         7.05 o                         
   6   6   6          7.55          7.56         3.58 o                         
   7   6   6          0.16         -0.08         3.85 o                         
   8   6   6         10.87         10.90         5.05 o                         
  -9   7   6         10.04          3.73         6.28 o                         
  -8   7   6         14.71         10.74         5.31 o                         
  -7   7   6         13.72          9.94         4.26 o                         
  -6   7   6         45.10         52.54         4.40 o                         
  -5   7   6         32.16         30.72         3.85 o                         
  -4   7   6        369.34        371.20         4.74 o                         
  -3   7   6          0.18          2.05         5.39 o                         
  -2   7   6       1351.65       1368.49        26.25 o                         
  -1   7   6          1.24          0.15         5.74 o                         
   0   7   6        599.11        626.67        14.31 o                         
   2   7   6        640.46        632.30        26.40 o                         
   3   7   6         54.12         50.85         4.06 o                         
   4   7   6          4.14         10.20         3.85 o                         
   5   7   6          0.21          1.08         3.98 o                         
   6   7   6          5.98          3.27         3.76 o                         
   7   7   6          2.48          6.96         4.89 o                         
  -8   8   6         10.68          6.12         4.83 o                         
  -7   8   6         43.48         48.02         4.81 o                         
  -6   8   6         12.17         12.47         5.26 o                         
  -5   8   6        180.95        187.68         6.70 o                         
  -4   8   6         19.18         18.10         3.91 o                         
  -3   8   6        346.53        385.23        16.30 o                         
  -2   8   6         60.57         58.36         4.07 o                         
  -1   8   6        515.39        537.49        15.23 o                         
   0   8   6        157.05        162.16         6.17 o                         
   1   8   6         35.07         33.17         4.31 o                         
   2   8   6         52.49         47.21         4.80 o                         
   3   8   6        344.81        330.87        10.67 o                         
   4   8   6         21.14         17.60         4.23 o                         
   5   8   6          0.03          2.68         4.33 o                         
   6   8   6         20.31         26.40         3.98 o                         
   7   8   6          7.80          7.02         7.79 o                         
  -7   9   6          7.90         10.12         5.67 o                         
  -6   9   6         67.96         72.18         6.20 o                         
  -5   9   6          0.36          6.95         5.30 o                         
  -4   9   6         69.73         71.96         4.55 o                         
  -3   9   6          8.40          3.79         3.90 o                         
  -2   9   6         83.05         75.09         4.45 o                         
  -1   9   6         30.00         28.53         4.12 o                         
   0   9   6        471.55        479.60        21.08 o                         
   1   9   6          0.88          3.63         9.57 o                         
   2   9   6          7.37         11.67         4.54 o                         
   3   9   6          5.10          5.81         6.02 o                         
   4   9   6          5.30          6.62         4.49 o                         
   5   9   6          9.24         11.98         9.80 o                         
   6   9   6          3.81          7.46         5.08 o                         
  -6  10   6         10.18          6.38         6.06 o                         
  -5  10   6         71.58         72.93         6.49 o                         
  -4  10   6          6.53          4.78         4.49 o                         
  -3  10   6         17.09         15.27         4.41 o                         
  -2  10   6         21.31         19.12         4.47 o                         
  -1  10   6          6.23         10.19         4.25 o                         
   0  10   6        103.45         98.06         4.51 o                         
   1  10   6        208.33        195.75        11.37 o                         
   2  10   6          0.97          5.42         5.03 o                         
   3  10   6          1.96          2.52         5.06 o                         
   4  10   6          1.33         -0.35         9.97 o                         
  -4  11   6         20.10         18.82         5.07 o                         
  -3  11   6          4.19          6.51         4.79 o                         
  -2  11   6         21.07         12.88         4.85 o                         
  -1  11   6          2.99          1.59         4.61 o                         
   0  11   6         18.49         10.94         4.40 o                         
   1  11   6         34.56         25.12         6.74 o                         
   2  11   6         20.09         19.79         8.06 o                         
  -9   0   7         65.90         54.32         6.18 o                         
  -7   0   7        286.95        282.82        12.03 o                         
  -5   0   7          5.71         10.56         4.53 o                         
  -3   0   7        129.82        144.90        92.98 o                         
  -1   0   7        840.83        967.65       541.04 o                         
   1   0   7         18.44         19.28         1.94 o                         
   3   0   7         16.15         15.50         2.31 o                         
   5   0   7         22.01         22.05         3.31 o                         
   7   0   7          0.04          3.25         3.61 o                         
   9   0   7         10.09         11.37         4.92 o                         
 -11   1   7          5.00          6.46         6.26 o                         
 -10   1   7         95.61         87.18         7.65 o                         
  -9   1   7         13.19          8.46         4.63 o                         
  -8   1   7         41.23         35.16         4.42 o                         
  -7   1   7         18.88         16.13         4.13 o                         
  -6   1   7        352.57        361.20         5.52 o                         
  -5   1   7        105.01        105.28         3.93 o                         
  -4   1   7        775.65        835.63        18.09 o                         
  -3   1   7        217.13        289.77         6.43 o                         
  -2   1   7         52.34         62.66         3.58 o                         
  -1   1   7       1719.10       2141.39        12.54 o                         
   0   1   7        444.22        495.30         8.69 o                         
   1   1   7        601.02        667.94        11.57 o                         
   2   1   7        600.32        561.25        15.41 o                         
   3   1   7         55.21         49.52         1.84 o                         
   4   1   7        144.22        141.04         4.37 o                         
   5   1   7         91.70         83.71         4.45 o                         
   6   1   7          8.96         10.84         2.43 o                         
   7   1   7          1.79          2.08         2.80 o                         
   8   1   7         35.05         36.04         3.19 o                         
   9   1   7         35.47         30.60         3.58 o                         
 -11   2   7        103.89         89.47         5.97 o                         
 -10   2   7        182.90        170.77         5.88 o                         
  -9   2   7         13.71         15.10         4.50 o                         
  -8   2   7          1.15          0.55         5.38 o                         
  -7   2   7         50.15         48.85         4.31 o                         
  -6   2   7         31.41         31.25         4.09 o                         
  -5   2   7        405.16        413.76         7.93 o                         
  -4   2   7        652.24        730.33         8.19 o                         
  -3   2   7        378.23        455.50         3.23 o                         
  -2   2   7         59.32         64.05         2.03 o                         
  -1   2   7         11.47         16.77         2.15 o                         
   0   2   7       1301.95       1436.73         7.28 o                         
   1   2   7          5.70          3.87         1.16 o                         
   2   2   7         64.22         51.42         1.49 o                         
   3   2   7          2.32          1.14         1.56 o                         
   4   2   7        528.86        520.58        12.38 o                         
   5   2   7         12.79          8.82         2.09 o                         
   6   2   7         83.08         75.15         3.28 o                         
   7   2   7          1.63          1.59         2.58 o                         
   8   2   7          0.05          6.09         3.70 o                         
   9   2   7          8.96         12.21         4.34 o                         
 -11   3   7         11.92          7.27         5.32 o                         
 -10   3   7         14.64         13.61         5.29 o                         
  -9   3   7        116.35        134.36         6.01 o                         
  -8   3   7        217.80        195.13         6.82 o                         
  -7   3   7        169.52        168.55         4.83 o                         
  -6   3   7          8.38          7.33         2.83 o                         
  -5   3   7         15.81         13.62         2.69 o                         
  -4   3   7         98.48        101.94         2.67 o                         
  -3   3   7       1718.11       1879.82         8.77 o                         
  -2   3   7         23.95         23.59         2.33 o                         
  -1   3   7          0.87          1.86         1.97 o                         
   0   3   7          5.66          4.87         2.04 o                         
   1   3   7         22.60         22.79         1.40 o                         
   2   3   7        124.82        128.20         2.56 o                         
   3   3   7        822.89        820.42         5.87 o                         
   4   3   7         50.78         56.91         2.26 o                         
   5   3   7        190.72        205.81         7.78 o                         
   6   3   7         69.85         63.54         3.82 o                         
   7   3   7        162.67        188.89         7.93 o                         
   8   3   7         14.48          7.78         3.95 o                         
   9   3   7         12.71         15.38         4.62 o                         
 -10   4   7         22.58         24.04         5.14 o                         
  -9   4   7        251.21        245.50         7.40 o                         
  -8   4   7        377.54        366.67        21.57 o                         
  -7   4   7         15.51         17.69         5.31 o                         
  -6   4   7        144.12        163.29         4.62 o                         
  -5   4   7         70.49         66.78         3.53 o                         
  -4   4   7         32.99         33.76         2.28 o                         
  -3   4   7        170.33        164.71         3.20 o                         
  -2   4   7         41.58         40.51         2.12 o                         
  -1   4   7          1.47          0.40         2.23 o                         
   0   4   7         88.63         79.93         1.88 o                         
   1   4   7        128.12        129.85         2.10 o                         
   2   4   7       1730.98       1830.79        15.12 o                         
   3   4   7          9.59          8.01         2.37 o                         
   4   4   7        624.12        646.93        26.93 o                         
   5   4   7          1.39          2.66         3.17 o                         
   6   4   7         92.16        108.83         4.40 o                         
   7   4   7          5.98          2.74         4.86 o                         
   8   4   7         49.74         58.81         4.78 o                         
 -10   5   7         12.69         11.28         6.55 o                         
  -9   5   7        117.62        126.33        11.94 o                         
  -8   5   7          0.72          1.32         5.63 o                         
  -7   5   7         17.05         22.79         3.26 o                         
  -6   5   7        101.24         81.41         3.40 o                         
  -5   5   7        658.50        690.75         7.81 o                         
  -4   5   7        196.79        203.91         3.20 o                         
  -3   5   7         48.82         45.67         2.44 o                         
  -2   5   7          9.84          7.32         2.28 o                         
  -1   5   7          1.84          1.08         2.54 o                         
   0   5   7         44.47         41.48         2.37 o                         
   1   5   7         37.18         29.35         2.75 o                         
   2   5   7         17.06         16.97         2.34 o                         
   3   5   7        218.31        235.33         7.81 o                         
   4   5   7         92.24         77.58         4.15 o                         
   5   5   7        611.58        691.22        24.88 o                         
   6   5   7         26.87         14.59         3.36 o                         
   7   5   7        125.28        165.13         6.30 o                         
   8   5   7          1.29          1.70         4.89 o                         
  -9   6   7          4.79          5.60         9.02 o                         
  -8   6   7        186.66        204.41         7.24 o                         
  -7   6   7        138.70        122.02         7.78 o                         
  -6   6   7        265.35        290.09         4.59 o                         
  -5   6   7         19.03         18.28         3.15 o                         
  -4   6   7          9.56          6.06         3.16 o                         
  -3   6   7          1.00          2.72         2.41 o                         
  -2   6   7         25.86         25.33         2.97 o                         
  -1   6   7         37.72         38.25         3.61 o                         
   0   6   7        365.53        377.01         6.38 o                         
   1   6   7          8.70          7.65         2.84 o                         
   2   6   7        485.49        503.41        21.00 o                         
   3   6   7         13.56         10.39         3.55 o                         
   4   6   7        307.72        359.21        13.23 o                         
   5   6   7         44.68         36.50         5.06 o                         
   6   6   7        252.52        319.80        18.19 o                         
   7   6   7         14.74         15.19         5.03 o                         
  -9   7   7         23.75         32.09         6.82 o                         
  -8   7   7         13.59          6.84         4.71 o                         
  -7   7   7        269.57        308.43        11.80 o                         
  -6   7   7        130.04        121.73         4.15 o                         
  -5   7   7         60.10         62.48         4.29 o                         
  -4   7   7          3.35          9.08         3.63 o                         
  -3   7   7         19.70         20.31         3.69 o                         
  -2   7   7          0.32          0.61         4.29 o                         
  -1   7   7         50.20         43.00         3.81 o                         
   0   7   7          6.94          8.48         2.88 o                         
   1   7   7         45.16         47.31         3.30 o                         
   2   7   7          0.81          0.73         4.40 o                         
   3   7   7        134.46        139.60         7.57 o                         
   4   7   7        135.56        128.24         8.37 o                         
   5   7   7        138.55        151.47        11.55 o                         
   6   7   7          0.24          2.33         4.92 o                         
   7   7   7        167.27        233.18        25.64 o                         
  -8   8   7         37.65         58.52         6.50 o                         
  -7   8   7          1.25          3.89         4.63 o                         
  -6   8   7        101.79        124.61         8.66 o                         
  -5   8   7        178.56        177.53         5.20 o                         
  -4   8   7         90.09         94.45         4.59 o                         
  -3   8   7        241.04        237.28        13.85 o                         
  -2   8   7         52.07         47.94         4.16 o                         
  -1   8   7          1.34          1.54         4.55 o                         
   0   8   7         27.08         25.88         3.25 o                         
   1   8   7         34.25         27.20         3.44 o                         
   2   8   7        118.65        124.52         5.10 o                         
   3   8   7         15.51         10.11         4.23 o                         
   4   8   7        101.06        116.72         5.10 o                         
   5   8   7         16.40         20.78         5.69 o                         
   6   8   7         68.65         92.83         6.34 o                         
  -7   9   7         17.84         30.22         7.77 o                         
  -6   9   7          5.72          4.96         5.71 o                         
  -5   9   7          1.06          0.12         5.08 o                         
  -4   9   7          0.23          3.51         6.76 o                         
  -3   9   7         22.03         15.09         4.32 o                         
  -2   9   7         52.66         39.85         4.41 o                         
  -1   9   7         46.16         43.52         4.37 o                         
   0   9   7          5.91          4.84         4.17 o                         
   1   9   7          1.05          3.66         4.11 o                         
   2   9   7         81.53         72.15         5.17 o                         
   3   9   7         20.44         17.99         4.78 o                         
   4   9   7         12.82         12.39         5.73 o                         
   5   9   7         47.17         52.32         9.08 o                         
  -6  10   7         10.71         18.45         6.46 o                         
  -5  10   7         30.93         26.32         4.96 o                         
  -4  10   7         51.21         50.15         5.18 o                         
  -3  10   7         28.05         24.60         4.80 o                         
  -2  10   7          0.52          3.22         6.21 o                         
  -1  10   7          7.63          3.34         4.38 o                         
   0  10   7         29.43         27.55         4.27 o                         
   1  10   7          1.56          5.61         4.38 o                         
   2  10   7          2.05          2.17         4.99 o                         
   3  10   7          4.17         12.46         6.32 o                         
   4  10   7         11.62         11.29         6.37 o                         
  -3  11   7          0.02          1.81         5.05 o                         
  -2  11   7          1.42          6.72         9.36 o                         
  -1  11   7          0.41          0.87         5.30 o                         
   1  11   7         11.28         15.58         7.51 o                         
 -10   0   8         15.26         12.47         6.41 o                         
  -8   0   8       1252.28       1255.05        72.01 o                         
  -6   0   8        111.34        116.13         5.97 o                         
  -4   0   8       2209.81       2243.97        61.18 o                         
   0   0   8        196.22        190.97         3.14 o                         
   2   0   8       3432.53       3560.49        54.25 o                         
   4   0   8        293.92        305.65        14.13 o                         
   6   0   8         16.86         13.92         3.78 o                         
   8   0   8         38.42         36.53         5.03 o                         
 -11   1   8          0.74          5.17         5.45 o                         
 -10   1   8          3.25          5.71         5.01 o                         
  -9   1   8          7.82          8.28         4.82 o                         
  -8   1   8        186.67        170.39        11.80 o                         
  -7   1   8       1696.04       1635.78        11.74 o                         
  -6   1   8        465.77        465.29         5.92 o                         
  -5   1   8       2329.73       2257.78        24.62 o                         
  -4   1   8         78.76         85.91         4.16 o                         
  -3   1   8        978.90        972.97         6.09 o                         
  -2   1   8         54.12         58.87         3.34 o                         
  -1   1   8       1734.65       1787.35        23.30 o                         
   0   1   8        446.92        466.76         4.31 o                         
   1   1   8       1972.08       2055.98        15.56 o                         
   2   1   8         59.54         55.40         1.98 o                         
   3   1   8        358.88        352.65         4.42 o                         
   4   1   8         50.52         47.15         2.01 o                         
   5   1   8         34.01         29.18         2.64 o                         
   6   1   8          8.09          3.95         2.65 o                         
   7   1   8          0.85         -1.19         4.09 o                         
   8   1   8         48.35         43.59         3.59 o                         
   9   1   8          4.81          9.22         4.05 o                         
 -11   2   8          5.99          9.56         6.48 o                         
 -10   2   8         47.06         37.47         5.23 o                         
  -9   2   8          0.84          3.77         5.57 o                         
  -8   2   8         47.66         42.11         4.72 o                         
  -7   2   8         95.54         88.23         4.73 o                         
  -6   2   8       1710.00       1695.05        71.67 o                         
  -5   2   8         12.67         12.33         3.06 o                         
  -4   2   8        182.52        182.03         3.13 o                         
  -3   2   8        118.78        127.09         2.85 o                         
  -2   2   8       1060.24       1085.50        15.68 o                         
  -1   2   8          0.12         -1.19         2.84 o                         
   0   2   8       3235.56       3457.04        35.59 o                         
   1   2   8         60.91         52.63         1.99 o                         
   2   2   8        226.13        229.86         4.00 o                         
   3   2   8          3.94          3.39         1.74 o                         
   4   2   8        476.49        494.61         8.78 o                         
   5   2   8          1.73          1.15         2.24 o                         
   6   2   8         11.59          7.45         2.76 o                         
   7   2   8          1.08          1.20         4.21 o                         
   8   2   8          9.96          9.28         4.11 o                         
 -10   3   8         34.95         28.50         5.20 o                         
  -9   3   8        283.37        268.60        10.14 o                         
  -8   3   8         36.55         29.58         4.66 o                         
  -7   3   8         21.24         16.59         5.84 o                         
  -6   3   8        111.07        119.91         3.63 o                         
  -5   3   8        685.93        687.88        10.44 o                         
  -4   3   8        753.75        821.55         7.60 o                         
  -3   3   8       2232.72       2425.78        10.89 o                         
  -2   3   8        592.30        623.25         8.89 o                         
  -1   3   8        762.82        795.86        11.51 o                         
   0   3   8         46.99         54.47         2.61 o                         
   1   3   8         16.35         10.16         1.64 o                         
   2   3   8        385.97        377.68         4.52 o                         
   3   3   8        458.39        447.53         6.70 o                         
   4   3   8         40.52         43.01         2.76 o                         
   5   3   8         49.82         50.46         3.65 o                         
   6   3   8         38.56         32.72         3.84 o                         
   7   3   8          0.15          3.11         3.91 o                         
   8   3   8          0.10          0.91         4.76 o                         
 -10   4   8         22.64         21.75         6.78 o                         
  -8   4   8         30.20         18.02         5.90 o                         
  -7   4   8          8.08          6.22         5.52 o                         
  -6   4   8          9.75          8.26         3.80 o                         
  -5   4   8        400.86        430.51         4.11 o                         
  -4   4   8        864.49        888.40         7.28 o                         
  -3   4   8         18.76         18.38         2.32 o                         
  -2   4   8        199.55        196.15         3.32 o                         
  -1   4   8        193.33        189.26         3.24 o                         
   0   4   8        561.42        567.97         3.86 o                         
   1   4   8          7.84          9.11         1.90 o                         
   2   4   8        217.09        214.11         2.77 o                         
   3   4   8         29.76         27.44         2.67 o                         
   4   4   8        124.55        102.13         5.06 o                         
   5   4   8        130.83        134.11         6.58 o                         
   6   4   8        114.18        119.32         9.53 o                         
   7   4   8         83.53         82.99         4.68 o                         
   8   4   8          1.27          5.10         7.13 o                         
 -10   5   8         17.99         10.33         6.77 o                         
  -9   5   8         22.65         17.39         6.30 o                         
  -8   5   8          6.31          4.57         5.70 o                         
  -7   5   8          3.32          2.84         3.28 o                         
  -6   5   8          2.19          0.53         3.58 o                         
  -5   5   8         63.28         56.03         3.02 o                         
  -4   5   8        605.23        655.19         6.18 o                         
  -3   5   8        298.95        306.86         3.84 o                         
  -2   5   8        112.50        111.21         3.24 o                         
  -1   5   8          3.86          2.69         2.73 o                         
   0   5   8        923.41        970.54         7.07 o                         
   1   5   8         83.87         77.64         3.04 o                         
   2   5   8          0.28          1.02         2.77 o                         
   3   5   8          8.17          8.04         3.26 o                         
   4   5   8          2.59          4.39         5.98 o                         
   5   5   8         53.79         47.96         4.94 o                         
   6   5   8         15.04         14.59         4.11 o                         
   7   5   8          7.36          7.00         4.33 o                         
  -9   6   8          3.03          3.05         6.36 o                         
  -8   6   8          4.61         10.94         5.50 o                         
  -7   6   8          1.76          0.92         3.70 o                         
  -6   6   8          9.91          8.79         3.01 o                         
  -5   6   8          7.77          9.12         2.85 o                         
  -4   6   8         12.95         11.17         2.97 o                         
  -3   6   8        569.28        632.49         9.80 o                         
  -2   6   8        291.84        300.60         4.31 o                         
  -1   6   8         81.47         76.36         3.36 o                         
   0   6   8          0.95          2.06         3.68 o                         
   1   6   8        114.12         96.53         3.80 o                         
   2   6   8        120.67         99.45         3.79 o                         
   3   6   8        182.84        162.38         5.52 o                         
   4   6   8          0.01         -0.72         6.61 o                         
   5   6   8        196.10        179.94         7.61 o                         
   6   6   8          5.12          5.31         4.26 o                         
   7   6   8          5.88          5.12         5.28 o                         
  -9   7   8          3.05          0.93         9.53 o                         
  -8   7   8          0.11          3.35         4.83 o                         
  -7   7   8         26.85         29.25         4.80 o                         
  -6   7   8         52.82         45.70         3.80 o                         
  -5   7   8         17.55         19.65         4.73 o                         
  -4   7   8        126.21        114.04         4.54 o                         
  -3   7   8        104.43        102.20         4.37 o                         
  -2   7   8       1165.03       1325.64        15.54 o                         
  -1   7   8          3.91         11.39         4.55 o                         
   0   7   8          5.95          9.65         2.99 o                         
   1   7   8         12.86         13.53         3.46 o                         
   2   7   8         26.43         28.86         4.80 o                         
   3   7   8          4.56          5.28         4.62 o                         
   4   7   8          0.02         -0.76         4.87 o                         
   5   7   8          4.10          9.96         5.37 o                         
   6   7   8          1.54          2.95         4.41 o                         
  -8   8   8         16.14         21.63         5.44 o                         
  -7   8   8         19.74         23.16         5.80 o                         
  -6   8   8         26.50         34.26         4.55 o                         
  -5   8   8          0.02          0.57         5.03 o                         
  -4   8   8         25.96         26.92         4.29 o                         
  -3   8   8         44.90         46.23         4.37 o                         
  -2   8   8          7.62          6.54         4.04 o                         
  -1   8   8        240.93        231.54         9.69 o                         
   0   8   8         80.75         70.12         3.63 o                         
   1   8   8        126.22        114.73         4.73 o                         
   2   8   8         35.49         28.75         3.82 o                         
   3   8   8          9.65         16.00         5.16 o                         
   4   8   8         28.99         31.69         5.62 o                         
   5   8   8          3.02          4.14         5.84 o                         
  -7   9   8          6.49          8.50         6.21 o                         
  -6   9   8         67.38         70.32         8.68 o                         
  -5   9   8        120.47        136.68         5.67 o                         
  -4   9   8        249.04        259.09         9.47 o                         
  -3   9   8        227.37        238.39         7.20 o                         
  -2   9   8         99.36         80.87         4.99 o                         
  -1   9   8         25.82         30.60         4.45 o                         
   0   9   8         79.38         70.45         5.61 o                         
   1   9   8         65.35         63.89         6.48 o                         
   2   9   8          9.89          6.64         4.04 o                         
   3   9   8          2.25          3.81         8.69 o                         
   4   9   8          2.14          5.03         9.23 o                         
  -5  10   8         67.72         64.86         5.69 o                         
  -4  10   8         86.64         89.57         5.79 o                         
  -3  10   8          0.57          2.67         5.73 o                         
  -2  10   8        116.83        102.92         5.62 o                         
  -1  10   8         44.82         32.79         4.90 o                         
   0  10   8         28.59         15.06         5.25 o                         
   1  10   8          7.77          7.21         4.46 o                         
   2  10   8         32.16         32.38         4.69 o                         
   3  10   8         12.58          9.79         4.59 o                         
 -11   0   9         77.27         70.67        10.00 o                         
  -9   0   9         46.48         49.81         8.04 o                         
  -7   0   9        433.88        446.50         8.10 o                         
  -5   0   9        421.36        454.52        14.16 o                         
  -3   0   9        365.04        392.44         7.28 o                         
  -1   0   9         52.46         48.58         3.28 o                         
   1   0   9       1004.50       1010.78        24.09 o                         
   3   0   9        174.33        177.23         7.11 o                         
   5   0   9        229.57        232.94        23.04 o                         
   7   0   9        230.91        291.19        41.12 o                         
 -11   1   9         15.32         20.03         5.75 o                         
 -10   1   9         33.17         29.03         5.31 o                         
  -9   1   9        169.77        158.65         8.98 o                         
  -8   1   9        291.28        281.91         8.51 o                         
  -7   1   9       1328.47       1331.02        25.43 o                         
  -6   1   9       1644.52       1671.05        81.27 o                         
  -5   1   9       1242.53       1270.16        19.91 o                         
  -4   1   9         51.92         50.45         4.43 o                         
  -3   1   9         22.06         25.51         2.97 o                         
  -2   1   9        260.69        315.34         4.98 o                         
  -1   1   9        111.67        131.52         3.25 o                         
   0   1   9       1850.17       1981.04        11.62 o                         
   1   1   9          1.62          1.94         2.15 o                         
   2   1   9       1248.33       1276.10        12.73 o                         
   3   1   9         53.44         45.96         2.40 o                         
   4   1   9        487.47        507.95         6.88 o                         
   5   1   9        101.73         93.76         4.12 o                         
   6   1   9        189.96        195.66         6.37 o                         
   7   1   9         13.49         12.38         3.27 o                         
   8   1   9         45.57         49.45         4.77 o                         
 -10   2   9         19.53         16.64         5.32 o                         
  -9   2   9        165.41        154.22         7.19 o                         
  -8   2   9         48.08         43.36         4.73 o                         
  -7   2   9        138.23        133.03         6.34 o                         
  -6   2   9          0.67         -1.40         7.32 o                         
  -5   2   9        324.27        354.91         4.13 o                         
  -4   2   9        447.43        461.17         5.16 o                         
  -3   2   9         53.90         57.55         3.09 o                         
  -2   2   9         97.54         89.91         4.82 o                         
  -1   2   9          2.26          2.08         2.60 o                         
   0   2   9        433.11        449.82         4.21 o                         
   1   2   9        312.45        315.70         4.85 o                         
   2   2   9        857.79        853.27         9.04 o                         
   3   2   9        260.71        245.25         3.68 o                         
   4   2   9        153.59        156.82         3.80 o                         
   5   2   9        215.72        242.80        13.39 o                         
   6   2   9         92.55         99.55         6.79 o                         
   7   2   9        151.62        171.24        14.04 o                         
 -10   3   9         60.84         54.25         6.78 o                         
  -9   3   9        399.48        417.18        16.64 o                         
  -8   3   9        208.49        206.83        13.87 o                         
  -7   3   9         19.51         15.58         5.59 o                         
  -6   3   9          3.78          5.88         3.14 o                         
  -5   3   9          0.68          2.54         3.09 o                         
  -4   3   9        602.50        575.55         4.60 o                         
  -3   3   9        424.65        452.79         8.65 o                         
  -2   3   9        273.53        298.55         5.47 o                         
  -1   3   9         17.54         18.28         2.97 o                         
   0   3   9        136.68        139.99         2.89 o                         
   1   3   9          0.13          2.24         3.07 o                         
   2   3   9        745.75        766.29         9.02 o                         
   3   3   9        206.61        201.35         3.78 o                         
   4   3   9        254.69        285.04         5.35 o                         
   5   3   9         13.95         10.39         3.60 o                         
   6   3   9         57.09         58.16         5.54 o                         
   7   3   9          1.82          2.49         4.11 o                         
   8   3   9         45.97         45.54         6.02 o                         
 -10   4   9          3.97          4.70         6.86 o                         
  -9   4   9         38.86         36.98         6.83 o                         
  -8   4   9         75.22         63.15         6.49 o                         
  -7   4   9        118.15        111.86         6.46 o                         
  -6   4   9        423.39        433.27         8.81 o                         
  -5   4   9          0.03          0.90         3.43 o                         
  -4   4   9        104.49         97.88         2.71 o                         
  -3   4   9          1.61          2.43         2.62 o                         
  -2   4   9          4.98          3.42         3.04 o                         
  -1   4   9         30.70         26.32         3.19 o                         
   0   4   9        258.23        249.62         9.70 o                         
   1   4   9        148.11        146.43         2.77 o                         
   2   4   9        356.37        351.56         7.39 o                         
   3   4   9        379.94        405.32         6.12 o                         
   4   4   9         17.85         18.31         3.64 o                         
   5   4   9        171.44        182.85        10.57 o                         
   6   4   9         59.28         63.88         4.75 o                         
   7   4   9          7.51         10.10         6.75 o                         
  -9   5   9          0.30         10.37         9.18 o                         
  -8   5   9          1.00          6.16         8.85 o                         
  -7   5   9         18.61         20.62         3.58 o                         
  -6   5   9          8.18          7.00         3.04 o                         
  -5   5   9          2.50          4.15         3.01 o                         
  -4   5   9         19.93         17.37         2.39 o                         
  -3   5   9         40.36         40.53         2.82 o                         
  -2   5   9        447.74        458.56         6.98 o                         
  -1   5   9        320.12        321.14         5.05 o                         
   0   5   9        152.32        149.07         3.71 o                         
   1   5   9         35.87         31.25         2.63 o                         
   2   5   9          2.65          0.79         2.62 o                         
   3   5   9         21.61         16.25         3.25 o                         
   4   5   9         38.90         35.63         4.04 o                         
   5   5   9          2.16          7.33         3.98 o                         
   6   5   9         28.74         26.22         4.46 o                         
   7   5   9          2.67          1.50         4.54 o                         
  -9   6   9          0.00         12.39         9.25 o                         
  -8   6   9         61.77         60.51         5.26 o                         
  -7   6   9         18.81         19.02         3.39 o                         
  -6   6   9          0.52          0.45         3.55 o                         
  -5   6   9          0.45          3.79         2.95 o                         
  -4   6   9         81.06         74.24         2.70 o                         
  -3   6   9         94.26         98.16         4.17 o                         
  -2   6   9         53.52         52.72         3.90 o                         
  -1   6   9        153.29        152.19         4.44 o                         
   0   6   9         16.73          9.35         3.58 o                         
   1   6   9          7.81          7.79         2.98 o                         
   2   6   9          3.66          4.21         3.36 o                         
   3   6   9          0.77          3.26         4.24 o                         
   4   6   9         72.02         59.52         5.36 o                         
   5   6   9         26.55         32.09         5.41 o                         
   6   6   9          2.76         -0.03         5.27 o                         
  -8   7   9          2.95          7.00         5.13 o                         
  -7   7   9          0.82          2.06         5.72 o                         
  -6   7   9          9.34         14.29         3.81 o                         
  -5   7   9         14.59         12.17         4.05 o                         
  -4   7   9          0.20          2.13         3.92 o                         
  -3   7   9         12.41         14.32         3.86 o                         
  -2   7   9         13.68         15.01         4.69 o                         
  -1   7   9          3.75          1.18         4.36 o                         
   0   7   9        354.57        362.20         7.91 o                         
   1   7   9         13.05         12.99         3.69 o                         
   2   7   9         38.22         34.30         3.87 o                         
   3   7   9          8.00          5.85         3.56 o                         
   4   7   9          4.61          3.46         5.12 o                         
   5   7   9         17.93         18.01         5.84 o                         
   6   7   9          0.17          0.96         7.63 o                         
  -7   8   9         17.53         23.31         7.00 o                         
  -6   8   9         10.79         10.37         4.02 o                         
  -5   8   9        173.44        186.48         5.77 o                         
  -4   8   9         20.21         19.68         4.48 o                         
  -3   8   9         91.21         90.80         6.53 o                         
  -2   8   9          5.58          6.74         4.82 o                         
  -1   8   9         11.00         11.05         5.15 o                         
   0   8   9          0.21          2.57         4.45 o                         
   1   8   9          0.27          0.28         4.52 o                         
   2   8   9         28.89         24.98         4.12 o                         
   3   8   9         23.24         27.41         4.16 o                         
   4   8   9          0.16          4.86         5.57 o                         
   5   8   9         69.60         71.83         9.53 o                         
  -6   9   9          1.36          6.33         8.32 o                         
  -5   9   9          0.28         -0.09         6.16 o                         
  -4   9   9         11.89         11.46         5.73 o                         
  -3   9   9          5.93          3.10         5.17 o                         
  -2   9   9          3.46          3.37         5.18 o                         
   0   9   9         79.70         74.68         7.08 o                         
   1   9   9         20.81         18.69         4.47 o                         
   2   9   9         69.27         59.32         4.77 o                         
   3   9   9          0.00          1.70         4.23 o                         
  -4  10   9          3.74          4.53         6.10 o                         
  -3  10   9         61.55         54.41         7.02 o                         
  -2  10   9          0.53          3.88         9.07 o                         
  -1  10   9          5.38          1.44         5.16 o                         
   0  10   9          2.75          3.42         5.36 o                         
   1  10   9          6.85         10.93         5.72 o                         
 -10   0  10         52.47         42.65         8.80 o                         
  -6   0  10        519.86        559.88        15.55 o                         
  -2   0  10        349.29        368.07         8.24 o                         
   0   0  10         95.62         95.44         3.81 o                         
   2   0  10       2595.27       2756.23        51.70 o                         
   4   0  10        654.36        696.16        11.99 o                         
   6   0  10         15.40         12.03         4.59 o                         
 -10   1  10          1.18          5.67         5.25 o                         
  -9   1  10         98.72         92.67         5.53 o                         
  -8   1  10          7.41          7.62         4.65 o                         
  -7   1  10         81.23         80.06         6.17 o                         
  -6   1  10        150.31        136.60        10.38 o                         
  -5   1  10         14.23         12.16         4.56 o                         
  -4   1  10         25.97         26.93         4.33 o                         
  -3   1  10        381.99        429.43         6.40 o                         
  -2   1  10        158.14        155.88         3.70 o                         
  -1   1  10         75.42         82.40         3.22 o                         
   0   1  10        313.97        311.85         3.89 o                         
   1   1  10        119.85        117.89         2.82 o                         
   2   1  10         35.21         30.61         2.59 o                         
   3   1  10        177.27        179.67         3.09 o                         
   4   1  10        114.17        116.55         3.30 o                         
   5   1  10         21.83         16.53         2.79 o                         
   6   1  10         28.35         25.55         3.39 o                         
   7   1  10         93.08         97.89         7.21 o                         
 -10   2  10         12.00          9.77         5.40 o                         
  -9   2  10        203.52        179.24         7.83 o                         
  -8   2  10          8.34          5.02         6.00 o                         
  -7   2  10         17.18         12.09         4.16 o                         
  -6   2  10          6.12          8.15         4.04 o                         
  -5   2  10         21.68         26.65         4.47 o                         
  -4   2  10        475.36        508.58         9.90 o                         
  -3   2  10        751.03        781.74         5.85 o                         
  -2   2  10         19.62         16.97         3.62 o                         
  -1   2  10        386.53        362.17         4.73 o                         
   0   2  10       1283.21       1363.97        10.09 o                         
   1   2  10        876.83        899.03        14.21 o                         
   2   2  10        145.69        136.97         2.48 o                         
   3   2  10        134.69        128.38         3.13 o                         
   4   2  10        328.89        353.82         5.31 o                         
   5   2  10         11.51         10.54         3.67 o                         
   6   2  10         87.66         83.50         4.66 o                         
   7   2  10          1.25          4.83         7.50 o                         
 -10   3  10        111.61        102.76         7.77 o                         
  -9   3  10         17.27         15.10         6.56 o                         
  -8   3  10          7.28          6.62         6.39 o                         
  -7   3  10          0.02          2.61         9.34 o                         
  -6   3  10         19.33         21.66         4.02 o                         
  -5   3  10        318.21        318.17         4.54 o                         
  -4   3  10       1142.80       1176.96        10.40 o                         
  -3   3  10        145.71        141.45         3.76 o                         
  -2   3  10         82.73         79.00         5.18 o                         
  -1   3  10        224.27        244.57         4.82 o                         
   0   3  10        556.10        568.50         5.58 o                         
   1   3  10        437.39        438.98         5.73 o                         
   2   3  10        645.81        693.44         9.51 o                         
   3   3  10         13.64          9.91         2.57 o                         
   4   3  10         77.12         77.62         3.99 o                         
   5   3  10          8.49          5.59         3.73 o                         
   6   3  10         10.68         11.74         4.12 o                         
   7   3  10          0.07          0.88         5.88 o                         
  -9   4  10          7.50         -0.80         9.93 o                         
  -8   4  10         49.62         44.07         6.63 o                         
  -7   4  10        334.95        333.62         6.91 o                         
  -6   4  10          2.39          2.13         3.25 o                         
  -5   4  10        491.36        520.45         5.06 o                         
  -4   4  10          8.37          5.62         2.90 o                         
  -3   4  10        200.68        205.74         4.57 o                         
  -2   4  10       1119.51       1163.01         8.77 o                         
  -1   4  10       2738.78       2842.95        29.95 o                         
   0   4  10        322.56        314.45         4.02 o                         
   1   4  10         11.01          8.46         2.59 o                         
   2   4  10         46.28         43.70         2.44 o                         
   3   4  10        203.09        198.05         3.91 o                         
   4   4  10          0.08          1.56         6.00 o                         
   5   4  10          0.02          0.98         4.86 o                         
   6   4  10          1.73          3.85         5.37 o                         
   7   4  10          0.22          0.89         4.72 o                         
  -9   5  10         54.67         61.32         8.41 o                         
  -8   5  10         65.45         61.83         4.42 o                         
  -7   5  10          1.43          5.22         3.84 o                         
  -6   5  10        237.99        243.97         4.71 o                         
  -5   5  10         28.59         27.86         2.93 o                         
  -4   5  10         14.77         17.62         2.97 o                         
  -3   5  10         18.10         21.07         3.68 o                         
  -2   5  10       1510.43       1585.28        13.51 o                         
  -1   5  10        111.19        102.07         4.33 o                         
   0   5  10        424.49        438.99         4.64 o                         
   1   5  10          1.23          1.96         3.05 o                         
   2   5  10         41.05         33.45         3.15 o                         
   3   5  10          0.66          3.69         4.35 o                         
   4   5  10         88.24         91.08         7.01 o                         
   5   5  10         16.08         19.87         5.55 o                         
   6   5  10          2.93          3.41         4.59 o                         
  -8   6  10         49.60         53.10         4.81 o                         
  -7   6  10         87.75         79.70         4.26 o                         
  -6   6  10          2.29          2.49         3.53 o                         
  -5   6  10        547.80        602.66         6.40 o                         
  -4   6  10         51.09         44.19         3.24 o                         
  -3   6  10       1460.07       1657.63        18.04 o                         
  -2   6  10        100.87         96.30         4.68 o                         
  -1   6  10         18.06         14.59         3.80 o                         
   0   6  10         55.57         50.21         3.76 o                         
   1   6  10        702.23        734.37        22.08 o                         
   2   6  10        100.84         97.41         4.38 o                         
   3   6  10         94.78         87.67         4.33 o                         
   4   6  10          1.74          3.62         3.66 o                         
   5   6  10          4.36          3.53         5.63 o                         
   6   6  10         23.71         27.08         6.21 o                         
  -8   7  10         93.25        111.97         6.46 o                         
  -7   7  10         84.59         95.44         6.05 o                         
  -6   7  10        102.01        104.26         6.31 o                         
  -5   7  10         51.18         45.30         5.72 o                         
  -4   7  10        290.79        320.18        17.95 o                         
  -3   7  10         39.05         34.58         4.31 o                         
  -2   7  10        238.13        246.27         6.24 o                         
  -1   7  10         26.41         18.81         5.15 o                         
   0   7  10        268.78        271.38         9.43 o                         
   1   7  10          2.29          9.31         5.18 o                         
   2   7  10         23.30         23.25         4.04 o                         
   3   7  10         16.74         11.72         4.02 o                         
   4   7  10         19.66         20.38         4.73 o                         
   5   7  10          0.66          2.85         8.84 o                         
  -7   8  10        110.20        125.52        10.31 o                         
  -6   8  10          7.68          7.69         5.65 o                         
  -5   8  10        237.42        269.16        11.63 o                         
  -4   8  10         40.14         42.76         5.95 o                         
  -3   8  10         42.93         40.13         5.89 o                         
  -2   8  10         13.15         14.03         5.20 o                         
  -1   8  10        263.12        269.79         7.55 o                         
   0   8  10         61.41         64.63         5.63 o                         
   1   8  10          0.03          2.06         4.73 o                         
   2   8  10          0.04          4.38         4.20 o                         
   3   8  10         86.11         64.24         5.30 o                         
   4   8  10          0.52          1.58         4.36 o                         
  -5   9  10          3.85          5.53         5.94 o                         
  -4   9  10        169.91        177.67         7.57 o                         
  -3   9  10         66.72         63.34         6.38 o                         
  -2   9  10         45.12         53.17         7.85 o                         
  -1   9  10          5.29          5.81         5.34 o                         
   0   9  10          1.55          3.90         5.31 o                         
   1   9  10          0.03          7.79         8.87 o                         
   2   9  10         71.62         60.35         5.12 o                         
  -9   0  11        190.69        164.24        10.09 o                         
  -7   0  11        277.38        298.12        15.54 o                         
  -5   0  11          4.21         15.10         9.68 o                         
  -3   0  11        111.94        115.89         6.82 o                         
  -1   0  11         29.87         24.45         3.58 o                         
   1   0  11        103.69        104.61         4.85 o                         
   3   0  11         49.29         43.13         4.57 o                         
   5   0  11         14.34         10.14         3.89 o                         
 -10   1  11         14.83         10.40         9.28 o                         
  -9   1  11         14.57         11.98         8.54 o                         
  -8   1  11          1.81          4.47         8.08 o                         
  -7   1  11         27.97         35.71         9.22 o                         
  -6   1  11         29.38         31.48         5.11 o                         
  -5   1  11        139.13        135.41         5.43 o                         
  -4   1  11          4.76          9.64         4.16 o                         
  -3   1  11          4.84          5.49         2.69 o                         
  -2   1  11        123.01        106.58         5.03 o                         
  -1   1  11        203.75        196.37         4.06 o                         
   0   1  11        201.52        180.70         3.99 o                         
   1   1  11         17.49         13.40         2.96 o                         
   2   1  11         23.61         22.21         2.61 o                         
   3   1  11         60.09         54.20         2.61 o                         
   4   1  11         78.01         85.47         3.06 o                         
   5   1  11        261.91        303.79        12.41 o                         
   6   1  11          6.81          7.07         4.03 o                         
   7   1  11          5.30          0.49         5.64 o                         
 -10   2  11         23.55         18.03         9.69 o                         
  -8   2  11        392.67        438.74        12.43 o                         
  -7   2  11         73.91         66.07         5.48 o                         
  -6   2  11        161.18        177.75         6.08 o                         
  -5   2  11        275.13        273.66         9.69 o                         
  -4   2  11        246.96        238.70         5.04 o                         
  -3   2  11         18.04         17.88         3.95 o                         
  -2   2  11          9.81          8.58         3.14 o                         
  -1   2  11          9.33          6.49         3.09 o                         
   0   2  11         28.17         25.75         2.68 o                         
   1   2  11         80.86         80.33         2.82 o                         
   2   2  11        317.24        318.90         3.88 o                         
   3   2  11         49.96         45.06         2.89 o                         
   4   2  11        142.19        140.20         4.18 o                         
   5   2  11          2.00          1.38         4.86 o                         
   6   2  11          8.93         11.93         4.30 o                         
  -9   3  11        175.58        192.00        11.54 o                         
  -8   3  11          0.15          3.12        10.03 o                         
  -7   3  11         49.52         53.65         4.78 o                         
  -6   3  11          1.48          3.86         4.63 o                         
  -5   3  11          0.22          2.08         4.60 o                         
  -4   3  11        166.97        162.92         4.26 o                         
  -3   3  11          0.28          4.94         3.98 o                         
  -2   3  11          4.49          4.72         3.88 o                         
  -1   3  11        216.09        217.25         4.03 o                         
   0   3  11          8.20          7.95         2.67 o                         
   1   3  11         38.42         37.49         2.42 o                         
   2   3  11          1.26          3.89         2.79 o                         
   3   3  11        107.70        104.38         3.18 o                         
   4   3  11          0.08         -0.68         4.33 o                         
   5   3  11         58.87         57.67         4.62 o                         
   6   3  11          0.06         -0.05         5.31 o                         
  -9   4  11          7.62          1.79         9.83 o                         
  -8   4  11        214.96        237.69        14.66 o                         
  -7   4  11         16.66         13.00         6.03 o                         
  -6   4  11         80.89         83.61         3.87 o                         
  -5   4  11        103.82         93.84         4.12 o                         
  -4   4  11        162.73        167.42         3.87 o                         
  -3   4  11        129.66        121.93         5.21 o                         
  -2   4  11        529.98        546.95         6.40 o                         
  -1   4  11         81.22         71.07         3.64 o                         
   0   4  11        239.63        258.23         4.05 o                         
   1   4  11         36.56         30.69         2.90 o                         
   2   4  11        203.90        207.88         3.72 o                         
   3   4  11          5.38          3.32         3.48 o                         
   4   4  11        270.37        303.55         5.90 o                         
   5   4  11          2.80          3.04         4.28 o                         
   6   4  11        160.77        224.20        11.76 o                         
  -8   5  11         70.92         65.86         5.38 o                         
  -7   5  11        142.64        154.39         4.79 o                         
  -6   5  11          2.60          1.18         3.70 o                         
  -5   5  11          2.93          2.78         3.10 o                         
  -4   5  11          4.74          4.98         3.08 o                         
  -3   5  11        134.86        126.53         5.99 o                         
  -2   5  11         55.71         46.66         4.24 o                         
  -1   5  11        173.52        178.89         8.31 o                         
   0   5  11        275.83        273.71         4.52 o                         
   1   5  11        251.36        245.39         7.81 o                         
   2   5  11          2.78          2.61         4.37 o                         
   3   5  11        138.87        123.75         4.66 o                         
   4   5  11         59.36         53.40         7.75 o                         
   5   5  11         82.79         98.40         8.89 o                         
  -8   6  11         88.69         90.97         8.45 o                         
  -7   6  11         61.58         57.21         4.38 o                         
  -6   6  11        184.05        196.48         4.73 o                         
  -5   6  11          6.55          7.66         3.84 o                         
  -4   6  11          0.02          3.16         4.64 o                         
  -3   6  11         24.49         19.26         4.17 o                         
  -2   6  11          3.46          3.10         4.00 o                         
  -1   6  11        109.60        104.68         5.00 o                         
   0   6  11        485.41        526.97        11.54 o                         
   1   6  11         11.31          6.61         4.07 o                         
   2   6  11        228.78        239.88         5.50 o                         
   3   6  11          0.13          4.38         3.93 o                         
   4   6  11        146.03        152.84         7.05 o                         
   5   6  11         23.14         14.71         8.30 o                         
  -7   7  11         33.05         31.38         6.03 o                         
  -6   7  11         25.00         29.59         5.80 o                         
  -4   7  11          1.83          7.79         8.17 o                         
  -3   7  11         94.98         83.50         4.79 o                         
  -2   7  11        265.91        260.70        14.42 o                         
  -1   7  11         68.58         64.09         5.90 o                         
   0   7  11         23.02         20.03         5.89 o                         
   1   7  11         47.99         41.70         4.52 o                         
   2   7  11          0.11          6.04         4.97 o                         
   3   7  11         91.99         82.88         4.93 o                         
   4   7  11          1.00          2.42         4.90 o                         
  -6   8  11         31.21         31.90         7.10 o                         
  -5   8  11         16.44          9.49         8.43 o                         
  -4   8  11         37.33         40.00         6.12 o                         
  -3   8  11          3.69          2.82         7.71 o                         
  -2   8  11          4.40          2.49         5.44 o                         
  -1   8  11         67.08         68.52         6.19 o                         
   0   8  11         34.41         38.99         5.75 o                         
   1   8  11         79.40         75.03         5.16 o                         
   2   8  11        165.04        162.17         5.80 o                         
  -3   9  11          2.37          4.49         8.99 o                         
  -2   9  11          2.20         10.52         5.67 o                         
  -1   9  11          1.64          2.56         5.47 o                         
   0   9  11          0.48          2.73         6.95 o                         
  -8   0  12         58.63         48.08        14.45 o                         
  -6   0  12        347.28        315.65        13.71 o                         
  -4   0  12       1532.57       1531.63        12.25 o                         
  -2   0  12         63.86         79.36         6.87 o                         
   0   0  12        882.64        935.88        13.08 o                         
   2   0  12        134.04        140.69         8.48 o                         
   4   0  12         77.85         79.76         4.98 o                         
   6   0  12        143.33        214.58        11.15 o                         
  -9   1  12         62.43         64.10        19.98 o                         
  -8   1  12          0.04          5.66         9.74 o                         
  -7   1  12        328.39        340.49         7.47 o                         
  -6   1  12          0.54          7.09         5.77 o                         
  -5   1  12        531.28        558.53        11.99 o                         
  -4   1  12          0.83          4.01         3.56 o                         
  -3   1  12       1539.80       1621.19        23.00 o                         
  -2   1  12         59.36         55.73         4.00 o                         
  -1   1  12        535.64        587.36        18.23 o                         
   0   1  12        138.19        131.82         5.24 o                         
   1   1  12         23.53         26.07         3.26 o                         
   2   1  12         32.48         29.95         2.97 o                         
   3   1  12        178.71        182.95         4.23 o                         
   4   1  12          0.00          3.00         3.41 o                         
   5   1  12         59.71         68.11         4.21 o                         
   6   1  12          0.43          0.65         7.69 o                         
  -9   2  12          2.87          3.47        11.03 o                         
  -8   2  12         57.23         48.78         6.27 o                         
  -7   2  12         15.21         13.56         5.59 o                         
  -6   2  12        330.02        348.96         7.14 o                         
  -5   2  12         42.47         39.88         5.94 o                         
  -4   2  12        188.97        202.69         4.67 o                         
  -3   2  12        110.31         98.95         4.28 o                         
  -2   2  12       1383.64       1393.28        13.64 o                         
  -1   2  12        131.91        131.61         4.23 o                         
   0   2  12         14.52         14.74         2.96 o                         
   1   2  12          9.73         10.32         3.14 o                         
   2   2  12         38.64         37.83         2.94 o                         
   3   2  12          0.00         -0.18         3.12 o                         
   4   2  12        140.23        144.74         5.78 o                         
   5   2  12         31.45         31.22         4.56 o                         
   6   2  12         20.19         21.61         4.77 o                         
  -9   3  12         12.25          9.38         7.31 o                         
  -8   3  12          8.40         11.04         6.70 o                         
  -7   3  12        200.77        213.90         6.65 o                         
  -6   3  12          9.81          5.39         4.91 o                         
  -5   3  12        736.12        763.78         6.98 o                         
  -4   3  12          8.21         10.96         3.48 o                         
  -3   3  12         50.48         47.55         4.75 o                         
  -2   3  12        545.35        564.73         9.27 o                         
  -1   3  12         94.75         87.12         3.68 o                         
   0   3  12        108.67        100.92         3.64 o                         
   1   3  12        465.76        500.18         7.51 o                         
   2   3  12          2.84          1.07         2.70 o                         
   3   3  12          6.76          4.34         2.86 o                         
   4   3  12         26.99         19.31         4.85 o                         
   5   3  12          0.65          4.20         4.26 o                         
  -8   4  12         35.68         31.50         6.98 o                         
  -7   4  12          0.66          1.86        12.14 o                         
  -6   4  12         14.26         16.50         4.00 o                         
  -5   4  12        135.26        136.59         4.43 o                         
  -4   4  12        252.32        255.13        11.61 o                         
  -3   4  12        230.19        243.38         8.34 o                         
  -2   4  12         34.40         33.03         3.99 o                         
  -1   4  12        202.48        190.94         4.45 o                         
   0   4  12        183.15        178.39         4.25 o                         
   1   4  12         32.12         28.39         3.05 o                         
   2   4  12         13.82         13.13         3.37 o                         
   3   4  12          2.95          3.33         4.77 o                         
   4   4  12          1.97          2.15         7.03 o                         
   5   4  12         24.87         29.63         4.66 o                         
  -8   5  12         30.81         32.89         6.15 o                         
  -7   5  12         58.15         53.41         4.39 o                         
  -6   5  12         73.69         85.87         4.81 o                         
  -5   5  12         26.06         25.28         3.37 o                         
  -4   5  12        276.07        299.19         6.47 o                         
  -3   5  12          0.57          1.76         3.80 o                         
  -2   5  12         78.37         81.69         4.52 o                         
  -1   5  12         18.39         20.93         3.53 o                         
   0   5  12        149.11        149.14         6.81 o                         
   1   5  12         13.24          9.41         3.08 o                         
   2   5  12          1.70          5.04         3.84 o                         
   3   5  12         15.97         13.59         5.17 o                         
   4   5  12          6.06          3.50         5.42 o                         
  -7   6  12         58.65         77.22         4.64 o                         
  -6   6  12          2.55          0.37         6.51 o                         
  -5   6  12          6.18         12.53         4.52 o                         
  -4   6  12          4.87          3.02         4.04 o                         
  -3   6  12        175.17        179.12         7.19 o                         
  -2   6  12          1.58          1.62         5.19 o                         
  -1   6  12        123.44        132.59         5.13 o                         
   0   6  12         32.10         23.22         4.48 o                         
   1   6  12         21.61         21.93         4.34 o                         
   2   6  12          4.87          6.72         4.82 o                         
   3   6  12          1.64          8.08         5.55 o                         
   4   6  12          2.11         -0.62         7.97 o                         
  -6   7  12          0.15          4.69         7.63 o                         
  -5   7  12         20.93         12.32         6.00 o                         
  -4   7  12        289.22        360.04        15.83 o                         
  -3   7  12          7.73          8.32         4.33 o                         
  -2   7  12         56.45         57.05         4.74 o                         
  -1   7  12         16.29         15.87         5.53 o                         
   0   7  12         17.77         18.41         5.43 o                         
   1   7  12          5.52          0.87         4.38 o                         
   2   7  12        117.94        111.59         5.38 o                         
  -4   8  12         34.22         38.74         6.88 o                         
  -3   8  12          1.38         -0.48         5.98 o                         
  -2   8  12          0.10          4.73         5.87 o                         
  -1   8  12          6.47          2.95         5.56 o                         
   0   8  12          3.52          3.21         5.57 o                         
   1   8  12         41.67         25.48         5.11 o                         
  -9   0  13        115.42        110.76        15.97 o                         
  -7   0  13         49.93         56.29         7.50 o                         
  -5   0  13         18.56         12.48         5.56 o                         
  -3   0  13          0.05          3.72         6.28 o                         
  -1   0  13         19.61         17.17         6.69 o                         
   1   0  13        203.12        200.92         8.95 o                         
   3   0  13        116.82        121.98         6.98 o                         
   5   0  13        247.54        301.44        23.53 o                         
  -8   1  13        234.19        282.66         7.93 o                         
  -7   1  13          4.50         10.61         5.71 o                         
  -6   1  13        141.06        154.37         6.21 o                         
  -5   1  13          7.25          7.74         4.85 o                         
  -4   1  13         39.96         37.68         5.14 o                         
  -3   1  13         60.11         44.09         4.87 o                         
  -2   1  13         15.70         19.08         3.72 o                         
  -1   1  13        168.71        154.09         5.72 o                         
   0   1  13        513.41        556.12        12.07 o                         
   1   1  13          9.16          7.55         3.44 o                         
   2   1  13        471.92        518.73        12.30 o                         
   3   1  13          2.57          5.41         4.87 o                         
   4   1  13        275.86        334.09         6.93 o                         
   5   1  13          0.38          1.62         5.82 o                         
  -8   2  13          0.74          2.99         9.52 o                         
  -7   2  13         45.85         55.22         6.13 o                         
  -6   2  13          1.68          3.40         6.08 o                         
  -5   2  13          9.39          6.19         4.71 o                         
  -4   2  13         32.00         37.06         4.15 o                         
  -3   2  13         12.98          8.63         3.71 o                         
  -2   2  13         51.77         49.18         4.02 o                         
  -1   2  13         26.10         22.51         3.66 o                         
   0   2  13         23.69         20.66         3.96 o                         
   1   2  13         74.71         74.71         3.80 o                         
   2   2  13         11.12          9.96         3.01 o                         
   3   2  13        224.33        227.04         4.76 o                         
   4   2  13          9.02          7.70         3.75 o                         
   5   2  13         63.70         49.00         6.15 o                         
  -8   3  13         64.43         56.17        15.15 o                         
  -7   3  13         23.19         21.73         5.85 o                         
  -6   3  13        150.75        172.04         6.23 o                         
  -5   3  13          0.48         -0.39         3.87 o                         
  -4   3  13         11.53          9.07         4.79 o                         
  -3   3  13         16.66         16.30         3.75 o                         
  -2   3  13         38.76         34.47         3.54 o                         
  -1   3  13         31.60         28.43         3.46 o                         
   0   3  13        136.29        138.32         4.93 o                         
   1   3  13         10.62         12.66         3.46 o                         
   2   3  13        247.39        278.76         5.01 o                         
   3   3  13          7.43          5.49         3.17 o                         
   4   3  13         40.95         38.67         5.42 o                         
  -8   4  13          1.22         -1.76        12.38 o                         
  -7   4  13          4.87          1.89         7.97 o                         
  -6   4  13         13.98         18.05         4.09 o                         
  -5   4  13         40.67         43.57         3.76 o                         
  -4   4  13         51.00         46.98         6.65 o                         
  -3   4  13          6.25          4.05         3.86 o                         
  -2   4  13         32.51         27.15         3.63 o                         
  -1   4  13         53.29         47.47         3.68 o                         
   0   4  13          0.25          1.20         3.33 o                         
   1   4  13         59.32         50.97         3.89 o                         
   2   4  13          8.64          6.92         3.59 o                         
   3   4  13         24.44         30.51         5.59 o                         
  -7   5  13         31.36         36.38         5.93 o                         
  -6   5  13         40.43         40.28         5.20 o                         
  -5   5  13         46.08         45.83         4.50 o                         
  -4   5  13         25.10         23.72         4.20 o                         
  -3   5  13         31.44         33.85         4.29 o                         
  -2   5  13         99.79         87.01         4.18 o                         
  -1   5  13          7.76          6.49         3.57 o                         
   0   5  13          0.04          1.29         4.89 o                         
   1   5  13          4.62         10.29         4.12 o                         
   2   5  13          0.15          8.11         5.33 o                         
   3   5  13          1.48          1.49         5.44 o                         
  -6   6  13         21.00         16.71         4.53 o                         
  -5   6  13          3.54          6.04         5.66 o                         
  -4   6  13          6.43          3.24         5.61 o                         
  -3   6  13          1.14          4.20         5.55 o                         
  -2   6  13          1.03          4.53         4.26 o                         
  -1   6  13          2.61          2.08         4.37 o                         
   0   6  13          2.64          6.97         5.43 o                         
   1   6  13          3.53          6.35         4.43 o                         
   2   6  13         11.57         10.30         5.82 o                         
  -4   7  13          0.00          7.47         7.86 o                         
  -3   7  13        104.31        109.72         5.44 o                         
  -2   7  13         13.35         16.08         4.78 o                         
  -1   7  13          1.18          3.18         4.46 o                         
   0   7  13          0.23          4.49         8.60 o                         
   1   7  13          2.87          4.97         5.60 o                         
  -8   0  14          0.92          5.09         7.02 o                         
  -6   0  14         67.42         67.31         6.68 o                         
  -4   0  14        378.88        347.18        10.54 o                         
  -2   0  14        155.62        132.03         8.05 o                         
   0   0  14         18.05         27.60         6.97 o                         
   2   0  14          5.99          8.13         5.29 o                         
   4   0  14          4.31         -0.50         7.76 o                         
  -8   1  14          6.11          5.39         6.33 o                         
  -7   1  14         14.48         19.72         5.80 o                         
  -6   1  14         72.68         68.41         4.80 o                         
  -5   1  14        221.61        213.59         6.05 o                         
  -4   1  14          0.61          4.10         4.87 o                         
  -3   1  14        174.48        168.93         6.21 o                         
  -2   1  14         43.10         39.01         5.04 o                         
  -1   1  14        116.39        119.11         9.75 o                         
   0   1  14          1.87          1.66         4.83 o                         
   1   1  14        138.96        150.73         5.02 o                         
   2   1  14          0.32          4.30         4.18 o                         
   3   1  14          5.50          5.89         3.73 o                         
   4   1  14          8.84          7.15         3.64 o                         
  -7   2  14         29.13         20.12         5.82 o                         
  -6   2  14         63.99         55.79         5.56 o                         
  -5   2  14        134.18        122.82         4.86 o                         
  -4   2  14        121.40        111.83         8.41 o                         
  -3   2  14         19.93         25.99         4.12 o                         
  -2   2  14         89.05         95.04         4.61 o                         
  -1   2  14         60.46         69.16         4.55 o                         
   0   2  14         65.77         59.96         4.54 o                         
   1   2  14         35.53         35.38         4.18 o                         
   2   2  14          1.37          4.35         3.53 o                         
   3   2  14         14.91         10.51         3.83 o                         
  -7   3  14         84.83         92.63         6.38 o                         
  -6   3  14         97.90         92.93         5.89 o                         
  -5   3  14          3.39          7.09         7.62 o                         
  -4   3  14        103.28         93.22         4.92 o                         
  -3   3  14         95.46         92.42         4.74 o                         
  -2   3  14         43.65         49.37         3.89 o                         
  -1   3  14         82.01         77.32         4.23 o                         
   0   3  14        146.96        149.46         6.72 o                         
   1   3  14          0.29         -0.15         3.69 o                         
   2   3  14          0.16          5.83         5.22 o                         
   3   3  14         54.37         55.76         5.26 o                         
  -6   4  14         37.16         45.97         4.94 o                         
  -5   4  14        117.32        123.10         5.51 o                         
  -4   4  14         11.66         13.22         4.47 o                         
  -3   4  14        126.70        129.10         4.58 o                         
  -2   4  14         32.60         30.62         3.97 o                         
  -1   4  14        122.77        128.82         4.87 o                         
   0   4  14          0.01          6.57         7.47 o                         
   1   4  14         61.43         61.33         4.36 o                         
   2   4  14         29.65         34.20         4.18 o                         
  -6   5  14         53.37         54.08         5.15 o                         
  -5   5  14          0.01          6.63         5.64 o                         
  -4   5  14        142.17        132.41         9.93 o                         
  -3   5  14         13.73          7.58         4.55 o                         
  -2   5  14        115.12        110.97         4.71 o                         
  -1   5  14         20.72         20.29         4.01 o                         
   0   5  14         45.65         48.60         4.24 o                         
   1   5  14         16.26         19.86         4.77 o                         
   2   5  14        110.12        111.44         7.16 o                         
  -4   6  14          0.19          2.64         5.60 o                         
  -3   6  14        157.30        162.07         8.06 o                         
  -2   6  14          0.32          4.44         6.03 o                         
  -1   6  14         61.44         60.63         4.70 o                         
   0   6  14          1.38          2.41         8.71 o                         
  -7   0  15          0.63         -0.74         8.02 o                         
  -5   0  15         24.24         24.14         7.71 o                         
  -3   0  15         61.74         52.49         7.45 o                         
  -1   0  15          9.40          2.63         7.16 o                         
   1   0  15         10.37         20.72         5.29 o                         
  -6   1  15          3.46          7.93         4.33 o                         
  -5   1  15         12.74         10.66         5.43 o                         
  -4   1  15          0.10          2.59         4.97 o                         
  -3   1  15         13.27         14.15         5.02 o                         
  -2   1  15         77.32         76.04         5.55 o                         
  -1   1  15          1.66          2.40         4.92 o                         
   0   1  15         34.96         36.45         4.74 o                         
   1   1  15          4.05          4.52         4.10 o                         
   2   1  15          2.81          4.42         3.85 o                         
  -6   2  15         35.99         31.73         4.76 o                         
  -5   2  15         24.63         24.20         5.54 o                         
  -4   2  15          0.26          1.25         7.70 o                         
  -3   2  15         16.41          9.04         5.19 o                         
  -2   2  15         39.55         30.33         5.38 o                         
  -1   2  15          5.82          4.34         4.19 o                         
   0   2  15          7.11          5.48         4.13 o                         
   1   2  15         11.11         11.58         4.23 o                         
   2   2  15        114.90        113.96         5.59 o                         
  -6   3  15         49.90         49.70         5.99 o                         
  -5   3  15          0.93          0.47         7.72 o                         
  -4   3  15         20.26         18.94         4.55 o                         
  -3   3  15         49.34         52.09         4.29 o                         
  -2   3  15          0.36          4.09         7.02 o                         
  -1   3  15         39.15         33.39         4.64 o                         
   0   3  15         19.52         23.51         4.62 o                         
   1   3  15         12.64          8.87         4.63 o                         
  -5   4  15          9.48         10.59         5.05 o                         
  -4   4  15          0.83          6.24         4.68 o                         
  -3   4  15          1.96          4.07         4.76 o                         
  -2   4  15         16.70         11.20         4.58 o                         
  -1   4  15         13.27         14.14         4.77 o                         
   0   4  15        162.63        157.58         5.87 o                         
  -3   5  15         31.81         36.33         4.59 o                         
  -2   5  15          0.02          0.79         6.05 o                         
  -1   5  15         40.65         33.03         4.59 o                         
  -4   0  16        145.11        154.91         9.78 o                         
  -2   0  16        230.82        251.80        10.86 o                         
   0   0  16          0.08         -0.75         7.65 o                         
  -4   1  16          8.12          7.49         5.79 o                         
  -3   1  16        184.70        192.86         7.36 o                         
  -2   1  16         37.75         42.10         5.98 o                         
  -1   1  16         34.00         34.64         5.88 o                         
   0   1  16          4.94          9.69         7.76 o                         
  -4   2  16        293.60        307.94        12.38 o                         
  -3   2  16         49.15         60.20         6.37 o                         
  -2   2  16         38.90         28.74         4.92 o                         
  -1   2  16         90.02         94.95         5.46 o                         
  -2   3  16         68.11         79.79         5.52 o                         
                                                                                
