# Supplementary material for: Supramolecular synthons in hydrates and solvates of lamotrigine: a tool for cocrystal design
Source: Acta Crystallogr B Struct Sci Cryst Eng Mater. 2024 May 10;80(Pt 3):193–200. doi: 10.1107/S2052520624002567 (PMC11157341; doi:10.1107/S2052520624002567)
Supplement: Supplementary file 3 [file b-80-00193-LAM_ethanol_form_Isup3.hkl]

data_LAM_ethanol_form_I                                                             
_shelx_title ' exp_22'                                                          
_shelx_refln_list_code          4                                               
_shelx_F_calc_maximum      174.31                                               
_exptl_crystal_F_000       624.00                                               
_reflns_d_resolution_high  0.8204                                               
                                                                                
loop_                                                                           
 _space_group_symop_operation_xyz                                               
 'x, y, z'                                                                      
 '-x+1/2, y+1/2, -z+1/2'                                                        
 '-x, -y, -z'                                                                   
 'x-1/2, -y-1/2, z-1/2'                                                         
                                                                                
_cell_length_a     7.6894                                                       
_cell_length_b    11.3816                                                       
_cell_length_c    15.9147                                                       
_cell_angle_alpha  90.000                                                       
_cell_angle_beta   92.710                                                       
_cell_angle_gamma  90.000                                                       
                                                                                
_shelx_F_squared_multiplier     1.000                                           
                                                                                
loop_                                                                           
 _refln_index_h                                                                 
 _refln_index_k                                                                 
 _refln_index_l                                                                 
 _refln_F_squared_calc                                                          
 _refln_F_squared_meas                                                          
 _refln_F_squared_sigma                                                         
 _refln_observed_status                                                         
   2   0   0        385.57        395.31        11.12 o                         
   4   0   0       1002.19        974.27        28.10 o                         
   6   0   0          3.60          2.78         1.00 o                         
   8   0   0         52.89         56.75         2.62 o                         
   1   1   0       1598.24       1706.20        31.07 o                         
   2   1   0       1058.53       1136.97        38.89 o                         
   3   1   0        118.26        109.49         5.20 o                         
   4   1   0         25.64         22.76         2.07 o                         
   5   1   0         44.71         44.33         2.13 o                         
   6   1   0        175.31        167.67         5.86 o                         
   7   1   0          0.28          1.16         0.58 o                         
   8   1   0         39.90         38.27         1.62 o                         
   9   1   0         56.03         67.05         2.68 o                         
   0   2   0       2703.66       2725.19        57.54 o                         
   1   2   0       1041.98       1166.11        14.74 o                         
   2   2   0        532.04        502.13         6.92 o                         
   3   2   0        390.88        318.32         5.27 o                         
   4   2   0        734.02        784.02        11.83 o                         
   5   2   0        315.43        278.22         6.05 o                         
   6   2   0        172.73        168.76         4.81 o                         
   7   2   0        259.43        249.70         5.23 o                         
   8   2   0          1.66          0.82         0.46 o                         
   9   2   0          4.95          3.37         0.78 o                         
   1   3   0       5598.40       5544.10        47.14 o                         
   2   3   0        761.40        794.32        10.22 o                         
   3   3   0        182.72        196.59         2.88 o                         
   4   3   0          9.14         22.55         1.39 o                         
   5   3   0         10.35          7.94         1.39 o                         
   6   3   0         23.43         20.34         1.09 o                         
   7   3   0        270.76        246.78         5.92 o                         
   8   3   0        141.85        138.90         3.39 o                         
   9   3   0          3.59          2.72         0.83 o                         
   0   4   0        903.98        748.43        11.40 o                         
   1   4   0       2650.54       2843.04        33.90 o                         
   2   4   0          7.60         11.98         0.62 o                         
   3   4   0        909.29        858.99        15.97 o                         
   4   4   0         17.68         18.34         1.29 o                         
   5   4   0         79.44         84.73         3.51 o                         
   6   4   0        509.71        497.26         7.52 o                         
   7   4   0        186.81        182.81         3.97 o                         
   8   4   0          0.87          0.76         0.47 o                         
   1   5   0        956.05        935.70        14.19 o                         
   2   5   0         75.93         90.37         2.42 o                         
   3   5   0        744.43        807.87        16.16 o                         
   4   5   0         95.16        114.75         3.55 o                         
   5   5   0         13.31         14.17         1.63 o                         
   6   5   0         30.34         27.62         1.41 o                         
   7   5   0         42.34         38.14         2.34 o                         
   8   5   0          2.10          0.75         0.54 o                         
   0   6   0         22.56         29.00         2.18 o                         
   1   6   0        508.75        436.39         7.85 o                         
   2   6   0       1191.28       1151.81        25.26 o                         
   3   6   0        794.51        802.78        22.75 o                         
   4   6   0        213.54        238.23         8.51 o                         
   5   6   0          4.93          4.91         0.58 o                         
   6   6   0          3.39          2.35         0.70 o                         
   7   6   0         23.65         16.60         1.09 o                         
   8   6   0          4.56          5.01         0.73 o                         
   1   7   0       1775.21       1800.36        32.61 o                         
   2   7   0         38.83         34.23         2.40 o                         
   3   7   0        136.26        145.13         6.54 o                         
   4   7   0         54.09         46.59         3.76 o                         
   5   7   0         31.35         29.58         1.37 o                         
   6   7   0          1.30          0.94         0.62 o                         
   7   7   0          5.52          3.77         0.72 o                         
   8   7   0         16.77         21.25         1.68 o                         
   0   8   0        297.08        347.65        10.20 o                         
   1   8   0        259.93        277.40         8.66 o                         
   2   8   0        864.24        807.99        20.12 o                         
   3   8   0        120.95        125.44         6.24 o                         
   4   8   0         21.14         19.64         1.29 o                         
   5   8   0          2.14          3.31         0.69 o                         
   6   8   0          9.97         12.96         1.58 o                         
   7   8   0          3.05          1.06         0.59 o                         
   1   9   0        261.15        249.61         8.93 o                         
   2   9   0         67.04         68.36         1.94 o                         
   3   9   0         14.26         15.38         1.14 o                         
   4   9   0         26.76         20.10         1.61 o                         
   5   9   0         16.56         16.47         1.35 o                         
   6   9   0          1.29          0.35         0.82 o                         
   7   9   0          0.09         -0.25         0.54 o                         
   0  10   0         26.40         22.46         1.38 o                         
   1  10   0         65.69         57.53         1.84 o                         
   2  10   0        120.28        129.84         3.69 o                         
   3  10   0        533.38        534.04         9.42 o                         
   4  10   0          3.44          3.61         0.82 o                         
   5  10   0         36.32         43.10         1.93 o                         
   6  10   0          3.02          4.23         0.71 o                         
   1  11   0         65.07         59.05         2.09 o                         
   2  11   0          2.40          2.26         0.90 o                         
   3  11   0        357.94        367.78         7.05 o                         
   4  11   0         84.15         92.34         3.29 o                         
   5  11   0          0.04          0.02         0.80 o                         
   0  12   0        171.86        172.05         5.70 o                         
   1  12   0         47.31         46.71         2.05 o                         
   2  12   0         59.45         48.08         2.11 o                         
   3  12   0          4.59          4.25         0.79 o                         
   4  12   0         25.27         26.14         1.18 o                         
   1  13   0         27.44         26.62         1.48 o                         
   2  13   0          1.86          0.99         0.70 o                         
   3  13   0         29.44         31.70         1.70 o                         
  -9   0   1         47.40         50.27         2.20 o                         
  -7   0   1        351.29        332.24         8.87 o                         
  -5   0   1          3.03          7.33         1.38 o                         
  -3   0   1        398.67        347.15         8.15 o                         
  -1   0   1        583.47        651.84        16.58 o                         
   1   0   1       6413.36       5979.63       142.55 o                         
   3   0   1        397.98        377.45        34.37 o                         
   5   0   1        110.70         93.33         6.27 o                         
   7   0   1         34.64         26.51         2.19 o                         
   9   0   1         55.28         54.83         3.70 o                         
  -9   1   1          5.18          5.00         0.64 o                         
  -8   1   1         10.47          9.65         1.01 o                         
  -7   1   1        206.63        209.22         4.33 o                         
  -6   1   1        377.86        354.87         7.57 o                         
  -5   1   1        172.19        171.21         4.46 o                         
  -4   1   1        123.50        119.49         3.19 o                         
  -3   1   1       1288.23       1303.36        17.28 o                         
  -2   1   1       1734.66       1830.55        28.45 o                         
  -1   1   1       1607.19       1681.28        23.60 o                         
   0   1   1        512.20        580.59        10.21 o                         
   1   1   1       5175.39       4851.27        95.58 o                         
   2   1   1       2135.15       2123.40        75.67 o                         
   3   1   1        118.96        117.99         3.10 o                         
   4   1   1       7054.57       6413.07       146.19 o                         
   5   1   1         72.59         65.21         2.61 o                         
   6   1   1        416.30        404.63        11.07 o                         
   7   1   1          0.27          0.47         0.68 o                         
   8   1   1         99.16        103.77         2.96 o                         
   9   1   1         39.67         47.86         1.87 o                         
  -9   2   1         67.40         74.39         3.51 o                         
  -8   2   1          2.14          2.30         0.66 o                         
  -7   2   1          1.92          2.47         0.63 o                         
  -6   2   1        184.30        193.62         6.93 o                         
  -5   2   1        683.15        669.24        16.05 o                         
  -4   2   1        217.86        208.90         5.39 o                         
  -3   2   1         73.15         70.03         1.72 o                         
  -2   2   1        132.06        181.24         4.29 o                         
  -1   2   1       4848.20       4881.29        58.78 o                         
   0   2   1       1660.83       1719.17        25.51 o                         
   1   2   1       1018.84       1059.55        19.80 o                         
   2   2   1        843.18        861.46        17.90 o                         
   3   2   1       3672.09       3662.70        45.07 o                         
   4   2   1         82.71         82.27         2.88 o                         
   5   2   1        295.60        292.85         6.30 o                         
   6   2   1         26.36         25.73         1.81 o                         
   7   2   1         69.04         60.96         2.58 o                         
   8   2   1         51.17         54.48         2.57 o                         
   9   2   1          5.31          5.59         0.90 o                         
  -9   3   1          6.38          6.35         1.11 o                         
  -8   3   1        230.45        239.51         7.97 o                         
  -7   3   1        111.46        110.49         3.00 o                         
  -6   3   1       1266.93       1195.33        13.05 o                         
  -5   3   1         29.78         24.23         1.83 o                         
  -4   3   1         12.59         20.51         1.03 o                         
  -3   3   1       3988.65       4156.04        62.35 o                         
  -2   3   1          9.36         12.08         0.52 o                         
  -1   3   1       4341.17       4504.23        48.77 o                         
   0   3   1       3730.06       3996.58        44.84 o                         
   1   3   1       4909.11       4717.61        51.19 o                         
   2   3   1        551.10        590.63         6.62 o                         
   3   3   1        288.64        295.48         4.55 o                         
   4   3   1        857.31        830.29        14.19 o                         
   5   3   1        394.54        405.25         9.03 o                         
   6   3   1        394.90        369.87         5.28 o                         
   7   3   1         28.41         31.38         1.67 o                         
   8   3   1          2.68          3.49         0.80 o                         
   9   3   1         21.12         22.38         1.23 o                         
  -8   4   1          8.52          8.84         0.86 o                         
  -7   4   1        524.35        511.74         8.99 o                         
  -6   4   1        417.59        410.84         6.06 o                         
  -5   4   1        636.15        661.11        12.91 o                         
  -4   4   1         84.18         70.87         2.21 o                         
  -3   4   1          9.05         12.34         0.84 o                         
  -2   4   1         57.84         68.98         1.52 o                         
  -1   4   1        168.34        160.56         2.39 o                         
   0   4   1        159.33        134.92         2.51 o                         
   1   4   1       1719.37       1720.59        17.55 o                         
   2   4   1         51.62         47.16         1.53 o                         
   3   4   1       2578.76       2865.59        36.66 o                         
   4   4   1         10.48         11.52         1.29 o                         
   5   4   1       1071.73       1061.72        19.23 o                         
   6   4   1         11.11         12.75         1.03 o                         
   7   4   1        141.44        146.77         4.58 o                         
   8   4   1          3.79          4.63         0.93 o                         
  -8   5   1        114.00        118.70         3.16 o                         
  -7   5   1          1.22          0.84         0.95 o                         
  -6   5   1        197.70        205.39         4.04 o                         
  -5   5   1        228.30        245.94         6.89 o                         
  -4   5   1         40.06         30.33         1.77 o                         
  -3   5   1          2.24          2.52         0.58 o                         
  -2   5   1       1246.29       1368.19        18.34 o                         
  -1   5   1          1.08          3.48         0.84 o                         
   0   5   1        127.89        180.58         3.49 o                         
   1   5   1          7.48          6.81         0.68 o                         
   2   5   1       1646.83       1676.77        20.63 o                         
   3   5   1          6.50          9.70         1.16 o                         
   4   5   1         18.92         15.00         1.48 o                         
   5   5   1         68.58         62.32         3.22 o                         
   6   5   1        245.67        245.54         5.18 o                         
   7   5   1        644.60        609.93         9.07 o                         
   8   5   1          4.23          2.95         0.73 o                         
  -8   6   1         17.62         13.51         0.97 o                         
  -7   6   1         44.37         46.44         2.84 o                         
  -6   6   1         43.59         45.96         2.53 o                         
  -5   6   1         97.72         97.36         2.60 o                         
  -4   6   1        139.04        144.81         5.08 o                         
  -3   6   1        276.90        296.43         9.52 o                         
  -2   6   1        111.94         95.49         3.76 o                         
  -1   6   1         24.75         36.78         1.90 o                         
   0   6   1        213.48        200.30         5.17 o                         
   1   6   1         10.52          5.10         0.84 o                         
   2   6   1         34.89         61.04         2.56 o                         
   3   6   1        387.10        387.34         7.67 o                         
   4   6   1        186.40        191.63         5.20 o                         
   5   6   1        654.63        657.14         7.49 o                         
   6   6   1          6.41          4.68         0.90 o                         
   7   6   1        107.15        114.95         2.87 o                         
   8   6   1          4.26          4.14         0.78 o                         
  -8   7   1         94.82        106.63         3.22 o                         
  -7   7   1          0.19         -0.12         0.65 o                         
  -6   7   1         16.65         13.52         1.29 o                         
  -5   7   1         69.49         66.91         2.20 o                         
  -4   7   1        374.80        357.36        13.33 o                         
  -3   7   1        101.73         99.14         5.37 o                         
  -2   7   1        105.67        117.36         4.48 o                         
  -1   7   1        232.45        228.50         6.77 o                         
   0   7   1       1160.49       1243.34        21.35 o                         
   1   7   1        836.20        881.93        24.01 o                         
   2   7   1       1326.90       1243.52        33.05 o                         
   3   7   1        165.96        139.98         6.80 o                         
   4   7   1        124.00        132.81         4.95 o                         
   5   7   1          8.22          6.79         0.86 o                         
   6   7   1        253.61        249.39         5.65 o                         
   7   7   1          1.56          1.96         0.61 o                         
   8   7   1         10.60          8.55         1.10 o                         
  -7   8   1        117.71        119.56         3.50 o                         
  -6   8   1          7.42          6.27         0.93 o                         
  -5   8   1         79.36         72.58         2.58 o                         
  -4   8   1        117.17        110.54         2.85 o                         
  -3   8   1          0.84          2.53         1.32 o                         
  -2   8   1         35.92         33.64         2.55 o                         
  -1   8   1         22.64         32.42         2.32 o                         
   0   8   1        434.42        471.33        10.37 o                         
   1   8   1         50.19         54.74         2.96 o                         
   2   8   1         42.41         34.38         3.15 o                         
   3   8   1        367.58        355.65        17.43 o                         
   4   8   1         81.46         68.85         2.22 o                         
   5   8   1        225.78        230.66         4.48 o                         
   6   8   1          0.03          0.49         0.75 o                         
   7   8   1         50.00         58.94         2.60 o                         
  -7   9   1          3.53          1.26         0.53 o                         
  -6   9   1         46.59         51.20         2.06 o                         
  -5   9   1        113.40        121.61         3.69 o                         
  -4   9   1          6.84          5.18         0.93 o                         
  -3   9   1          3.00          1.50         0.83 o                         
  -2   9   1          8.96          7.89         1.00 o                         
  -1   9   1        515.38        527.78        14.43 o                         
   0   9   1         70.12         80.06         3.74 o                         
   1   9   1        273.11        282.64         7.72 o                         
   2   9   1        222.71        221.73         4.22 o                         
   3   9   1         49.16         53.77         1.88 o                         
   4   9   1         90.46         87.09         2.89 o                         
   5   9   1         46.92         46.87         2.46 o                         
   6   9   1         57.54         60.38         2.90 o                         
   7   9   1          4.41          6.23         0.84 o                         
  -6  10   1          9.77         10.99         0.94 o                         
  -5  10   1          4.36          3.66         0.74 o                         
  -4  10   1         11.67          9.05         1.13 o                         
  -3  10   1         32.10         28.47         1.68 o                         
  -2  10   1        433.32        424.16         7.45 o                         
  -1  10   1          8.30          6.93         0.70 o                         
   0  10   1         24.80         22.95         1.03 o                         
   1  10   1         74.99         77.12         2.27 o                         
   2  10   1        239.00        247.45         5.31 o                         
   3  10   1        102.20        109.87         3.30 o                         
   4  10   1          3.96          3.38         0.69 o                         
   5  10   1          3.46          1.77         0.55 o                         
   6  10   1          0.18          1.31         0.67 o                         
  -5  11   1         54.27         57.64         2.26 o                         
  -4  11   1          0.06          0.01         0.63 o                         
  -3  11   1          9.67          8.54         0.99 o                         
  -2  11   1          1.52          3.08         0.78 o                         
  -1  11   1        141.64        150.68         3.72 o                         
   0  11   1          4.99          2.23         0.57 o                         
   1  11   1         26.62         23.81         1.25 o                         
   2  11   1          8.52          7.75         1.06 o                         
   3  11   1         29.40         23.34         1.61 o                         
   4  11   1          0.49          1.23         0.58 o                         
   5  11   1          4.25          5.11         0.95 o                         
  -4  12   1          5.82          6.39         0.67 o                         
  -3  12   1          0.08          0.99         0.61 o                         
  -2  12   1         31.09         25.66         1.41 o                         
  -1  12   1          1.73          2.47         0.84 o                         
   0  12   1         10.47         13.20         1.05 o                         
   1  12   1          4.59          3.93         0.77 o                         
   2  12   1         66.20         70.25         2.42 o                         
   3  12   1          1.04         -0.02         0.70 o                         
   4  12   1         12.09         10.94         1.01 o                         
  -3  13   1        100.79         96.28         3.63 o                         
  -2  13   1          1.38          1.02         0.70 o                         
  -1  13   1          0.46          0.38         0.85 o                         
   0  13   1         15.85         14.87         1.05 o                         
   1  13   1          8.10          9.92         0.89 o                         
   2  13   1          1.37          0.32         0.69 o                         
   3  13   1          1.83          1.90         0.65 o                         
  -8   0   2          1.63          1.63         0.83 o                         
  -6   0   2       2214.45       2093.20        85.47 o                         
  -4   0   2        328.98        415.45        12.82 o                         
  -2   0   2      18634.29      14770.83       523.86 o                         
   2   0   2       7131.36       6758.33       114.73 o                         
   4   0   2        325.54        324.12        12.18 o                         
   6   0   2         67.54         79.86         4.55 o                         
   8   0   2         42.98         40.31         3.55 o                         
  -9   1   2          1.97          0.56         0.47 o                         
  -8   1   2         21.70         21.65         1.64 o                         
  -7   1   2         69.23         78.91         3.40 o                         
  -6   1   2          0.06          0.48         0.69 o                         
  -5   1   2        480.44        472.29         8.64 o                         
  -4   1   2         44.25         51.74         2.36 o                         
  -3   1   2       4907.96       4804.17        58.72 o                         
  -2   1   2        228.61        256.45         6.61 o                         
  -1   1   2       1173.64       1212.47        17.41 o                         
   0   1   2       2580.61       2508.81        41.16 o                         
   1   1   2       1858.16       2013.91        28.49 o                         
   2   1   2         22.57         17.87         0.78 o                         
   3   1   2       2912.76       2950.28        42.44 o                         
   4   1   2         24.09         19.49         1.43 o                         
   5   1   2          8.70          7.74         1.35 o                         
   6   1   2         50.75         48.09         2.46 o                         
   7   1   2        287.07        302.07         7.17 o                         
   8   1   2          6.92          6.62         1.13 o                         
   9   1   2        105.18        118.74         3.25 o                         
  -9   2   2          5.83          5.76         0.79 o                         
  -8   2   2          0.78         -0.29         0.59 o                         
  -7   2   2         98.95         93.45         3.31 o                         
  -6   2   2        433.82        411.07         8.36 o                         
  -5   2   2        180.31        183.40         4.66 o                         
  -4   2   2        418.89        419.91         7.35 o                         
  -3   2   2        902.93        958.31        13.24 o                         
  -2   2   2       5178.67       5049.11        71.09 o                         
  -1   2   2        758.15        686.95        10.52 o                         
   0   2   2          2.97          2.00         0.79 o                         
   1   2   2      24854.90      19286.55      1016.99 o                         
   2   2   2       4083.61       3930.27        56.93 o                         
   3   2   2        323.16        373.84         7.08 o                         
   4   2   2        269.28        251.49         5.83 o                         
   5   2   2         35.43         30.25         2.52 o                         
   6   2   2         11.67         10.60         0.92 o                         
   7   2   2        200.69        201.31         4.20 o                         
   8   2   2        419.15        452.49        10.93 o                         
   9   2   2          1.04          0.01         0.46 o                         
  -9   3   2          9.37         11.12         1.03 o                         
  -8   3   2         33.68         32.02         1.76 o                         
  -7   3   2        186.01        173.93         5.43 o                         
  -6   3   2        360.56        349.56         6.72 o                         
  -5   3   2        106.52        103.35         3.48 o                         
  -4   3   2        604.18        611.70         7.95 o                         
  -3   3   2       1108.76       1163.80        12.73 o                         
  -2   3   2       3214.19       3323.26        33.19 o                         
  -1   3   2       2375.98       2435.61        24.76 o                         
   0   3   2       2945.90       3245.91        41.72 o                         
   1   3   2       4442.13       4364.48        40.52 o                         
   2   3   2         71.62        116.32         1.90 o                         
   3   3   2        152.02        188.31         5.38 o                         
   4   3   2        417.31        406.81         8.25 o                         
   5   3   2         37.81         35.20         2.08 o                         
   6   3   2         13.27         13.80         0.98 o                         
   7   3   2          2.34          2.62         0.59 o                         
   8   3   2         27.34         28.40         2.20 o                         
   9   3   2         31.82         36.24         1.52 o                         
  -8   4   2          1.47          0.82         0.70 o                         
  -7   4   2         36.54         34.38         1.79 o                         
  -6   4   2         19.83         14.98         1.05 o                         
  -5   4   2        169.66        159.01         5.07 o                         
  -4   4   2        949.41        882.19        16.24 o                         
  -3   4   2       2319.11       2454.84        53.38 o                         
  -2   4   2       3980.91       4333.51        43.81 o                         
  -1   4   2          6.38         10.09         0.96 o                         
   0   4   2         67.57         65.21         1.38 o                         
   1   4   2       3184.39       2923.78        27.68 o                         
   2   4   2         49.67         75.67         2.07 o                         
   3   4   2        617.14        707.34        10.88 o                         
   4   4   2         50.09         45.69         4.25 o                         
   5   4   2         79.01         74.16         3.58 o                         
   6   4   2        147.20        150.55         3.89 o                         
   7   4   2          4.33          5.30         0.84 o                         
   8   4   2          1.93          3.59         0.79 o                         
  -8   5   2          0.95          0.17         0.53 o                         
  -7   5   2         34.01         32.34         2.11 o                         
  -6   5   2        249.68        240.75         4.19 o                         
  -5   5   2         39.44         40.94         2.23 o                         
  -4   5   2        378.95        417.19         7.81 o                         
  -3   5   2       2072.24       2299.55        46.75 o                         
  -2   5   2          0.69          2.16         0.58 o                         
  -1   5   2       2149.83       2203.65        36.45 o                         
   0   5   2        117.53        108.70         2.50 o                         
   1   5   2        316.26        356.36         4.37 o                         
   2   5   2        571.94        698.91         9.39 o                         
   3   5   2        131.56        130.66         3.77 o                         
   4   5   2        200.15        189.98         7.21 o                         
   5   5   2         94.79         88.73         5.06 o                         
   6   5   2         18.51         18.58         1.16 o                         
   7   5   2         26.80         27.81         2.13 o                         
   8   5   2         85.19         78.38         2.75 o                         
  -8   6   2         27.77         27.43         1.35 o                         
  -7   6   2         14.95         12.76         1.63 o                         
  -6   6   2         23.65         17.41         1.33 o                         
  -5   6   2        109.13        109.52         2.38 o                         
  -4   6   2        277.92        260.78         9.25 o                         
  -3   6   2         31.40         31.41         2.90 o                         
  -2   6   2         62.27         71.79         2.74 o                         
  -1   6   2        700.73        832.20        17.97 o                         
   0   6   2       2300.03       2286.43        35.56 o                         
   1   6   2        105.40        156.98         3.80 o                         
   2   6   2        778.02        845.69        13.49 o                         
   3   6   2          9.86          8.99         1.12 o                         
   4   6   2        161.04        176.41         5.83 o                         
   5   6   2         89.29         82.02         2.24 o                         
   6   6   2        202.73        209.06         4.28 o                         
   7   6   2         10.94         11.17         0.93 o                         
   8   6   2         30.05         30.23         1.36 o                         
  -8   7   2          0.21          0.15         0.66 o                         
  -7   7   2          0.06          0.25         0.71 o                         
  -6   7   2        170.75        159.06         3.99 o                         
  -5   7   2        523.57        502.26         6.64 o                         
  -4   7   2        112.55        112.56         4.07 o                         
  -3   7   2        155.97        145.98         6.62 o                         
  -2   7   2        148.66        156.19         5.32 o                         
  -1   7   2       1214.51       1209.16        25.43 o                         
   0   7   2        147.81        153.22         5.56 o                         
   1   7   2        100.15         85.55         3.53 o                         
   2   7   2        124.31        108.70         4.27 o                         
   3   7   2         27.72         23.56         2.00 o                         
   4   7   2         13.80         17.01         1.24 o                         
   5   7   2          8.74         10.00         0.87 o                         
   6   7   2          9.27         10.67         1.15 o                         
   7   7   2         50.48         56.33         1.98 o                         
  -7   8   2          0.80          0.86         0.72 o                         
  -6   8   2          6.79          5.01         0.83 o                         
  -5   8   2          0.39          1.00         0.73 o                         
  -4   8   2        360.54        344.46         6.46 o                         
  -3   8   2         69.70         69.40         2.86 o                         
  -2   8   2         32.30         36.87         2.66 o                         
  -1   8   2          8.67          5.22         1.59 o                         
   0   8   2        108.93        111.50         4.33 o                         
   1   8   2         37.74         36.46         2.47 o                         
   2   8   2         16.12         15.95         3.17 o                         
   3   8   2         82.17         81.32         2.60 o                         
   4   8   2        725.72        724.76        10.52 o                         
   5   8   2         74.38         62.66         2.44 o                         
   6   8   2         19.16         21.12         1.43 o                         
   7   8   2          6.93          7.50         1.00 o                         
  -7   9   2         58.30         63.16         2.42 o                         
  -6   9   2          4.04          4.28         0.63 o                         
  -5   9   2         79.61         80.36         3.27 o                         
  -4   9   2         22.98         24.64         2.50 o                         
  -3   9   2        307.57        309.76         5.63 o                         
  -2   9   2         35.97         29.58         1.59 o                         
  -1   9   2        173.11        176.88         5.84 o                         
   0   9   2         14.27         13.18         1.64 o                         
   1   9   2        216.86        226.86         7.27 o                         
   2   9   2        424.60        463.65         5.97 o                         
   3   9   2          2.07          3.54         0.64 o                         
   4   9   2          2.96          0.62         0.59 o                         
   5   9   2        115.84        121.97         3.61 o                         
   6   9   2         12.65         13.45         1.15 o                         
   7   9   2         27.01         29.56         1.59 o                         
  -6  10   2         12.19         11.92         1.17 o                         
  -5  10   2         25.44         26.84         1.59 o                         
  -4  10   2         46.35         41.11         2.37 o                         
  -3  10   2        144.67        136.93         3.73 o                         
  -2  10   2         93.69         83.72         2.73 o                         
  -1  10   2         93.38         81.99         2.11 o                         
   0  10   2         10.19          9.71         0.71 o                         
   1  10   2         15.48         12.57         0.97 o                         
   2  10   2         40.57         39.04         1.70 o                         
   3  10   2          3.16          2.82         0.82 o                         
   4  10   2         63.54         56.28         2.21 o                         
   5  10   2          1.33          0.92         0.47 o                         
   6  10   2         49.34         51.26         2.31 o                         
  -5  11   2          5.63          5.06         0.78 o                         
  -4  11   2         35.53         30.46         1.54 o                         
  -3  11   2        381.04        385.90         7.98 o                         
  -2  11   2         76.39         82.58         2.31 o                         
  -1  11   2        192.40        187.26         3.86 o                         
   0  11   2          0.14          0.12         0.57 o                         
   1  11   2          5.84          6.64         0.79 o                         
   2  11   2         43.21         49.40         2.02 o                         
   3  11   2          4.55          3.44         0.91 o                         
   4  11   2          0.52          1.01         0.66 o                         
   5  11   2          0.13          0.55         0.58 o                         
  -4  12   2         40.84         36.34         1.66 o                         
  -3  12   2          1.82          2.10         0.61 o                         
  -2  12   2        533.07        553.81         8.80 o                         
  -1  12   2         76.99         81.28         2.27 o                         
   0  12   2          0.54          0.27         0.63 o                         
   1  12   2          3.76          1.65         0.71 o                         
   2  12   2          0.36          0.24         0.77 o                         
   3  12   2         35.57         38.58         1.75 o                         
   4  12   2         32.31         35.46         2.15 o                         
  -3  13   2          9.09          7.95         2.97 o                         
  -2  13   2         86.18         91.68         3.86 o                         
  -1  13   2          3.87          5.74         1.35 o                         
   0  13   2         17.40         16.95         1.10 o                         
   1  13   2         10.79         13.26         0.96 o                         
   2  13   2          6.21          9.33         0.83 o                         
   3  13   2          2.28          2.28         0.71 o                         
  -9   0   3        276.09        307.77         5.82 o                         
  -7   0   3          2.63          3.75         1.88 o                         
  -5   0   3       2879.17       2733.20        68.84 o                         
  -3   0   3       1383.35       1330.68        25.08 o                         
  -1   0   3        922.40        902.39        23.30 o                         
   1   0   3        386.68        422.82        31.52 o                         
   3   0   3          1.89          8.81         1.05 o                         
   5   0   3        256.71        272.24        11.93 o                         
   7   0   3         38.30         41.22         2.74 o                         
   9   0   3         11.14         16.18         2.09 o                         
  -9   1   3         11.27         13.52         0.90 o                         
  -8   1   3        125.24        116.75         4.09 o                         
  -7   1   3         57.14         51.48         3.20 o                         
  -6   1   3        759.65        731.33        12.58 o                         
  -5   1   3        118.40        136.55         3.94 o                         
  -4   1   3          1.21          6.91         2.71 o                         
  -3   1   3        141.78        157.49         3.40 o                         
  -2   1   3       1156.74       1310.40        16.60 o                         
  -1   1   3       2656.99       2598.08        88.05 o                         
   0   1   3       1771.44       1815.30        25.47 o                         
   1   1   3       1302.36       1309.12        20.02 o                         
   2   1   3       3780.13       3621.70        36.04 o                         
   3   1   3        271.08        286.09         5.09 o                         
   4   1   3        544.53        577.55        10.73 o                         
   5   1   3         93.47         98.12         4.64 o                         
   6   1   3        201.17        202.13         5.56 o                         
   7   1   3          1.05          0.25         0.51 o                         
   8   1   3          0.43          1.25         0.77 o                         
   9   1   3         34.35         32.20         1.43 o                         
  -9   2   3         68.80         79.36         2.56 o                         
  -8   2   3         16.43         18.14         1.24 o                         
  -7   2   3          0.58          0.38         0.67 o                         
  -6   2   3         27.01         27.51         1.67 o                         
  -5   2   3        115.10        130.75         3.41 o                         
  -4   2   3       1320.40       1445.45        19.89 o                         
  -3   2   3        741.24        724.39        10.81 o                         
  -2   2   3        536.00        460.10        11.10 o                         
  -1   2   3        249.09        259.64         4.80 o                         
   0   2   3       7330.17       6500.63        70.35 o                         
   1   2   3      30385.22      23302.75       529.74 o                         
   2   2   3       7670.04       7654.59        75.53 o                         
   3   2   3         14.15         19.70         1.52 o                         
   4   2   3        138.36        190.77         5.95 o                         
   5   2   3        223.14        192.54         5.76 o                         
   6   2   3        173.93        176.35         3.87 o                         
   7   2   3         17.98         13.66         1.12 o                         
   8   2   3         27.49         23.40         2.39 o                         
   9   2   3          9.91         13.17         1.30 o                         
  -9   3   3          1.82          1.77         0.50 o                         
  -8   3   3         91.02         87.64         3.26 o                         
  -7   3   3          6.11          4.23         0.73 o                         
  -6   3   3         99.86         95.57         2.74 o                         
  -5   3   3         65.05         51.91         2.38 o                         
  -4   3   3          2.02          0.35         0.38 o                         
  -3   3   3         81.70        122.55         2.38 o                         
  -2   3   3         89.37         68.85         1.86 o                         
  -1   3   3       5231.77       5099.05        50.75 o                         
   0   3   3       3462.38       3512.79        30.81 o                         
   1   3   3        300.84        323.87         4.08 o                         
   2   3   3       3142.26       2984.57        33.52 o                         
   3   3   3       2536.07       2546.27        37.96 o                         
   4   3   3        873.60        864.05        15.64 o                         
   5   3   3        271.55        246.87         6.84 o                         
   6   3   3          0.96          1.53         0.49 o                         
   7   3   3         14.60         14.56         1.15 o                         
   8   3   3        117.88        107.73         4.15 o                         
  -8   4   3          0.05          0.43         0.64 o                         
  -7   4   3         23.45         22.22         1.46 o                         
  -6   4   3         80.68         77.78         2.32 o                         
  -5   4   3         14.41         10.55         1.13 o                         
  -4   4   3        258.63        281.75         5.68 o                         
  -3   4   3        270.05        303.11         7.22 o                         
  -2   4   3       2613.82       2639.13        27.55 o                         
  -1   4   3          6.30          6.73         0.61 o                         
   0   4   3         41.05         51.43         1.36 o                         
   1   4   3        582.97        658.04         8.85 o                         
   2   4   3          5.31          6.99         0.82 o                         
   3   4   3       2367.61       2373.60        35.95 o                         
   4   4   3         50.10         49.06         2.64 o                         
   5   4   3         66.20         68.61         3.46 o                         
   6   4   3        117.67        116.10         3.12 o                         
   7   4   3          1.30          1.72         0.60 o                         
   8   4   3         14.51         12.96         1.21 o                         
  -8   5   3          7.11          7.42         1.08 o                         
  -7   5   3         30.70         28.26         1.98 o                         
  -6   5   3         39.61         35.75         1.51 o                         
  -5   5   3        163.57        159.88         4.50 o                         
  -4   5   3        179.53        201.82         4.35 o                         
  -3   5   3         98.11        115.55         2.73 o                         
  -2   5   3          0.74          2.69         0.97 o                         
  -1   5   3          1.40          1.41         0.54 o                         
   0   5   3       3901.84       3827.50        47.83 o                         
   1   5   3       1899.78       2124.96        20.94 o                         
   2   5   3       1730.99       1731.02        19.12 o                         
   3   5   3         89.97        113.87         3.07 o                         
   4   5   3        194.94        192.96         8.92 o                         
   5   5   3         88.60         73.59         2.36 o                         
   6   5   3          6.44          7.31         0.90 o                         
   7   5   3         25.09         19.53         1.46 o                         
   8   5   3          1.45          1.13         0.56 o                         
  -8   6   3          0.99          0.83         0.44 o                         
  -7   6   3         16.90         19.63         1.91 o                         
  -6   6   3         80.42         81.37         2.44 o                         
  -5   6   3        864.29        861.11         8.39 o                         
  -4   6   3        377.10        370.60        14.54 o                         
  -3   6   3        143.67        190.47         9.75 o                         
  -2   6   3         86.35         75.92         3.33 o                         
  -1   6   3       1249.01       1266.54        18.80 o                         
   0   6   3         29.24         25.13         1.52 o                         
   1   6   3         64.52         62.67         1.98 o                         
   2   6   3          4.05          8.71         0.82 o                         
   3   6   3       1291.53       1428.90        27.21 o                         
   4   6   3         26.06         25.23         2.43 o                         
   5   6   3         25.90         25.49         1.24 o                         
   6   6   3         34.78         35.63         1.84 o                         
   7   6   3         10.79         14.19         1.32 o                         
   8   6   3          5.74          4.40         0.59 o                         
  -8   7   3         23.34         28.01         1.56 o                         
  -7   7   3         68.54         65.24         3.17 o                         
  -6   7   3         33.42         35.17         1.71 o                         
  -5   7   3          0.10          0.98         0.47 o                         
  -4   7   3        611.90        605.31         8.50 o                         
  -3   7   3        116.41        125.25         6.16 o                         
  -2   7   3         13.65          8.17         1.13 o                         
  -1   7   3        118.00        127.10         4.49 o                         
   0   7   3        441.11        390.70         8.82 o                         
   1   7   3        177.62        215.27         5.19 o                         
   2   7   3          3.88          6.52         1.16 o                         
   3   7   3         38.91         52.80         2.56 o                         
   4   7   3        238.44        243.05         4.32 o                         
   5   7   3         76.59         78.17         2.72 o                         
   6   7   3         35.48         30.52         2.06 o                         
   7   7   3          0.52          2.12         0.66 o                         
  -7   8   3         44.56         41.77         1.97 o                         
  -6   8   3          3.81          4.78         0.82 o                         
  -5   8   3          0.28          0.82         0.53 o                         
  -4   8   3         11.31         12.36         1.19 o                         
  -3   8   3         24.85         30.08         1.56 o                         
  -2   8   3         59.45         57.42         3.32 o                         
  -1   8   3        703.44        711.56        17.49 o                         
   0   8   3          0.66          1.95         0.92 o                         
   1   8   3        152.78        137.17         8.12 o                         
   2   8   3        228.39        194.75         9.89 o                         
   3   8   3       1130.19       1175.57        14.01 o                         
   4   8   3          0.63          1.62         0.62 o                         
   5   8   3         80.91         75.15         3.25 o                         
   6   8   3         72.18         77.68         3.05 o                         
   7   8   3          0.73          0.38         0.47 o                         
  -7   9   3         14.70         16.75         1.24 o                         
  -6   9   3          7.08          5.88         0.71 o                         
  -5   9   3          1.15          0.85         0.73 o                         
  -4   9   3          1.00          0.93         0.63 o                         
  -3   9   3        132.91        138.71         3.27 o                         
  -2   9   3         76.42         72.89         2.45 o                         
  -1   9   3         33.78         33.21         1.51 o                         
   0   9   3        176.36        167.42         5.04 o                         
   1   9   3         27.03         27.52         1.32 o                         
   2   9   3         91.70         93.41         2.65 o                         
   3   9   3          2.65          2.22         0.67 o                         
   4   9   3        156.87        155.08         4.40 o                         
   5   9   3         54.91         49.31         2.06 o                         
   6   9   3          5.54          5.96         0.94 o                         
  -6  10   3          0.00         -0.22         0.58 o                         
  -5  10   3          2.19          2.32         0.57 o                         
  -4  10   3         56.95         62.63         2.81 o                         
  -3  10   3         87.83         82.98         3.10 o                         
  -2  10   3         53.88         46.79         2.38 o                         
  -1  10   3          2.51          1.73         0.68 o                         
   0  10   3        502.71        516.01         6.55 o                         
   1  10   3        304.24        305.01         4.92 o                         
   2  10   3          0.53          0.79         0.56 o                         
   3  10   3        281.56        259.54         5.96 o                         
   4  10   3         42.86         33.04         1.69 o                         
   5  10   3         26.69         29.75         1.43 o                         
   6  10   3          4.25          7.63         0.95 o                         
  -5  11   3          0.86          0.61         0.60 o                         
  -4  11   3         14.59          9.44         1.16 o                         
  -3  11   3         66.68         73.37         2.79 o                         
  -2  11   3        217.31        234.38         4.06 o                         
  -1  11   3         59.27         59.98         1.95 o                         
   0  11   3          1.14          2.34         0.60 o                         
   1  11   3         14.03         10.88         1.11 o                         
   2  11   3        273.34        277.15         5.25 o                         
   3  11   3         17.94         18.00         1.58 o                         
   4  11   3          1.79          1.70         0.69 o                         
   5  11   3          1.21          0.80         0.50 o                         
  -4  12   3         80.66         90.14         2.64 o                         
  -3  12   3         12.31         13.04         1.09 o                         
  -2  12   3         36.41         33.35         1.48 o                         
  -1  12   3         33.44         32.05         1.33 o                         
   0  12   3         25.80         25.58         1.28 o                         
   1  12   3         40.79         44.11         1.77 o                         
   2  12   3          4.09          3.24         0.72 o                         
   3  12   3          0.81          0.47         0.60 o                         
   4  12   3          9.86          7.84         1.15 o                         
  -2  13   3        131.83        121.98         3.09 o                         
  -1  13   3          2.57          1.68         0.98 o                         
   0  13   3          1.10          2.50         0.61 o                         
   1  13   3         17.59         17.47         1.14 o                         
   2  13   3         67.83         65.96         2.05 o                         
  -8   0   4        133.13        123.40         4.78 o                         
  -6   0   4        525.28        546.29        14.51 o                         
  -4   0   4       3606.68       3577.63        64.06 o                         
  -2   0   4       3000.26       3074.43        51.81 o                         
   0   0   4       5001.93       4882.27        68.03 o                         
   2   0   4        669.66        716.15        11.76 o                         
   4   0   4        648.15        640.12        14.34 o                         
   6   0   4        225.44        193.52         4.85 o                         
   8   0   4          1.17          0.26         0.76 o                         
  -9   1   4         29.91         34.70         1.36 o                         
  -8   1   4          6.70          5.35         0.94 o                         
  -7   1   4         83.51         78.92         4.94 o                         
  -6   1   4          0.29          0.67         0.69 o                         
  -5   1   4       2667.81       2474.98        40.49 o                         
  -4   1   4        408.17        453.69         7.92 o                         
  -3   1   4         52.65         55.23         1.90 o                         
  -2   1   4        108.18        121.54         2.58 o                         
  -1   1   4       3828.21       3771.92        83.28 o                         
   0   1   4        926.37        976.48        11.23 o                         
   1   1   4       1874.92       1915.87        36.18 o                         
   2   1   4       1732.54       1720.29        16.73 o                         
   3   1   4        634.40        725.85         9.67 o                         
   4   1   4       1272.98       1274.76        21.61 o                         
   5   1   4       1713.61       1562.77        26.52 o                         
   6   1   4         52.36         53.60         1.61 o                         
   7   1   4        136.40        137.85         4.34 o                         
   8   1   4          0.67          0.97         0.60 o                         
   9   1   4         12.65         11.58         0.99 o                         
  -9   2   4         29.38         34.00         1.44 o                         
  -8   2   4         83.72         82.76         3.61 o                         
  -7   2   4          2.30          1.64         0.72 o                         
  -6   2   4        497.29        501.38         7.89 o                         
  -5   2   4         58.09         61.12         2.31 o                         
  -4   2   4        219.70        187.94         4.38 o                         
  -3   2   4       1113.11       1221.23        18.94 o                         
  -2   2   4         82.98         95.89         2.28 o                         
  -1   2   4         13.33          9.69         0.92 o                         
   0   2   4       5126.55       4798.59        76.02 o                         
   1   2   4          1.55          1.26         0.43 o                         
   2   2   4        884.45        860.09         9.85 o                         
   3   2   4        724.59        710.41        12.71 o                         
   4   2   4        642.43        676.31        12.91 o                         
   5   2   4          5.89          9.21         1.32 o                         
   6   2   4        412.35        381.46         5.43 o                         
   7   2   4          9.89          6.20         1.42 o                         
   8   2   4         41.61         44.99         2.55 o                         
  -9   3   4         81.77         99.07         3.47 o                         
  -8   3   4          6.61          7.59         0.85 o                         
  -7   3   4        167.16        170.88         4.20 o                         
  -6   3   4        111.43        108.53         3.17 o                         
  -5   3   4        724.65        709.12        11.31 o                         
  -4   3   4        537.63        520.83         9.50 o                         
  -3   3   4          3.31         15.98         0.83 o                         
  -2   3   4        147.85        180.04         4.25 o                         
  -1   3   4       2013.92       2049.28        23.87 o                         
   0   3   4       7216.73       7143.31        75.89 o                         
   1   3   4        742.38        806.04        10.45 o                         
   2   3   4          4.33          4.90         0.60 o                         
   3   3   4        433.45        455.49        14.73 o                         
   4   3   4        251.28        256.51         6.70 o                         
   5   3   4        418.91        392.05         9.34 o                         
   6   3   4         51.42         50.35         1.86 o                         
   7   3   4         27.77         28.84         2.26 o                         
   8   3   4         33.76         35.57         1.98 o                         
  -8   4   4         50.37         48.46         2.32 o                         
  -7   4   4          2.74          2.63         0.69 o                         
  -6   4   4         32.93         31.36         1.57 o                         
  -5   4   4        214.57        210.48         4.71 o                         
  -4   4   4        229.06        238.96         5.42 o                         
  -3   4   4          6.99          7.74         0.77 o                         
  -2   4   4        277.56        246.53         4.99 o                         
  -1   4   4       1365.53       1369.26        15.79 o                         
   0   4   4        128.54        150.88         3.48 o                         
   1   4   4        181.75        239.14         4.77 o                         
   2   4   4        552.87        627.39         8.73 o                         
   3   4   4         28.65         17.26         1.54 o                         
   4   4   4         94.11         78.03         3.44 o                         
   5   4   4          6.38          6.86         1.77 o                         
   6   4   4        404.15        394.97         6.45 o                         
   7   4   4          0.14          0.29         0.66 o                         
   8   4   4         80.25         80.53         2.51 o                         
  -8   5   4         13.13         16.86         1.49 o                         
  -7   5   4        375.27        389.79         6.41 o                         
  -6   5   4          4.25          2.78         0.59 o                         
  -5   5   4        145.94        132.74         3.04 o                         
  -4   5   4         21.50         18.11         1.32 o                         
  -3   5   4        875.32        900.36        24.01 o                         
  -2   5   4       1532.11       1546.63        21.38 o                         
  -1   5   4        961.37        954.78        13.65 o                         
   0   5   4        694.84        804.53        14.26 o                         
   1   5   4         97.63         85.13         3.18 o                         
   2   5   4       5208.58       5192.11        76.88 o                         
   3   5   4        869.80        809.16        14.83 o                         
   4   5   4         18.82         19.80         2.39 o                         
   5   5   4          8.88          9.45         0.80 o                         
   6   5   4          4.22          3.89         0.73 o                         
   7   5   4        282.21        289.90         6.66 o                         
   8   5   4          8.41          7.04         0.76 o                         
  -8   6   4         20.55         23.97         1.10 o                         
  -7   6   4         30.26         32.53         2.23 o                         
  -6   6   4        450.50        455.44         7.11 o                         
  -5   6   4         48.11         50.10         1.61 o                         
  -4   6   4        483.21        495.26        10.91 o                         
  -3   6   4        202.36        197.61         5.03 o                         
  -2   6   4        912.34        981.85        17.00 o                         
  -1   6   4        166.11        154.02         3.68 o                         
   0   6   4          2.28          1.94         0.73 o                         
   1   6   4        461.87        483.21         7.71 o                         
   2   6   4          1.05          1.95         0.61 o                         
   3   6   4        314.93        307.29         7.64 o                         
   4   6   4        776.29        807.46        21.31 o                         
   5   6   4         52.74         48.49         1.85 o                         
   6   6   4        360.35        344.21         7.54 o                         
   7   6   4         16.52         16.99         1.28 o                         
   8   6   4         30.21         32.29         1.62 o                         
  -7   7   4         50.48         58.32         2.56 o                         
  -6   7   4        106.85        100.53         2.87 o                         
  -5   7   4        208.22        200.24         3.97 o                         
  -4   7   4        106.94        108.75         2.78 o                         
  -3   7   4        624.95        622.65        16.45 o                         
  -2   7   4          0.87          1.82         0.84 o                         
  -1   7   4        544.36        533.08        11.19 o                         
   0   7   4        499.54        494.22         8.99 o                         
   1   7   4          0.50          1.23         0.53 o                         
   2   7   4         30.64         24.56         1.70 o                         
   3   7   4        942.86       1014.17        26.86 o                         
   4   7   4         36.13         40.78         1.76 o                         
   5   7   4         38.70         34.80         1.97 o                         
   6   7   4          0.76          0.27         0.64 o                         
   7   7   4        167.18        192.23         4.68 o                         
  -7   8   4          3.06          2.86         0.69 o                         
  -6   8   4         54.88         56.37         2.03 o                         
  -5   8   4         41.38         42.15         1.82 o                         
  -4   8   4         15.36         16.55         1.04 o                         
  -3   8   4         11.22         12.22         1.06 o                         
  -2   8   4        123.27        118.09         8.28 o                         
  -1   8   4        295.21        295.81         7.86 o                         
   0   8   4         38.16         40.93         2.27 o                         
   1   8   4        192.38        195.72         6.10 o                         
   2   8   4        171.52        168.87         7.01 o                         
   3   8   4        222.84        228.70         5.43 o                         
   4   8   4          3.67          3.95         0.74 o                         
   5   8   4         80.07         66.27         3.58 o                         
   6   8   4          1.35          1.62         0.71 o                         
   7   8   4          1.66          2.05         0.50 o                         
  -6   9   4         74.98         84.27         2.36 o                         
  -5   9   4          0.13          0.25         0.67 o                         
  -4   9   4        600.96        592.02        11.22 o                         
  -3   9   4         67.61         67.10         2.38 o                         
  -2   9   4          3.94          3.49         0.75 o                         
  -1   9   4         67.52         70.42         2.23 o                         
   0   9   4         19.40         16.74         1.03 o                         
   1   9   4         34.62         28.55         1.36 o                         
   2   9   4          0.62          0.42         0.47 o                         
   3   9   4        273.06        281.29         7.08 o                         
   4   9   4         59.62         59.74         2.17 o                         
   5   9   4          2.38          4.83         0.95 o                         
   6   9   4          5.25          4.86         0.85 o                         
  -6  10   4         29.27         29.62         1.36 o                         
  -5  10   4         14.80         14.13         1.05 o                         
  -4  10   4          1.32          1.28         0.70 o                         
  -3  10   4          1.32          0.38         1.09 o                         
  -2  10   4         21.69         18.50         1.41 o                         
  -1  10   4        121.66        108.65         2.88 o                         
   0  10   4        319.61        315.67         4.72 o                         
   1  10   4          0.78          1.41         0.52 o                         
   2  10   4          5.33          6.24         0.71 o                         
   3  10   4          8.40          7.16         0.94 o                         
   4  10   4         16.50         15.30         1.52 o                         
   5  10   4         28.10         29.68         1.39 o                         
   6  10   4         52.58         61.62         2.34 o                         
  -5  11   4         12.50         14.43         0.97 o                         
  -4  11   4         72.86         82.46         2.64 o                         
  -3  11   4          1.43          1.31         0.72 o                         
  -2  11   4         26.20         22.18         1.37 o                         
  -1  11   4          0.65          0.32         0.48 o                         
   0  11   4         91.32         98.98         2.81 o                         
   1  11   4        110.19         91.95         2.54 o                         
   2  11   4         42.00         40.88         1.90 o                         
   3  11   4          4.08          4.36         0.97 o                         
   4  11   4          3.46          3.52         0.78 o                         
   5  11   4         40.06         45.24         2.57 o                         
  -4  12   4          4.00          4.36         0.63 o                         
  -3  12   4          1.55          1.11         0.56 o                         
  -2  12   4          6.72          6.41         0.82 o                         
  -1  12   4        136.74        146.48         3.03 o                         
   0  12   4          8.28          8.64         0.72 o                         
   1  12   4          6.22          8.15         0.80 o                         
   2  12   4         16.33         14.28         1.07 o                         
   3  12   4          5.57          7.58         0.73 o                         
   4  12   4         23.00         23.70         1.02 o                         
  -2  13   4         47.69         54.13         1.94 o                         
  -1  13   4          7.15          7.21         0.74 o                         
   0  13   4         73.21         85.32         2.47 o                         
   1  13   4         50.85         47.50         1.76 o                         
   2  13   4          4.30          6.30         0.69 o                         
  -9   0   5         17.97         20.92         1.42 o                         
  -7   0   5         65.51         67.35         6.47 o                         
  -5   0   5         88.34         78.22         4.21 o                         
  -3   0   5       4150.39       4378.09        76.72 o                         
  -1   0   5       3993.59       3922.85        95.50 o                         
   1   0   5        145.47        123.78         2.94 o                         
   3   0   5         76.56         90.01         3.33 o                         
   5   0   5          9.27         13.13         1.93 o                         
   7   0   5         47.18         47.45         3.50 o                         
  -9   1   5         14.79         12.77         0.82 o                         
  -8   1   5         11.39         10.54         1.17 o                         
  -7   1   5         86.33         81.06         5.02 o                         
  -6   1   5        972.27        942.24        12.68 o                         
  -5   1   5          2.88          3.80         0.87 o                         
  -4   1   5        190.28        155.26         4.00 o                         
  -3   1   5        533.12        622.34         9.60 o                         
  -2   1   5       2804.99       2788.06        56.50 o                         
  -1   1   5        981.06        996.40        19.52 o                         
   0   1   5       8192.48       7429.62        73.63 o                         
   1   1   5        184.89        188.04         2.92 o                         
   2   1   5        881.09        874.98         8.35 o                         
   3   1   5         14.00         16.52         1.34 o                         
   4   1   5         41.07         40.60         1.60 o                         
   5   1   5        225.33        219.98         5.60 o                         
   6   1   5        130.12        124.36         3.41 o                         
   7   1   5          0.00         -0.34         0.69 o                         
   8   1   5         30.56         37.45         2.10 o                         
  -9   2   5          0.51          1.60         0.46 o                         
  -8   2   5         81.10         83.40         2.57 o                         
  -7   2   5         10.27          8.93         1.06 o                         
  -6   2   5          8.12          9.61         0.98 o                         
  -5   2   5       1212.07       1208.23        17.96 o                         
  -4   2   5        955.63        881.92        11.99 o                         
  -3   2   5        375.97        405.49         6.30 o                         
  -2   2   5       1633.77       1387.68        30.09 o                         
  -1   2   5       9286.29       8856.50       129.89 o                         
   0   2   5         72.86         96.34         1.68 o                         
   1   2   5       1593.50       1730.81        19.95 o                         
   2   2   5        864.17        732.37        10.91 o                         
   3   2   5       1244.92       1184.77        19.57 o                         
   4   2   5       1139.19       1164.66        20.03 o                         
   5   2   5        100.85         89.05         3.87 o                         
   6   2   5          5.85          5.60         0.84 o                         
   7   2   5          5.70          7.91         1.26 o                         
   8   2   5          9.05          9.88         0.94 o                         
  -8   3   5         16.55         17.68         1.18 o                         
  -7   3   5         27.19         20.42         1.55 o                         
  -6   3   5          5.25          3.05         0.64 o                         
  -5   3   5        200.68        172.76         4.23 o                         
  -4   3   5         26.98         18.79         1.49 o                         
  -3   3   5        367.60        453.35        13.95 o                         
  -2   3   5       2940.54       2972.17        48.37 o                         
  -1   3   5        140.32        119.97         2.54 o                         
   0   3   5        875.13        912.40         9.99 o                         
   1   3   5        435.87        441.62         7.28 o                         
   2   3   5        170.44        194.05         4.25 o                         
   3   3   5          6.66         14.08         1.41 o                         
   4   3   5        440.77        437.33         9.74 o                         
   5   3   5         16.57         17.52         3.18 o                         
   6   3   5         43.44         43.42         2.51 o                         
   7   3   5          4.26          3.53         1.05 o                         
   8   3   5         75.33         74.26         2.75 o                         
  -8   4   5        141.03        153.26         4.71 o                         
  -7   4   5         19.52         20.20         1.39 o                         
  -6   4   5         64.69         62.87         2.45 o                         
  -5   4   5        498.89        478.96        16.93 o                         
  -4   4   5        101.49         85.28         3.05 o                         
  -3   4   5       1507.32       1669.82        29.44 o                         
  -2   4   5        149.87        130.37         3.43 o                         
  -1   4   5        385.08        335.97         6.05 o                         
   0   4   5       3641.55       3899.56        47.73 o                         
   1   4   5       2134.80       2078.01        27.26 o                         
   2   4   5       1491.29       1555.49        36.19 o                         
   3   4   5       3161.41       3110.87        46.65 o                         
   4   4   5        120.83        131.53         4.74 o                         
   5   4   5         58.24         50.86         1.81 o                         
   6   4   5        132.94        118.05         4.77 o                         
   7   4   5         37.32         43.60         2.13 o                         
   8   4   5          3.00          2.48         0.59 o                         
  -8   5   5          7.09          4.28         0.84 o                         
  -7   5   5          0.63          0.94         0.59 o                         
  -6   5   5        150.06        139.39         3.07 o                         
  -5   5   5         81.67         77.32         1.95 o                         
  -4   5   5        408.07        381.54        11.59 o                         
  -3   5   5         20.84         21.97         1.38 o                         
  -2   5   5         38.59         58.34         2.37 o                         
  -1   5   5         24.77         31.60         1.54 o                         
   0   5   5        754.57        822.59        12.47 o                         
   1   5   5        530.96        514.09        10.19 o                         
   2   5   5        122.29        142.13         3.72 o                         
   3   5   5        680.36        627.14        12.49 o                         
   4   5   5          0.02          2.83         1.01 o                         
   5   5   5         24.90         22.60         1.25 o                         
   6   5   5          8.84         10.12         1.82 o                         
   7   5   5         48.98         49.34         2.20 o                         
   8   5   5          3.28          3.87         0.56 o                         
  -8   6   5         20.38         18.62         1.05 o                         
  -7   6   5        278.19        289.96         6.59 o                         
  -6   6   5        129.58        121.53         3.23 o                         
  -5   6   5         70.65         74.11         1.87 o                         
  -4   6   5         42.70         56.05         3.04 o                         
  -3   6   5       1561.25       1577.40        30.64 o                         
  -2   6   5         11.98         16.20         1.64 o                         
  -1   6   5         12.41         17.46         1.29 o                         
   0   6   5        850.32        969.46        16.05 o                         
   1   6   5        509.53        482.01         7.79 o                         
   2   6   5        188.76        201.68         4.48 o                         
   3   6   5        165.52        155.49         6.00 o                         
   4   6   5        259.68        252.43         5.71 o                         
   5   6   5          0.26          0.04         0.50 o                         
   6   6   5         93.49         85.72         3.08 o                         
   7   6   5         79.72         94.32         2.86 o                         
  -7   7   5         56.05         58.87         2.51 o                         
  -6   7   5         18.31         14.49         1.23 o                         
  -5   7   5        251.51        251.63         4.89 o                         
  -4   7   5         25.27         26.55         1.29 o                         
  -3   7   5         96.12        100.12         4.28 o                         
  -2   7   5       1010.44        988.42        18.24 o                         
  -1   7   5          7.96          8.77         1.17 o                         
   0   7   5        113.83        116.89         3.72 o                         
   1   7   5          7.08          5.91         1.08 o                         
   2   7   5          1.84          2.42         0.80 o                         
   3   7   5          3.46          1.28         1.11 o                         
   4   7   5        147.69        157.34         3.99 o                         
   5   7   5          1.28          1.65         0.63 o                         
   6   7   5         85.21         89.84         3.98 o                         
   7   7   5          0.75          0.78         0.57 o                         
  -7   8   5         32.23         34.57         1.95 o                         
  -6   8   5          8.36         11.02         0.98 o                         
  -5   8   5          0.14          0.57         0.48 o                         
  -4   8   5        240.06        236.85         4.66 o                         
  -3   8   5         48.05         46.28         1.68 o                         
  -2   8   5         36.83         33.06         3.01 o                         
  -1   8   5         29.70         30.58         2.41 o                         
   0   8   5         67.23         61.56         2.81 o                         
   1   8   5       1120.09       1117.20        20.16 o                         
   2   8   5         12.44          9.36         0.98 o                         
   3   8   5          6.07          3.30         0.66 o                         
   4   8   5         26.65         29.93         1.58 o                         
   5   8   5         26.90         21.62         1.75 o                         
   6   8   5         18.42         16.17         1.26 o                         
   7   8   5        137.51        163.83         3.70 o                         
  -6   9   5          0.74          1.18         0.58 o                         
  -5   9   5          2.08          1.31         0.54 o                         
  -4   9   5        127.69        120.45         5.60 o                         
  -3   9   5         94.04         92.47         2.78 o                         
  -2   9   5        457.93        437.05         5.47 o                         
  -1   9   5        258.69        258.70         4.10 o                         
   0   9   5        563.38        580.55         8.25 o                         
   1   9   5         29.54         27.09         1.39 o                         
   2   9   5         95.34        102.36         2.59 o                         
   3   9   5         35.11         33.42         2.00 o                         
   4   9   5         39.02         35.06         1.99 o                         
   5   9   5          1.35          0.55         0.82 o                         
   6   9   5         15.01         14.53         1.22 o                         
  -6  10   5         61.32         73.85         2.62 o                         
  -5  10   5          0.48         -0.06         0.47 o                         
  -4  10   5          7.72          7.04         1.02 o                         
  -3  10   5        420.75        433.28        13.82 o                         
  -2  10   5         17.80         21.19         1.28 o                         
  -1  10   5        409.48        394.12         8.37 o                         
   0  10   5        309.89        306.99         5.54 o                         
   1  10   5         86.35         85.66         2.48 o                         
   2  10   5          0.19          1.43         0.50 o                         
   3  10   5         16.64         16.91         1.09 o                         
   4  10   5        103.73        113.07         3.41 o                         
   5  10   5          5.50          4.79         0.64 o                         
  -5  11   5          1.04          0.81         0.49 o                         
  -4  11   5          9.97          8.38         0.74 o                         
  -3  11   5         29.42         27.21         1.64 o                         
  -2  11   5         56.96         57.03         2.23 o                         
  -1  11   5          0.13         -0.01         0.51 o                         
   0  11   5          9.68          8.23         0.80 o                         
   1  11   5          1.92          1.46         0.60 o                         
   2  11   5         16.97         20.29         1.45 o                         
   3  11   5          9.24         10.09         1.02 o                         
   4  11   5          7.20          5.55         0.73 o                         
   5  11   5         15.92         13.77         1.41 o                         
  -4  12   5          2.18          3.61         0.85 o                         
  -3  12   5          4.03          3.66         0.64 o                         
  -2  12   5         30.49         29.25         1.51 o                         
  -1  12   5         19.23         19.15         1.16 o                         
   0  12   5         12.12         14.26         0.90 o                         
   1  12   5          1.01          0.46         0.52 o                         
   2  12   5          3.84          5.72         0.68 o                         
   3  12   5          0.89         -0.06         0.48 o                         
  -2  13   5         19.84         19.90         1.35 o                         
  -1  13   5          2.90          2.79         0.55 o                         
   0  13   5         59.05         61.78         1.92 o                         
   1  13   5          5.21          3.04         0.63 o                         
   2  13   5          2.80          3.24         0.71 o                         
  -8   0   6         48.14         59.95         3.23 o                         
  -6   0   6          0.15          0.29         0.71 o                         
  -4   0   6        188.46        209.25         6.96 o                         
  -2   0   6       6555.13       6494.49       157.98 o                         
   0   0   6         10.68         11.82         1.02 o                         
   2   0   6       2321.35       2200.47        32.68 o                         
   4   0   6        130.34        143.03         4.61 o                         
   6   0   6         59.39         50.77         3.08 o                         
   8   0   6         23.78         23.82         2.10 o                         
  -9   1   6          9.58         11.59         0.73 o                         
  -8   1   6         22.90         19.80         1.50 o                         
  -7   1   6        100.70         89.39         5.57 o                         
  -6   1   6        225.78        210.79         4.74 o                         
  -5   1   6         77.42         82.28         3.14 o                         
  -4   1   6        227.62        231.89         5.26 o                         
  -3   1   6          1.42         12.65         1.43 o                         
  -2   1   6        309.73        341.78         9.87 o                         
  -1   1   6       1417.65       1413.35        21.47 o                         
   0   1   6       3975.02       4024.26        35.05 o                         
   1   1   6        419.21        447.93         6.22 o                         
   2   1   6        719.18        811.82         9.59 o                         
   3   1   6       1626.14       1497.78        20.96 o                         
   4   1   6         26.85         23.49         1.40 o                         
   5   1   6         43.44         41.14         2.59 o                         
   6   1   6        143.47        129.97         3.51 o                         
   7   1   6         74.46         67.39         2.58 o                         
   8   1   6          0.31          0.59         0.64 o                         
  -8   2   6        168.88        175.17         4.27 o                         
  -7   2   6          0.07          0.34         0.56 o                         
  -6   2   6         46.31         48.80         1.82 o                         
  -5   2   6         66.76         69.77         2.89 o                         
  -4   2   6        165.87        167.99         4.35 o                         
  -3   2   6          0.71          2.38         0.78 o                         
  -2   2   6       2146.54       2277.33        42.55 o                         
  -1   2   6          1.78          5.72         0.58 o                         
   0   2   6        713.57        770.40         8.50 o                         
   1   2   6        183.85        185.64         3.88 o                         
   2   2   6         14.40          8.88         0.74 o                         
   3   2   6          5.98          9.50         0.98 o                         
   4   2   6        960.31        877.65        16.21 o                         
   5   2   6          3.44          5.39         1.10 o                         
   6   2   6        124.78        124.37         3.44 o                         
   7   2   6          3.25          5.50         0.96 o                         
   8   2   6          2.53          3.05         0.60 o                         
  -8   3   6          1.28          2.88         0.60 o                         
  -7   3   6        128.61        117.79         4.17 o                         
  -6   3   6        718.22        725.07         9.67 o                         
  -5   3   6          0.32          0.49         0.63 o                         
  -4   3   6        404.13        412.30        10.88 o                         
  -3   3   6          6.84          2.81         0.73 o                         
  -2   3   6        537.05        664.63        11.84 o                         
  -1   3   6       1065.32       1072.60        13.33 o                         
   0   3   6        823.54        804.31        13.24 o                         
   1   3   6        751.15        744.40        17.00 o                         
   2   3   6        547.52        579.66        14.72 o                         
   3   3   6       1186.80       1158.91        19.76 o                         
   4   3   6        101.50        102.29         4.13 o                         
   5   3   6        271.91        265.64         7.38 o                         
   6   3   6        131.51        124.62         4.93 o                         
   7   3   6         19.39         15.32         1.31 o                         
   8   3   6          4.36          7.43         0.95 o                         
  -8   4   6         36.18         38.90         3.11 o                         
  -7   4   6          7.24          5.65         0.93 o                         
  -6   4   6         50.16         53.40         2.25 o                         
  -5   4   6          0.52          1.94         0.57 o                         
  -4   4   6        298.93        277.81         7.36 o                         
  -3   4   6         85.43         90.07         3.23 o                         
  -2   4   6          5.51         10.91         1.33 o                         
  -1   4   6        171.02        220.10         4.22 o                         
   0   4   6       1830.12       1859.33        40.22 o                         
   1   4   6       1827.81       1793.37        32.07 o                         
   2   4   6        150.69        142.38         3.83 o                         
   3   4   6        627.28        632.89        12.55 o                         
   4   4   6        834.19        799.00        15.51 o                         
   5   4   6         23.63         23.57         1.51 o                         
   6   4   6         15.68         15.29         1.38 o                         
   7   4   6         10.98         14.07         1.20 o                         
   8   4   6          0.33         -0.02         0.54 o                         
  -8   5   6         75.44         73.69         3.27 o                         
  -7   5   6        157.63        160.26         3.86 o                         
  -6   5   6         20.28         22.33         1.63 o                         
  -5   5   6        379.56        359.96         5.03 o                         
  -4   5   6        218.27        199.69         9.02 o                         
  -3   5   6        912.25        910.57        21.21 o                         
  -2   5   6        155.63        165.60         4.32 o                         
  -1   5   6         24.12         27.21         1.60 o                         
   0   5   6       1206.15       1169.67        20.24 o                         
   1   5   6       2932.58       2824.61        36.84 o                         
   2   5   6         12.79         12.69         1.20 o                         
   3   5   6        482.00        482.79        10.62 o                         
   4   5   6       1514.74       1482.77        29.91 o                         
   5   5   6        501.01        497.45         7.53 o                         
   6   5   6          0.48          1.47         0.67 o                         
   7   5   6         11.52         13.28         1.16 o                         
   8   5   6          2.98          2.25         0.46 o                         
  -8   6   6         96.55        116.94         4.23 o                         
  -7   6   6         27.82         27.56         1.85 o                         
  -6   6   6        153.18        162.22         3.30 o                         
  -5   6   6          0.88          0.91         0.53 o                         
  -4   6   6         12.55         10.97         0.82 o                         
  -3   6   6          0.34          2.30         0.79 o                         
  -2   6   6          1.20          3.30         0.99 o                         
  -1   6   6        335.18        341.25         7.03 o                         
   0   6   6        262.92        245.00         5.71 o                         
   1   6   6        457.97        475.21         7.87 o                         
   2   6   6        362.84        378.00        10.96 o                         
   3   6   6         15.55         16.38         1.69 o                         
   4   6   6        959.74        964.79        12.05 o                         
   5   6   6         17.78         17.82         1.45 o                         
   6   6   6         27.50         20.06         1.68 o                         
   7   6   6         50.81         46.14         1.95 o                         
  -7   7   6          0.48          0.06         0.68 o                         
  -6   7   6          0.37          1.47         0.69 o                         
  -5   7   6          1.49          2.48         0.64 o                         
  -4   7   6         63.63         63.85         2.02 o                         
  -3   7   6       1304.29       1316.24        19.88 o                         
  -2   7   6          2.39          3.79         1.06 o                         
  -1   7   6          0.04          0.75         0.76 o                         
   0   7   6          5.29          4.92         1.15 o                         
   1   7   6        829.49        873.12        14.23 o                         
   2   7   6         14.98         18.76         1.59 o                         
   3   7   6          1.38          1.65         0.60 o                         
   4   7   6          0.04         -0.15         0.60 o                         
   5   7   6         81.28         86.62         3.57 o                         
   6   7   6         35.85         29.16         1.53 o                         
   7   7   6         20.55         20.81         1.16 o                         
  -7   8   6          7.79         10.92         1.09 o                         
  -6   8   6         40.81         43.97         1.83 o                         
  -5   8   6         28.33         34.41         1.45 o                         
  -4   8   6        181.14        169.85         3.86 o                         
  -3   8   6        974.72        983.75        10.16 o                         
  -2   8   6         33.19         32.98         1.48 o                         
  -1   8   6         51.42         58.70         3.88 o                         
   0   8   6          3.15          2.44         0.98 o                         
   1   8   6        770.68        803.10        11.21 o                         
   2   8   6        116.65        101.04         2.71 o                         
   3   8   6         21.41         20.76         1.24 o                         
   4   8   6         98.41        107.39         3.26 o                         
   5   8   6         37.45         28.88         1.61 o                         
   6   8   6          0.07          0.09         0.53 o                         
  -6   9   6         10.24         13.08         0.97 o                         
  -5   9   6          0.19          0.73         0.62 o                         
  -4   9   6         10.13         13.88         1.08 o                         
  -3   9   6        745.94        729.78        11.16 o                         
  -2   9   6        152.78        144.30         3.30 o                         
  -1   9   6        144.46        147.70         3.10 o                         
   0   9   6         78.83         81.56         2.77 o                         
   1   9   6         10.92         10.01         1.23 o                         
   2   9   6         41.00         34.37         1.71 o                         
   3   9   6          9.64         11.49         1.11 o                         
   4   9   6         48.66         49.06         2.02 o                         
   5   9   6         25.83         26.46         1.59 o                         
   6   9   6          8.93         11.09         0.78 o                         
  -5  10   6         15.94         14.16         1.10 o                         
  -4  10   6          3.22          1.62         0.76 o                         
  -3  10   6          8.33          9.69         1.25 o                         
  -2  10   6         18.30         14.17         1.10 o                         
  -1  10   6          1.06          1.82         0.69 o                         
   0  10   6         48.69         39.91         1.97 o                         
   1  10   6         13.84         15.58         1.38 o                         
   2  10   6         58.36         56.88         2.31 o                         
   3  10   6         17.83         18.57         1.40 o                         
   4  10   6         24.80         27.36         1.34 o                         
   5  10   6          6.90          7.12         0.78 o                         
  -5  11   6          6.70          8.87         0.98 o                         
  -4  11   6          7.61          9.54         1.03 o                         
  -3  11   6         24.89         24.87         1.81 o                         
  -2  11   6          2.25          1.44         0.62 o                         
  -1  11   6        114.41        108.46         2.92 o                         
   0  11   6         47.13         43.61         1.81 o                         
   1  11   6         81.59         76.75         2.39 o                         
   2  11   6         50.75         48.07         2.18 o                         
   3  11   6         53.61         57.65         1.85 o                         
   4  11   6         31.08         31.34         1.41 o                         
  -3  12   6          0.11          0.61         0.58 o                         
  -2  12   6         59.08         52.04         3.29 o                         
  -1  12   6          5.51          3.33         0.74 o                         
   0  12   6          1.36          0.68         0.57 o                         
   1  12   6         30.90         33.06         1.54 o                         
   2  12   6         67.79         68.58         2.07 o                         
   3  12   6         13.35         11.91         0.87 o                         
  -1  13   6         10.07          7.98         0.91 o                         
   0  13   6          8.49          9.37         1.00 o                         
   1  13   6          6.41          7.95         0.93 o                         
  -7   0   7        409.89        375.11        17.24 o                         
  -5   0   7        174.48        175.44         9.83 o                         
  -3   0   7        199.55        120.69         6.72 o                         
  -1   0   7        452.84        464.85        10.04 o                         
   1   0   7       1209.11       1309.98        20.35 o                         
   3   0   7       2181.47       2106.19        38.65 o                         
   5   0   7          5.30         13.10         3.03 o                         
   7   0   7        138.05        144.76         6.16 o                         
  -8   1   7        124.98        128.25         3.62 o                         
  -7   1   7         90.62         83.77         5.16 o                         
  -6   1   7        152.46        135.22         3.47 o                         
  -5   1   7        315.71        291.75         7.79 o                         
  -4   1   7       2242.05       2251.05        35.65 o                         
  -3   1   7        322.14        333.01        10.24 o                         
  -2   1   7        373.00        393.35         9.51 o                         
  -1   1   7        428.45        483.86         8.91 o                         
   0   1   7         22.53         17.31         0.74 o                         
   1   1   7       1215.07       1260.85        19.44 o                         
   2   1   7       1029.92       1027.83        13.30 o                         
   3   1   7          1.40          2.14         0.72 o                         
   4   1   7        132.41        133.50         4.30 o                         
   5   1   7        100.42        102.38         6.48 o                         
   6   1   7        435.09        440.18         7.99 o                         
   7   1   7          2.22          3.15         0.75 o                         
   8   1   7          7.66          5.74         0.80 o                         
  -8   2   7          8.97          4.83         0.70 o                         
  -7   2   7         78.40         77.95         4.04 o                         
  -6   2   7         15.86         15.08         1.06 o                         
  -5   2   7        719.47        729.34        14.36 o                         
  -4   2   7         75.57         71.47         3.43 o                         
  -3   2   7       2286.99       2407.10        93.23 o                         
  -2   2   7       3587.57       3810.64        67.39 o                         
  -1   2   7          0.99          0.71         0.53 o                         
   0   2   7        963.46        988.98        14.11 o                         
   1   2   7       1022.55       1099.51        15.47 o                         
   2   2   7        155.59        145.56         3.26 o                         
   3   2   7        296.70        286.21         8.24 o                         
   4   2   7        506.21        499.16        10.86 o                         
   5   2   7          0.71          0.87         0.48 o                         
   6   2   7         19.76         19.14         1.44 o                         
   7   2   7        168.31        168.13         4.68 o                         
   8   2   7         11.21          9.47         0.82 o                         
  -8   3   7         66.53         68.77         3.10 o                         
  -7   3   7         17.64         15.29         1.51 o                         
  -6   3   7          1.16          1.49         0.52 o                         
  -5   3   7        377.57        357.18        12.38 o                         
  -4   3   7        265.94        245.79         8.28 o                         
  -3   3   7         12.39         21.08         1.42 o                         
  -2   3   7         67.84         78.45         3.92 o                         
  -1   3   7       1526.14       1463.70        23.69 o                         
   0   3   7         74.98         85.35         3.34 o                         
   1   3   7         85.78        120.25         3.92 o                         
   2   3   7       1106.90       1171.23        40.19 o                         
   3   3   7        944.42        934.77        16.91 o                         
   4   3   7       1233.60       1222.46        21.54 o                         
   5   3   7        203.99        203.54         4.61 o                         
   6   3   7         39.30         35.62         2.01 o                         
   7   3   7          0.31          0.04         0.58 o                         
   8   3   7         87.52         96.03         2.84 o                         
  -8   4   7          1.44          3.05         0.70 o                         
  -7   4   7          1.13          0.91         0.65 o                         
  -6   4   7        593.13        591.68         9.11 o                         
  -5   4   7         74.67         79.64         2.23 o                         
  -4   4   7        159.73        160.04         8.09 o                         
  -3   4   7        246.41        235.94         5.95 o                         
  -2   4   7         63.13         92.32         3.00 o                         
  -1   4   7        690.41        622.18        11.85 o                         
   0   4   7        154.77        166.59         6.12 o                         
   1   4   7         12.45          9.69         1.26 o                         
   2   4   7         39.59         27.61         1.68 o                         
   3   4   7        168.45        163.99         5.33 o                         
   4   4   7        720.28        685.80        14.02 o                         
   5   4   7        345.63        360.00         6.11 o                         
   6   4   7          0.13          0.36         0.64 o                         
   7   4   7        135.23        136.12         3.82 o                         
   8   4   7          0.29          0.49         0.48 o                         
  -8   5   7          8.85          9.42         1.68 o                         
  -7   5   7         36.73         39.34         2.24 o                         
  -6   5   7         65.05         61.98         2.40 o                         
  -5   5   7          3.61          4.21         0.61 o                         
  -4   5   7         50.90         48.93         2.55 o                         
  -3   5   7         91.78        107.41         3.22 o                         
  -2   5   7        413.66        443.76        14.55 o                         
  -1   5   7        192.23        206.02         5.67 o                         
   0   5   7       1674.47       1603.49        33.27 o                         
   1   5   7         27.42         22.71         2.01 o                         
   2   5   7        511.82        536.61        14.31 o                         
   3   5   7        262.24        243.50         6.93 o                         
   4   5   7         12.88         17.25         1.20 o                         
   5   5   7        153.64        152.34         4.29 o                         
   6   5   7         32.86         30.77         1.82 o                         
   7   5   7         11.28         12.60         0.96 o                         
  -7   6   7          0.46          0.28         0.66 o                         
  -6   6   7          3.18          1.86         0.63 o                         
  -5   6   7         99.84        103.35         3.19 o                         
  -4   6   7        488.44        478.29         7.26 o                         
  -3   6   7         15.37         21.45         1.68 o                         
  -2   6   7         41.15         53.42         2.94 o                         
  -1   6   7        701.25        682.98        19.29 o                         
   0   6   7        265.07        242.73         6.72 o                         
   1   6   7        611.22        627.15        10.98 o                         
   2   6   7          3.72          3.65         0.85 o                         
   3   6   7        204.31        178.29         5.84 o                         
   4   6   7         92.50         95.87         3.09 o                         
   5   6   7         12.96         14.40         1.35 o                         
   6   6   7          0.06         -0.32         0.63 o                         
   7   6   7          1.80          3.88         0.66 o                         
  -7   7   7         18.40         19.44         1.37 o                         
  -6   7   7        218.33        227.98         5.88 o                         
  -5   7   7         46.19         48.57         2.01 o                         
  -4   7   7         15.18         13.86         0.91 o                         
  -3   7   7        225.95        217.73         3.64 o                         
  -2   7   7        873.95        900.51        20.71 o                         
  -1   7   7          0.93          2.50         0.87 o                         
   0   7   7        186.07        180.57         5.85 o                         
   1   7   7        287.84        299.24         6.88 o                         
   2   7   7         21.34         21.11         1.98 o                         
   3   7   7         84.83         82.99         2.44 o                         
   4   7   7         50.13         51.86         2.50 o                         
   5   7   7         40.21         38.60         2.10 o                         
   6   7   7          0.25         -0.28         0.56 o                         
   7   7   7          2.77          2.54         0.55 o                         
  -7   8   7         14.68         13.81         1.10 o                         
  -6   8   7          1.04          1.44         0.54 o                         
  -5   8   7        280.67        276.94         4.47 o                         
  -4   8   7         14.44         13.03         1.08 o                         
  -3   8   7         54.55         59.65         2.07 o                         
  -2   8   7          5.33          7.76         1.05 o                         
  -1   8   7         26.09         29.58         1.40 o                         
   0   8   7        172.02        166.32         3.77 o                         
   1   8   7       1811.56       1720.73        16.76 o                         
   2   8   7          1.79          1.01         0.52 o                         
   3   8   7          0.73          1.37         0.62 o                         
   4   8   7          0.05          0.37         0.58 o                         
   5   8   7        204.46        206.32         4.41 o                         
   6   8   7         11.92         12.37         0.84 o                         
  -6   9   7         14.77         14.89         0.95 o                         
  -5   9   7          0.36          0.43         0.51 o                         
  -4   9   7        124.85        123.48         3.10 o                         
  -3   9   7         59.88         60.92         2.38 o                         
  -2   9   7        691.44        678.62         9.29 o                         
  -1   9   7         43.23         43.92         2.02 o                         
   0   9   7         11.32          5.96         0.81 o                         
   1   9   7        161.04        143.18         3.59 o                         
   2   9   7         30.63         23.86         1.56 o                         
   3   9   7          7.53          8.69         0.93 o                         
   4   9   7         47.07         48.55         1.74 o                         
   5   9   7         62.91         68.07         2.01 o                         
   6   9   7         77.31         79.50         2.13 o                         
  -5  10   7         31.33         36.34         1.57 o                         
  -4  10   7          0.27          0.24         0.48 o                         
  -3  10   7         56.30         57.68         2.39 o                         
  -2  10   7          1.06          1.81         0.55 o                         
  -1  10   7        208.07        201.48         5.66 o                         
   0  10   7        103.11        107.42         3.07 o                         
   1  10   7          3.75          2.72         0.70 o                         
   2  10   7         92.06         97.34         2.80 o                         
   3  10   7         42.95         41.11         1.85 o                         
   4  10   7         15.24         16.55         1.02 o                         
   5  10   7          5.85          6.54         0.93 o                         
  -4  11   7         59.69         69.56         2.44 o                         
  -3  11   7         59.15         66.94         2.32 o                         
  -2  11   7          2.25          0.48         0.68 o                         
  -1  11   7         47.87         44.32         1.92 o                         
   0  11   7          1.29          1.66         0.70 o                         
   1  11   7         11.21         13.69         1.04 o                         
   2  11   7         92.57         91.52         2.48 o                         
   3  11   7          8.66          7.96         0.79 o                         
   4  11   7         16.06         11.93         1.33 o                         
  -3  12   7         29.62         31.37         1.73 o                         
  -2  12   7         63.02         66.51         3.15 o                         
  -1  12   7          9.93          8.21         0.89 o                         
   0  12   7          2.74          3.22         0.61 o                         
   1  12   7          0.85          1.31         0.58 o                         
   2  12   7         69.34         80.63         2.33 o                         
   3  12   7          4.81          2.36         0.61 o                         
  -8   0   8         19.49         21.69         1.85 o                         
  -6   0   8         89.26         93.10         3.78 o                         
  -4   0   8        654.58        647.78        22.28 o                         
  -2   0   8         53.35         65.11         3.69 o                         
   0   0   8       4061.46       3857.01        68.04 o                         
   2   0   8        150.92        183.47         4.89 o                         
   4   0   8        643.16        643.18        41.56 o                         
   6   0   8        110.38        118.64         5.76 o                         
   8   0   8         33.82         39.59         1.93 o                         
  -8   1   8          3.61          1.72         0.70 o                         
  -7   1   8          0.44          0.73         1.06 o                         
  -6   1   8         56.59         55.85         2.18 o                         
  -5   1   8          1.10          4.39         1.22 o                         
  -4   1   8         34.76         31.09         2.12 o                         
  -3   1   8        382.53        330.97         8.43 o                         
  -2   1   8        372.38        396.41        11.47 o                         
  -1   1   8       1037.49       1041.27        15.22 o                         
   0   1   8          5.35         12.41         1.54 o                         
   1   1   8       3837.45       3880.48        50.55 o                         
   2   1   8        424.32        419.80         6.74 o                         
   3   1   8         43.24         59.62         2.45 o                         
   4   1   8          6.36          3.89         0.92 o                         
   5   1   8         18.68         24.51         1.46 o                         
   6   1   8         51.52         47.03         2.22 o                         
   7   1   8         48.28         50.35         2.08 o                         
   8   1   8          5.10          2.93         0.51 o                         
  -8   2   8         24.48         25.58         1.39 o                         
  -7   2   8        141.46        160.58         5.76 o                         
  -6   2   8         15.51         17.65         1.69 o                         
  -5   2   8         36.57         43.17         1.45 o                         
  -4   2   8        379.09        350.71        10.44 o                         
  -3   2   8        171.16        154.76         8.15 o                         
  -2   2   8        231.00        238.13         7.11 o                         
  -1   2   8       1293.66       1365.27        16.95 o                         
   0   2   8        427.34        348.87         6.56 o                         
   1   2   8       1075.83       1137.05        25.56 o                         
   2   2   8         18.38         17.23         1.22 o                         
   3   2   8        165.99        160.44         4.30 o                         
   4   2   8          7.49          7.26         1.21 o                         
   5   2   8        199.90        212.47         4.33 o                         
   6   2   8         30.38         33.91         1.89 o                         
   7   2   8          5.65          6.99         0.89 o                         
   8   2   8          0.43          0.77         0.42 o                         
  -8   3   8          1.07          1.12         0.50 o                         
  -7   3   8         26.99         20.48         1.50 o                         
  -6   3   8          3.25          2.48         0.65 o                         
  -5   3   8       1121.73       1062.73        11.03 o                         
  -4   3   8        134.70        143.20         6.19 o                         
  -3   3   8        422.50        404.99        13.01 o                         
  -2   3   8        172.02        164.69         6.79 o                         
  -1   3   8         99.42        140.33         3.27 o                         
   0   3   8         32.52         54.60         2.62 o                         
   1   3   8       1279.63       1232.37        20.68 o                         
   2   3   8          1.07          0.58         0.78 o                         
   3   3   8         19.77         24.37         1.99 o                         
   4   3   8          0.28          2.19         0.94 o                         
   5   3   8        213.16        206.58         4.00 o                         
   6   3   8          5.19          5.17         0.90 o                         
   7   3   8          8.32          9.59         1.00 o                         
   8   3   8         41.11         42.35         1.65 o                         
  -8   4   8          7.16          8.99         0.80 o                         
  -7   4   8         18.19         20.61         1.45 o                         
  -6   4   8        740.04        680.50        11.13 o                         
  -5   4   8        762.97        755.31         8.38 o                         
  -4   4   8        173.15        173.55         5.77 o                         
  -3   4   8        248.71        264.67         8.19 o                         
  -2   4   8       1734.00       1614.50        25.98 o                         
  -1   4   8        704.76        741.52        19.19 o                         
   0   4   8        584.28        599.13        14.88 o                         
   1   4   8        112.21         97.80         3.82 o                         
   2   4   8        165.59        162.28         6.45 o                         
   3   4   8         34.97         27.03         2.16 o                         
   4   4   8          9.26          9.86         0.97 o                         
   5   4   8        166.47        164.75         3.83 o                         
   6   4   8         32.20         30.56         1.83 o                         
   7   4   8         30.61         28.04         1.53 o                         
  -8   5   8          1.84          2.19         0.73 o                         
  -7   5   8         37.29         35.23         2.05 o                         
  -6   5   8        291.84        274.23         5.97 o                         
  -5   5   8        332.59        312.96         5.22 o                         
  -4   5   8          8.84          8.07         0.94 o                         
  -3   5   8          1.13          1.28         0.58 o                         
  -2   5   8       1074.92       1083.19        23.15 o                         
  -1   5   8        728.75        811.03        21.83 o                         
   0   5   8          9.03         10.54         1.60 o                         
   1   5   8        150.88        160.33         6.44 o                         
   2   5   8          6.41          8.71         1.10 o                         
   3   5   8        115.51        105.13         4.35 o                         
   4   5   8         21.51         30.77         1.60 o                         
   5   5   8          2.82          2.04         0.72 o                         
   6   5   8          1.49          0.72         0.54 o                         
   7   5   8         56.49         63.88         2.17 o                         
  -7   6   8         47.74         44.76         2.14 o                         
  -6   6   8          8.29          9.08         0.95 o                         
  -5   6   8         21.04         14.42         1.39 o                         
  -4   6   8         91.68         83.03         2.43 o                         
  -3   6   8          3.83          3.01         0.56 o                         
  -2   6   8       1313.12       1314.01        27.60 o                         
  -1   6   8          1.44          2.90         0.88 o                         
   0   6   8          0.18         -0.40         0.88 o                         
   1   6   8          1.60          0.51         0.68 o                         
   2   6   8       1912.35       1905.35        31.29 o                         
   3   6   8        196.73        191.28         3.83 o                         
   4   6   8        113.66        105.83         3.04 o                         
   5   6   8         64.50         61.35         2.36 o                         
   6   6   8         11.98          8.65         0.98 o                         
   7   6   8         16.31         15.80         1.14 o                         
  -7   7   8          8.13         12.76         1.07 o                         
  -6   7   8         55.86         58.45         2.42 o                         
  -5   7   8        142.11        143.84         3.49 o                         
  -4   7   8          1.29          3.05         0.66 o                         
  -3   7   8        356.71        351.88         5.24 o                         
  -2   7   8        148.85        156.12         3.88 o                         
  -1   7   8        134.72        123.75         4.68 o                         
   0   7   8        131.25        120.34         5.75 o                         
   1   7   8        446.84        472.92        10.83 o                         
   2   7   8        655.29        651.06         7.56 o                         
   3   7   8        284.53        290.08         5.00 o                         
   4   7   8         58.06         51.42         2.46 o                         
   5   7   8        189.87        174.09         4.49 o                         
   6   7   8         35.72         28.59         1.75 o                         
  -6   8   8         72.18         75.47         2.78 o                         
  -5   8   8         95.74        101.46         2.56 o                         
  -4   8   8         55.39         55.92         2.12 o                         
  -3   8   8         66.09         63.01         2.25 o                         
  -2   8   8        665.53        676.78        11.02 o                         
  -1   8   8        121.47        118.11         3.41 o                         
   0   8   8          1.23         -0.13         0.53 o                         
   1   8   8         68.53         62.83         2.03 o                         
   2   8   8        523.79        518.34         6.93 o                         
   3   8   8          1.48          2.96         0.57 o                         
   4   8   8          1.98          2.11         0.61 o                         
   5   8   8          9.18         11.09         0.95 o                         
   6   8   8          5.02          3.90         0.55 o                         
  -6   9   8          6.42         10.34         1.05 o                         
  -5   9   8         47.42         47.76         1.58 o                         
  -4   9   8         13.86         12.01         1.00 o                         
  -3   9   8          3.03          1.74         0.89 o                         
  -2   9   8        194.86        181.16         4.34 o                         
  -1   9   8         76.54         70.05         3.21 o                         
   0   9   8         58.44         49.12         2.20 o                         
   1   9   8         96.68         83.83         2.87 o                         
   2   9   8          1.63          1.61         0.61 o                         
   3   9   8         26.19         21.87         1.25 o                         
   4   9   8          1.34          0.66         0.53 o                         
   5   9   8          3.24          1.63         0.48 o                         
  -5  10   8         21.17         30.03         1.32 o                         
  -4  10   8         38.44         37.58         1.75 o                         
  -3  10   8         16.53         12.83         1.16 o                         
  -2  10   8         38.25         41.69         1.86 o                         
  -1  10   8         10.21          8.26         0.94 o                         
   0  10   8         15.93         12.91         1.28 o                         
   1  10   8          2.20          3.39         0.70 o                         
   2  10   8         68.30         67.94         2.45 o                         
   3  10   8          2.62          1.44         0.62 o                         
   4  10   8          5.68          7.58         0.82 o                         
   5  10   8         19.86         22.64         1.68 o                         
  -4  11   8          0.43          0.88         0.50 o                         
  -3  11   8         26.39         26.06         1.41 o                         
  -2  11   8         25.98         23.61         1.43 o                         
  -1  11   8          3.28          3.33         0.87 o                         
   0  11   8         18.79         15.71         1.49 o                         
   1  11   8         45.34         46.34         1.87 o                         
   2  11   8          1.65          1.79         0.58 o                         
   3  11   8          9.22          9.33         1.33 o                         
   4  11   8         16.10         22.32         2.16 o                         
  -2  12   8          4.81          3.77         0.70 o                         
  -1  12   8         12.49         16.42         1.26 o                         
   0  12   8         86.83         85.40         2.51 o                         
   1  12   8          0.06          0.86         0.56 o                         
   2  12   8          9.33         10.06         0.78 o                         
  -7   0   9         90.54        109.23         8.30 o                         
  -5   0   9         32.03         27.13         1.75 o                         
  -3   0   9        167.37        197.12        10.20 o                         
  -1   0   9         87.12         71.56         3.45 o                         
   1   0   9       1480.12       1639.11        59.80 o                         
   3   0   9        708.60        757.19        24.10 o                         
   5   0   9       1197.06       1124.96        25.13 o                         
   7   0   9        103.64        104.92         3.88 o                         
  -8   1   9          2.26          3.20         0.60 o                         
  -7   1   9         22.27         16.42         1.83 o                         
  -6   1   9         89.03         95.76         3.52 o                         
  -5   1   9        197.98        199.72         3.56 o                         
  -4   1   9        145.63        142.15         4.89 o                         
  -3   1   9        773.96        822.66        17.68 o                         
  -2   1   9         10.38         14.09         1.28 o                         
  -1   1   9        105.26        109.76         3.59 o                         
   0   1   9       3145.55       3255.77        42.98 o                         
   1   1   9        308.36        373.71         6.83 o                         
   2   1   9        300.66        322.00         5.80 o                         
   3   1   9        177.68        155.15         4.27 o                         
   4   1   9        654.21        655.06        11.59 o                         
   5   1   9          0.11          0.54         0.54 o                         
   6   1   9          5.92          3.06         0.70 o                         
   7   1   9          0.65          0.06         0.48 o                         
   8   1   9         16.00         15.12         0.93 o                         
  -8   2   9          0.44         -0.19         0.37 o                         
  -7   2   9         20.11         28.30         2.21 o                         
  -6   2   9         85.59         77.96         2.74 o                         
  -5   2   9        588.16        552.40         6.47 o                         
  -4   2   9        116.28        120.28         5.61 o                         
  -3   2   9          1.42          4.12         2.75 o                         
  -2   2   9         99.84         92.41         3.44 o                         
  -1   2   9        370.12        416.37         6.79 o                         
   0   2   9        124.97        143.61         4.59 o                         
   1   2   9        939.21        893.95        19.70 o                         
   2   2   9         45.03         44.30         1.85 o                         
   3   2   9         31.39         26.24         1.69 o                         
   4   2   9         84.91         83.07         3.84 o                         
   5   2   9        299.04        282.81         4.81 o                         
   6   2   9          2.94          2.72         0.92 o                         
   7   2   9          8.54          9.39         0.95 o                         
  -8   3   9         15.01         20.59         1.31 o                         
  -7   3   9         68.37         65.09         2.52 o                         
  -6   3   9        126.78        136.96         3.71 o                         
  -5   3   9         31.26         37.14         1.41 o                         
  -4   3   9        196.22        190.45         7.44 o                         
  -3   3   9       1701.34       1846.41        43.56 o                         
  -2   3   9        547.12        555.84        16.23 o                         
  -1   3   9         69.74         61.89         2.18 o                         
   0   3   9       1058.49       1100.59        19.15 o                         
   1   3   9        891.60        824.26        19.13 o                         
   2   3   9        446.21        452.03         9.85 o                         
   3   3   9        626.89        616.67        14.88 o                         
   4   3   9        981.52        962.83        11.88 o                         
   5   3   9         21.42         19.88         1.38 o                         
   6   3   9         20.52         22.13         1.36 o                         
   7   3   9         48.97         45.64         2.12 o                         
  -8   4   9          0.05          0.35         0.51 o                         
  -7   4   9        106.82        109.71         3.19 o                         
  -6   4   9         16.26         13.44         1.16 o                         
  -5   4   9        175.83        155.64         3.28 o                         
  -4   4   9          0.91          3.61         0.54 o                         
  -3   4   9          2.90          3.33         1.15 o                         
  -2   4   9        269.51        287.54         7.24 o                         
  -1   4   9        789.76        778.02        16.28 o                         
   0   4   9         81.22         80.20         4.34 o                         
   1   4   9        260.59        244.77         9.08 o                         
   2   4   9         41.53         42.44         2.66 o                         
   3   4   9         64.60         62.71         3.31 o                         
   4   4   9         48.19         51.81         2.04 o                         
   5   4   9         32.77         37.89         2.07 o                         
   6   4   9          0.21         -0.08         0.62 o                         
   7   4   9         19.16         16.50         1.26 o                         
  -7   5   9         37.94         36.60         1.98 o                         
  -6   5   9          1.40          0.98         0.70 o                         
  -5   5   9        610.14        583.78         9.94 o                         
  -4   5   9        704.20        716.57         9.64 o                         
  -3   5   9        467.47        513.45        11.77 o                         
  -2   5   9        378.96        362.69        10.54 o                         
  -1   5   9        822.76        840.18        18.58 o                         
   0   5   9         29.68         29.22         2.73 o                         
   1   5   9         27.69         25.02         2.00 o                         
   2   5   9        337.69        330.60        13.36 o                         
   3   5   9         10.89         14.51         1.01 o                         
   4   5   9          1.31          0.86         0.48 o                         
   5   5   9         35.67         29.41         1.81 o                         
   6   5   9         53.08         58.66         2.34 o                         
   7   5   9         27.23         27.74         1.45 o                         
  -7   6   9          0.21         -0.21         0.54 o                         
  -6   6   9          3.87          1.42         0.78 o                         
  -5   6   9          4.81          4.70         0.93 o                         
  -4   6   9          0.12          0.10         0.72 o                         
  -3   6   9        140.18        128.93         3.24 o                         
  -2   6   9        279.04        282.36         9.21 o                         
  -1   6   9          0.62          0.78         0.81 o                         
   0   6   9          8.85         10.95         1.76 o                         
   1   6   9        136.06        131.06         5.21 o                         
   2   6   9        836.85        794.11         9.10 o                         
   3   6   9          5.77          4.09         0.76 o                         
   4   6   9         62.76         63.98         2.67 o                         
   5   6   9         30.27         38.06         1.96 o                         
   6   6   9         12.78         12.68         1.26 o                         
   7   6   9          6.35          4.99         0.49 o                         
  -7   7   9         10.75         11.36         0.91 o                         
  -6   7   9         22.08         23.31         1.49 o                         
  -5   7   9          5.65          3.72         0.82 o                         
  -4   7   9        107.93        103.64         2.94 o                         
  -3   7   9          3.76          8.46         0.79 o                         
  -2   7   9        294.87        261.62         5.36 o                         
  -1   7   9          0.31          0.83         0.59 o                         
   0   7   9        185.38        177.40         4.73 o                         
   1   7   9          3.02          1.97         0.53 o                         
   2   7   9        235.88        226.60         3.86 o                         
   3   7   9        151.02        147.88         3.61 o                         
   4   7   9          0.81          0.89         0.58 o                         
   5   7   9         54.79         50.93         2.00 o                         
   6   7   9        153.34        161.51         3.04 o                         
  -6   8   9          3.30          3.30         0.69 o                         
  -5   8   9          1.17          3.68         0.62 o                         
  -4   8   9          3.12          1.69         0.60 o                         
  -3   8   9         20.52         23.96         1.51 o                         
  -2   8   9         20.04         16.18         1.24 o                         
  -1   8   9         74.31         65.55         2.29 o                         
   0   8   9         24.54         22.83         1.64 o                         
   1   8   9        592.63        562.74         8.95 o                         
   2   8   9        108.09         93.80         2.67 o                         
   3   8   9        172.29        180.91         4.01 o                         
   4   8   9          4.21          2.33         0.57 o                         
   5   8   9         43.27         44.80         1.65 o                         
   6   8   9          6.57          6.67         0.65 o                         
  -5   9   9         26.02         32.79         1.31 o                         
  -4   9   9          0.32          0.77         0.52 o                         
  -3   9   9          2.99          2.34         0.62 o                         
  -2   9   9         28.88         26.42         1.52 o                         
  -1   9   9         78.41         78.96         2.98 o                         
   0   9   9         29.73         24.61         1.55 o                         
   1   9   9         26.66         32.65         1.93 o                         
   2   9   9        346.91        328.02         6.15 o                         
   3   9   9        196.65        203.81         4.10 o                         
   4   9   9          4.03          4.99         0.74 o                         
   5   9   9         11.08         12.88         0.93 o                         
  -5  10   9         16.37         20.04         1.71 o                         
  -4  10   9         72.15         81.09         2.22 o                         
  -3  10   9          6.18          4.08         1.03 o                         
  -2  10   9         79.24         98.28         3.52 o                         
  -1  10   9        142.22        136.40         3.52 o                         
   0  10   9         13.98         13.65         1.26 o                         
   1  10   9         32.26         31.45         1.84 o                         
   2  10   9          2.71          1.06         0.61 o                         
   3  10   9        115.86        122.10         2.97 o                         
   4  10   9          4.11          2.06         0.51 o                         
  -3  11   9          0.64          0.85         0.55 o                         
  -2  11   9         62.83         58.97         2.07 o                         
  -1  11   9        224.12        244.06         4.87 o                         
   0  11   9        162.99        152.89         3.87 o                         
   1  11   9          3.25          2.42         0.79 o                         
   2  11   9         24.78         26.36         1.43 o                         
   3  11   9          8.03         11.65         0.85 o                         
  -1  12   9         61.02         60.92         2.09 o                         
   0  12   9         43.53         44.18         2.07 o                         
   1  12   9         11.43          9.79         0.90 o                         
  -8   0  10         36.56         42.79         2.16 o                         
  -6   0  10        425.40        435.89        10.92 o                         
  -4   0  10        184.69        167.27         6.67 o                         
  -2   0  10       1961.76       1915.62        37.41 o                         
   0   0  10        567.54        588.92        14.32 o                         
   2   0  10       1621.03       1703.17        33.63 o                         
   4   0  10        522.01        575.23        15.25 o                         
   6   0  10         43.74         37.54         3.05 o                         
  -8   1  10         10.89          9.61         0.76 o                         
  -7   1  10        111.12        113.52         4.48 o                         
  -6   1  10          6.30          2.12         0.76 o                         
  -5   1  10        108.94        102.81         2.66 o                         
  -4   1  10         58.92         54.26         2.98 o                         
  -3   1  10        135.25        130.44         5.65 o                         
  -2   1  10          1.87          2.68         0.66 o                         
  -1   1  10        423.20        432.44         8.13 o                         
   0   1  10         70.45         75.81         2.85 o                         
   1   1  10        634.56        666.69        12.72 o                         
   2   1  10        194.48        200.26         4.87 o                         
   3   1  10        239.79        254.59         9.34 o                         
   4   1  10         11.58         13.52         1.21 o                         
   5   1  10        101.85         96.31         3.28 o                         
   6   1  10         61.02         63.28         2.46 o                         
   7   1  10         29.61         32.56         2.02 o                         
  -8   2  10         30.60         30.38         1.59 o                         
  -7   2  10         16.34         20.61         1.88 o                         
  -6   2  10        298.47        288.73         5.78 o                         
  -5   2  10        759.81        689.55         7.62 o                         
  -4   2  10        346.14        324.12         6.03 o                         
  -3   2  10         27.73         30.57         2.17 o                         
  -2   2  10        153.17        127.87         3.81 o                         
  -1   2  10        384.81        368.63         7.47 o                         
   0   2  10         37.61         38.34         2.39 o                         
   1   2  10        246.39        224.62         7.77 o                         
   2   2  10          0.41          0.51         0.76 o                         
   3   2  10          1.83          2.19         0.72 o                         
   4   2  10        590.73        563.05         7.56 o                         
   5   2  10         98.25         83.78         3.05 o                         
   6   2  10         15.81         17.43         1.31 o                         
   7   2  10          5.67          8.29         0.91 o                         
  -7   3  10         39.33         45.16         2.66 o                         
  -6   3  10        240.46        231.08         6.50 o                         
  -5   3  10        514.13        440.21         6.23 o                         
  -4   3  10          8.47          7.91         0.76 o                         
  -3   3  10        121.04        131.62         5.95 o                         
  -2   3  10        122.19        156.75         4.32 o                         
  -1   3  10       1154.75       1141.64        31.43 o                         
   0   3  10        198.00        178.74         5.53 o                         
   1   3  10        114.62        127.35         5.68 o                         
   2   3  10          8.90          7.51         1.18 o                         
   3   3  10         67.77         69.00         3.49 o                         
   4   3  10         44.75         43.05         1.85 o                         
   5   3  10          1.53          1.74         0.56 o                         
   6   3  10          0.29         -0.04         0.56 o                         
   7   3  10         59.18         62.70         2.66 o                         
  -7   4  10         38.11         33.05         1.86 o                         
  -6   4  10          7.77          5.11         0.93 o                         
  -5   4  10          7.19          7.59         0.80 o                         
  -4   4  10        456.43        443.10         6.12 o                         
  -3   4  10        546.57        571.61        12.69 o                         
  -2   4  10         84.15         77.29         3.02 o                         
  -1   4  10       1698.78       1858.16        29.22 o                         
   0   4  10        730.50        750.21        22.72 o                         
   1   4  10        392.83        363.79        11.00 o                         
   2   4  10          0.32          0.63         0.75 o                         
   3   4  10         12.31         14.75         1.09 o                         
   4   4  10        331.48        320.94         6.15 o                         
   5   4  10          1.02          1.30         0.86 o                         
   6   4  10         73.28         77.01         2.97 o                         
   7   4  10          0.22          0.74         0.65 o                         
  -7   5  10         88.67         84.58         2.83 o                         
  -6   5  10          1.43          2.42         0.68 o                         
  -5   5  10        214.92        235.33         5.59 o                         
  -4   5  10         61.36         50.84         2.21 o                         
  -3   5  10         53.77         44.73         1.99 o                         
  -2   5  10         70.08         75.57         6.21 o                         
  -1   5  10        191.84        157.87         9.16 o                         
   0   5  10          1.16          0.97         1.04 o                         
   1   5  10          3.34          0.99         1.35 o                         
   2   5  10         40.01         44.30         1.85 o                         
   3   5  10        450.84        452.68         6.56 o                         
   4   5  10         46.39         48.12         2.29 o                         
   5   5  10        290.32        303.65         6.20 o                         
   6   5  10         33.17         26.51         1.88 o                         
   7   5  10         24.72         26.91         1.31 o                         
  -7   6  10          7.54          5.84         0.75 o                         
  -6   6  10          0.40         -0.16         0.89 o                         
  -5   6  10          3.09          3.32         0.89 o                         
  -4   6  10        473.55        477.15        10.86 o                         
  -3   6  10        375.22        331.69         7.76 o                         
  -2   6  10        172.06        169.64         4.47 o                         
  -1   6  10          7.81          7.19         0.86 o                         
   0   6  10        175.26        177.73         4.92 o                         
   1   6  10         24.68         21.90         1.24 o                         
   2   6  10        671.60        636.02         8.55 o                         
   3   6  10         50.86         47.60         1.97 o                         
   4   6  10          4.18          2.20         0.60 o                         
   5   6  10         19.90         20.84         1.67 o                         
   6   6  10        158.82        172.82         3.81 o                         
  -6   7  10          3.32          5.73         0.97 o                         
  -5   7  10          1.33          1.78         0.66 o                         
  -4   7  10         59.27         55.57         2.30 o                         
  -3   7  10         11.31          8.12         0.84 o                         
  -2   7  10         30.02         24.15         1.64 o                         
  -1   7  10         52.11         54.56         2.30 o                         
   0   7  10          5.21          3.86         0.79 o                         
   1   7  10        116.72        102.04         2.96 o                         
   2   7  10        534.35        522.08         7.28 o                         
   3   7  10         42.92         45.79         1.79 o                         
   4   7  10         21.10         20.06         1.24 o                         
   5   7  10         75.62         88.68         2.61 o                         
   6   7  10          5.15          6.36         0.67 o                         
  -6   8  10         22.04         19.90         1.19 o                         
  -5   8  10          4.67          6.42         0.66 o                         
  -4   8  10        224.90        249.06         4.59 o                         
  -3   8  10          1.97          1.29         0.65 o                         
  -2   8  10          5.24          4.96         0.88 o                         
  -1   8  10         94.79         88.50         3.19 o                         
   0   8  10        157.02        168.80         5.93 o                         
   1   8  10         21.63         20.79         1.84 o                         
   2   8  10          1.75          2.00         0.66 o                         
   3   8  10        105.24        100.33         3.09 o                         
   4   8  10         11.45          9.49         0.95 o                         
   5   8  10         23.24         24.04         1.33 o                         
  -5   9  10          4.36          4.57         0.64 o                         
  -4   9  10         34.23         31.09         1.38 o                         
  -3   9  10         14.69         14.93         1.16 o                         
  -2   9  10        119.66        116.93         4.45 o                         
  -1   9  10          0.12          0.70         0.56 o                         
   0   9  10         39.18         39.73         1.92 o                         
   1   9  10          2.87          2.43         0.90 o                         
   2   9  10          6.66          9.29         1.15 o                         
   3   9  10          8.51         10.07         1.74 o                         
   4   9  10          7.24          7.03         1.08 o                         
   5   9  10          2.16          2.96         0.61 o                         
  -4  10  10          1.02          1.19         0.42 o                         
  -3  10  10        123.39        116.05         3.12 o                         
  -2  10  10         19.54         21.25         1.42 o                         
  -1  10  10        130.40        134.24         3.62 o                         
   0  10  10          0.29          2.26         0.83 o                         
   1  10  10         60.85         52.42         2.03 o                         
   2  10  10         28.56         24.19         1.34 o                         
   3  10  10        153.74        169.75         3.68 o                         
   4  10  10          4.77          5.88         0.79 o                         
  -3  11  10         66.95         72.51         1.75 o                         
  -2  11  10         13.13          9.85         0.83 o                         
  -1  11  10        141.62        144.68         2.78 o                         
   0  11  10          5.96          6.19         0.91 o                         
   1  11  10         18.41         21.74         1.29 o                         
   2  11  10          1.61          2.96         0.75 o                         
  -7   0  11          4.90          7.19         2.36 o                         
  -5   0  11         13.62         10.04         1.39 o                         
  -3   0  11       1394.10       1384.13        28.98 o                         
  -1   0  11         12.70         26.33        10.37 o                         
   1   0  11        554.23        555.24        21.20 o                         
   3   0  11         14.50         25.49         3.32 o                         
   5   0  11        358.57        352.18        15.01 o                         
   7   0  11         27.16         36.15         3.51 o                         
  -7   1  11         26.82         26.39         2.61 o                         
  -6   1  11        110.52         95.95         3.47 o                         
  -5   1  11          0.99          0.94         0.54 o                         
  -4   1  11         90.18         91.75         2.57 o                         
  -3   1  11        828.62        879.36        16.46 o                         
  -2   1  11       2632.51       2673.05        35.93 o                         
  -1   1  11         30.20         28.70         1.84 o                         
   0   1  11         25.83         30.73         2.19 o                         
   1   1  11          4.69          6.93         1.13 o                         
   2   1  11        270.36        253.47         6.06 o                         
   3   1  11          6.13          5.34         0.76 o                         
   4   1  11        251.16        248.68         6.35 o                         
   5   1  11         46.34         48.58         2.57 o                         
   6   1  11          5.87          2.37         0.66 o                         
   7   1  11          5.50          3.45         0.95 o                         
  -7   2  11          3.78          2.85         1.17 o                         
  -6   2  11         16.75         16.57         1.65 o                         
  -5   2  11        194.85        184.01         3.65 o                         
  -4   2  11        254.30        236.10         4.12 o                         
  -3   2  11        122.59        116.09         4.49 o                         
  -2   2  11         32.44         28.37         1.80 o                         
  -1   2  11        563.44        552.86        12.56 o                         
   0   2  11         80.08         70.86         4.33 o                         
   1   2  11        864.49        876.11        16.22 o                         
   2   2  11          0.51         -0.32         0.64 o                         
   3   2  11         10.45          9.65         1.06 o                         
   4   2  11          2.99          2.56         0.72 o                         
   5   2  11         66.60         55.14         2.72 o                         
   6   2  11         18.09         16.19         1.64 o                         
   7   2  11         26.41         34.75         1.83 o                         
  -7   3  11         45.16         46.50         2.51 o                         
  -6   3  11         56.73         58.64         3.03 o                         
  -5   3  11         14.20         19.15         1.22 o                         
  -4   3  11          2.52          3.87         0.53 o                         
  -3   3  11        122.49        113.69         3.26 o                         
  -2   3  11        529.14        576.62        12.03 o                         
  -1   3  11        293.11        277.86         7.49 o                         
   0   3  11         64.51         71.86         4.26 o                         
   1   3  11        154.12        163.19         7.14 o                         
   2   3  11        324.20        308.60         7.98 o                         
   3   3  11        457.12        435.55         7.99 o                         
   4   3  11        214.91        204.81         5.60 o                         
   5   3  11         18.43         19.62         1.62 o                         
   6   3  11          1.38         -0.57         1.15 o                         
   7   3  11          0.39         -0.01         0.45 o                         
  -7   4  11         43.33         52.03         1.95 o                         
  -6   4  11         95.56        109.69         3.82 o                         
  -5   4  11          2.97          1.17         0.52 o                         
  -4   4  11          3.46          1.34         0.51 o                         
  -3   4  11         57.40         41.87         1.83 o                         
  -2   4  11        480.33        459.32        10.34 o                         
  -1   4  11        533.04        579.35        15.63 o                         
   0   4  11        127.82        121.84         5.77 o                         
   1   4  11         15.42         11.48         1.87 o                         
   2   4  11          7.11          8.60         1.20 o                         
   3   4  11        392.30        381.95         8.32 o                         
   4   4  11        114.78        116.06         4.12 o                         
   5   4  11         11.18          8.19         1.61 o                         
   6   4  11          6.78          3.53         1.03 o                         
  -7   5  11          6.63          6.63         0.74 o                         
  -6   5  11         17.76         23.68         1.67 o                         
  -5   5  11         22.62         25.68         1.56 o                         
  -4   5  11        152.67        151.25         4.28 o                         
  -3   5  11         32.58         23.86         1.40 o                         
  -2   5  11         14.54         15.94         1.30 o                         
  -1   5  11         20.42         12.73         0.99 o                         
   0   5  11         50.38         44.19         1.86 o                         
   1   5  11        540.49        505.39         6.62 o                         
   2   5  11        280.81        261.22         5.95 o                         
   3   5  11         32.50         34.81         2.19 o                         
   4   5  11        256.18        263.64         9.71 o                         
   5   5  11         70.63         66.79         3.24 o                         
   6   5  11          0.05          0.18         0.43 o                         
  -6   6  11         15.10         17.29         1.35 o                         
  -5   6  11        501.00        459.24         7.45 o                         
  -4   6  11         21.07         16.32         1.62 o                         
  -3   6  11         31.57         30.55         2.15 o                         
  -2   6  11        201.54        188.00         5.39 o                         
  -1   6  11        407.30        414.20         7.19 o                         
   0   6  11          3.02          2.09         0.58 o                         
   1   6  11         12.52         10.65         1.17 o                         
   2   6  11         19.81         19.06         1.50 o                         
   3   6  11         13.56         16.75         1.27 o                         
   4   6  11         58.28         57.77         2.78 o                         
   5   6  11          0.10          0.19         0.59 o                         
   6   6  11          2.37          3.33         0.78 o                         
  -6   7  11         91.73        102.07         3.12 o                         
  -5   7  11         18.49         22.06         1.34 o                         
  -4   7  11        303.85        283.80         6.12 o                         
  -3   7  11        125.13        123.18         4.25 o                         
  -2   7  11          0.94          0.58         0.73 o                         
  -1   7  11          9.08          4.87         1.06 o                         
   0   7  11        460.37        461.56         8.49 o                         
   1   7  11         27.97         28.14         1.79 o                         
   2   7  11          0.21          0.18         0.68 o                         
   3   7  11         34.19         32.38         1.70 o                         
   4   7  11         38.27         42.20         1.82 o                         
   5   7  11          0.59          0.49         0.44 o                         
  -5   8  11         20.84         17.64         1.02 o                         
  -4   8  11          3.24          1.25         0.75 o                         
  -3   8  11        204.78        190.35         4.65 o                         
  -2   8  11         22.29         17.84         1.41 o                         
  -1   8  11         34.21         32.34         1.86 o                         
   0   8  11         62.77         60.10         2.63 o                         
   1   8  11         18.67         17.56         1.67 o                         
   2   8  11          0.24         -0.38         0.75 o                         
   3   8  11         40.70         46.60         2.47 o                         
   4   8  11         13.05         15.65         1.34 o                         
   5   8  11          8.75          9.49         0.88 o                         
  -5   9  11          0.01          0.07         0.61 o                         
  -4   9  11        310.34        299.48         5.83 o                         
  -3   9  11         18.35         25.07         1.39 o                         
  -2   9  11        103.16         99.63         2.84 o                         
  -1   9  11          0.07          0.33         0.60 o                         
   0   9  11         77.73         84.25         3.21 o                         
   1   9  11        172.94        164.28         3.80 o                         
   2   9  11         43.39         43.57         2.29 o                         
   3   9  11         23.00         22.68         1.83 o                         
   4   9  11         12.31         17.42         1.39 o                         
  -3  10  11         43.64         42.78         1.51 o                         
  -2  10  11          0.11         -0.18         0.54 o                         
  -1  10  11         15.20         16.02         1.33 o                         
   0  10  11        159.56        172.28         4.40 o                         
   1  10  11         13.56          9.52         1.05 o                         
   2  10  11         61.12         65.89         2.22 o                         
   3  10  11          6.03          6.18         0.67 o                         
  -2  11  11         11.30          9.52         0.74 o                         
  -1  11  11          9.90          6.67         0.69 o                         
   0  11  11          0.32          0.86         0.48 o                         
   1  11  11        136.14        140.58         3.42 o                         
  -6   0  12         28.48         24.81         2.20 o                         
  -4   0  12       1799.98       1715.06        25.40 o                         
  -2   0  12        435.39        437.75        12.55 o                         
   0   0  12         47.72         54.29         5.79 o                         
   2   0  12        745.75        803.23        27.85 o                         
   4   0  12        137.61        118.54         7.06 o                         
   6   0  12         60.29         53.72         4.85 o                         
  -7   1  12         14.97         18.22         2.06 o                         
  -6   1  12         13.74         11.34         1.23 o                         
  -5   1  12        397.32        401.97         6.29 o                         
  -4   1  12        184.56        175.59         3.53 o                         
  -3   1  12          1.26          1.36         1.05 o                         
  -2   1  12        111.01        109.22         3.87 o                         
  -1   1  12         55.78         51.34         3.52 o                         
   0   1  12         17.87         18.66         2.18 o                         
   1   1  12        997.17       1047.09        24.18 o                         
   2   1  12        437.22        462.21        10.67 o                         
   3   1  12         26.08         24.53         1.85 o                         
   4   1  12          0.06         -0.39         0.78 o                         
   5   1  12        497.99        489.52        10.97 o                         
   6   1  12          2.74          2.26         0.98 o                         
   7   1  12          4.39          3.58         0.86 o                         
  -7   2  12          0.10         -0.41         0.83 o                         
  -6   2  12          0.35          0.92         0.77 o                         
  -5   2  12          2.36          5.12         0.82 o                         
  -4   2  12        147.66        141.01         3.29 o                         
  -3   2  12        100.10         92.93         2.58 o                         
  -2   2  12        828.47        864.66        14.38 o                         
  -1   2  12        106.40        113.45         5.56 o                         
   0   2  12          0.26          1.33         0.92 o                         
   1   2  12        158.75        151.20         5.31 o                         
   2   2  12        380.32        375.97         6.57 o                         
   3   2  12        111.69        102.78         3.40 o                         
   4   2  12        291.98        288.92         8.34 o                         
   5   2  12          4.21          3.46         0.93 o                         
   6   2  12         39.40         36.92         2.67 o                         
  -7   3  12         14.56         16.10         1.36 o                         
  -6   3  12         42.34         41.05         1.99 o                         
  -5   3  12          6.00          7.80         0.82 o                         
  -4   3  12        358.49        364.20         8.46 o                         
  -3   3  12         33.14         37.55         1.74 o                         
  -2   3  12       1088.36       1085.38        19.87 o                         
  -1   3  12          5.47          2.26         0.97 o                         
   0   3  12        127.09        105.87         5.38 o                         
   1   3  12        322.72        318.40         5.93 o                         
   2   3  12        118.02        106.91         3.17 o                         
   3   3  12         16.63         15.43         1.11 o                         
   4   3  12         22.73         21.35         1.70 o                         
   5   3  12          1.82          2.16         0.72 o                         
   6   3  12         16.44         20.63         1.35 o                         
  -7   4  12          8.40         11.00         0.92 o                         
  -6   4  12          0.82         -0.16         0.55 o                         
  -5   4  12         45.90         44.28         2.02 o                         
  -4   4  12          1.14          0.38         0.59 o                         
  -3   4  12          3.41          5.45         0.63 o                         
  -2   4  12        257.80        220.87         5.17 o                         
  -1   4  12          4.13          3.69         0.65 o                         
   0   4  12         53.45         60.07         2.16 o                         
   1   4  12         92.36         84.95         2.63 o                         
   2   4  12         90.97         84.58         2.80 o                         
   3   4  12        398.67        393.56         8.79 o                         
   4   4  12         23.89         22.15         1.52 o                         
   5   4  12          0.57          0.75         0.66 o                         
   6   4  12         16.22         16.21         1.32 o                         
  -6   5  12          2.69          3.19         0.76 o                         
  -5   5  12          0.26          0.16         0.50 o                         
  -4   5  12         49.17         54.68         2.27 o                         
  -3   5  12         16.71         11.47         1.00 o                         
  -2   5  12         78.98         91.47         3.60 o                         
  -1   5  12        264.04        227.15         5.79 o                         
   0   5  12          1.20          1.66         0.64 o                         
   1   5  12         63.94         60.95         2.10 o                         
   2   5  12         95.66         83.58         3.50 o                         
   3   5  12        310.66        316.04         8.55 o                         
   4   5  12         23.63         24.95         2.12 o                         
   5   5  12         56.82         54.10         2.75 o                         
   6   5  12          9.15          9.08         0.98 o                         
  -6   6  12         11.36         13.73         0.99 o                         
  -5   6  12         14.54         11.12         1.01 o                         
  -4   6  12         15.91         17.75         1.45 o                         
  -3   6  12          0.39         -0.14         0.69 o                         
  -2   6  12        148.71        139.11         5.33 o                         
  -1   6  12         42.09         48.98         3.08 o                         
   0   6  12        392.96        370.18         8.02 o                         
   1   6  12         58.00         51.72         2.44 o                         
   2   6  12        191.86        191.19         4.91 o                         
   3   6  12          0.59          0.09         0.64 o                         
   4   6  12        216.38        225.24         6.50 o                         
   5   6  12         10.79          8.25         0.86 o                         
  -5   7  12        122.38        134.52         3.37 o                         
  -4   7  12          6.37         11.83         1.16 o                         
  -3   7  12        283.31        266.53         5.88 o                         
  -2   7  12          0.50         -0.36         0.85 o                         
  -1   7  12        127.01        120.14         4.16 o                         
   0   7  12          0.52          2.25         0.77 o                         
   1   7  12         68.67         57.84         2.84 o                         
   2   7  12          4.06          5.43         0.97 o                         
   3   7  12        232.43        249.15         6.07 o                         
   4   7  12         45.87         54.17         1.93 o                         
   5   7  12          1.96          1.49         0.48 o                         
  -5   8  12          1.54          0.75         0.35 o                         
  -4   8  12          9.06          6.89         0.93 o                         
  -3   8  12        115.82        116.94         4.52 o                         
  -2   8  12        186.78        176.77         6.01 o                         
  -1   8  12         49.64         49.91         2.74 o                         
   0   8  12        119.81        105.81         3.77 o                         
   1   8  12          4.11          4.97         1.65 o                         
   2   8  12          2.99          5.09         1.21 o                         
   3   8  12         17.84         19.61         1.50 o                         
   4   8  12         62.24         66.05         2.81 o                         
  -4   9  12          2.82          3.85         0.64 o                         
  -3   9  12         12.86         16.66         1.04 o                         
  -2   9  12         23.73         17.00         1.24 o                         
  -1   9  12          1.93          1.45         0.56 o                         
   0   9  12        107.56        113.81         3.28 o                         
   1   9  12         78.66         75.26         2.90 o                         
   2   9  12         51.28         45.98         2.12 o                         
   3   9  12          8.17         14.75         1.38 o                         
  -3  10  12         37.12         48.45         2.12 o                         
  -2  10  12         21.17         24.06         1.23 o                         
  -1  10  12         61.30         61.91         1.88 o                         
   0  10  12         87.88         87.93         2.87 o                         
   1  10  12          0.43         -0.23         0.45 o                         
   2  10  12        108.95        112.63         3.04 o                         
  -7   0  13         19.16         21.00         2.85 o                         
  -5   0  13        889.35        844.79        14.61 o                         
  -3   0  13       1069.33       1002.99        19.22 o                         
  -1   0  13        417.15        396.37         8.74 o                         
   1   0  13        108.37        107.00         3.84 o                         
   3   0  13          1.13          1.29         0.98 o                         
   5   0  13         55.40         61.82         3.72 o                         
  -7   1  13          0.01          0.93         0.80 o                         
  -6   1  13          9.61         11.76         1.16 o                         
  -5   1  13          7.99          5.28         0.76 o                         
  -4   1  13        138.12        142.54         3.34 o                         
  -3   1  13        110.95        102.67         2.99 o                         
  -2   1  13        256.35        262.73         7.26 o                         
  -1   1  13         23.29         22.41         1.59 o                         
   0   1  13        194.02        184.35         3.95 o                         
   1   1  13          0.60          0.63         0.39 o                         
   2   1  13          1.24          0.10         0.58 o                         
   3   1  13         25.13         24.62         1.86 o                         
   4   1  13         24.73         33.23         2.08 o                         
   5   1  13         33.15         31.66         2.22 o                         
   6   1  13          0.46          1.11         0.64 o                         
  -7   2  13         30.91         34.68         1.85 o                         
  -6   2  13         24.81         33.83         2.04 o                         
  -5   2  13        415.84        424.30         8.11 o                         
  -4   2  13          3.82          6.16         0.81 o                         
  -3   2  13        103.35         94.02         2.82 o                         
  -2   2  13        318.23        335.39         7.77 o                         
  -1   2  13        591.37        574.59         9.66 o                         
   0   2  13        202.35        213.62         4.65 o                         
   1   2  13          1.75          0.77         0.66 o                         
   2   2  13        289.70        282.34         6.88 o                         
   3   2  13         64.60         54.66         2.75 o                         
   4   2  13         57.83         61.65         2.84 o                         
   5   2  13        159.78        177.44         5.48 o                         
   6   2  13          3.07          4.22         0.80 o                         
  -6   3  13        100.32         95.57         3.31 o                         
  -5   3  13         35.87         32.39         1.59 o                         
  -4   3  13        385.53        414.44         8.84 o                         
  -3   3  13          4.22          2.63         0.83 o                         
  -2   3  13         84.85         85.05         4.05 o                         
  -1   3  13          1.20          0.27         0.53 o                         
   0   3  13         67.85         53.85         2.23 o                         
   1   3  13         35.80         32.74         1.49 o                         
   2   3  13          0.83          1.23         0.53 o                         
   3   3  13         12.63         13.66         1.27 o                         
   4   3  13        110.31        118.67         3.52 o                         
   5   3  13        202.95        198.38         4.87 o                         
   6   3  13         72.03         71.43         2.59 o                         
  -6   4  13         11.93         14.83         1.22 o                         
  -5   4  13         98.75         89.03         2.79 o                         
  -4   4  13        232.80        206.91         5.64 o                         
  -3   4  13         16.70         15.93         1.16 o                         
  -2   4  13          9.54          8.13         1.15 o                         
  -1   4  13        286.06        255.88         5.85 o                         
   0   4  13         49.34         49.52         2.00 o                         
   1   4  13         28.82         25.99         1.47 o                         
   2   4  13        433.90        422.90         8.00 o                         
   3   4  13         33.26         34.58         1.93 o                         
   4   4  13         11.83         11.36         1.36 o                         
   5   4  13         12.25         14.27         1.43 o                         
   6   4  13         24.61         20.92         1.46 o                         
  -6   5  13        124.29        152.01         4.34 o                         
  -5   5  13         46.75         48.49         2.09 o                         
  -4   5  13        245.19        225.06         6.27 o                         
  -3   5  13          6.54          4.10         0.77 o                         
  -2   5  13        163.95        142.30         4.17 o                         
  -1   5  13          6.67          5.93         0.97 o                         
   0   5  13         77.31         74.73         2.93 o                         
   1   5  13          4.03          5.53         0.82 o                         
   2   5  13          0.00          0.23         0.59 o                         
   3   5  13        139.61        134.45         4.41 o                         
   4   5  13          2.44          2.70         0.82 o                         
   5   5  13         33.25         33.12         2.49 o                         
  -5   6  13         11.86          8.05         0.81 o                         
  -4   6  13          4.78          3.55         0.70 o                         
  -3   6  13        431.55        440.01         8.08 o                         
  -2   6  13         55.15         42.59         2.39 o                         
  -1   6  13        163.13        147.83         4.59 o                         
   0   6  13          4.30          3.74         0.65 o                         
   1   6  13        173.38        178.78         5.28 o                         
   2   6  13         11.27         11.76         1.07 o                         
   3   6  13          2.04          1.14         0.57 o                         
   4   6  13         12.73         14.91         1.05 o                         
   5   6  13          1.57          0.92         0.35 o                         
  -5   7  13          0.22          0.57         0.49 o                         
  -4   7  13         26.52         29.49         1.45 o                         
  -3   7  13         70.21         55.73         2.72 o                         
  -2   7  13          2.97          4.24         0.95 o                         
  -1   7  13         22.52         20.39         1.97 o                         
   0   7  13          0.05          0.31         0.63 o                         
   1   7  13          0.28          0.59         0.65 o                         
   2   7  13        175.29        166.04         4.75 o                         
   3   7  13         30.67         32.17         1.69 o                         
   4   7  13         36.33         36.40         1.55 o                         
  -4   8  13         60.67         59.02         2.30 o                         
  -3   8  13         49.87         53.64         2.41 o                         
  -2   8  13          6.08          5.30         0.84 o                         
  -1   8  13         32.00         27.57         2.23 o                         
   0   8  13         65.81         70.96         2.59 o                         
   1   8  13         35.97         38.88         1.91 o                         
   2   8  13          1.44          0.95         0.63 o                         
   3   8  13         46.62         50.77         2.09 o                         
   4   8  13         15.80         19.62         1.33 o                         
  -3   9  13         21.71         19.04         1.28 o                         
  -2   9  13         80.86         91.56         2.91 o                         
  -1   9  13          0.42          0.56         0.58 o                         
   0   9  13          1.21          3.13         0.61 o                         
   1   9  13         39.10         43.70         1.80 o                         
   2   9  13         32.46         34.78         1.37 o                         
   3   9  13         93.88        105.35         2.81 o                         
  -1  10  13          0.18          0.61         0.47 o                         
   0  10  13         43.60         54.08         1.93 o                         
   1  10  13          3.89          3.29         0.55 o                         
  -6   0  14          0.07          1.35         1.03 o                         
  -4   0  14          7.95         14.19         1.49 o                         
  -2   0  14          9.53          4.55         1.27 o                         
   0   0  14        123.12        125.51         4.34 o                         
   2   0  14         85.56         83.14         3.90 o                         
   4   0  14         26.44         20.83         1.84 o                         
   6   0  14          1.60          3.61         1.29 o                         
  -6   1  14          0.82          0.60         0.71 o                         
  -5   1  14        150.96        144.54         3.47 o                         
  -4   1  14         85.53         81.02         2.61 o                         
  -3   1  14         19.13         21.22         1.37 o                         
  -2   1  14        318.10        328.57         8.12 o                         
  -1   1  14       2643.89       2623.15        37.92 o                         
   0   1  14         31.87         26.31         1.57 o                         
   1   1  14          3.58          2.56         0.54 o                         
   2   1  14         21.84         22.31         1.34 o                         
   3   1  14        175.36        175.17         5.45 o                         
   4   1  14        110.62        117.93         3.92 o                         
   5   1  14         49.17         46.45         2.46 o                         
   6   1  14         95.21         98.80         2.99 o                         
  -6   2  14         10.98         12.19         1.15 o                         
  -5   2  14          0.03          0.37         0.58 o                         
  -4   2  14         14.75         14.20         1.12 o                         
  -3   2  14         80.24         85.35         2.89 o                         
  -2   2  14        499.43        460.26        10.69 o                         
  -1   2  14        329.06        309.42         6.54 o                         
   0   2  14        239.81        255.26         6.58 o                         
   1   2  14          3.22          2.48         0.59 o                         
   2   2  14         43.16         38.04         2.08 o                         
   3   2  14          4.18          2.90         0.87 o                         
   4   2  14         51.26         40.98         2.20 o                         
   5   2  14         96.00        101.63         3.68 o                         
   6   2  14         54.61         55.72         1.80 o                         
  -6   3  14         21.70         22.26         1.42 o                         
  -5   3  14          1.11          0.06         0.54 o                         
  -4   3  14        164.37        182.54         5.49 o                         
  -3   3  14          0.29          1.80         0.77 o                         
  -2   3  14        132.52        111.29         4.70 o                         
  -1   3  14        150.83        138.12         4.53 o                         
   0   3  14        277.36        247.70         5.74 o                         
   1   3  14         10.05         10.66         1.04 o                         
   2   3  14         89.72         81.30         2.56 o                         
   3   3  14         50.58         46.27         2.01 o                         
   4   3  14         12.25         13.10         1.12 o                         
   5   3  14          0.04          0.53         0.51 o                         
  -6   4  14         23.45         25.52         1.40 o                         
  -5   4  14          0.29          0.78         0.60 o                         
  -4   4  14         56.32         49.33         2.27 o                         
  -3   4  14         32.66         34.25         1.61 o                         
  -2   4  14         85.53         88.69         3.66 o                         
  -1   4  14         36.25         32.03         2.41 o                         
   0   4  14        159.17        159.59         4.45 o                         
   1   4  14          2.50          1.22         0.68 o                         
   2   4  14        110.60         99.47         3.41 o                         
   3   4  14         13.55         14.27         1.49 o                         
   4   4  14          2.47          2.60         0.63 o                         
   5   4  14         25.00         23.72         1.19 o                         
  -5   5  14         72.96         78.40         2.22 o                         
  -4   5  14        111.93        142.93         4.64 o                         
  -3   5  14         47.30         43.94         2.11 o                         
  -2   5  14          0.40          1.62         0.61 o                         
  -1   5  14         18.26         12.86         1.57 o                         
   0   5  14         21.17         19.73         1.71 o                         
   1   5  14        202.94        207.30         5.07 o                         
   2   5  14          4.89          6.17         0.81 o                         
   3   5  14          3.08          4.52         0.82 o                         
   4   5  14        122.03        126.37         3.32 o                         
   5   5  14         24.28         28.44         1.12 o                         
  -5   6  14         26.52         23.91         1.97 o                         
  -4   6  14          5.82          8.40         0.92 o                         
  -3   6  14          2.18         -0.26         0.67 o                         
  -2   6  14        105.64        106.67         5.37 o                         
  -1   6  14        113.11         95.20         4.02 o                         
   0   6  14        117.47        119.32         5.10 o                         
   1   6  14         30.33         27.85         1.52 o                         
   2   6  14         49.11         42.73         1.84 o                         
   3   6  14          1.35          1.70         0.54 o                         
   4   6  14         14.52         19.73         1.03 o                         
  -4   7  14          5.83          5.07         0.72 o                         
  -3   7  14        148.47        134.18         4.19 o                         
  -2   7  14          5.34          7.95         0.99 o                         
  -1   7  14          0.03         -0.44         1.10 o                         
   0   7  14         31.72         30.68         1.90 o                         
   1   7  14        225.82        230.09         5.48 o                         
   2   7  14          1.31          1.25         0.89 o                         
   3   7  14          8.50          6.62         0.75 o                         
   4   7  14          0.00          1.26         0.67 o                         
  -3   8  14         79.59         88.34         2.83 o                         
  -2   8  14         52.61         51.42         2.54 o                         
  -1   8  14          3.44          3.24         0.77 o                         
   0   8  14         17.61         16.64         1.31 o                         
   1   8  14         92.46         95.55         3.08 o                         
   2   8  14          1.94          2.80         0.75 o                         
   3   8  14          0.16          0.00         0.69 o                         
  -2   9  14        143.81        161.31         3.72 o                         
  -1   9  14          1.84          0.77         0.41 o                         
   0   9  14         13.35         13.00         0.92 o                         
   1   9  14         74.83         76.48         2.26 o                         
  -5   0  15          5.16          4.91         1.04 o                         
  -3   0  15        214.41        195.34         5.60 o                         
  -1   0  15       1084.14       1097.95        25.02 o                         
   1   0  15         60.26         60.99         2.93 o                         
   3   0  15        391.98        401.33        10.29 o                         
   5   0  15         38.83         37.87         2.46 o                         
  -6   1  15          0.78          1.62         0.66 o                         
  -5   1  15          1.28          0.44         0.58 o                         
  -4   1  15         31.80         34.49         1.61 o                         
  -3   1  15        291.46        287.98         5.47 o                         
  -2   1  15        174.46        165.63         4.15 o                         
  -1   1  15         15.94         15.08         1.52 o                         
   0   1  15        100.31         83.55         2.65 o                         
   1   1  15          7.15          6.37         0.82 o                         
   2   1  15         64.44         65.21         2.09 o                         
   3   1  15          2.43          2.99         0.55 o                         
   4   1  15         12.61         10.26         0.83 o                         
   5   1  15          0.61          0.39         0.36 o                         
  -6   2  15          4.27          5.72         0.85 o                         
  -5   2  15          1.52          0.88         0.55 o                         
  -4   2  15        117.63        129.36         3.22 o                         
  -3   2  15        176.02        193.22         4.88 o                         
  -2   2  15         77.32         92.59         3.00 o                         
  -1   2  15         32.02         30.78         1.82 o                         
   0   2  15          4.85          3.48         0.84 o                         
   1   2  15          2.10          1.44         0.70 o                         
   2   2  15         20.95         18.36         1.32 o                         
   3   2  15        213.96        215.78         4.56 o                         
   4   2  15         31.29         32.37         1.49 o                         
   5   2  15          9.34         10.57         0.81 o                         
  -5   3  15          7.50          7.04         1.01 o                         
  -4   3  15          6.55          6.90         0.84 o                         
  -3   3  15          0.21          1.09         0.72 o                         
  -2   3  15          0.41          0.37         0.71 o                         
  -1   3  15        134.25        127.68         3.82 o                         
   0   3  15          3.01          6.12         0.95 o                         
   1   3  15         31.36         29.56         1.82 o                         
   2   3  15         72.85         79.34         2.65 o                         
   3   3  15         61.91         60.10         2.44 o                         
   4   3  15        125.98        128.33         3.03 o                         
   5   3  15         17.85         21.80         1.16 o                         
  -5   4  15          1.82          1.14         0.55 o                         
  -4   4  15         41.77         44.66         2.07 o                         
  -3   4  15          6.39          3.24         1.00 o                         
  -2   4  15        153.59        149.49         4.74 o                         
  -1   4  15          1.08          0.68         0.80 o                         
   0   4  15        318.48        308.61         7.24 o                         
   1   4  15         46.97         45.25         2.24 o                         
   2   4  15          2.54          1.90         0.68 o                         
   3   4  15         14.05         17.05         1.45 o                         
   4   4  15         24.94         24.20         1.17 o                         
  -5   5  15          3.55          5.57         0.61 o                         
  -4   5  15          7.67          8.07         0.93 o                         
  -3   5  15          4.37          6.13         0.72 o                         
  -2   5  15        129.08        128.52         3.80 o                         
  -1   5  15         87.42         73.61         3.52 o                         
   0   5  15         11.34         12.92         1.55 o                         
   1   5  15         14.09         14.00         1.38 o                         
   2   5  15         51.05         47.22         2.37 o                         
   3   5  15          1.17          0.89         0.53 o                         
   4   5  15        115.31        130.91         3.00 o                         
  -4   6  15         42.95         45.66         1.54 o                         
  -3   6  15         43.48         40.13         1.79 o                         
  -2   6  15          6.99          9.11         1.13 o                         
  -1   6  15         54.42         56.93         2.64 o                         
   0   6  15        133.62        135.73         4.71 o                         
   1   6  15        113.31        114.02         3.70 o                         
   2   6  15          5.48          3.35         0.64 o                         
   3   6  15          3.77          1.92         0.51 o                         
  -3   7  15         64.69         57.87         2.02 o                         
  -2   7  15          1.29          1.32         0.58 o                         
  -1   7  15         42.14         36.30         2.26 o                         
   0   7  15         40.32         37.25         2.85 o                         
   1   7  15         56.85         52.62         3.32 o                         
   2   7  15         83.90         89.38         3.21 o                         
   3   7  15          4.29          4.81         0.74 o                         
  -2   8  15         43.54         49.96         2.57 o                         
  -1   8  15         38.05         45.54         1.75 o                         
   0   8  15          0.21         -0.23         0.62 o                         
   1   8  15        110.93        116.50         3.03 o                         
   2   8  15         22.47         26.74         1.28 o                         
  -4   0  16        269.35        303.84         7.80 o                         
  -2   0  16         41.86         42.56         2.39 o                         
   0   0  16        405.37        410.48        12.33 o                         
   2   0  16         49.23         59.97         3.53 o                         
   4   0  16          0.12          0.38         0.52 o                         
  -5   1  16         17.51         16.66         1.27 o                         
  -4   1  16         22.83         21.94         1.23 o                         
  -3   1  16        347.29        404.06         7.82 o                         
  -2   1  16         33.78         34.01         1.75 o                         
  -1   1  16        142.26        144.42         4.05 o                         
   0   1  16         45.76         49.83         2.64 o                         
   1   1  16        157.51        147.25         3.45 o                         
   2   1  16          0.95          1.11         0.51 o                         
   3   1  16         11.80         12.32         0.81 o                         
   4   1  16          0.05          0.02         0.36 o                         
  -5   2  16         17.55         16.62         1.43 o                         
  -4   2  16        217.47        223.39         4.39 o                         
  -3   2  16         25.36         23.13         1.38 o                         
  -2   2  16         30.12         25.16         1.83 o                         
  -1   2  16          5.55          3.02         0.80 o                         
   0   2  16        185.39        180.07         4.62 o                         
   1   2  16          4.99          4.11         0.90 o                         
   2   2  16         14.63         15.16         1.31 o                         
   3   2  16         23.36         26.44         1.43 o                         
   4   2  16          3.69          3.61         0.61 o                         
  -5   3  16         53.82         64.89         2.67 o                         
  -4   3  16        198.05        218.55         5.34 o                         
  -3   3  16        171.74        179.52         5.68 o                         
  -2   3  16         10.55          8.73         1.14 o                         
  -1   3  16         16.03         18.73         1.81 o                         
   0   3  16        377.27        399.05        12.98 o                         
   1   3  16          3.37          1.19         0.76 o                         
   2   3  16          5.42          6.08         0.98 o                         
   3   3  16          0.47          0.62         0.56 o                         
   4   3  16         17.75         19.38         1.25 o                         
  -4   4  16         54.17         60.65         2.18 o                         
  -3   4  16         35.24         42.11         2.67 o                         
  -2   4  16        163.45        177.76         4.97 o                         
  -1   4  16          5.36          5.84         1.12 o                         
   0   4  16         71.28         64.38         3.22 o                         
   1   4  16          1.08          0.91         0.74 o                         
   2   4  16         39.95         40.44         2.11 o                         
   3   4  16          9.76         12.93         1.12 o                         
   4   4  16          0.09          0.33         0.47 o                         
  -4   5  16          7.35          7.82         0.78 o                         
  -3   5  16         19.45         19.11         2.34 o                         
  -2   5  16        120.01        119.68         3.24 o                         
  -1   5  16         52.58         67.59         2.84 o                         
   0   5  16          0.53          0.44         0.83 o                         
   1   5  16         35.63         34.00         1.96 o                         
   2   5  16         40.38         32.72         1.79 o                         
   3   5  16         13.15         10.12         0.94 o                         
  -3   6  16          0.48          1.01         0.49 o                         
  -2   6  16         63.25         66.16         2.28 o                         
  -1   6  16          2.04          1.22         0.79 o                         
   0   6  16          4.26          3.66         1.26 o                         
   1   6  16          0.27          0.73         0.61 o                         
   2   6  16         90.02         94.65         3.48 o                         
   3   6  16         42.61         47.95         1.97 o                         
  -2   7  16         57.84         62.16         2.15 o                         
  -1   7  16        140.68        140.67         3.66 o                         
   0   7  16         17.53         18.18         1.81 o                         
   1   7  16          2.36          1.25         0.71 o                         
   2   7  16          1.32          2.65         0.73 o                         
  -3   0  17          3.34          2.97         0.86 o                         
  -1   0  17        142.63        128.40         5.86 o                         
   1   0  17         60.38         71.13         4.24 o                         
   3   0  17          5.68          8.02         1.04 o                         
  -4   1  17         11.25         10.50         0.84 o                         
  -3   1  17         16.37         22.11         1.40 o                         
  -2   1  17         60.61         53.18         1.88 o                         
  -1   1  17        308.88        346.19         5.99 o                         
   0   1  17         52.32         52.93         2.56 o                         
   1   1  17         55.07         56.01         2.32 o                         
   2   1  17          4.38          5.00         0.67 o                         
   3   1  17          3.13          2.76         0.59 o                         
   4   1  17         63.20         64.52         2.31 o                         
  -4   2  17         12.49          6.57         0.85 o                         
  -3   2  17          1.48          1.02         0.64 o                         
  -2   2  17        186.35        207.92         5.24 o                         
  -1   2  17          7.10          9.12         1.34 o                         
   0   2  17         77.51         73.35         3.17 o                         
   1   2  17         47.11         47.07         2.12 o                         
   2   2  17          5.02          4.20         0.74 o                         
   3   2  17         33.01         33.35         1.53 o                         
  -4   3  17          0.05          1.17         0.54 o                         
  -3   3  17        114.92        134.40         3.82 o                         
  -2   3  17         14.15         10.68         1.16 o                         
  -1   3  17          9.05          8.03         1.08 o                         
   0   3  17        323.08        347.46         7.08 o                         
   1   3  17         37.33         42.35         1.93 o                         
   2   3  17        105.37        100.33         3.25 o                         
   3   3  17          0.19          0.38         0.54 o                         
  -4   4  17         14.83         14.75         1.02 o                         
  -3   4  17          1.05          2.34         0.66 o                         
  -2   4  17         72.62         84.41         2.99 o                         
  -1   4  17        167.01        176.81         4.65 o                         
   0   4  17         19.84         22.40         1.53 o                         
   1   4  17        265.99        272.20         5.97 o                         
   2   4  17         39.43         33.64         1.75 o                         
   3   4  17         18.55         19.91         1.19 o                         
  -3   5  17         35.03         35.40         1.46 o                         
  -2   5  17         96.36         98.38         3.09 o                         
  -1   5  17          6.52          3.70         0.68 o                         
   0   5  17          0.59          0.86         0.54 o                         
   1   5  17         76.79         75.40         2.54 o                         
   2   5  17        161.79        164.32         3.75 o                         
  -2   6  17         58.16         53.88         4.55 o                         
  -1   6  17         59.43         64.12         1.98 o                         
   0   6  17         23.28         24.77         1.37 o                         
   1   6  17          1.97          2.01         0.46 o                         
  -2   0  18          3.81         10.50         1.47 o                         
   0   0  18          4.57          3.86         0.87 o                         
   2   0  18         11.96         11.86         1.49 o                         
  -3   1  18         13.12         17.35         1.05 o                         
  -2   1  18          1.54          3.95         0.75 o                         
  -1   1  18         11.40         14.63         1.08 o                         
   0   1  18          8.93          6.29         0.70 o                         
   1   1  18         10.94          9.70         0.88 o                         
   2   1  18         15.28         15.95         1.18 o                         
   3   1  18         28.83         36.33         1.76 o                         
  -3   2  18         29.31         30.96         1.88 o                         
  -2   2  18          2.92          4.53         1.00 o                         
  -1   2  18        129.16        125.99         4.22 o                         
   0   2  18         63.52         68.64         3.91 o                         
   1   2  18        167.97        168.05         4.95 o                         
   2   2  18          0.45          0.27         0.74 o                         
  -3   3  18          5.17          6.48         0.94 o                         
  -2   3  18          2.11          4.60         0.93 o                         
  -1   3  18          0.09         -0.02         0.71 o                         
   0   3  18         29.14         24.37         1.29 o                         
   1   3  18          0.68          1.14         0.52 o                         
   2   3  18         66.62         67.81         3.21 o                         
  -2   4  18          2.00          2.59         0.74 o                         
  -1   4  18        120.69        127.94         4.20 o                         
   0   4  18         65.82         70.62         2.40 o                         
   1   4  18         39.97         48.70         1.83 o                         
  -1   5  18          5.15          7.03         0.85 o                         
   0   5  18         95.56         94.23         2.60 o                         
  -1   0  19        167.09        208.65         8.77 o                         
   1   0  19         19.98         20.05         1.30 o                         
  -2   1  19        184.57        223.34        11.55 o                         
  -1   1  19          1.92          1.59         0.43 o                         
   0   1  19          0.83          0.38         1.02 o                         
   1   1  19          8.17          9.11         1.17 o                         
  -1   2  19        115.47        133.32         3.89 o                         
   0   2  19          0.79          0.75         0.49 o                         
                                                                                
