# Supplementary material for: Supramolecular synthons in hydrates and solvates of lamotrigine: a tool for cocrystal design
Source: Acta Crystallogr B Struct Sci Cryst Eng Mater. 2024 May 10;80(Pt 3):193–200. doi: 10.1107/S2052520624002567 (PMC11157341; doi:10.1107/S2052520624002567)
Supplement: Supplementary file 4 [file b-80-00193-LAM_ethanol_form_IIsup4.hkl]

data_LAM_ethanol_form_II                                                            
_shelx_title ' LamPhtETOHaps in C2/c'                                           
_shelx_refln_list_code          4                                               
_shelx_F_calc_maximum      354.40                                               
_exptl_crystal_F_000      1248.00                                               
_reflns_d_resolution_high  0.7828                                               
                                                                                
loop_                                                                           
 _space_group_symop_operation_xyz                                               
 'x, y, z'                                                                      
 '-x, y, -z+1/2'                                                                
 'x+1/2, y+1/2, z'                                                              
 '-x+1/2, y+1/2, -z+1/2'                                                        
 '-x, -y, -z'                                                                   
 'x, -y, z-1/2'                                                                 
 '-x+1/2, -y+1/2, -z'                                                           
 'x+1/2, -y+1/2, z-1/2'                                                         
                                                                                
_cell_length_a    21.2679                                                       
_cell_length_b    10.4499                                                       
_cell_length_c    19.0853                                                       
_cell_angle_alpha  90.000                                                       
_cell_angle_beta  136.662                                                       
_cell_angle_gamma  90.000                                                       
                                                                                
_shelx_F_squared_multiplier     1.000                                           
                                                                                
loop_                                                                           
 _refln_index_h                                                                 
 _refln_index_k                                                                 
 _refln_index_l                                                                 
 _refln_F_squared_calc                                                          
 _refln_F_squared_meas                                                          
 _refln_F_squared_sigma                                                         
 _refln_observed_status                                                         
   4   0   0      10824.47      10270.67        65.27 o                         
   6   0   0       2622.02       2477.07        46.11 o                         
   8   0   0        208.36        259.94        22.26 o                         
  10   0   0       1818.02       1836.44        48.09 o                         
  12   0   0        480.39        423.71        72.52 o                         
  14   0   0         64.43         87.89        33.18 o                         
  16   0   0        197.38        214.03        64.01 o                         
  18   0   0          2.28         20.67        55.35 o                         
   3   1   0       5118.51       5695.32        35.17 o                         
   5   1   0      17596.42      17260.81        78.76 o                         
   7   1   0       2270.42       2321.17        29.96 o                         
   9   1   0       1522.04       1543.72        29.33 o                         
  11   1   0          0.03         -2.05        19.57 o                         
  13   1   0        133.84        153.98        23.63 o                         
  15   1   0        193.31        170.89        33.13 o                         
  17   1   0         74.18         84.98        40.41 o                         
   0   2   0      39569.90      40328.63       755.29 o                         
   2   2   0        250.79        232.06        12.21 o                         
   4   2   0         87.33         78.22         8.57 o                         
   6   2   0        395.09        340.19        11.79 o                         
   8   2   0       9440.14       9669.32        81.95 o                         
  10   2   0        151.94        126.73        17.29 o                         
  12   2   0         35.68         40.40        26.49 o                         
  14   2   0        383.44        340.55        36.94 o                         
  16   2   0         15.08         -5.65        32.62 o                         
  18   2   0         36.55         20.55        43.59 o                         
   1   3   0      13276.09      13778.28        97.86 o                         
   3   3   0       2140.44       1962.63        79.43 o                         
   5   3   0      10270.49      10649.56        75.79 o                         
   7   3   0        302.74        283.99        15.01 o                         
   9   3   0        633.20        596.27        22.25 o                         
  11   3   0        706.05        562.29        37.41 o                         
  13   3   0         37.74         35.75        28.32 o                         
  15   3   0        452.05        383.42        41.90 o                         
  17   3   0         37.33         38.65        33.50 o                         
   0   4   0       2026.90       1974.12        66.94 o                         
   2   4   0       4404.92       4632.61        66.07 o                         
   4   4   0        497.33        430.48        16.56 o                         
   6   4   0          0.12          2.92        17.09 o                         
   8   4   0        151.62        145.17        18.16 o                         
  10   4   0       1861.56       1765.65        52.96 o                         
  12   4   0          6.35          3.30        28.74 o                         
  14   4   0        356.89        340.14        38.71 o                         
  16   4   0          1.10         15.11        37.88 o                         
   1   5   0       2789.90       2535.96        58.87 o                         
   3   5   0         42.88         20.16        15.75 o                         
   5   5   0         51.29         41.53        14.55 o                         
   7   5   0        355.72        292.53        25.18 o                         
   9   5   0       1127.04       1212.30        54.11 o                         
  11   5   0        154.37        115.04        36.95 o                         
  13   5   0        428.59        484.63        50.65 o                         
  15   5   0         39.52         59.19        40.23 o                         
  17   5   0          6.21          2.73        64.66 o                         
   0   6   0       1788.96       1953.14        83.72 o                         
   2   6   0        551.21        546.70        24.99 o                         
   4   6   0          4.96          7.79        16.88 o                         
   6   6   0        432.06        492.36        22.20 o                         
   8   6   0       1530.83       1623.43        62.94 o                         
  10   6   0        656.13        689.46        49.27 o                         
  12   6   0         81.03         87.12        36.47 o                         
  14   6   0         82.54         53.27        66.70 o                         
  16   6   0         60.67        119.89        71.06 o                         
   1   7   0         46.03         24.83        17.17 o                         
   3   7   0       1893.48       1984.85        52.72 o                         
   5   7   0        330.67        358.20        25.26 o                         
   7   7   0         51.70         39.15        23.20 o                         
   9   7   0         46.35         59.31        59.28 o                         
  11   7   0         12.78         17.63        60.07 o                         
  13   7   0         28.83         37.92        69.97 o                         
  15   7   0         28.99         39.82        71.86 o                         
   0   8   0          4.73         -2.52        27.63 o                         
   2   8   0       1233.16       1196.42        46.66 o                         
   4   8   0        564.82        650.11        33.79 o                         
   6   8   0         80.15         90.88        28.46 o                         
   8   8   0        106.81         91.35        37.59 o                         
  10   8   0         21.84         71.77        60.62 o                         
  12   8   0         10.95         11.21        66.63 o                         
  14   8   0          6.63         17.86        78.33 o                         
   1   9   0        663.21        696.48        42.52 o                         
   3   9   0        858.04        879.02        38.79 o                         
   5   9   0          1.71          3.45        25.10 o                         
   7   9   0         40.72         30.03        40.32 o                         
   9   9   0         27.70          2.45        61.88 o                         
  11   9   0          7.38          7.50        69.28 o                         
  13   9   0         63.84         59.25        75.92 o                         
   0  10   0         47.96         41.16        65.27 o                         
   2  10   0          4.56         13.16        31.92 o                         
   4  10   0         14.65         25.80        32.45 o                         
   6  10   0         12.09          8.13        31.43 o                         
   8  10   0         54.03         40.14        42.00 o                         
  10  10   0          6.43         -1.87        72.60 o                         
  12  10   0         22.95          3.93        73.23 o                         
   1  11   0         84.13         71.03        50.38 o                         
   3  11   0         99.19        136.28        42.69 o                         
   5  11   0         11.62         35.16        41.79 o                         
   7  11   0         89.22         92.69        45.30 o                         
   9  11   0         21.31         51.36        69.23 o                         
   0  12   0          2.18         47.31        72.01 o                         
   2  12   0          3.78          6.23        63.99 o                         
   4  12   0         32.85         -0.50        67.13 o                         
   6  12   0        122.47        173.86        71.21 o                         
   8  12   0        127.88        180.16        78.14 o                         
 -19   1   1         18.43         88.40        42.65 o                         
 -17   1   1        172.42        248.00        38.19 o                         
 -15   1   1        139.93        125.54        32.28 o                         
 -13   1   1        323.59        345.83        27.71 o                         
 -11   1   1        295.58        294.70        23.93 o                         
  -9   1   1       1474.49       1675.40        34.63 o                         
  -7   1   1        223.19        190.80         9.42 o                         
  -5   1   1      21946.71      21494.74       166.85 o                         
  -3   1   1       3671.17       3571.47        96.33 o                         
   1   1   1       2572.98       2528.48        46.20 o                         
   3   1   1       3110.45       3249.22        32.43 o                         
   5   1   1       1006.01        849.41        26.58 o                         
   7   1   1        292.63        255.20        11.36 o                         
   9   1   1       5200.59       5133.62        51.32 o                         
  11   1   1      10227.04      10876.47       117.78 o                         
  13   1   1         77.82         74.76        27.77 o                         
  15   1   1         27.57         18.94        31.11 o                         
  17   1   1          4.54         -1.86        41.46 o                         
 -18   2   1         18.42         41.50        31.92 o                         
 -16   2   1         23.15         -1.12        31.72 o                         
 -14   2   1         48.88         36.09        29.22 o                         
 -12   2   1        343.35        377.51        27.01 o                         
 -10   2   1       8421.68       8297.70        51.02 o                         
  -8   2   1       3465.95       3669.05        64.10 o                         
  -6   2   1      11092.36      11037.47        66.34 o                         
  -4   2   1        949.40       1078.09        18.12 o                         
  -2   2   1       1418.88       1372.00        23.03 o                         
   0   2   1       1705.00       1929.46        33.10 o                         
   2   2   1      18445.33      17192.53       930.58 o                         
   4   2   1       8827.07       9012.16        85.40 o                         
   6   2   1         61.23         49.95         9.20 o                         
   8   2   1        261.37        250.47         9.42 o                         
  10   2   1         39.89         28.65        21.11 o                         
  12   2   1        279.89        234.26        31.99 o                         
  14   2   1        467.15        540.40        42.74 o                         
  16   2   1         69.58         80.85        34.07 o                         
 -17   3   1         37.69         54.21        35.18 o                         
 -15   3   1        199.81        212.32        36.08 o                         
 -13   3   1        110.29        100.90        30.44 o                         
 -11   3   1       4696.18       4856.54        78.97 o                         
  -9   3   1         63.80        123.39        23.28 o                         
  -7   3   1       1042.17       1082.71        22.61 o                         
  -5   3   1       5237.40       4973.82        41.59 o                         
  -3   3   1       3297.04       3011.97        33.39 o                         
  -1   3   1         49.63         37.66        14.61 o                         
   1   3   1        300.39        310.72        16.03 o                         
   3   3   1      19392.89      19426.80       103.75 o                         
   5   3   1        831.66        794.94        18.72 o                         
   7   3   1         13.15         19.26         9.44 o                         
   9   3   1        834.72        824.29        29.69 o                         
  11   3   1         86.11         81.15        24.84 o                         
  13   3   1        111.02         78.14        30.14 o                         
  15   3   1          0.01          5.23        31.83 o                         
  17   3   1          0.05         -7.68        38.83 o                         
 -18   4   1         56.14         79.31        34.67 o                         
 -16   4   1         19.29         -6.44        32.44 o                         
 -14   4   1        308.08        331.83        38.22 o                         
 -12   4   1       3937.69       4014.46        78.51 o                         
 -10   4   1        862.76        763.47        38.19 o                         
  -8   4   1        378.82        387.94        18.93 o                         
  -6   4   1          1.04          7.01        14.10 o                         
  -4   4   1         63.07         25.26        13.79 o                         
  -2   4   1       2917.69       2585.25        33.28 o                         
   0   4   1        969.41        921.70        25.04 o                         
   2   4   1       1992.29       2113.93        38.01 o                         
   4   4   1       4127.18       4204.01        47.52 o                         
   6   4   1        573.97        559.99        20.18 o                         
   8   4   1         60.21         43.17        15.19 o                         
  10   4   1       1351.93       1221.05        46.29 o                         
  12   4   1        150.45        103.83        35.98 o                         
  14   4   1        293.99        307.59        45.89 o                         
  16   4   1         42.00         75.48        40.61 o                         
 -17   5   1          6.13          7.12        40.02 o                         
 -15   5   1        481.01        511.34        54.58 o                         
 -13   5   1        974.92        958.93        91.51 o                         
 -11   5   1        361.61        333.57        42.47 o                         
  -9   5   1        173.96        155.74        24.02 o                         
  -7   5   1       1851.42       1924.12        35.43 o                         
  -5   5   1       3704.92       3721.56        44.05 o                         
  -3   5   1       6184.70       6353.59        71.38 o                         
  -1   5   1       1923.37       2091.57        40.95 o                         
   1   5   1        776.84        846.59        51.39 o                         
   3   5   1       1234.40       1199.32        28.00 o                         
   5   5   1       8626.70       8829.99        57.16 o                         
   7   5   1        331.57        355.29        20.12 o                         
   9   5   1         47.23         38.87        30.44 o                         
  11   5   1        153.63        189.73        38.47 o                         
  13   5   1          5.47        -18.13        36.26 o                         
  15   5   1         35.11         28.09        67.40 o                         
 -16   6   1         12.46          6.96        71.03 o                         
 -14   6   1          4.32          7.05        37.88 o                         
 -12   6   1        841.60        824.34        56.14 o                         
 -10   6   1        318.35        348.54        41.41 o                         
  -8   6   1         63.09         30.74        19.55 o                         
  -6   6   1        387.63        377.62        21.38 o                         
  -4   6   1       1836.88       1751.81        37.85 o                         
  -2   6   1          0.17         -3.01        16.20 o                         
   0   6   1       1744.87       1618.20        47.47 o                         
   2   6   1          6.34         17.57        13.32 o                         
   4   6   1       1291.06       1328.02        31.94 o                         
   6   6   1         77.21         62.82        20.21 o                         
   8   6   1         69.76         41.89        22.71 o                         
  10   6   1         19.39        -11.77        57.76 o                         
  12   6   1         12.17          8.31        57.23 o                         
  14   6   1        109.64        129.23        68.34 o                         
 -15   7   1        161.53        133.15        75.24 o                         
 -13   7   1        112.02        160.77        73.87 o                         
 -11   7   1          3.26         10.81        64.08 o                         
  -9   7   1        940.69        970.79        42.96 o                         
  -7   7   1        995.58       1006.06        34.10 o                         
  -5   7   1       1410.28       1463.91        40.03 o                         
  -3   7   1         40.53         63.04        19.41 o                         
  -1   7   1          3.91          8.55        21.19 o                         
   1   7   1        331.46        267.47        24.37 o                         
   3   7   1       1329.32       1356.58        34.42 o                         
   5   7   1          0.92          4.22        25.74 o                         
   7   7   1         32.36         35.20        33.23 o                         
   9   7   1         19.25          4.50        58.93 o                         
  11   7   1        265.07        238.81        79.59 o                         
  13   7   1        425.43        395.25        85.66 o                         
  15   7   1         11.20        -21.81        71.29 o                         
 -14   8   1          5.17          2.55        72.99 o                         
 -12   8   1          0.41         26.94        66.73 o                         
 -10   8   1         67.99         72.00        61.33 o                         
  -8   8   1         84.94         63.16        29.42 o                         
  -6   8   1       1148.76       1139.39        52.47 o                         
  -4   8   1         97.37         78.94        23.67 o                         
  -2   8   1        194.42        198.43        23.39 o                         
   0   8   1        188.45        168.22        27.31 o                         
   2   8   1          0.01          1.67        22.89 o                         
   4   8   1         32.39         14.97        27.00 o                         
   6   8   1         32.49         61.79        30.62 o                         
   8   8   1        385.96        336.82        45.53 o                         
  10   8   1          8.71         15.41        65.01 o                         
  12   8   1        305.70        451.42        85.38 o                         
  14   8   1        140.99        184.45        88.01 o                         
 -13   9   1        104.72        106.25        73.56 o                         
 -11   9   1        220.83        229.46        74.79 o                         
  -9   9   1          0.36          3.25        60.44 o                         
  -7   9   1        176.64        206.70        38.37 o                         
  -5   9   1        101.45         92.47        25.82 o                         
  -3   9   1          1.07          0.96        30.31 o                         
  -1   9   1         32.45         34.65        21.97 o                         
   1   9   1         47.93         37.78        24.58 o                         
   3   9   1          5.20         -4.05        28.58 o                         
   5   9   1          2.31         -0.48        29.33 o                         
   7   9   1          0.02         15.55        37.41 o                         
   9   9   1          2.69        -33.36        66.73 o                         
  11   9   1        118.47         92.95        74.07 o                         
 -12  10   1          0.40         -0.60        75.32 o                         
 -10  10   1         72.51         68.21        71.86 o                         
  -8  10   1          0.83         -9.43        66.89 o                         
  -6  10   1          7.15         -3.61        33.68 o                         
  -4  10   1        125.88        118.90        34.65 o                         
  -2  10   1         73.69         99.06        47.21 o                         
   0  10   1          9.15          2.32        45.92 o                         
   2  10   1         11.97          3.58        39.10 o                         
   4  10   1         25.72         15.11        31.51 o                         
   6  10   1         23.50         70.33        30.77 o                         
   8  10   1        164.38        134.20        69.05 o                         
  10  10   1          0.31        -24.89        66.45 o                         
 -11  11   1         28.57         28.58        65.90 o                         
  -9  11   1        106.86         98.73        69.04 o                         
  -7  11   1         13.14         32.51        61.57 o                         
  -5  11   1         39.39         30.61        39.97 o                         
  -3  11   1          4.39         19.94        45.84 o                         
  -1  11   1         19.02         44.68        66.72 o                         
   1  11   1          4.74         -4.97        66.31 o                         
   3  11   1        132.52        149.61        44.11 o                         
   5  11   1         42.95         15.83        46.58 o                         
   7  11   1         16.91          5.18        46.13 o                         
   9  11   1          0.05         31.15        75.88 o                         
  -8  12   1          0.28         19.18        66.25 o                         
  -6  12   1          6.48        -21.03        60.28 o                         
  -2  12   1         62.34         54.53        72.10 o                         
   0  12   1         44.05         26.58        75.13 o                         
   2  12   1          4.71         -2.17        72.21 o                         
   4  12   1         12.71         20.62        43.61 o                         
   6  12   1          9.14         16.83        45.21 o                         
  -1  13   1          0.06        -21.27        79.22 o                         
   1  13   1         72.96         97.79        76.11 o                         
   3  13   1         42.18         99.47        73.74 o                         
 -20   0   2         10.41        -31.14        62.29 o                         
 -18   0   2        114.32        145.79        59.43 o                         
 -16   0   2        908.47        983.40        59.63 o                         
 -14   0   2        224.89        244.91        37.52 o                         
 -12   0   2        261.89        286.15        34.77 o                         
 -10   0   2         49.07         27.75        24.90 o                         
  -8   0   2       1837.55       2396.88        40.07 o                         
  -6   0   2      21525.34      21642.96       220.90 o                         
  -4   0   2      10800.84      11519.25        52.56 o                         
   0   0   2      47943.36      49823.32       637.47 o                         
   2   0   2      10179.39      10037.12        51.56 o                         
   4   0   2      21470.98      20886.06        92.11 o                         
   6   0   2       2073.76       1766.86       110.65 o                         
   8   0   2       1930.64       1825.76        46.21 o                         
  10   0   2       1979.00       1895.52        54.03 o                         
  12   0   2        600.11        637.92        54.00 o                         
  14   0   2        341.05        351.50        71.20 o                         
  16   0   2         13.46         15.18        54.60 o                         
 -19   1   2          0.43        -21.01        42.01 o                         
 -17   1   2          3.52          4.85        30.68 o                         
 -15   1   2          9.59          1.82        24.10 o                         
 -13   1   2       1402.39       1439.08        41.22 o                         
 -11   1   2         38.78         24.39        19.05 o                         
  -9   1   2       4442.03       4581.69       169.13 o                         
  -7   1   2       1370.44       1428.49        21.18 o                         
  -5   1   2       1036.37        965.59        17.48 o                         
  -3   1   2       5938.06       5311.48        66.10 o                         
   1   1   2      17203.08      16630.21       464.71 o                         
   3   1   2       3348.38       3126.73        24.01 o                         
   5   1   2          2.16          3.48         5.39 o                         
   7   1   2       1715.60       1654.80        20.33 o                         
   9   1   2       3532.09       3618.91        54.87 o                         
  11   1   2        656.81        634.55        31.56 o                         
  13   1   2         46.20         25.00        23.82 o                         
  15   1   2          8.77          1.39        39.77 o                         
 -18   2   2         28.34         33.94        33.45 o                         
 -16   2   2        123.16         80.62        33.49 o                         
 -14   2   2        579.60        534.53        39.69 o                         
 -12   2   2         62.49         50.95        20.56 o                         
 -10   2   2        114.05         84.29        12.29 o                         
  -8   2   2        258.10        236.55        11.98 o                         
  -6   2   2       8795.82       8993.98        57.87 o                         
  -4   2   2        420.82        417.87        17.50 o                         
  -2   2   2      31012.34      30918.08      1384.37 o                         
   0   2   2      55868.94      60796.09      1023.34 o                         
   2   2   2        313.95        376.49        13.04 o                         
   4   2   2       1439.63       1294.47        22.99 o                         
   6   2   2       1464.76       1475.13        17.88 o                         
   8   2   2          0.14          4.27        13.53 o                         
  10   2   2        103.77        117.95        23.20 o                         
  12   2   2         45.76         63.16        23.34 o                         
  14   2   2         34.40         66.57        30.93 o                         
  16   2   2         20.96         78.86        54.57 o                         
 -19   3   2         80.62         68.97        37.97 o                         
 -17   3   2        176.36        229.88        38.03 o                         
 -15   3   2        128.41        156.85        34.64 o                         
 -13   3   2       2027.56       2051.87        59.94 o                         
 -11   3   2       1090.41       1008.96        41.31 o                         
  -9   3   2       2180.38       2341.98        38.80 o                         
  -7   3   2          3.99          7.09        13.53 o                         
  -5   3   2       3772.49       3811.61        60.43 o                         
  -3   3   2       2178.17       2360.26        32.18 o                         
  -1   3   2     125601.22     126861.46      2533.88 o                         
   1   3   2       6867.75       6965.10        67.59 o                         
   3   3   2       3709.00       3681.24        64.32 o                         
   5   3   2        841.68        789.79        21.45 o                         
   7   3   2        192.85        150.48        13.20 o                         
   9   3   2       1338.05       1432.53        37.82 o                         
  11   3   2        616.18        536.69        31.00 o                         
  13   3   2         82.46         65.47        35.81 o                         
  15   3   2         60.25        115.92        42.40 o                         
 -18   4   2         15.93          1.19        33.46 o                         
 -16   4   2         57.84         46.63        33.21 o                         
 -14   4   2       1152.32       1111.65        51.81 o                         
 -12   4   2       1121.57       1140.29        46.96 o                         
 -10   4   2        189.55        156.01        19.63 o                         
  -8   4   2        194.90        158.51        17.39 o                         
  -6   4   2       3828.03       3732.23        66.93 o                         
  -4   4   2       1935.12       1949.39        33.35 o                         
  -2   4   2        110.58         78.35        12.10 o                         
   0   4   2        530.48        699.61        24.33 o                         
   2   4   2       1740.46       1743.81        23.48 o                         
   4   4   2       7787.10       7606.02       103.27 o                         
   6   4   2         63.06         73.52        14.45 o                         
   8   4   2        998.53       1043.35        29.33 o                         
  10   4   2        549.51        536.60        32.38 o                         
  12   4   2        257.56        259.35        41.02 o                         
  14   4   2         13.30         56.01        36.11 o                         
  16   4   2         67.28        170.21        67.36 o                         
 -17   5   2         33.57         14.13        35.14 o                         
 -15   5   2        162.00        144.36        34.41 o                         
 -13   5   2         23.54         36.01        29.26 o                         
 -11   5   2        506.51        405.06        35.94 o                         
  -9   5   2       1690.59       1724.31        37.01 o                         
  -7   5   2        645.52        565.41        24.45 o                         
  -5   5   2       5015.15       4930.51        64.97 o                         
  -3   5   2       1006.43        949.06        25.18 o                         
  -1   5   2       4120.25       4374.61       142.43 o                         
   1   5   2          7.61          2.59        10.64 o                         
   3   5   2         20.41         32.93        11.38 o                         
   5   5   2         23.09         31.64        13.18 o                         
   7   5   2        944.72       1000.68        28.28 o                         
   9   5   2        145.38        171.63        25.13 o                         
  11   5   2          0.98          4.13        32.66 o                         
  13   5   2          0.04         -0.45        60.58 o                         
  15   5   2         11.17         80.16        64.30 o                         
 -18   6   2          2.21         26.44        70.95 o                         
 -16   6   2        358.79        346.92        52.35 o                         
 -14   6   2         23.30         21.11        39.97 o                         
 -12   6   2          7.06        -18.20        36.39 o                         
 -10   6   2        183.80        176.71        29.20 o                         
  -8   6   2         54.75         45.50        20.32 o                         
  -6   6   2        449.11        443.19        30.99 o                         
  -4   6   2       8350.27       8559.00        73.23 o                         
  -2   6   2         28.27         16.61        14.60 o                         
   0   6   2        368.32        335.47        22.61 o                         
   2   6   2        465.12        439.76        21.67 o                         
   4   6   2       2556.25       2509.17        44.26 o                         
   6   6   2        240.80        209.16        21.11 o                         
   8   6   2        114.14         85.73        59.10 o                         
  10   6   2         32.72         48.64        62.35 o                         
  12   6   2        107.58        150.53        65.15 o                         
  14   6   2        130.93        126.96        70.43 o                         
 -17   7   2         25.24         16.41        73.91 o                         
 -15   7   2        298.77        333.19        78.01 o                         
 -13   7   2         10.59         -0.04        40.29 o                         
 -11   7   2          0.14         29.04        37.62 o                         
  -9   7   2        107.60         88.45        28.45 o                         
  -7   7   2         86.72         61.56        25.07 o                         
  -5   7   2          8.13         10.19        19.62 o                         
  -3   7   2        492.62        476.29        24.93 o                         
  -1   7   2        583.23        564.26        31.15 o                         
   1   7   2        683.30        671.58        66.64 o                         
   3   7   2          4.64         -9.59        30.19 o                         
   5   7   2          1.30          0.30        26.95 o                         
   7   7   2          2.48         17.96        33.92 o                         
   9   7   2        292.87        229.38        71.44 o                         
  11   7   2          1.10         19.75        65.87 o                         
  13   7   2          0.09         -9.10        71.41 o                         
 -16   8   2          0.01         39.76        69.13 o                         
 -14   8   2         54.68         55.08        66.00 o                         
 -12   8   2          1.12        -15.10        65.48 o                         
 -10   8   2         59.34         72.22        37.85 o                         
  -8   8   2         65.77         35.83        28.71 o                         
  -6   8   2         66.97         57.88        29.55 o                         
  -4   8   2       1120.58       1195.51        44.93 o                         
  -2   8   2        682.26        737.46        38.83 o                         
   0   8   2        597.45        571.23        71.40 o                         
   2   8   2        416.48        451.43        44.29 o                         
   4   8   2         30.61         40.36        28.13 o                         
   6   8   2        236.38        173.99        34.09 o                         
   8   8   2        105.14        153.31        69.75 o                         
  10   8   2         19.96          1.50        74.71 o                         
  12   8   2          6.02         31.02        68.83 o                         
 -15   9   2          2.55          4.56        74.18 o                         
 -13   9   2          2.86        -19.77        75.60 o                         
 -11   9   2        119.52         76.24        66.44 o                         
  -9   9   2        698.28        746.66        59.49 o                         
  -7   9   2        108.28        150.76        73.58 o                         
  -5   9   2        229.44        229.06        35.88 o                         
  -3   9   2        384.13        362.17        58.35 o                         
  -1   9   2          2.34         -2.65        62.18 o                         
   1   9   2        434.92        479.13        37.67 o                         
   3   9   2         16.44         33.00        28.49 o                         
   5   9   2        346.91        372.49        40.32 o                         
   7   9   2        121.65        159.22        44.68 o                         
   9   9   2         27.34         37.44        64.25 o                         
  11   9   2          2.01         -6.40        71.64 o                         
 -12  10   2          9.93         44.46        74.21 o                         
 -10  10   2          5.96          5.33        66.71 o                         
  -8  10   2        155.03        144.09        45.49 o                         
  -6  10   2         24.11         37.14        40.94 o                         
  -4  10   2        124.13        172.49        40.69 o                         
  -2  10   2         85.79         67.60        66.39 o                         
   0  10   2         45.54         80.94        36.93 o                         
   2  10   2        107.96        164.89        33.60 o                         
   4  10   2         15.90          5.35        32.41 o                         
   6  10   2          6.94         12.16        34.35 o                         
   8  10   2          9.44         -5.49        67.48 o                         
  10  10   2          1.25         40.83        67.81 o                         
 -11  11   2          2.14        -36.18        72.35 o                         
  -9  11   2         50.25         49.00        66.22 o                         
  -7  11   2          7.81         34.00        43.89 o                         
  -5  11   2          8.08         29.51        40.45 o                         
  -3  11   2         38.72         43.79        70.26 o                         
  -1  11   2          2.99         -5.60        68.15 o                         
   1  11   2        112.18        112.16        41.56 o                         
   3  11   2         31.98         36.77        43.72 o                         
   5  11   2         14.43         -7.10        36.08 o                         
   7  11   2         28.95          3.45        74.60 o                         
  -8  12   2         27.64         48.27        58.44 o                         
  -6  12   2          2.59         -9.70        72.95 o                         
  -4  12   2         26.00         81.87        69.78 o                         
  -2  12   2         17.06         36.16        72.50 o                         
   0  12   2         33.34         61.13        74.61 o                         
   2  12   2         30.36         11.28        69.13 o                         
   4  12   2          3.01        -24.02        48.05 o                         
   6  12   2        164.04        193.71        53.59 o                         
  -5  13   2          0.24        -13.12        78.87 o                         
  -3  13   2          0.25         -4.37        76.33 o                         
  -1  13   2         53.77         16.97        75.14 o                         
   1  13   2         10.49         40.77        80.09 o                         
 -19   1   3         10.60         31.20        33.05 o                         
 -17   1   3          0.75         14.89        31.94 o                         
 -15   1   3        140.77        139.27        26.66 o                         
 -13   1   3        927.96        923.36        34.75 o                         
 -11   1   3       5486.88       5196.57        52.38 o                         
  -9   1   3      11614.25      13149.67       127.28 o                         
  -7   1   3       6692.57       6550.12        73.57 o                         
  -5   1   3        977.30        941.48        19.05 o                         
  -3   1   3       5544.47       5053.46        38.70 o                         
  -1   1   3       8121.90       7798.31       111.78 o                         
   1   1   3         13.14         15.00         8.88 o                         
   3   1   3       2382.36       2066.48        21.09 o                         
   5   1   3       1041.62       1104.95        14.23 o                         
   7   1   3        453.56        477.59        16.46 o                         
   9   1   3       6862.60       6928.43        85.26 o                         
  11   1   3       1213.15       1251.08        40.44 o                         
  13   1   3       1016.66       1267.45        45.21 o                         
  15   1   3         37.63         46.76        41.18 o                         
 -20   2   3          0.00        -15.21        36.61 o                         
 -18   2   3        183.15        214.24        38.14 o                         
 -16   2   3        780.70        833.09        53.86 o                         
 -14   2   3        574.60        570.75        32.31 o                         
 -12   2   3        160.30        149.43        23.13 o                         
 -10   2   3       1938.61       1942.92        25.44 o                         
  -8   2   3       4925.90       4979.16        76.51 o                         
  -6   2   3      18057.35      17408.39       280.78 o                         
  -4   2   3      10127.13       9244.47       979.31 o                         
  -2   2   3      89272.69      83472.97       968.33 o                         
   2   2   3      11182.41      11717.31        61.97 o                         
   4   2   3      11776.16      11803.72        73.05 o                         
   6   2   3        110.14        132.65         9.59 o                         
   8   2   3       1195.60       1232.56        34.78 o                         
  10   2   3       1187.49       1264.20        39.39 o                         
  12   2   3        262.46        278.41        28.45 o                         
  14   2   3         65.68         75.64        38.26 o                         
 -19   3   3         37.81         87.07        35.54 o                         
 -17   3   3         27.93         42.83        34.18 o                         
 -15   3   3        772.67        824.69        47.23 o                         
 -13   3   3         37.80         36.35        27.85 o                         
 -11   3   3       2629.49       2686.24        36.66 o                         
  -9   3   3         10.80         11.46        12.50 o                         
  -7   3   3         25.32         43.63        14.03 o                         
  -5   3   3       9962.49       9876.75        69.32 o                         
  -3   3   3       8504.68       8987.42       210.12 o                         
  -1   3   3      47160.60      48925.24      1138.35 o                         
   1   3   3       3742.25       4027.88       175.49 o                         
   3   3   3       1999.26       1950.21        35.11 o                         
   5   3   3        823.71        915.90        19.23 o                         
   7   3   3        651.20        644.74        26.13 o                         
   9   3   3        691.70        617.99        36.99 o                         
  11   3   3         25.88         37.49        25.22 o                         
  13   3   3         85.72        104.06        32.19 o                         
  15   3   3          7.00          0.37        39.39 o                         
 -20   4   3         38.19         29.77        37.41 o                         
 -18   4   3         12.77         -2.28        34.83 o                         
 -16   4   3         18.79         20.82        32.37 o                         
 -14   4   3       1668.97       1640.49        57.64 o                         
 -12   4   3        339.10        305.03        33.03 o                         
 -10   4   3       3285.20       3146.86        49.08 o                         
  -8   4   3       2429.04       2336.52        37.32 o                         
  -6   4   3       4302.85       4623.26        56.22 o                         
  -4   4   3        180.92        133.41        23.06 o                         
  -2   4   3        569.88        635.57        27.51 o                         
   0   4   3       2763.90       2893.15        82.86 o                         
   2   4   3       2591.84       2831.78        31.03 o                         
   4   4   3        189.06        193.40        15.48 o                         
   6   4   3       2077.77       2061.31        34.21 o                         
   8   4   3        279.02        217.75        25.46 o                         
  10   4   3        880.87       1011.84        42.11 o                         
  12   4   3        251.80        226.07        32.46 o                         
  14   4   3          1.72         36.56        65.07 o                         
 -19   5   3          2.48         12.73        38.06 o                         
 -17   5   3         32.70          6.85        35.82 o                         
 -15   5   3        102.83        113.89        34.18 o                         
 -13   5   3        252.03        200.99        34.64 o                         
 -11   5   3       4013.99       4434.28        63.36 o                         
  -9   5   3        275.03        252.04        22.01 o                         
  -7   5   3       1784.73       1648.55        73.96 o                         
  -5   5   3         60.44         40.87        24.34 o                         
  -3   5   3        199.44        222.45        16.87 o                         
  -1   5   3       4943.86       4981.40       137.91 o                         
   1   5   3        459.27        400.11        15.17 o                         
   3   5   3         74.13         51.45        11.89 o                         
   5   5   3          9.04          5.46        13.99 o                         
   7   5   3        920.01        857.22        32.80 o                         
   9   5   3          1.29          3.44        27.73 o                         
  11   5   3         39.89         45.23        32.85 o                         
  13   5   3         95.53         80.24        69.33 o                         
 -18   6   3          1.57         17.31        43.89 o                         
 -16   6   3        268.36        230.49        50.13 o                         
 -14   6   3        275.50        296.33        56.34 o                         
 -12   6   3       2899.89       3019.92        67.67 o                         
 -10   6   3        518.02        599.89        34.43 o                         
  -8   6   3         11.56          5.37        27.21 o                         
  -6   6   3       4502.02       4607.42        99.15 o                         
  -4   6   3        743.93        714.07        27.83 o                         
  -2   6   3        617.31        570.66        22.39 o                         
   0   6   3       4408.90       4448.88       105.02 o                         
   2   6   3       1371.10       1442.82        30.68 o                         
   4   6   3          0.31         10.95        21.85 o                         
   6   6   3         34.18         13.89        23.05 o                         
   8   6   3          1.78          5.90        39.25 o                         
  10   6   3          1.77         -9.78        60.55 o                         
  12   6   3         16.27         20.34        63.41 o                         
  14   6   3         52.35         49.20        68.04 o                         
 -17   7   3          4.96         20.74        77.87 o                         
 -15   7   3        246.25        260.20        53.98 o                         
 -13   7   3         22.11          3.66        43.01 o                         
 -11   7   3        148.07        114.86        29.05 o                         
  -9   7   3        239.16        256.93        31.86 o                         
  -7   7   3        514.11        463.05        43.47 o                         
  -5   7   3        435.06        493.35        41.22 o                         
  -3   7   3       1509.55       1592.07        45.03 o                         
  -1   7   3         24.07         21.61        22.37 o                         
   1   7   3          3.49          1.07        30.21 o                         
   3   7   3         41.80         28.95        23.00 o                         
   5   7   3        134.15        117.77        28.62 o                         
   7   7   3        792.15        755.86        55.78 o                         
   9   7   3         20.31          9.52        62.61 o                         
  11   7   3          0.02         -0.78        74.33 o                         
  13   7   3         15.37         -4.98        69.29 o                         
 -16   8   3          3.61        -35.32        70.64 o                         
 -14   8   3        526.30        688.95        97.69 o                         
 -12   8   3        540.53        475.81        52.14 o                         
 -10   8   3        323.75        296.27        34.06 o                         
  -8   8   3        254.81        291.94        38.58 o                         
  -6   8   3        800.22        822.27        91.63 o                         
  -4   8   3        294.43        284.23        38.24 o                         
  -2   8   3         71.36         91.51        28.49 o                         
   0   8   3         21.18         29.77        54.46 o                         
   2   8   3        447.76        487.01        47.09 o                         
   4   8   3        331.51        261.36        42.10 o                         
   6   8   3          2.30          1.94        30.92 o                         
   8   8   3        125.34         83.61        67.71 o                         
  10   8   3         43.74         40.49        72.89 o                         
  12   8   3        179.72        218.43        85.34 o                         
 -15   9   3         14.78         89.12        78.13 o                         
 -13   9   3         11.28        -25.31        71.79 o                         
 -11   9   3        443.55        439.08        54.49 o                         
  -9   9   3          1.20         -4.95        41.33 o                         
  -7   9   3        254.07        209.37        43.35 o                         
  -5   9   3        166.92        171.24        39.91 o                         
  -3   9   3         12.11         21.02        31.12 o                         
  -1   9   3         60.13         81.41        62.15 o                         
   1   9   3          0.00          9.55        37.10 o                         
   3   9   3          3.17          5.15        31.69 o                         
   5   9   3         59.10         48.75        33.57 o                         
   7   9   3          0.01         30.58        67.19 o                         
   9   9   3          7.31         -1.05        66.34 o                         
  11   9   3          2.78         26.26        77.45 o                         
 -14  10   3         87.69        107.52        77.60 o                         
 -12  10   3        108.93        114.28        76.11 o                         
 -10  10   3        495.40        545.40        58.79 o                         
  -8  10   3        178.31        175.81        47.24 o                         
  -6  10   3         28.53         18.25        38.96 o                         
  -4  10   3          0.12         33.09        62.85 o                         
  -2  10   3        124.26        124.05        67.48 o                         
   0  10   3        287.41        290.34        47.11 o                         
   2  10   3        305.59        395.16        51.81 o                         
   4  10   3          9.20         15.89        34.16 o                         
   6  10   3         15.30         11.18        35.98 o                         
   8  10   3         59.13         75.26        71.85 o                         
 -11  11   3        187.53        153.22        72.62 o                         
  -9  11   3         71.79         51.79        45.94 o                         
  -7  11   3          6.79        -21.27        42.53 o                         
  -5  11   3        138.08        163.47        73.11 o                         
  -3  11   3         65.46         40.40        73.10 o                         
  -1  11   3         25.77        -15.00        70.99 o                         
   1  11   3         15.95         21.37        42.75 o                         
   3  11   3        116.91         96.65        35.89 o                         
   5  11   3          1.31         19.61        37.52 o                         
   7  11   3        104.58        113.46        74.69 o                         
 -10  12   3         30.77         39.29        66.81 o                         
  -8  12   3         14.87         21.59        43.20 o                         
  -6  12   3         17.41         11.39        69.05 o                         
  -4  12   3         11.16          1.71        71.52 o                         
  -2  12   3        122.64        184.20        78.57 o                         
   0  12   3          0.00        -27.08        76.58 o                         
   2  12   3          0.79        -10.09        59.50 o                         
   4  12   3          0.51        -21.79        48.01 o                         
  -5  13   3          8.67        -42.74        85.48 o                         
  -3  13   3          9.72        -13.72        77.33 o                         
  -1  13   3         11.20         12.65        73.69 o                         
   1  13   3         11.69          0.19        77.01 o                         
 -20   0   4        158.10         93.16        66.68 o                         
 -18   0   4        116.63        132.88        42.76 o                         
 -16   0   4       1985.02       2095.98        78.03 o                         
 -14   0   4        136.73        116.90        34.29 o                         
 -12   0   4       6326.43       6165.28       117.55 o                         
 -10   0   4       1408.45       1254.71        60.55 o                         
  -8   0   4         43.54         12.74        13.98 o                         
  -6   0   4       9035.03       9649.41       112.03 o                         
  -4   0   4       1760.34       1772.56        31.86 o                         
  -2   0   4       3748.91       3615.37       158.88 o                         
   0   0   4      22562.96      22418.05       190.94 o                         
   2   0   4      14003.28      14400.41        61.87 o                         
   4   0   4       1915.82       1846.77        24.70 o                         
   6   0   4        417.68        394.33        23.70 o                         
   8   0   4        495.78        513.52        34.51 o                         
  10   0   4         33.96         42.07        26.81 o                         
  12   0   4         95.06         58.78        42.64 o                         
  14   0   4         70.91         79.25        46.02 o                         
 -21   1   4         67.63         76.53        55.31 o                         
 -19   1   4         21.56         29.48        32.97 o                         
 -17   1   4        155.23        134.63        30.06 o                         
 -15   1   4         27.21         19.32        25.91 o                         
 -13   1   4          0.06         -0.11        22.94 o                         
 -11   1   4       3424.23       3279.38        55.30 o                         
  -9   1   4       1655.01       1616.68        26.84 o                         
  -7   1   4      13583.87      13250.99        64.26 o                         
  -5   1   4        363.93        362.85        15.43 o                         
  -3   1   4      19755.93      20498.17       256.87 o                         
  -1   1   4       6840.48       6757.16        64.05 o                         
   1   1   4       5413.62       5710.90        93.34 o                         
   3   1   4       4422.18       4615.15        30.77 o                         
   5   1   4         13.52         17.54         7.30 o                         
   7   1   4        213.46        223.45        18.15 o                         
   9   1   4        529.94        561.51        30.14 o                         
  11   1   4         58.48         63.08        23.73 o                         
  13   1   4         20.58         37.43        35.63 o                         
  15   1   4          8.53         19.25        58.27 o                         
 -20   2   4        147.91        181.20        39.30 o                         
 -18   2   4        248.14        145.63        36.64 o                         
 -16   2   4          1.11         10.77        31.28 o                         
 -14   2   4         95.35         85.73        25.24 o                         
 -12   2   4        395.37        339.73        21.32 o                         
 -10   2   4       1610.87       1645.33        26.15 o                         
  -8   2   4       4338.89       4219.67        38.85 o                         
  -6   2   4        974.08        860.38        18.21 o                         
  -4   2   4      19293.49      19189.51       423.30 o                         
  -2   2   4       4617.80       4821.23        83.10 o                         
   0   2   4      11989.00      13125.28       166.99 o                         
   2   2   4       2155.89       2308.20        28.82 o                         
   4   2   4          1.18          0.74        10.60 o                         
   6   2   4       1443.19       1352.79        23.13 o                         
   8   2   4        984.21        942.79        36.82 o                         
  10   2   4        144.12        139.57        27.51 o                         
  12   2   4         23.91         15.46        27.76 o                         
  14   2   4          0.01         -9.38        53.59 o                         
 -21   3   4         27.49         46.10        36.69 o                         
 -19   3   4          0.01         -3.35        34.16 o                         
 -17   3   4       1871.86       1953.21        66.52 o                         
 -15   3   4        587.56        595.71        42.31 o                         
 -13   3   4        219.66        196.37        31.32 o                         
 -11   3   4       1464.82       1475.99        24.52 o                         
  -9   3   4          7.06         12.11        12.57 o                         
  -7   3   4       5988.51       6294.89        67.38 o                         
  -5   3   4        393.84        338.22        16.98 o                         
  -3   3   4      23587.46      23453.22       972.35 o                         
  -1   3   4        107.73         51.95        29.50 o                         
   1   3   4       7347.30       7098.39       130.39 o                         
   3   3   4      12360.20      12797.71       148.76 o                         
   5   3   4        442.65        415.53        15.95 o                         
   7   3   4        182.31        147.29        22.98 o                         
   9   3   4        134.10        157.47        26.64 o                         
  11   3   4         81.75         79.50        27.31 o                         
  13   3   4        258.79        310.19        36.48 o                         
 -20   4   4         16.65         33.29        37.35 o                         
 -18   4   4         40.39         60.75        34.62 o                         
 -16   4   4         10.79         30.13        32.50 o                         
 -14   4   4        787.49        778.89        44.50 o                         
 -12   4   4        292.20        256.04        19.57 o                         
 -10   4   4        121.02        103.14        16.54 o                         
  -8   4   4         24.92         38.97        16.98 o                         
  -6   4   4       1765.34       1600.20        34.13 o                         
  -4   4   4          1.87         40.09        20.70 o                         
  -2   4   4       3365.65       3204.58       173.50 o                         
   0   4   4       6418.59       7133.76       114.93 o                         
   2   4   4        230.93        232.81        14.41 o                         
   4   4   4        765.44        732.16        20.54 o                         
   6   4   4        146.42        118.76        15.79 o                         
   8   4   4        615.29        603.75        34.00 o                         
  10   4   4        107.13         84.61        25.39 o                         
  12   4   4         25.35         59.12        35.31 o                         
  14   4   4         22.52          0.33        63.77 o                         
 -19   5   4         13.54         30.58        35.29 o                         
 -17   5   4        238.29        198.49        38.01 o                         
 -15   5   4        385.18        456.92        41.49 o                         
 -13   5   4        601.34        638.74        45.37 o                         
 -11   5   4         38.38         32.35        20.16 o                         
  -9   5   4        149.33        176.88        22.35 o                         
  -7   5   4        387.81        455.02        53.99 o                         
  -5   5   4        270.18        232.26        28.95 o                         
  -3   5   4       6471.74       6507.79       425.13 o                         
  -1   5   4       1981.38       1860.75        80.92 o                         
   1   5   4       5585.82       5667.21       112.33 o                         
   3   5   4          0.06         -3.64        11.82 o                         
   5   5   4        234.04        225.32        18.47 o                         
   7   5   4         10.05         18.66        18.28 o                         
   9   5   4         87.87         99.11        32.05 o                         
  11   5   4        151.21        182.28        38.16 o                         
  13   5   4         45.73         41.99        69.34 o                         
 -18   6   4          6.94         25.76        35.37 o                         
 -16   6   4         19.43         22.96        32.53 o                         
 -14   6   4       1532.72       1522.25        61.58 o                         
 -12   6   4         52.46         78.60        23.05 o                         
 -10   6   4       1579.35       1559.08        46.16 o                         
  -8   6   4         24.50         16.12        29.73 o                         
  -6   6   4        664.31        731.12        45.09 o                         
  -4   6   4        424.39        437.08        33.66 o                         
  -2   6   4       1767.64       1674.99        32.55 o                         
   0   6   4       2502.88       2535.12       158.80 o                         
   2   6   4        869.95        873.22        27.59 o                         
   4   6   4         18.78         21.58        24.30 o                         
   6   6   4        228.20        308.65        32.60 o                         
   8   6   4        550.94        477.71        52.75 o                         
  10   6   4         12.61         16.02        51.23 o                         
  12   6   4          0.25         38.05        63.71 o                         
 -17   7   4         25.11         17.97        44.33 o                         
 -15   7   4        179.90        127.56        47.81 o                         
 -13   7   4        123.61        176.26        33.78 o                         
 -11   7   4         82.04         95.19        30.25 o                         
  -9   7   4          0.30         21.38        32.45 o                         
  -7   7   4        322.67        299.62        39.14 o                         
  -5   7   4         18.94         10.98        29.86 o                         
  -3   7   4         80.35         89.18        28.19 o                         
  -1   7   4        427.62        355.78        59.53 o                         
   1   7   4         54.27         24.94        20.38 o                         
   3   7   4       1341.05       1418.64        51.74 o                         
   5   7   4        195.86        178.27        29.72 o                         
   7   7   4         26.21          9.78        39.27 o                         
   9   7   4        159.08         89.72        68.27 o                         
  11   7   4          2.89          7.00        64.65 o                         
 -16   8   4         54.75         62.99        69.32 o                         
 -14   8   4        172.46        143.36        48.42 o                         
 -12   8   4         40.16         39.16        30.25 o                         
 -10   8   4        221.80        237.32        34.12 o                         
  -8   8   4          4.34        -10.99        37.68 o                         
  -6   8   4        208.20        179.90        38.89 o                         
  -4   8   4         24.65          4.11        30.64 o                         
  -2   8   4         19.38         -2.01        56.99 o                         
   0   8   4         78.68         31.09        51.74 o                         
   2   8   4        234.53        259.71        58.08 o                         
   4   8   4          3.70        -12.69        36.45 o                         
   6   8   4         28.92         47.77        32.97 o                         
   8   8   4          2.35          3.58        66.02 o                         
  10   8   4          2.05         46.36        67.77 o                         
 -15   9   4         17.02        -23.81        72.16 o                         
 -13   9   4         87.75         81.28        44.21 o                         
 -11   9   4         13.41         30.03        41.23 o                         
  -9   9   4          4.77          7.65        37.63 o                         
  -7   9   4        507.88        408.99        48.22 o                         
  -5   9   4        358.39        407.39        44.42 o                         
  -3   9   4        119.13         86.28        66.26 o                         
  -1   9   4        168.70        217.05        64.41 o                         
   1   9   4         45.18         48.59        40.14 o                         
   3   9   4        129.76         88.63        38.95 o                         
   5   9   4        186.68        149.19        37.13 o                         
   7   9   4         82.45         69.72        70.83 o                         
   9   9   4         30.83         -2.96        68.85 o                         
 -14  10   4         14.90        -37.69        75.39 o                         
 -12  10   4          6.19        -13.26        44.49 o                         
 -10  10   4         28.26         25.39        43.10 o                         
  -8  10   4         72.09         56.63        40.35 o                         
  -6  10   4         75.97         63.92        39.24 o                         
  -4  10   4        135.53        130.21        70.14 o                         
  -2  10   4        192.56        137.77        72.77 o                         
   0  10   4        165.26        196.03        46.43 o                         
   2  10   4          9.27          4.38        32.75 o                         
   4  10   4          6.47          8.93        35.12 o                         
   6  10   4         21.82          8.32        46.77 o                         
   8  10   4         23.65         97.86        71.89 o                         
 -13  11   4         11.68         43.07        77.06 o                         
 -11  11   4          3.01          3.65        45.02 o                         
  -9  11   4          0.48         16.00        44.52 o                         
  -7  11   4          5.91        -35.27        70.54 o                         
  -5  11   4         93.29        101.83        71.67 o                         
  -3  11   4          6.66         37.39        68.24 o                         
  -1  11   4        326.85        250.57        78.83 o                         
   1  11   4         52.97         79.81        34.64 o                         
   3  11   4         24.25         37.48        35.98 o                         
   5  11   4          1.13         10.46        37.12 o                         
 -10  12   4         14.46         77.93        48.03 o                         
  -8  12   4          0.04        -35.97        71.95 o                         
  -6  12   4         24.39         21.99        68.53 o                         
  -4  12   4         36.89         55.14        71.58 o                         
  -2  12   4          0.40        -31.45        70.84 o                         
   0  12   4        124.47        103.41        69.10 o                         
   2  12   4          0.06        -23.40        47.86 o                         
   4  12   4          1.59         14.12        50.21 o                         
  -5  13   4          4.48        -42.74        85.47 o                         
  -3  13   4         62.50         88.20        82.65 o                         
  -1  13   4         10.14        -31.70        70.88 o                         
 -21   1   5          0.45         20.02        35.07 o                         
 -19   1   5        150.87        135.80        36.27 o                         
 -17   1   5        179.62        212.26        31.51 o                         
 -15   1   5         62.69         73.43        26.46 o                         
 -13   1   5        214.54        195.19        17.49 o                         
 -11   1   5       6490.90       7591.97        90.51 o                         
  -9   1   5      11815.98      12048.21        67.64 o                         
  -7   1   5      15102.77      15393.19        91.55 o                         
  -5   1   5       6446.04       6355.66        52.25 o                         
  -3   1   5      22355.61      21127.63       118.91 o                         
  -1   1   5         27.07         13.64        10.14 o                         
   1   1   5       1493.96       1543.68        20.32 o                         
   3   1   5       2872.65       2596.32        24.16 o                         
   5   1   5        508.73        451.75        15.72 o                         
   7   1   5         80.53         80.65        18.78 o                         
   9   1   5        915.47        828.13        38.92 o                         
  11   1   5        224.74        219.16        39.19 o                         
  13   1   5          2.26         16.84        51.51 o                         
 -22   2   5         11.95         20.98        37.58 o                         
 -20   2   5         29.27         18.14        35.85 o                         
 -18   2   5         38.49         14.60        34.33 o                         
 -16   2   5        155.52        150.43        33.16 o                         
 -14   2   5       1052.14       1107.22        58.28 o                         
 -12   2   5       2079.43       2081.99        26.57 o                         
 -10   2   5        542.07        617.53        16.92 o                         
  -8   2   5       3798.17       3930.86        36.88 o                         
  -6   2   5        842.71        770.59        22.46 o                         
  -4   2   5       8020.84       9009.08       116.92 o                         
  -2   2   5      14312.22      14429.46       151.20 o                         
   0   2   5       3116.88       2880.93        51.65 o                         
   4   2   5        290.27        275.70        13.79 o                         
   6   2   5        854.71        733.96        33.15 o                         
   8   2   5       3647.62       3837.56        66.66 o                         
  10   2   5        108.30         84.12        27.30 o                         
  12   2   5        107.39        137.50        31.54 o                         
 -21   3   5        114.58        148.34        40.70 o                         
 -19   3   5         35.35         31.81        34.61 o                         
 -17   3   5          0.31          4.42        33.05 o                         
 -15   3   5        801.27        771.71        44.88 o                         
 -13   3   5        455.74        453.28        26.40 o                         
 -11   3   5         21.64         23.16        11.06 o                         
  -9   3   5        514.91        602.46        19.50 o                         
  -7   3   5       8954.53       9258.28        66.54 o                         
  -5   3   5       5877.55       4781.83       985.53 o                         
  -1   3   5       9040.83       9510.65       476.22 o                         
   1   3   5        149.97        159.45        13.11 o                         
   3   3   5        366.50        395.52        21.52 o                         
   5   3   5          9.83          3.53        11.29 o                         
   7   3   5        510.95        580.84        35.99 o                         
   9   3   5        167.35        113.67        26.76 o                         
  11   3   5        244.90        203.83        31.88 o                         
  13   3   5         24.37         50.12        39.46 o                         
 -20   4   5         20.75         48.43        36.61 o                         
 -18   4   5          2.35         18.02        34.56 o                         
 -16   4   5         93.88         79.69        33.05 o                         
 -14   4   5          5.73          2.70        28.94 o                         
 -12   4   5        524.14        531.33        19.45 o                         
 -10   4   5         20.95         34.40        15.00 o                         
  -8   4   5         25.17         19.46        15.13 o                         
  -6   4   5       8700.30       8950.24       180.92 o                         
  -4   4   5       3318.33       3259.22       134.95 o                         
  -2   4   5       8277.32       8831.78       149.22 o                         
   0   4   5       1167.10       1258.68        55.61 o                         
   2   4   5         47.90         35.51        10.53 o                         
   4   4   5        382.85        472.27        17.98 o                         
   6   4   5        381.46        389.23        23.97 o                         
   8   4   5        846.11        743.06        45.52 o                         
  10   4   5         35.30         26.61        33.71 o                         
  12   4   5        208.59        188.19        41.46 o                         
 -19   5   5        344.18        406.56        47.46 o                         
 -17   5   5        183.72        225.49        37.99 o                         
 -15   5   5         88.07        110.73        33.12 o                         
 -13   5   5        127.93        131.72        23.64 o                         
 -11   5   5         57.04         50.16        17.50 o                         
  -9   5   5         92.67        106.71        21.15 o                         
  -7   5   5       2175.46       2192.59        42.47 o                         
  -5   5   5       4697.16       4822.84       221.64 o                         
  -3   5   5      12224.22      12172.30       434.33 o                         
  -1   5   5       3301.81       3284.46        98.58 o                         
   1   5   5       2589.44       2732.81        65.34 o                         
   3   5   5       2521.83       2374.21        49.44 o                         
   5   5   5        172.63        184.03        20.30 o                         
   7   5   5         16.49         15.96        29.37 o                         
   9   5   5        148.89        174.73        35.19 o                         
  11   5   5        115.98        128.79        36.27 o                         
 -20   6   5          7.17        -16.87        39.34 o                         
 -18   6   5         91.24        101.74        37.55 o                         
 -16   6   5        325.04        367.84        42.89 o                         
 -14   6   5        515.56        539.08        42.96 o                         
 -12   6   5        841.27        867.85        31.67 o                         
 -10   6   5        193.39        170.87        24.53 o                         
  -8   6   5         77.56         42.97        29.92 o                         
  -6   6   5       6449.59       6766.34       101.44 o                         
  -4   6   5        139.85        125.29        27.98 o                         
  -2   6   5       3746.03       3805.20       155.64 o                         
   0   6   5        717.03        787.50        39.83 o                         
   2   6   5        161.20        185.18        19.89 o                         
   4   6   5        788.31        769.35        47.03 o                         
   6   6   5        219.48        232.68        31.40 o                         
   8   6   5         10.88         29.32        42.62 o                         
  10   6   5          7.06          2.00        45.92 o                         
  12   6   5         32.24         51.40        68.38 o                         
 -19   7   5          1.10          5.98        46.61 o                         
 -17   7   5         31.77         33.20        46.39 o                         
 -15   7   5        454.43        528.60        57.98 o                         
 -13   7   5       1770.37       1903.46        73.34 o                         
 -11   7   5       2287.52       2435.55        60.08 o                         
  -9   7   5        146.82        122.37        37.01 o                         
  -7   7   5         13.53          9.67        32.76 o                         
  -5   7   5        670.68        627.03        42.10 o                         
  -3   7   5        955.09        796.14        42.08 o                         
  -1   7   5        370.97        425.56        65.43 o                         
   1   7   5        598.95        691.53        37.03 o                         
   3   7   5        132.12        115.87        29.22 o                         
   5   7   5         44.70         44.36        28.87 o                         
   7   7   5         40.59         33.59        43.37 o                         
   9   7   5        294.40        345.18        57.11 o                         
  11   7   5         85.19        102.48        69.41 o                         
 -18   8   5         33.09         57.98        77.52 o                         
 -16   8   5         25.36         25.74        47.82 o                         
 -14   8   5         26.18         23.31        40.56 o                         
 -12   8   5       2594.31       2765.64        66.32 o                         
 -10   8   5        600.75        610.55        46.93 o                         
  -8   8   5         39.40         30.99        37.17 o                         
  -6   8   5        540.55        499.62        45.04 o                         
  -4   8   5         10.29          3.18        30.74 o                         
  -2   8   5        708.52        605.34        77.35 o                         
   0   8   5         95.65        131.28        60.82 o                         
   2   8   5          0.01          5.87        36.58 o                         
   4   8   5          5.63         -9.73        39.48 o                         
   6   8   5        164.26        174.49        50.77 o                         
   8   8   5         10.28          0.68        68.26 o                         
  10   8   5          2.24        -38.85        78.55 o                         
 -17   9   5         87.30        105.14        81.30 o                         
 -15   9   5          6.68         22.05        65.79 o                         
 -13   9   5          7.13          6.74        40.55 o                         
 -11   9   5        738.81        669.71        52.42 o                         
  -9   9   5          0.20         -2.50        38.84 o                         
  -7   9   5        151.83        129.58        44.00 o                         
  -5   9   5        497.57        488.87        46.58 o                         
  -3   9   5         25.24         28.19        62.48 o                         
  -1   9   5         97.88         66.73        63.57 o                         
   1   9   5         55.71         44.52        42.46 o                         
   3   9   5          1.68          5.04        42.39 o                         
   5   9   5         58.32         40.26        35.56 o                         
   7   9   5          0.44         -8.05        41.97 o                         
   9   9   5          0.43        -37.38        74.76 o                         
 -14  10   5          0.09        -18.67        71.01 o                         
 -12  10   5        201.79        197.38        51.22 o                         
 -10  10   5        174.25        142.69        48.94 o                         
  -8  10   5         68.06         77.53        41.05 o                         
  -6  10   5         68.77         48.33        64.28 o                         
  -4  10   5        133.78        153.80        73.30 o                         
  -2  10   5         90.98         63.02        68.59 o                         
   0  10   5         19.94         16.50        43.41 o                         
   2  10   5          3.47         -5.65        44.19 o                         
   4  10   5        235.77        216.33        42.33 o                         
   6  10   5          5.28         16.20        49.20 o                         
 -13  11   5          0.44        -17.97        48.55 o                         
 -11  11   5         15.32         15.38        45.08 o                         
  -9  11   5         41.79         60.10        42.96 o                         
  -7  11   5         39.68         45.92        67.50 o                         
  -5  11   5        217.40        143.04        76.79 o                         
  -3  11   5        101.72         98.02        68.38 o                         
  -1  11   5          0.49        -10.50        44.65 o                         
   1  11   5          4.64         10.42        36.03 o                         
   3  11   5         16.31         13.87        37.12 o                         
   5  11   5          3.92         10.53        46.71 o                         
 -10  12   5          4.76         37.76        71.17 o                         
  -8  12   5         18.04         18.31        69.24 o                         
  -6  12   5         25.39         35.00        70.90 o                         
  -4  12   5        264.37        231.62        85.76 o                         
  -2  12   5          3.46          2.66        71.11 o                         
   0  12   5          1.91        -17.96        45.78 o                         
   2  12   5          0.02         16.72        39.37 o                         
  -5  13   5         22.41         28.91        70.09 o                         
  -3  13   5         10.99         54.50        75.80 o                         
 -22   0   6         77.73        137.81        68.36 o                         
 -20   0   6         44.57         20.60        44.32 o                         
 -18   0   6       4800.78       4851.55       114.41 o                         
 -16   0   6        260.03        242.75        63.64 o                         
 -14   0   6        157.10        137.77        20.59 o                         
 -12   0   6       9011.47       9672.83        84.05 o                         
 -10   0   6       3600.59       3709.15        41.74 o                         
  -8   0   6       3614.88       3298.70        45.70 o                         
  -6   0   6       1701.86       1739.39        39.26 o                         
  -4   0   6       6640.82       7040.64        74.64 o                         
  -2   0   6       2504.06       2533.49        39.32 o                         
   0   0   6      48382.95      50672.91       580.92 o                         
   2   0   6      21203.53      22713.97       144.42 o                         
   4   0   6       1013.61        927.78        34.30 o                         
   6   0   6        223.19        219.13        58.51 o                         
   8   0   6        475.83        491.05        44.82 o                         
  10   0   6        109.16        110.25        66.03 o                         
  12   0   6        254.33        307.17        86.46 o                         
 -21   1   6         14.64          9.55        36.38 o                         
 -19   1   6          0.30         -0.24        30.80 o                         
 -17   1   6        291.37        276.96        32.78 o                         
 -15   1   6       1084.27        974.87        39.39 o                         
 -13   1   6       1812.70       1774.67        26.40 o                         
 -11   1   6       2073.08       2238.45        27.12 o                         
  -9   1   6       5484.60       6177.27        50.78 o                         
  -7   1   6       6202.52       6323.24        86.19 o                         
  -5   1   6       3657.45       3531.13        63.08 o                         
  -3   1   6       7423.83       6943.01       229.54 o                         
  -1   1   6       1174.95       1164.35        20.38 o                         
   1   1   6         20.11         25.97         9.50 o                         
   3   1   6        834.96        856.63        20.71 o                         
   5   1   6        253.68        206.78        18.91 o                         
   7   1   6       1224.97       1267.06        50.33 o                         
   9   1   6        166.60        161.04        33.26 o                         
  11   1   6        146.28        173.74        52.93 o                         
  13   1   6         27.11        -20.25        51.80 o                         
 -22   2   6         92.58        102.47        40.27 o                         
 -20   2   6          0.27         -8.29        35.40 o                         
 -18   2   6        467.25        395.00        43.34 o                         
 -16   2   6         19.24         18.03        31.91 o                         
 -14   2   6        535.17        549.39        27.26 o                         
 -12   2   6        204.26        211.13        13.53 o                         
 -10   2   6        143.77        113.23        12.79 o                         
  -8   2   6       4643.27       4980.23        69.31 o                         
  -6   2   6       1222.64       1081.69        22.53 o                         
  -4   2   6       5951.60       6172.79        75.80 o                         
  -2   2   6          4.29          1.47         9.66 o                         
   0   2   6       3144.89       3303.85        42.73 o                         
   2   2   6        312.48        249.89        21.99 o                         
   4   2   6         25.74         32.27        11.10 o                         
   6   2   6        383.09        312.53        32.66 o                         
   8   2   6        899.34       1004.44        41.94 o                         
  10   2   6        219.50        213.71        30.69 o                         
  12   2   6          0.04        -24.78        50.10 o                         
 -21   3   6          3.09         23.17        35.77 o                         
 -19   3   6         92.22         90.97        36.14 o                         
 -17   3   6       2055.07       2066.91       103.41 o                         
 -15   3   6          9.49         32.33        30.15 o                         
 -13   3   6       3745.30       3896.80        39.13 o                         
 -11   3   6       1692.02       2035.88        29.29 o                         
  -9   3   6         47.67         22.88        13.08 o                         
  -7   3   6       6628.90       7270.30       112.43 o                         
  -5   3   6          4.14          1.18        25.81 o                         
  -3   3   6        637.87        595.03        44.35 o                         
  -1   3   6       3071.96       3265.50        76.55 o                         
   1   3   6        752.60        807.61        27.24 o                         
   3   3   6         64.54         54.24        12.99 o                         
   5   3   6       1218.95       1232.03        28.85 o                         
   7   3   6        910.01        986.98        44.89 o                         
   9   3   6        154.64        185.22        28.64 o                         
  11   3   6          1.53         17.10        36.87 o                         
 -22   4   6        107.30        162.23        42.52 o                         
 -20   4   6          5.48         26.64        36.14 o                         
 -18   4   6         20.90         37.87        34.67 o                         
 -16   4   6        146.05        123.22        34.31 o                         
 -14   4   6        135.16        126.69        32.66 o                         
 -12   4   6       5529.63       5794.89        66.77 o                         
 -10   4   6       1939.79       2036.43        32.44 o                         
  -8   4   6       7220.48       7411.46       100.32 o                         
  -6   4   6       3413.85       3489.59        55.25 o                         
  -4   4   6        499.06        477.70        51.00 o                         
  -2   4   6       5634.16       5920.97       123.05 o                         
   0   4   6        925.86       1008.23        30.33 o                         
   2   4   6        728.06        769.38        20.24 o                         
   4   4   6         26.16         17.91        12.75 o                         
   6   4   6        397.37        405.92        44.39 o                         
   8   4   6          2.78          2.32        31.83 o                         
  10   4   6         75.29         70.84        35.13 o                         
  12   4   6        164.90        239.95        44.61 o                         
 -21   5   6        123.81        173.74        43.59 o                         
 -19   5   6          7.43          6.97        36.29 o                         
 -17   5   6          7.97         -7.51        34.19 o                         
 -15   5   6        465.16        448.34        41.66 o                         
 -13   5   6         24.06         33.54        15.53 o                         
 -11   5   6       1268.31       1303.06        36.03 o                         
  -9   5   6         43.99         47.68        15.65 o                         
  -7   5   6       1004.06        879.75        28.16 o                         
  -5   5   6       1041.19        956.13        42.63 o                         
  -3   5   6       5272.55       5704.03       139.41 o                         
  -1   5   6        523.25        516.99        37.33 o                         
   1   5   6        263.70        294.54        21.57 o                         
   3   5   6        288.33        326.60        20.87 o                         
   5   5   6       1205.81       1145.95        39.52 o                         
   7   5   6         89.96         89.74        37.73 o                         
   9   5   6          7.11         20.39        33.15 o                         
  11   5   6        170.93        204.81        42.15 o                         
 -20   6   6         23.05         17.46        37.64 o                         
 -18   6   6         78.43         51.13        35.64 o                         
 -16   6   6       1483.66       1597.25        63.40 o                         
 -14   6   6          1.01         -9.66        23.07 o                         
 -12   6   6          7.88         11.13        20.22 o                         
 -10   6   6         90.38         85.93        22.55 o                         
  -8   6   6       3286.26       3463.35       125.02 o                         
  -6   6   6          4.45         18.41        27.55 o                         
  -4   6   6       2784.14       2690.61       223.57 o                         
  -2   6   6        699.89        724.00        37.80 o                         
   0   6   6         76.03        107.54        28.67 o                         
   2   6   6        100.22         63.58        19.35 o                         
   4   6   6          5.51         15.36        21.90 o                         
   6   6   6          3.44         11.87        26.33 o                         
   8   6   6        108.03        164.70        50.28 o                         
  10   6   6         35.26         90.37        51.14 o                         
 -19   7   6          9.14          6.90        49.38 o                         
 -17   7   6          3.64         14.28        35.07 o                         
 -15   7   6        107.18        122.77        44.08 o                         
 -13   7   6        409.44        440.11        38.65 o                         
 -11   7   6        143.85        138.10        37.63 o                         
  -9   7   6          0.42          1.51        32.95 o                         
  -7   7   6       1565.65       1604.05        61.21 o                         
  -5   7   6        186.38        219.00        34.95 o                         
  -3   7   6       1276.98       1330.72        89.78 o                         
  -1   7   6       1017.39       1066.49        46.98 o                         
   1   7   6          0.51         11.59        25.40 o                         
   3   7   6        255.22        186.76        31.08 o                         
   5   7   6          0.11          7.28        29.03 o                         
   7   7   6         82.87         63.50        44.56 o                         
   9   7   6         13.78         20.36        45.36 o                         
 -18   8   6          0.41         31.59        49.77 o                         
 -16   8   6        852.89        924.39        82.30 o                         
 -14   8   6        172.61        138.62        35.01 o                         
 -12   8   6        128.22        125.48        40.00 o                         
 -10   8   6         87.46         69.36        38.49 o                         
  -8   8   6         27.19         28.28        36.56 o                         
  -6   8   6         11.62         15.28        33.76 o                         
  -4   8   6         10.56         10.38        58.74 o                         
  -2   8   6       1085.25       1202.97        94.86 o                         
   0   8   6        584.05        603.67        60.27 o                         
   2   8   6         30.12          8.50        45.69 o                         
   4   8   6          0.24         -0.05        39.59 o                         
   6   8   6         66.55         98.63        33.16 o                         
   8   8   6         20.49         36.30        47.01 o                         
 -17   9   6        217.66        168.19        81.77 o                         
 -15   9   6          1.45        -18.48        52.22 o                         
 -13   9   6          3.34          8.36        33.11 o                         
 -11   9   6        458.70        472.80        48.34 o                         
  -9   9   6        137.60        129.51        41.17 o                         
  -7   9   6          0.06         12.05        36.36 o                         
  -5   9   6         15.61         62.01        64.06 o                         
  -3   9   6          0.04          3.96        63.51 o                         
  -1   9   6       1561.37       1599.32       112.10 o                         
   1   9   6        300.41        312.30        51.11 o                         
   3   9   6         52.82         23.58        43.57 o                         
   5   9   6        244.75        273.82        39.67 o                         
   7   9   6         43.23        -10.19        72.10 o                         
 -16  10   6         40.17         39.22        80.17 o                         
 -14  10   6          1.98         -4.70        44.60 o                         
 -12  10   6          5.28         20.86        44.64 o                         
 -10  10   6          8.93        -14.33        42.01 o                         
  -8  10   6          1.12         10.05        39.02 o                         
  -6  10   6          0.01         49.29        66.13 o                         
  -4  10   6        629.39        594.66        87.87 o                         
  -2  10   6          1.05        -17.35        66.76 o                         
   0  10   6          0.38          6.33        45.39 o                         
   2  10   6        208.62        190.80        50.62 o                         
   4  10   6          5.23         41.29        38.43 o                         
   6  10   6         48.83         97.75        37.29 o                         
 -13  11   6         13.21         30.66        46.58 o                         
 -11  11   6          0.04         22.58        44.93 o                         
  -9  11   6          3.25          6.13        63.65 o                         
  -7  11   6         24.32         12.12        69.86 o                         
  -5  11   6        102.60        105.95        73.15 o                         
  -3  11   6        214.13        245.64        79.58 o                         
  -1  11   6        170.76        161.84        50.67 o                         
   1  11   6          9.76          0.15        45.31 o                         
   3  11   6          0.01        -11.72        37.11 o                         
 -10  12   6         17.73         -4.74        77.60 o                         
  -8  12   6         45.67         29.89        71.38 o                         
  -6  12   6        142.98        202.45        81.26 o                         
  -4  12   6         22.79         -1.71        68.27 o                         
   0  12   6          5.65          5.92        37.67 o                         
 -23   1   7        150.30        194.18        44.66 o                         
 -21   1   7          8.48         15.51        36.74 o                         
 -19   1   7          5.77         25.79        35.15 o                         
 -17   1   7         18.51          9.04        32.86 o                         
 -15   1   7        980.35        841.61        31.54 o                         
 -13   1   7        935.10        871.10        17.49 o                         
 -11   1   7       1630.80       1685.97        22.75 o                         
  -9   1   7       1568.91       1471.94        28.32 o                         
  -7   1   7       4778.59       5149.64        83.18 o                         
  -5   1   7        318.41        296.22        20.80 o                         
  -3   1   7       7543.42       7176.83        81.83 o                         
  -1   1   7       1252.95       1358.91        23.16 o                         
   1   1   7       1326.57       1226.47        20.49 o                         
   3   1   7         59.33         65.55        12.13 o                         
   5   1   7        183.97        174.01        42.44 o                         
   7   1   7        101.28         64.91        29.44 o                         
   9   1   7        209.89        198.88        50.28 o                         
  11   1   7        205.93        297.79        59.13 o                         
 -22   2   7          0.86         -2.95        37.73 o                         
 -20   2   7        602.12        536.15        49.15 o                         
 -18   2   7        404.43        471.71        53.44 o                         
 -16   2   7         12.24         15.05        33.18 o                         
 -14   2   7        191.22        137.91        15.36 o                         
 -12   2   7          8.61         -5.54        11.07 o                         
 -10   2   7       1712.85       1490.05        24.84 o                         
  -8   2   7       5549.18       5204.04        49.55 o                         
  -6   2   7        538.37        571.88        19.64 o                         
  -4   2   7       6105.48       5891.54        78.84 o                         
  -2   2   7        281.85        278.54        14.47 o                         
   0   2   7        386.19        469.61        20.02 o                         
   2   2   7       4821.06       4878.28        70.05 o                         
   4   2   7         19.15         32.26        15.94 o                         
   6   2   7          1.26          3.26        36.51 o                         
   8   2   7         43.69         29.96        31.10 o                         
  10   2   7        285.14        281.73        42.58 o                         
 -23   3   7          0.62        -18.54        40.34 o                         
 -21   3   7          8.33         16.42        35.16 o                         
 -19   3   7        214.74        203.58        39.41 o                         
 -17   3   7        349.37        362.00        40.66 o                         
 -15   3   7          4.81          7.94        31.39 o                         
 -13   3   7       1632.23       1655.00        28.83 o                         
 -11   3   7       4065.20       4128.07        45.56 o                         
  -9   3   7        108.06         84.42        15.61 o                         
  -7   3   7       1495.69       1486.63        37.96 o                         
  -5   3   7       3675.87       3763.83        95.60 o                         
  -3   3   7        398.28        421.11        31.35 o                         
  -1   3   7        650.28        679.93        81.97 o                         
   1   3   7        470.71        421.10        24.36 o                         
   3   3   7        774.98        884.44        43.67 o                         
   5   3   7        214.19        236.95        27.79 o                         
   7   3   7          1.26          4.31        37.70 o                         
   9   3   7        136.63         83.53        36.70 o                         
  11   3   7         91.20         93.53        38.69 o                         
 -22   4   7          0.25        -15.33        38.68 o                         
 -20   4   7          4.03          1.85        36.77 o                         
 -18   4   7        273.31        258.64        39.76 o                         
 -16   4   7         11.43          7.33        33.09 o                         
 -14   4   7        128.17        123.82        19.40 o                         
 -12   4   7       6932.60       7166.48        93.06 o                         
 -10   4   7       1162.05       1116.14        27.77 o                         
  -8   4   7       3984.76       4322.85        96.95 o                         
  -6   4   7      11305.88      12022.31       138.97 o                         
  -4   4   7        136.96         51.71        33.82 o                         
  -2   4   7        308.11        270.81        31.38 o                         
   0   4   7        752.41        709.10        29.97 o                         
   2   4   7        130.15         75.02        16.68 o                         
   4   4   7          8.68         14.16        18.69 o                         
   6   4   7          2.58         15.48        34.47 o                         
   8   4   7        200.95        127.01        36.17 o                         
  10   4   7        299.51        245.36        42.71 o                         
 -21   5   7          5.16          1.29        37.85 o                         
 -19   5   7        139.74        135.38        39.54 o                         
 -17   5   7        324.76        301.54        39.44 o                         
 -15   5   7        755.66        777.81        43.05 o                         
 -13   5   7       4845.94       5037.37        52.32 o                         
 -11   5   7       1711.51       1674.89        35.56 o                         
  -9   5   7         31.11         23.95        15.05 o                         
  -7   5   7        962.17       1059.12        39.56 o                         
  -5   5   7       6688.18       6897.37       152.91 o                         
  -3   5   7        420.75        446.48        31.69 o                         
  -1   5   7        605.48        523.36        27.43 o                         
   1   5   7        417.29        390.30        25.06 o                         
   3   5   7        166.40        157.37        19.22 o                         
   5   5   7         99.54        123.11        23.99 o                         
   7   5   7        731.32        808.44        79.84 o                         
   9   5   7          7.02         10.44        36.22 o                         
 -20   6   7         22.55          2.89        36.95 o                         
 -18   6   7         46.77         57.13        36.69 o                         
 -16   6   7         90.11         93.99        33.65 o                         
 -14   6   7          2.19          2.64        23.25 o                         
 -12   6   7       1127.58       1150.65        41.19 o                         
 -10   6   7          0.09          4.08        19.84 o                         
  -8   6   7        144.06        128.18        33.63 o                         
  -6   6   7        377.48        338.06        35.79 o                         
  -4   6   7         40.23         24.82        48.33 o                         
  -2   6   7        169.53        230.28        38.54 o                         
   0   6   7         18.69         15.19        22.66 o                         
   2   6   7         13.24         27.71        18.68 o                         
   4   6   7        115.58         98.80        24.84 o                         
   6   6   7         39.91         67.82        56.22 o                         
   8   6   7         67.53         20.86        49.35 o                         
  10   6   7         21.16         21.22        50.46 o                         
 -19   7   7         11.25          6.59        35.66 o                         
 -17   7   7         15.13          9.10        35.44 o                         
 -15   7   7        412.82        315.11        32.34 o                         
 -13   7   7        875.58        805.47        46.25 o                         
 -11   7   7        387.06        325.91        44.59 o                         
  -9   7   7        113.81         91.93        36.72 o                         
  -7   7   7       1189.61       1137.82        77.62 o                         
  -5   7   7       3372.83       3503.06        96.68 o                         
  -3   7   7        571.88        445.96        69.43 o                         
  -1   7   7          0.58        -15.36        30.73 o                         
   1   7   7          8.03          0.60        23.29 o                         
   3   7   7        374.22        459.63        34.09 o                         
   5   7   7        107.48         63.98        29.77 o                         
   7   7   7         69.40         54.66        43.61 o                         
   9   7   7          0.35          6.43        48.48 o                         
 -18   8   7        159.57        149.05        55.27 o                         
 -16   8   7        170.70        160.50        47.41 o                         
 -14   8   7        419.61        420.63        41.48 o                         
 -12   8   7        148.00        129.90        38.77 o                         
 -10   8   7          2.03         -0.60        39.59 o                         
  -8   8   7        212.88        206.45        42.04 o                         
  -6   8   7        354.88        315.38        41.79 o                         
  -4   8   7        498.14        410.36        72.57 o                         
  -2   8   7        223.31        132.51        62.80 o                         
   0   8   7        339.94        312.33        50.12 o                         
   2   8   7        104.68         58.57        31.24 o                         
   4   8   7        133.46        102.96        40.67 o                         
   6   8   7         48.60         72.80        37.86 o                         
   8   8   7          4.90         12.87        49.02 o                         
 -17   9   7        209.80        232.51        57.51 o                         
 -15   9   7         24.84         13.41        35.26 o                         
 -13   9   7        182.64        176.95        42.78 o                         
 -11   9   7         84.60         97.59        41.20 o                         
  -9   9   7          4.97         11.64        38.08 o                         
  -7   9   7        596.70        606.59        86.92 o                         
  -5   9   7        668.60        697.90        87.66 o                         
  -3   9   7        224.84        264.70        71.25 o                         
  -1   9   7         60.15         69.52        42.36 o                         
   1   9   7          5.10         -3.78        43.98 o                         
   3   9   7         12.59          7.64        33.05 o                         
   5   9   7          1.03        -21.27        42.55 o                         
   7   9   7         29.06         89.43        69.68 o                         
 -16  10   7          0.85        114.25        72.70 o                         
 -14  10   7          0.65         -3.70        47.58 o                         
 -12  10   7         15.62         36.35        38.99 o                         
 -10  10   7          1.55        -11.66        42.18 o                         
  -8  10   7         24.28         24.98        67.82 o                         
  -6  10   7          7.66        -22.94        69.49 o                         
  -4  10   7          9.64         40.59        68.19 o                         
  -2  10   7         18.21         35.79        63.32 o                         
   0  10   7         91.87        147.79        50.10 o                         
   2  10   7          3.96         14.85        45.16 o                         
   4  10   7          0.00          5.92        36.20 o                         
 -13  11   7          6.39         -7.59        49.58 o                         
 -11  11   7          9.18         20.14        48.23 o                         
  -9  11   7          0.27        -22.75        68.68 o                         
  -7  11   7          0.08         -9.47        68.21 o                         
  -5  11   7         53.16         87.72        79.53 o                         
  -3  11   7         93.24        104.12        74.93 o                         
  -1  11   7         45.92         44.95        46.82 o                         
   1  11   7          2.25         -6.26        47.57 o                         
   3  11   7          5.16         12.67        32.29 o                         
 -10  12   7          7.50          4.56        77.97 o                         
  -8  12   7         68.19         39.61        70.12 o                         
  -6  12   7          2.21         10.92        76.46 o                         
  -4  12   7         30.78         39.78        75.96 o                         
  -2  12   7          2.10         13.96        50.14 o                         
   0  12   7          8.96        -22.38        50.38 o                         
 -24   0   8          7.05         18.23        71.29 o                         
 -22   0   8        129.10        105.77        49.11 o                         
 -20   0   8       1498.74       1298.55        74.34 o                         
 -18   0   8       2868.55       3044.90        92.80 o                         
 -16   0   8        417.41        459.79        49.45 o                         
 -14   0   8       5941.44       6727.51       100.45 o                         
 -12   0   8        313.98        337.31        22.67 o                         
 -10   0   8         20.54         50.65        14.91 o                         
  -8   0   8      10526.12      10566.68       211.93 o                         
  -6   0   8       3152.63       3471.65        62.84 o                         
  -4   0   8       2176.89       1862.41        39.85 o                         
  -2   0   8        250.23        251.26        21.03 o                         
   0   0   8      10205.72      11274.41        81.59 o                         
   2   0   8         48.20         55.33        14.66 o                         
   4   0   8        876.98        835.07        81.97 o                         
   6   0   8        909.62        981.21        90.75 o                         
   8   0   8        154.09        209.02        66.87 o                         
  10   0   8         15.20          0.40        72.96 o                         
 -23   1   8        125.83        150.21        42.78 o                         
 -21   1   8         92.14        128.78        39.87 o                         
 -19   1   8         27.26         20.78        36.22 o                         
 -17   1   8        916.11        871.34        48.91 o                         
 -15   1   8        129.18        164.29        19.31 o                         
 -13   1   8        381.67        292.84        13.74 o                         
 -11   1   8       1881.38       1905.63        25.77 o                         
  -9   1   8      14599.48      15104.84       121.26 o                         
  -7   1   8        952.17       1077.45        32.90 o                         
  -5   1   8        573.70        568.35        23.03 o                         
  -3   1   8       3946.59       3975.33        43.78 o                         
  -1   1   8        558.86        551.06        17.14 o                         
   1   1   8          0.76          4.63        11.24 o                         
   3   1   8         17.58         11.27        14.39 o                         
   5   1   8         58.48         16.31        39.63 o                         
   7   1   8          5.39         10.53        30.09 o                         
   9   1   8        129.54        126.28        48.55 o                         
  11   1   8          9.74         26.53        49.78 o                         
 -22   2   8         44.36         19.67        36.16 o                         
 -20   2   8        313.51        267.14        43.41 o                         
 -18   2   8        422.91        407.44        42.84 o                         
 -16   2   8          0.24         -7.86        32.47 o                         
 -14   2   8       2493.41       2666.77        39.30 o                         
 -12   2   8         52.33         22.87        11.88 o                         
 -10   2   8        719.82        796.89        22.70 o                         
  -8   2   8         24.56         28.90        13.86 o                         
  -6   2   8       1086.67       1048.46        57.28 o                         
  -4   2   8        162.73        158.89        25.69 o                         
  -2   2   8        355.25        417.94        16.56 o                         
   0   2   8       3241.46       3531.11        73.54 o                         
   2   2   8         48.50         24.24        13.98 o                         
   4   2   8         36.74         10.84        22.33 o                         
   6   2   8         39.28         29.91        40.01 o                         
   8   2   8        246.86        225.76        39.01 o                         
  10   2   8         10.83         29.47        49.45 o                         
 -23   3   8         77.01        185.56        43.88 o                         
 -21   3   8         69.11         44.26        37.45 o                         
 -19   3   8        303.36        281.24        43.34 o                         
 -17   3   8        721.62        687.07        47.23 o                         
 -15   3   8         28.70         15.28        17.77 o                         
 -13   3   8        988.50       1090.74        26.02 o                         
 -11   3   8       2170.19       2405.50        41.32 o                         
  -9   3   8       2594.58       2405.90        38.69 o                         
  -7   3   8       1945.18       2252.63        56.29 o                         
  -5   3   8        877.90        751.54        53.41 o                         
  -3   3   8       2163.08       1581.05       432.04 o                         
  -1   3   8       7631.54       8085.85       377.90 o                         
   1   3   8       2189.45       2186.95        59.42 o                         
   3   3   8        478.84        526.13        30.10 o                         
   5   3   8        906.39        760.13        57.63 o                         
   7   3   8          8.31         -4.60        39.60 o                         
   9   3   8          4.30         18.94        35.13 o                         
 -22   4   8          0.02          6.35        40.14 o                         
 -20   4   8        134.76        139.37        39.13 o                         
 -18   4   8          5.64          0.31        35.00 o                         
 -16   4   8        371.98        382.81        38.54 o                         
 -14   4   8         21.93         13.60        14.89 o                         
 -12   4   8        759.86        798.18        25.79 o                         
 -10   4   8       1730.46       1824.45        35.78 o                         
  -8   4   8       6451.91       6510.98       141.74 o                         
  -6   4   8       2373.15       2684.90        90.47 o                         
  -4   4   8       4514.82       4558.43       241.91 o                         
  -2   4   8        245.23        254.86        32.94 o                         
   0   4   8          0.43          5.51        19.77 o                         
   2   4   8        376.99        314.12        23.95 o                         
   4   4   8        403.18        377.83        30.05 o                         
   6   4   8        755.27        853.03        60.10 o                         
   8   4   8         37.48         52.10        35.56 o                         
  10   4   8          0.54         12.76        39.23 o                         
 -21   5   8         19.78         30.40        37.15 o                         
 -19   5   8        182.85        178.60        39.86 o                         
 -17   5   8         85.40        106.46        37.12 o                         
 -15   5   8       1667.57       1802.61        46.27 o                         
 -13   5   8          7.84          6.11        17.27 o                         
 -11   5   8          0.91          8.95        15.78 o                         
  -9   5   8         11.62         15.27        12.77 o                         
  -7   5   8       2293.75       2430.25        65.67 o                         
  -5   5   8        709.11        655.51        36.65 o                         
  -3   5   8       1689.87       1842.58        51.56 o                         
  -1   5   8        388.35        380.36        27.38 o                         
   1   5   8         18.40          2.29        17.36 o                         
   3   5   8        318.51        311.15        25.25 o                         
   5   5   8        737.56        706.69        47.45 o                         
   7   5   8        236.58        285.30        40.83 o                         
   9   5   8          0.81          0.62        37.88 o                         
 -20   6   8         13.98         31.41        37.29 o                         
 -18   6   8         33.14         39.29        34.66 o                         
 -16   6   8        418.89        395.32        40.92 o                         
 -14   6   8       1141.97       1258.56        35.99 o                         
 -12   6   8          0.72         -2.11        18.76 o                         
 -10   6   8        804.88        848.48        51.54 o                         
  -8   6   8         85.72         54.28        33.18 o                         
  -6   6   8         29.34         39.44        53.92 o                         
  -4   6   8       2065.89       1994.04        69.72 o                         
  -2   6   8       2016.51       2117.51        55.22 o                         
   0   6   8        354.51        330.02        29.97 o                         
   2   6   8          7.76         -9.09        19.51 o                         
   4   6   8        967.79       1026.50        51.23 o                         
   6   6   8        186.50        115.76        68.68 o                         
   8   6   8         17.20         34.46        47.33 o                         
 -21   7   8         22.33         35.54        40.10 o                         
 -19   7   8         25.87         14.79        38.15 o                         
 -17   7   8        401.96        290.81        39.56 o                         
 -15   7   8        122.82        129.78        27.52 o                         
 -13   7   8        943.94        968.75        36.08 o                         
 -11   7   8          9.14          8.76        37.13 o                         
  -9   7   8         10.79         20.78        37.76 o                         
  -7   7   8        245.14        164.46        38.98 o                         
  -5   7   8          3.23         18.53        60.30 o                         
  -3   7   8       1882.94       1759.41        74.85 o                         
  -1   7   8          8.15         14.49        26.75 o                         
   1   7   8        121.96        107.83        26.70 o                         
   3   7   8         66.68         39.55        25.18 o                         
   5   7   8          6.68         16.63        43.98 o                         
   7   7   8          6.54         -0.01        46.51 o                         
 -20   8   8         44.09         -2.20        55.73 o                         
 -18   8   8          2.48        -17.37        53.74 o                         
 -16   8   8         80.59         48.62        46.97 o                         
 -14   8   8         23.40         24.63        28.15 o                         
 -12   8   8        163.04        160.16        45.75 o                         
 -10   8   8         29.64         33.49        39.71 o                         
  -8   8   8        403.07        423.41        48.96 o                         
  -6   8   8         21.29         -5.92        64.29 o                         
  -4   8   8        234.49        210.35        68.63 o                         
  -2   8   8       1259.66       1214.95        98.97 o                         
   0   8   8         28.15         36.13        31.98 o                         
   2   8   8        394.11        376.86        42.30 o                         
   4   8   8        137.78        164.79        43.80 o                         
   6   8   8         64.46         80.71        46.42 o                         
 -17   9   8        609.34        672.87        63.67 o                         
 -15   9   8         64.07         38.57        36.47 o                         
 -13   9   8          0.50         22.40        39.30 o                         
 -11   9   8          9.22          9.80        42.94 o                         
  -9   9   8        159.10        162.24        44.05 o                         
  -7   9   8        647.15        776.88        91.58 o                         
  -5   9   8         24.87          3.04        63.74 o                         
  -3   9   8        226.26        171.23        70.78 o                         
  -1   9   8        159.27        115.84        47.49 o                         
   1   9   8         10.59          3.57        31.72 o                         
   3   9   8          5.26         18.57        32.39 o                         
   5   9   8         22.61         46.55        53.14 o                         
 -16  10   8         62.86         89.90        83.04 o                         
 -14  10   8        431.49        398.52        51.82 o                         
 -12  10   8          5.18         23.08        44.40 o                         
 -10  10   8          2.76         15.00        41.51 o                         
  -8  10   8         39.14         94.62        68.20 o                         
  -6  10   8        406.69        350.53        81.81 o                         
  -4  10   8          7.99        -10.34        67.99 o                         
  -2  10   8          0.65         -4.61        44.41 o                         
   0  10   8         18.74         33.58        47.33 o                         
   2  10   8         26.04         -0.11        35.84 o                         
   4  10   8          1.89         -8.99        37.96 o                         
 -15  11   8         94.46        127.44        55.26 o                         
 -13  11   8        179.51        197.77        53.91 o                         
 -11  11   8          0.19         28.75        73.17 o                         
  -9  11   8          0.66         30.04        66.99 o                         
  -7  11   8         26.69         26.16        70.42 o                         
  -5  11   8          2.98        -34.86        69.73 o                         
  -3  11   8          2.27         -4.62        69.14 o                         
  -1  11   8          5.61          2.17        49.77 o                         
   1  11   8          0.04         -9.89        39.07 o                         
 -10  12   8         56.05         50.38        77.59 o                         
  -8  12   8          5.36        -23.05        76.31 o                         
  -6  12   8         10.64         25.40        72.43 o                         
  -4  12   8          6.52         52.05        78.44 o                         
  -2  12   8          2.30        -27.10        54.20 o                         
 -23   1   9         26.64         23.33        40.03 o                         
 -21   1   9        143.24        155.14        41.77 o                         
 -19   1   9        944.54       1045.81        55.85 o                         
 -17   1   9         34.50         44.64        34.98 o                         
 -15   1   9         45.08         39.76        12.51 o                         
 -13   1   9          5.15         10.12        11.82 o                         
 -11   1   9       2660.23       2626.00        32.26 o                         
  -9   1   9      18980.63      20162.30       165.18 o                         
  -7   1   9       1589.34       1655.31        39.89 o                         
  -5   1   9       3073.08       2971.90        45.59 o                         
  -3   1   9        599.11        677.04        23.35 o                         
  -1   1   9         25.73         16.93        11.41 o                         
   1   1   9       1504.59       1590.57        30.77 o                         
   3   1   9         14.72         14.81        16.20 o                         
   5   1   9        161.62        215.21        58.04 o                         
   7   1   9          6.57         30.52        44.02 o                         
   9   1   9        229.86        304.29        58.11 o                         
 -24   2   9        132.81        194.29        46.46 o                         
 -22   2   9          2.31         -2.45        39.78 o                         
 -20   2   9        281.49        194.20        42.30 o                         
 -18   2   9        813.28        745.80        49.71 o                         
 -16   2   9       3182.25       3222.40        54.90 o                         
 -14   2   9       7381.35       7735.91        89.21 o                         
 -12   2   9         23.17         14.04        13.10 o                         
 -10   2   9        294.53        345.51        17.63 o                         
  -8   2   9       1557.17       1705.55        39.67 o                         
  -6   2   9       1222.18       1110.16        42.67 o                         
  -4   2   9       2576.47       2369.95        42.45 o                         
  -2   2   9        425.17        403.35        17.39 o                         
   0   2   9       1337.48       1481.46        33.50 o                         
   2   2   9         17.42          6.95        18.30 o                         
   4   2   9          2.79         31.29        40.49 o                         
   6   2   9        182.85        181.91        47.39 o                         
   8   2   9         53.14         39.26        35.63 o                         
 -23   3   9         52.37         88.55        41.35 o                         
 -21   3   9         40.87         38.00        37.78 o                         
 -19   3   9        250.62        215.41        42.08 o                         
 -17   3   9       1695.33       1735.81        62.90 o                         
 -15   3   9        116.94        115.24        15.70 o                         
 -13   3   9       2721.52       2825.20        40.40 o                         
 -11   3   9       1277.81       1227.31        32.99 o                         
  -9   3   9        232.29        271.48        38.76 o                         
  -7   3   9        162.41        139.28        17.16 o                         
  -5   3   9        542.81        452.52        37.70 o                         
  -3   3   9       1900.09       2184.16        38.77 o                         
  -1   3   9        240.29        203.23        25.67 o                         
   1   3   9        365.63        373.66        24.16 o                         
   3   3   9          1.17          4.93        22.72 o                         
   5   3   9         19.92         13.02        41.01 o                         
   7   3   9         12.42         22.64        43.34 o                         
   9   3   9        132.22        184.33        41.59 o                         
 -22   4   9         88.88        122.67        40.37 o                         
 -20   4   9          0.43         -5.88        37.20 o                         
 -18   4   9          4.09          1.72        34.35 o                         
 -16   4   9        143.19        122.76        21.36 o                         
 -14   4   9       1051.40       1151.48        29.89 o                         
 -12   4   9        533.35        473.61        22.98 o                         
 -10   4   9       2216.67       2355.69        46.21 o                         
  -8   4   9         40.19         14.24        13.36 o                         
  -6   4   9       2393.97       2473.05        92.73 o                         
  -4   4   9         45.18         38.96        27.38 o                         
  -2   4   9        538.45        718.19        43.42 o                         
   0   4   9        147.09        108.51        23.10 o                         
   2   4   9         85.98        123.21        24.74 o                         
   4   4   9          9.77        -16.22        32.44 o                         
   6   4   9         56.54         50.56        40.35 o                         
   8   4   9         25.72         68.74        37.39 o                         
 -23   5   9         29.13         10.54        40.96 o                         
 -21   5   9        106.87        114.42        38.32 o                         
 -19   5   9        803.08        813.45        56.98 o                         
 -17   5   9        768.95        742.98        46.43 o                         
 -15   5   9        976.92       1040.20        33.69 o                         
 -13   5   9       2624.30       2680.33        47.74 o                         
 -11   5   9        624.02        575.18        26.87 o                         
  -9   5   9       2263.06       2234.49        95.26 o                         
  -7   5   9          0.01         -8.01        29.94 o                         
  -5   5   9         63.73         85.77        31.63 o                         
  -3   5   9        208.40        235.95        37.50 o                         
  -1   5   9         12.20         13.15        26.06 o                         
   1   5   9        936.90        903.74        34.03 o                         
   3   5   9         11.47         13.08        22.70 o                         
   5   5   9         75.26         83.46        34.76 o                         
   7   5   9          0.72         29.63        36.33 o                         
 -22   6   9         74.34         55.64        40.04 o                         
 -20   6   9         61.40         78.64        37.93 o                         
 -18   6   9       1314.46       1387.71        56.73 o                         
 -16   6   9        161.49        146.13        27.85 o                         
 -14   6   9         17.40         17.28        20.13 o                         
 -12   6   9       2977.17       3099.23        68.07 o                         
 -10   6   9         76.48         78.06        27.74 o                         
  -8   6   9        244.39        245.12        31.73 o                         
  -6   6   9        745.74        642.11        49.87 o                         
  -4   6   9       1359.84       1535.82        65.72 o                         
  -2   6   9         11.81         -1.44        26.73 o                         
   0   6   9         16.31         25.66        24.58 o                         
   2   6   9        136.44        182.25        24.47 o                         
   4   6   9        122.84        127.98        32.61 o                         
   6   6   9         89.83        132.53        70.71 o                         
 -21   7   9         23.68         28.01        38.84 o                         
 -19   7   9         37.92         37.29        37.76 o                         
 -17   7   9        224.74        241.80        38.11 o                         
 -15   7   9        129.04         88.30        27.79 o                         
 -13   7   9        458.47        520.93        40.07 o                         
 -11   7   9          8.95         -6.29        30.21 o                         
  -9   7   9         44.67         58.75        30.22 o                         
  -7   7   9       1635.52       1775.45        72.20 o                         
  -5   7   9       2288.03       2405.30        92.34 o                         
  -3   7   9       1381.06       1542.62        52.22 o                         
  -1   7   9        337.42        310.27        30.95 o                         
   1   7   9         49.14         17.18        25.63 o                         
   3   7   9        127.42        115.51        33.27 o                         
   5   7   9          2.49        -21.50        46.82 o                         
   7   7   9          3.58         12.36        50.84 o                         
 -20   8   9         28.99         19.30        55.22 o                         
 -18   8   9          0.20         15.02        47.40 o                         
 -16   8   9         52.91         53.59        36.93 o                         
 -14   8   9         37.24         61.26        29.46 o                         
 -12   8   9        199.16        201.74        35.74 o                         
 -10   8   9          1.22         27.35        41.30 o                         
  -8   8   9        119.94        145.16        41.58 o                         
  -6   8   9       3924.58       4063.49       157.20 o                         
  -4   8   9        113.99        141.06        43.88 o                         
  -2   8   9          2.61         -1.14        38.45 o                         
   0   8   9          1.53          0.75        31.00 o                         
   2   8   9          1.03          4.86        31.81 o                         
   4   8   9         62.74         86.02        43.09 o                         
 -19   9   9          2.63         16.16        58.65 o                         
 -17   9   9          1.01         -8.53        50.06 o                         
 -15   9   9          2.29         27.48        41.38 o                         
 -13   9   9          6.88         31.16        43.86 o                         
 -11   9   9         13.75         11.24        41.35 o                         
  -9   9   9        104.55         87.99        64.76 o                         
  -7   9   9        426.51        352.36        79.79 o                         
  -5   9   9         85.14         73.07        69.87 o                         
  -3   9   9          1.64         -3.72        42.46 o                         
  -1   9   9         15.28          8.36        33.58 o                         
   1   9   9          6.83        -12.33        34.89 o                         
   3   9   9          0.20          3.03        40.98 o                         
 -16  10   9         64.75         56.46        41.82 o                         
 -14  10   9         21.40         28.27        33.45 o                         
 -12  10   9         17.00          9.99        45.88 o                         
 -10  10   9         54.94         19.27        70.70 o                         
  -8  10   9        392.06        532.82        95.06 o                         
  -6  10   9        408.15        388.13        86.02 o                         
  -4  10   9         63.79         84.70        72.01 o                         
  -2  10   9          2.81         -0.98        36.30 o                         
   0  10   9          0.94         23.71        35.22 o                         
   2  10   9         59.78         93.62        36.32 o                         
 -15  11   9         19.52         32.18        48.95 o                         
 -13  11   9         64.20         75.10        50.01 o                         
 -11  11   9         12.25         91.60        72.06 o                         
  -9  11   9         45.17         48.50        68.84 o                         
  -7  11   9         30.42        -19.82        75.68 o                         
  -5  11   9         36.10         10.63        71.02 o                         
  -3  11   9        152.04        121.62        52.92 o                         
  -1  11   9         41.01         63.87        40.86 o                         
 -10  12   9         38.44          4.45        77.03 o                         
  -8  12   9         77.60         53.32        72.07 o                         
  -6  12   9          2.25         -8.08        71.60 o                         
  -4  12   9         19.17         49.14        80.63 o                         
 -24   0  10          7.31         18.64        70.38 o                         
 -22   0  10        254.94        219.81        73.44 o                         
 -20   0  10        314.53        219.15        72.12 o                         
 -18   0  10        135.42         74.42        61.85 o                         
 -16   0  10       1793.36       1682.72        84.62 o                         
 -14   0  10       5255.06       5580.12        66.51 o                         
 -12   0  10       1765.32       1783.33        35.84 o                         
 -10   0  10        527.49        386.85        26.48 o                         
  -8   0  10        667.30        654.50        64.09 o                         
  -6   0  10        661.62        742.99        39.23 o                         
  -4   0  10       1358.98       1397.24        41.21 o                         
  -2   0  10        648.27        586.92        26.30 o                         
   0   0  10       2071.51       2049.20        63.10 o                         
   2   0  10        585.82        557.53        35.01 o                         
   4   0  10        372.00        288.10        72.01 o                         
   6   0  10          9.82          6.98        61.66 o                         
   8   0  10         31.34         21.48        70.19 o                         
 -25   1  10          0.03        -24.75        49.51 o                         
 -23   1  10         12.88         25.41        48.27 o                         
 -21   1  10        924.96        857.79        88.66 o                         
 -19   1  10        103.57        137.28        39.35 o                         
 -17   1  10         55.49         38.25        20.94 o                         
 -15   1  10        496.92        460.15        18.87 o                         
 -13   1  10        368.44        325.17        16.59 o                         
 -11   1  10       1298.77       1272.60        25.88 o                         
  -9   1  10        231.08        167.43        21.89 o                         
  -7   1  10       2035.28       2011.95        47.21 o                         
  -5   1  10       2095.16       2085.86        37.14 o                         
  -3   1  10        187.10        187.16        15.44 o                         
  -1   1  10        186.93        183.60        14.44 o                         
   1   1  10        555.60        532.15        26.94 o                         
   3   1  10          0.98        -20.06        40.12 o                         
   5   1  10         25.91         53.45        44.78 o                         
   7   1  10         11.18          7.76        45.45 o                         
 -24   2  10         35.96         33.32        42.47 o                         
 -22   2  10          4.72         -6.50        38.55 o                         
 -20   2  10          4.82         -0.04        37.83 o                         
 -18   2  10       1295.22       1149.50        56.34 o                         
 -16   2  10        655.75        622.01        22.42 o                         
 -14   2  10        258.04        264.87        16.85 o                         
 -12   2  10        211.86        245.96        16.74 o                         
 -10   2  10       3537.21       3741.02        59.79 o                         
  -8   2  10       2777.92       3112.42        92.53 o                         
  -6   2  10        238.89        194.26        25.46 o                         
  -4   2  10         42.44         60.06        16.22 o                         
  -2   2  10         57.21         47.28        13.70 o                         
   0   2  10        100.44         93.50        18.16 o                         
   2   2  10        301.47        308.77        24.80 o                         
   4   2  10         12.57         -7.91        43.90 o                         
   6   2  10         13.35        -12.97        46.35 o                         
   8   2  10         38.90         72.27        48.78 o                         
 -23   3  10         53.74         23.81        40.52 o                         
 -21   3  10        315.02        293.66        46.09 o                         
 -19   3  10        481.78        535.29        48.87 o                         
 -17   3  10        807.37        775.22        48.87 o                         
 -15   3  10       4257.46       4551.08        62.02 o                         
 -13   3  10        388.51        379.74        25.67 o                         
 -11   3  10        980.84        939.77        30.05 o                         
  -9   3  10         21.35          5.62        14.50 o                         
  -7   3  10        115.85         82.04        21.00 o                         
  -5   3  10       2471.17       2279.74        86.92 o                         
  -3   3  10        841.65        888.08        37.67 o                         
  -1   3  10       1709.73       1758.04        44.78 o                         
   1   3  10          3.22        -11.21        23.08 o                         
   3   3  10        104.27        117.90        25.46 o                         
   5   3  10        142.35        166.59        46.15 o                         
   7   3  10         20.67         16.86        36.99 o                         
 -24   4  10         67.05         71.49        43.06 o                         
 -22   4  10        157.91        122.30        41.54 o                         
 -20   4  10         20.25         26.88        37.69 o                         
 -18   4  10        164.32        135.98        35.62 o                         
 -16   4  10          8.10          8.71        21.99 o                         
 -14   4  10         78.57         75.05        17.65 o                         
 -12   4  10         14.80         14.11        16.65 o                         
 -10   4  10        419.40        341.62        24.30 o                         
  -8   4  10         28.41         26.42        36.47 o                         
  -6   4  10         55.71         58.14        30.19 o                         
  -4   4  10       3562.68       3329.91        80.96 o                         
  -2   4  10          4.85          3.24        28.28 o                         
   0   4  10        259.62        259.89        29.57 o                         
   2   4  10          6.48          5.94        24.22 o                         
   4   4  10        585.68        485.23        45.55 o                         
   6   4  10          3.55          3.15        44.51 o                         
 -23   5  10         41.79         69.49        41.21 o                         
 -21   5  10          0.04         12.28        39.56 o                         
 -19   5  10        221.32        288.84        43.92 o                         
 -17   5  10        797.28        827.46        47.08 o                         
 -15   5  10        910.77        955.39        34.40 o                         
 -13   5  10        729.47        722.43        31.41 o                         
 -11   5  10        209.03        246.42        31.58 o                         
  -9   5  10        152.01        191.06        33.82 o                         
  -7   5  10        123.48        156.52        34.66 o                         
  -5   5  10        559.78        499.47        61.20 o                         
  -3   5  10        489.39        614.52        63.35 o                         
  -1   5  10        437.55        487.70        33.80 o                         
   1   5  10        180.86        201.92        25.27 o                         
   3   5  10        142.55         93.84        26.44 o                         
   5   5  10         41.12          6.39        44.41 o                         
   7   5  10          9.12         34.62        35.72 o                         
 -22   6  10          1.10         -7.00        41.40 o                         
 -20   6  10        198.56        167.94        41.16 o                         
 -18   6  10        108.01        112.97        35.37 o                         
 -16   6  10        260.19        274.13        29.94 o                         
 -14   6  10        120.90         84.47        28.51 o                         
 -12   6  10         34.58         63.79        30.38 o                         
 -10   6  10        474.86        435.31        37.51 o                         
  -8   6  10        610.13        647.61        50.20 o                         
  -6   6  10         25.86         12.47        37.89 o                         
  -4   6  10       3766.75       3644.96        95.56 o                         
  -2   6  10        163.35        163.30        30.93 o                         
   0   6  10        134.95        133.58        24.14 o                         
   2   6  10        409.57        441.66        35.88 o                         
   4   6  10        392.64        334.67        59.34 o                         
   6   6  10         26.72          3.91        76.63 o                         
 -21   7  10         19.82         21.64        39.28 o                         
 -19   7  10        206.64        230.20        39.02 o                         
 -17   7  10        123.55        129.61        37.56 o                         
 -15   7  10          1.76         -9.86        28.37 o                         
 -13   7  10         19.45         16.19        30.38 o                         
 -11   7  10         59.47         34.79        29.87 o                         
  -9   7  10        458.79        459.73        56.87 o                         
  -7   7  10        399.93        389.61        48.60 o                         
  -5   7  10        298.22        334.95        48.86 o                         
  -3   7  10        528.52        466.48        38.50 o                         
  -1   7  10          2.08          9.04        26.38 o                         
   1   7  10          0.03         -8.20        27.91 o                         
   3   7  10        153.39        156.31        35.30 o                         
   5   7  10        119.59        126.99        69.75 o                         
 -20   8  10         49.94        102.55        62.30 o                         
 -18   8  10        119.28        147.42        52.62 o                         
 -16   8  10          4.56          6.11        38.96 o                         
 -14   8  10        265.79        222.24        36.73 o                         
 -12   8  10          0.01         21.07        31.61 o                         
 -10   8  10          4.66         -1.64        31.74 o                         
  -8   8  10        113.01        126.66        42.07 o                         
  -6   8  10          0.35         22.99        41.54 o                         
  -4   8  10         68.84         30.24        41.66 o                         
  -2   8  10          5.05          0.75        33.09 o                         
   0   8  10         67.86         57.09        34.88 o                         
   2   8  10        120.70        119.15        46.87 o                         
   4   8  10        127.66        187.96        84.72 o                         
 -19   9  10         54.56         26.02        51.08 o                         
 -17   9  10         80.38         99.93        40.15 o                         
 -15   9  10          0.50         -1.31        32.13 o                         
 -13   9  10        177.97        206.16        38.13 o                         
 -11   9  10         85.71        112.15        35.65 o                         
  -9   9  10         27.11         37.47        41.08 o                         
  -7   9  10         53.42         40.56        42.59 o                         
  -5   9  10        345.97        285.82        51.85 o                         
  -3   9  10         23.02          4.47        42.99 o                         
  -1   9  10         49.60         81.83        35.29 o                         
   1   9  10          0.74         46.21        37.61 o                         
   3   9  10         38.11         37.74        47.99 o                         
 -16  10  10        107.75         89.86        43.12 o                         
 -14  10  10        117.02        110.44        37.98 o                         
 -12  10  10         18.95         41.23        35.27 o                         
 -10  10  10         26.57         55.74        69.10 o                         
  -8  10  10         47.60         13.03        68.56 o                         
  -6  10  10         25.04         22.18        44.97 o                         
  -4  10  10        133.07        101.67        49.07 o                         
  -2  10  10        118.24        108.21        41.62 o                         
   0  10  10          0.52         18.14        38.73 o                         
 -15  11  10         32.50         24.35        35.97 o                         
 -13  11  10         87.28         85.48        47.06 o                         
 -11  11  10          1.64         37.29        69.04 o                         
  -9  11  10         45.62         75.30        73.96 o                         
  -7  11  10         32.54         99.59        77.07 o                         
  -5  11  10          1.87        -12.13        46.08 o                         
  -3  11  10        105.60        137.34        44.26 o                         
  -1  11  10         47.44         55.43        41.30 o                         
 -10  12  10          1.56         32.55        73.78 o                         
  -8  12  10         24.05         63.19        73.51 o                         
  -6  12  10          1.44         16.54        51.06 o                         
 -25   1  11         52.96         84.36        49.17 o                         
 -23   1  11         29.15         21.29        46.41 o                         
 -21   1  11         15.29         10.90        46.45 o                         
 -19   1  11        156.72        124.20        45.56 o                         
 -17   1  11         65.41         79.22        18.52 o                         
 -15   1  11       2157.66       2337.48        34.12 o                         
 -13   1  11        331.15        329.16        18.23 o                         
 -11   1  11         17.12          4.23        15.76 o                         
  -9   1  11       8155.22       8688.72        92.98 o                         
  -7   1  11       5249.56       5632.94        79.62 o                         
  -5   1  11       4173.09       4250.26        61.46 o                         
  -3   1  11          1.11          9.49        13.33 o                         
  -1   1  11        289.49        299.98        19.09 o                         
   1   1  11         26.39         18.37        17.91 o                         
   3   1  11        124.67        124.35        45.10 o                         
   5   1  11         24.29         24.85        46.89 o                         
   7   1  11         13.80         -5.20        49.05 o                         
 -24   2  11         52.97        107.84        43.31 o                         
 -22   2  11        576.24        631.42        60.29 o                         
 -20   2  11        389.85        426.40        47.83 o                         
 -18   2  11        447.65        481.03        49.35 o                         
 -16   2  11        963.06        866.27        26.63 o                         
 -14   2  11       2228.45       2131.83        34.83 o                         
 -12   2  11       3229.92       3380.75        40.44 o                         
 -10   2  11      11187.16      11628.41        82.00 o                         
  -8   2  11       2191.86       2306.27        52.33 o                         
  -6   2  11         76.87         44.18        20.23 o                         
  -4   2  11        222.80        200.93        17.08 o                         
  -2   2  11        866.49        758.81        27.50 o                         
   0   2  11        532.64        482.59        28.33 o                         
   2   2  11         52.19         50.03        23.67 o                         
   4   2  11        205.59        251.12        50.62 o                         
   6   2  11          1.29        -23.53        47.07 o                         
 -25   3  11          2.95          4.65        43.79 o                         
 -23   3  11        147.74        170.60        44.93 o                         
 -21   3  11        512.91        465.02        50.79 o                         
 -19   3  11        685.35        748.39        52.65 o                         
 -17   3  11       1228.26       1208.56        37.94 o                         
 -15   3  11        562.16        506.79        28.12 o                         
 -13   3  11       2178.41       2113.61        47.94 o                         
 -11   3  11        813.61        905.34        27.75 o                         
  -9   3  11         33.84         22.10        16.61 o                         
  -7   3  11       2238.79       2291.53        55.58 o                         
  -5   3  11         17.01         24.08        21.16 o                         
  -3   3  11        117.35        121.26        24.11 o                         
  -1   3  11        241.52        166.44        25.06 o                         
   1   3  11         47.58         68.64        24.99 o                         
   3   3  11         78.61         73.27        36.77 o                         
   5   3  11         36.72         75.59        44.81 o                         
   7   3  11          3.11         12.64        35.83 o                         
 -24   4  11         25.95         31.74        40.65 o                         
 -22   4  11          3.93        -10.40        38.01 o                         
 -20   4  11        428.35        403.88        47.66 o                         
 -18   4  11        965.41        915.74        49.16 o                         
 -16   4  11         55.50         64.52        20.37 o                         
 -14   4  11        101.93         84.32        21.15 o                         
 -12   4  11        356.31        322.99        35.45 o                         
 -10   4  11        821.69        808.20        63.97 o                         
  -8   4  11        325.74        320.30        52.14 o                         
  -6   4  11        283.09        228.03        50.78 o                         
  -4   4  11       1625.38       1924.59        93.26 o                         
  -2   4  11        522.54        472.22        47.53 o                         
   0   4  11        434.98        410.54        37.95 o                         
   2   4  11        120.18         83.33        25.76 o                         
   4   4  11         14.46        -15.44        44.10 o                         
   6   4  11         67.68         87.26        47.72 o                         
 -23   5  11         36.29          8.19        41.66 o                         
 -21   5  11         12.64         18.51        37.94 o                         
 -19   5  11          4.74         12.60        33.43 o                         
 -17   5  11        351.01        375.74        41.23 o                         
 -15   5  11        976.57       1062.95        36.93 o                         
 -13   5  11          2.66         11.07        26.94 o                         
 -11   5  11        310.54        285.98        39.46 o                         
  -9   5  11        420.91        341.46        56.66 o                         
  -7   5  11       1500.68       1463.87        86.76 o                         
  -5   5  11         41.72         16.31        49.42 o                         
  -3   5  11        215.54        141.60        49.82 o                         
  -1   5  11         18.33          9.38        29.41 o                         
   1   5  11          1.27         -3.36        21.82 o                         
   3   5  11        240.15        230.68        41.79 o                         
   5   5  11         38.74         33.05        44.81 o                         
 -22   6  11         11.87         10.23        39.48 o                         
 -20   6  11          1.66          2.94        34.02 o                         
 -18   6  11        193.66        186.16        35.13 o                         
 -16   6  11        202.88        196.32        30.24 o                         
 -14   6  11        155.20        154.61        31.85 o                         
 -12   6  11        437.60        320.13        37.84 o                         
 -10   6  11         11.78         15.54        35.01 o                         
  -8   6  11        162.28        162.79        41.99 o                         
  -6   6  11       3191.39       3189.16        91.76 o                         
  -4   6  11        579.02        596.70        52.55 o                         
  -2   6  11        202.16        197.53        29.95 o                         
   0   6  11         39.43         46.88        23.59 o                         
   2   6  11          1.85          7.20        31.72 o                         
   4   6  11         20.68         14.73        49.27 o                         
 -21   7  11         11.21         -3.14        37.34 o                         
 -19   7  11         34.39         69.83        54.43 o                         
 -17   7  11        165.32        129.71        39.62 o                         
 -15   7  11        240.43        221.80        35.72 o                         
 -13   7  11          0.40         13.05        30.96 o                         
 -11   7  11        653.56        542.52        53.22 o                         
  -9   7  11        694.97        745.67        87.20 o                         
  -7   7  11         34.99         17.86        41.09 o                         
  -5   7  11          3.92         15.55        37.98 o                         
  -3   7  11        119.34        148.17        32.54 o                         
  -1   7  11          2.09         -6.58        28.01 o                         
   1   7  11        132.93        175.51        32.77 o                         
   3   7  11         60.00         80.64        48.76 o                         
 -20   8  11        103.65        111.08        55.45 o                         
 -18   8  11         29.99         35.24        53.26 o                         
 -16   8  11         77.27         49.98        31.51 o                         
 -14   8  11        328.31        261.24        39.31 o                         
 -12   8  11        225.42        219.73        37.52 o                         
 -10   8  11        383.16        399.64        52.67 o                         
  -8   8  11        736.79        667.64        59.86 o                         
  -6   8  11        172.04        158.45        45.64 o                         
  -4   8  11        421.56        480.29        54.93 o                         
  -2   8  11         27.75         19.93        34.26 o                         
   0   8  11         24.00         -1.57        36.36 o                         
   2   8  11          0.85         16.76        41.97 o                         
 -19   9  11         74.50        109.24        56.94 o                         
 -17   9  11         26.46         27.56        41.39 o                         
 -15   9  11        197.12        168.09        37.21 o                         
 -13   9  11         16.03         30.11        34.62 o                         
 -11   9  11        138.56         95.29        44.91 o                         
  -9   9  11         17.39         35.03        43.51 o                         
  -7   9  11        145.68         96.09        55.75 o                         
  -5   9  11         22.78         -3.06        45.33 o                         
  -3   9  11         97.86         59.17        43.09 o                         
  -1   9  11          0.45          4.11        34.66 o                         
   1   9  11         27.79         88.66        45.99 o                         
 -16  10  11         25.92         25.47        46.08 o                         
 -14  10  11         53.32         60.49        37.29 o                         
 -12  10  11         71.19         32.16        45.98 o                         
 -10  10  11         66.84         19.58        45.32 o                         
  -8  10  11        436.65        428.23        61.73 o                         
  -6  10  11         97.21         84.48        47.42 o                         
  -4  10  11        111.63        129.50        48.56 o                         
  -2  10  11         51.30         73.50        39.64 o                         
   0  10  11          2.86          1.83        38.36 o                         
 -15  11  11         53.04         65.96        38.05 o                         
 -13  11  11         41.78         42.84        49.54 o                         
 -11  11  11         35.95         55.95        48.03 o                         
  -9  11  11         19.43         11.46        50.19 o                         
  -7  11  11        125.26        141.15        53.91 o                         
  -5  11  11         47.98          1.26        52.93 o                         
  -3  11  11         69.33         52.07        42.99 o                         
 -24   0  12         36.67         11.52        66.49 o                         
 -22   0  12         53.68         36.71        65.99 o                         
 -20   0  12        721.47        717.80        85.08 o                         
 -18   0  12      11727.67      12528.46       368.56 o                         
 -16   0  12       2713.38       2797.58        71.51 o                         
 -14   0  12         14.77         23.41        19.51 o                         
 -12   0  12       5260.84       5441.76        77.27 o                         
 -10   0  12        280.63        229.83        27.43 o                         
  -8   0  12        459.28        404.12        36.53 o                         
  -6   0  12        487.84        450.70        40.17 o                         
  -4   0  12        106.12        111.09        25.44 o                         
  -2   0  12        293.23        263.30        26.15 o                         
   0   0  12        240.72        235.13        30.54 o                         
   2   0  12         42.28         -5.76        65.39 o                         
   4   0  12        485.65        683.81        96.39 o                         
   6   0  12         93.16        109.42        74.42 o                         
 -25   1  12         78.98         92.08        51.04 o                         
 -23   1  12         62.31         73.86        47.95 o                         
 -21   1  12        128.88        144.25        49.03 o                         
 -19   1  12        850.19        821.03        63.02 o                         
 -17   1  12        486.11        434.38        21.28 o                         
 -15   1  12        421.17        373.88        20.07 o                         
 -13   1  12        519.98        490.21        22.48 o                         
 -11   1  12        842.00        739.55        30.90 o                         
  -9   1  12       1401.70       1475.40        45.97 o                         
  -7   1  12          7.43          4.12        17.88 o                         
  -5   1  12       1560.03       1460.46        34.69 o                         
  -3   1  12          0.04         -4.90        14.07 o                         
  -1   1  12        100.75        124.15        20.88 o                         
   1   1  12         26.50         34.87        19.52 o                         
   3   1  12         18.83         26.80        46.74 o                         
   5   1  12          6.57         26.07        47.59 o                         
 -24   2  12         92.99         43.01        50.69 o                         
 -22   2  12        145.66        147.80        50.90 o                         
 -20   2  12         26.65         42.57        45.12 o                         
 -18   2  12       1865.89       1970.11        69.82 o                         
 -16   2  12         19.26         21.83        18.86 o                         
 -14   2  12        123.96         90.24        17.82 o                         
 -12   2  12        445.90        473.18        22.03 o                         
 -10   2  12        125.47         96.29        21.21 o                         
  -8   2  12        705.74        632.75        29.75 o                         
  -6   2  12         41.74         28.54        18.55 o                         
  -4   2  12       1079.59       1190.80        29.52 o                         
  -2   2  12         57.46         42.54        17.24 o                         
   0   2  12         69.43         52.63        21.13 o                         
   2   2  12        119.42         98.41        36.44 o                         
   4   2  12        107.02        127.41        49.38 o                         
   6   2  12         18.47          5.08        50.50 o                         
 -25   3  12         35.63         30.85        43.73 o                         
 -23   3  12         50.80         83.33        42.33 o                         
 -21   3  12          5.58         18.32        40.53 o                         
 -19   3  12        196.33        180.97        42.94 o                         
 -17   3  12       6864.19       7481.24        91.16 o                         
 -15   3  12       1576.92       1657.11        52.50 o                         
 -13   3  12        622.81        628.21        32.72 o                         
 -11   3  12        661.69        685.75        40.68 o                         
  -9   3  12        125.86        120.66        26.68 o                         
  -7   3  12        284.53        378.83        40.18 o                         
  -5   3  12       1789.08       1842.31        67.06 o                         
  -3   3  12          0.24         -4.00        30.96 o                         
  -1   3  12        798.12        796.65        56.04 o                         
   1   3  12        257.29        249.51        26.67 o                         
   3   3  12          0.29         -4.94        44.71 o                         
   5   3  12          2.35         -8.40        47.14 o                         
 -24   4  12         27.34         52.08        40.41 o                         
 -22   4  12        273.45        282.36        47.18 o                         
 -20   4  12       1395.37       1540.91        62.00 o                         
 -18   4  12          3.48         12.10        26.10 o                         
 -16   4  12          4.45         17.57        21.80 o                         
 -14   4  12         99.08         85.22        25.81 o                         
 -12   4  12        261.19        241.29        48.15 o                         
 -10   4  12       1029.35       1001.67        72.30 o                         
  -8   4  12         86.52         67.38        45.45 o                         
  -6   4  12       1406.87       1467.64        88.96 o                         
  -4   4  12        912.33        890.51        73.59 o                         
  -2   4  12          0.03          3.03        32.97 o                         
   0   4  12        123.17        150.20        33.42 o                         
   2   4  12         30.19         29.55        36.32 o                         
   4   4  12         19.18         32.53        45.23 o                         
 -23   5  12          0.27         -5.17        40.06 o                         
 -21   5  12          1.05         27.39        35.78 o                         
 -19   5  12        395.58        377.74        42.28 o                         
 -17   5  12        233.37        194.95        25.02 o                         
 -15   5  12         42.43         48.33        29.91 o                         
 -13   5  12        216.80        208.10        38.29 o                         
 -11   5  12        228.97        189.29        51.40 o                         
  -9   5  12       1110.71       1290.94        86.89 o                         
  -7   5  12       1293.20       1241.14        85.86 o                         
  -5   5  12        346.91        472.33        64.88 o                         
  -3   5  12         59.20         48.51        44.98 o                         
  -1   5  12          8.03         14.02        30.17 o                         
   1   5  12         16.74         41.71        26.87 o                         
   3   5  12          0.51         -0.26        35.78 o                         
 -22   6  12         85.90        124.22        43.33 o                         
 -20   6  12        215.77        172.65        37.66 o                         
 -18   6  12         23.82         20.80        36.64 o                         
 -16   6  12         79.89        103.78        30.27 o                         
 -14   6  12       1111.41       1193.72        53.00 o                         
 -12   6  12         11.32         14.76        36.44 o                         
 -10   6  12         22.12         28.73        37.83 o                         
  -8   6  12        908.58        818.60        57.86 o                         
  -6   6  12         14.80         -8.25        39.33 o                         
  -4   6  12         19.61         37.81        36.88 o                         
  -2   6  12        211.76        200.88        30.69 o                         
   0   6  12         18.85          6.13        23.88 o                         
   2   6  12         19.60          9.57        49.02 o                         
   4   6  12          5.18         41.18        68.68 o                         
 -21   7  12         47.97         53.76        57.01 o                         
 -19   7  12         39.21         27.99        53.72 o                         
 -17   7  12         16.43         21.15        30.29 o                         
 -15   7  12          0.37          2.71        31.91 o                         
 -13   7  12         27.33         24.37        36.91 o                         
 -11   7  12         43.34         56.17        39.03 o                         
  -9   7  12         89.66         89.90        41.70 o                         
  -7   7  12         32.24         14.02        40.40 o                         
  -5   7  12        208.25        195.40        50.54 o                         
  -3   7  12         34.34         13.43        32.41 o                         
  -1   7  12         74.64         68.15        29.01 o                         
   1   7  12         13.90         15.14        33.24 o                         
   3   7  12         89.18         27.79        50.19 o                         
 -20   8  12         39.98          3.41        53.41 o                         
 -18   8  12         21.95         33.42        39.36 o                         
 -16   8  12        321.65        275.40        39.10 o                         
 -14   8  12        725.07        740.82        52.67 o                         
 -12   8  12          5.16         -4.88        41.19 o                         
 -10   8  12         13.44         23.10        42.39 o                         
  -8   8  12          6.69         19.66        41.66 o                         
  -6   8  12        120.00        115.20        43.22 o                         
  -4   8  12         21.20         29.11        41.75 o                         
  -2   8  12          1.40         10.42        35.13 o                         
   0   8  12        115.85        153.12        39.46 o                         
   2   8  12         10.78         -2.67        43.31 o                         
 -19   9  12         62.92        130.26        57.52 o                         
 -17   9  12          5.59          1.25        46.47 o                         
 -15   9  12         81.44         53.03        37.00 o                         
 -13   9  12        124.87        108.20        37.42 o                         
 -11   9  12         86.97         90.37        44.72 o                         
  -9   9  12        243.02        224.93        52.00 o                         
  -7   9  12        190.40        165.17        49.77 o                         
  -5   9  12          4.82         12.71        45.20 o                         
  -3   9  12          0.15         16.15        36.81 o                         
  -1   9  12         18.59         36.10        36.51 o                         
 -16  10  12         14.72         41.27        36.90 o                         
 -14  10  12         75.44         79.42        47.42 o                         
 -12  10  12          6.96         33.33        44.33 o                         
 -10  10  12          0.03        -11.39        46.01 o                         
  -8  10  12         15.86         37.58        48.13 o                         
  -6  10  12         77.89         13.76        48.61 o                         
  -4  10  12         61.87         96.11        43.62 o                         
  -2  10  12         31.65         35.98        37.40 o                         
 -13  11  12          4.64         22.03        44.31 o                         
 -11  11  12         10.63         -3.62        48.61 o                         
  -9  11  12         49.73         -8.32        52.62 o                         
  -7  11  12          0.31        -17.84        50.28 o                         
  -5  11  12         31.05         71.19        48.64 o                         
 -25   1  13         35.82         57.01        49.96 o                         
 -23   1  13        178.93        166.41        53.24 o                         
 -21   1  13         96.48        100.44        46.58 o                         
 -19   1  13        230.22        180.65        43.59 o                         
 -17   1  13        204.96        189.50        23.37 o                         
 -15   1  13        414.71        326.08        24.89 o                         
 -13   1  13       1295.06       1367.98        47.90 o                         
 -11   1  13        117.59         51.65        31.04 o                         
  -9   1  13       1193.61       1183.54        54.57 o                         
  -7   1  13        657.31        629.27        38.95 o                         
  -5   1  13         23.60         11.12        26.39 o                         
  -3   1  13        674.61        656.43        30.11 o                         
  -1   1  13        533.09        529.88        29.28 o                         
   1   1  13         62.39         58.64        36.39 o                         
   3   1  13          6.22         26.27        48.21 o                         
   5   1  13         10.76         42.71        50.13 o                         
 -26   2  13          0.21        -14.01        50.57 o                         
 -24   2  13         25.84         20.17        48.77 o                         
 -22   2  13        278.28        187.48        53.59 o                         
 -20   2  13        303.83        245.74        47.63 o                         
 -18   2  13         62.15         31.25        22.98 o                         
 -16   2  13       1582.00       1667.54        47.21 o                         
 -14   2  13         45.09         34.49        23.11 o                         
 -12   2  13        972.23        962.60        36.26 o                         
 -10   2  13       1490.42       1382.80        58.04 o                         
  -8   2  13       1676.22       1764.16        70.51 o                         
  -6   2  13       1955.95       1934.19        69.85 o                         
  -4   2  13          2.37         -1.75        32.91 o                         
  -2   2  13          1.88         21.12        24.03 o                         
   0   2  13          4.95          8.39        20.00 o                         
   2   2  13        535.70        523.80        62.47 o                         
   4   2  13          0.22         27.04        48.49 o                         
 -25   3  13          4.17         13.04        46.22 o                         
 -23   3  13        113.55        116.08        50.85 o                         
 -21   3  13        253.37        218.33        50.21 o                         
 -19   3  13        291.79        324.86        47.41 o                         
 -17   3  13        174.71        132.91        28.07 o                         
 -15   3  13        460.55        405.52        31.57 o                         
 -13   3  13        119.31         84.91        21.96 o                         
 -11   3  13          6.63         28.45        21.75 o                         
  -9   3  13         27.47         -2.44        31.87 o                         
  -7   3  13       1366.02       1246.30        81.75 o                         
  -5   3  13        200.11        125.15        36.13 o                         
  -3   3  13         14.87          5.38        28.55 o                         
  -1   3  13          1.52         14.10        25.50 o                         
   1   3  13          2.24          0.66        27.26 o                         
   3   3  13         29.12         15.62        47.26 o                         
 -24   4  13          1.85         -5.65        42.60 o                         
 -22   4  13         11.54         27.55        40.48 o                         
 -20   4  13        106.01        102.59        42.05 o                         
 -18   4  13        135.53        120.06        23.98 o                         
 -16   4  13        269.87        306.98        32.27 o                         
 -14   4  13         40.24         24.90        40.10 o                         
 -12   4  13        259.01        168.85        47.32 o                         
 -10   4  13          8.84          2.06        43.44 o                         
  -8   4  13        724.47        704.47        70.67 o                         
  -6   4  13       5396.13       5494.68       158.12 o                         
  -4   4  13         33.50         59.70        46.32 o                         
  -2   4  13          3.77          5.67        34.84 o                         
   0   4  13        164.82        251.76        32.50 o                         
   2   4  13        199.35        185.72        41.43 o                         
   4   4  13          8.74         -4.19        48.02 o                         
 -23   5  13        326.79        359.56        51.87 o                         
 -21   5  13         60.34         82.65        38.40 o                         
 -19   5  13          1.56          5.84        33.08 o                         
 -17   5  13        106.98        108.09        31.67 o                         
 -15   5  13        547.56        504.80        44.98 o                         
 -13   5  13        973.65        879.35        76.17 o                         
 -11   5  13       2395.25       2436.15       111.63 o                         
  -9   5  13        969.61        964.92        80.99 o                         
  -7   5  13          3.96         -5.43        49.86 o                         
  -5   5  13        230.02        222.76        56.14 o                         
  -3   5  13        339.30        260.61        44.59 o                         
  -1   5  13          0.07          5.86        31.90 o                         
   1   5  13          1.17         -5.54        28.48 o                         
   3   5  13          0.11         -9.17        40.58 o                         
 -22   6  13        145.96        126.73        39.66 o                         
 -20   6  13         84.75         96.79        55.08 o                         
 -18   6  13          9.68        -16.20        41.18 o                         
 -16   6  13        103.74         91.59        35.02 o                         
 -14   6  13        268.22        290.42        43.11 o                         
 -12   6  13          6.94         14.98        38.28 o                         
 -10   6  13          4.24         17.04        37.73 o                         
  -8   6  13         18.50         28.36        38.02 o                         
  -6   6  13        162.58        155.45        41.33 o                         
  -4   6  13         59.16         19.51        37.08 o                         
  -2   6  13         61.57         57.73        28.60 o                         
   0   6  13          7.69         20.89        30.32 o                         
   2   6  13         13.16         37.28        51.85 o                         
 -21   7  13        105.71         98.13        56.26 o                         
 -19   7  13        124.59        136.22        41.72 o                         
 -17   7  13         10.75         16.84        31.43 o                         
 -15   7  13         90.05         80.89        38.52 o                         
 -13   7  13        325.71        270.65        47.91 o                         
 -11   7  13        155.92        132.66        44.41 o                         
  -9   7  13        104.67        154.50        46.09 o                         
  -7   7  13        114.63         98.37        43.96 o                         
  -5   7  13         94.57        140.77        44.07 o                         
  -3   7  13        330.10        386.26        38.19 o                         
  -1   7  13         26.82         38.78        29.78 o                         
   1   7  13          1.79         30.56        33.16 o                         
 -20   8  13         13.03        -14.65        59.00 o                         
 -18   8  13         11.99          4.71        44.18 o                         
 -16   8  13         84.43         64.86        35.40 o                         
 -14   8  13         47.77         75.50        42.10 o                         
 -12   8  13        300.71        253.32        50.08 o                         
 -10   8  13         43.17         37.28        42.96 o                         
  -8   8  13         34.42         20.89        44.66 o                         
  -6   8  13         76.86         55.38        44.40 o                         
  -4   8  13         50.18         50.23        41.57 o                         
  -2   8  13         44.01         81.71        37.08 o                         
   0   8  13          7.45         62.39        44.55 o                         
 -19   9  13          5.78          9.71        48.86 o                         
 -17   9  13         26.77         28.14        33.49 o                         
 -15   9  13        127.23        134.52        39.43 o                         
 -13   9  13          5.23         29.99        43.26 o                         
 -11   9  13          7.21          9.17        42.27 o                         
  -9   9  13         13.80         10.99        45.82 o                         
  -7   9  13        160.10        142.99        50.57 o                         
  -5   9  13        501.72        494.18        67.17 o                         
  -3   9  13          5.01         27.99        39.35 o                         
 -16  10  13          0.62         13.24        38.46 o                         
 -14  10  13         35.22         56.09        47.29 o                         
 -12  10  13          0.70         -5.50        46.28 o                         
 -10  10  13         36.09         61.12        48.00 o                         
  -8  10  13          9.94         55.12        46.82 o                         
  -6  10  13          0.03         -4.87        46.03 o                         
  -4  10  13         22.13         39.34        39.81 o                         
 -13  11  13          0.00          1.43        52.19 o                         
 -11  11  13          2.68         41.48        46.00 o                         
  -9  11  13         90.94         92.02        83.83 o                         
  -7  11  13          8.79        -12.04        51.66 o                         
 -26   0  14         88.95        208.68        85.68 o                         
 -24   0  14        156.49        233.25        78.13 o                         
 -22   0  14        290.08        152.11        72.64 o                         
 -20   0  14        125.92        108.30        68.28 o                         
 -18   0  14      19614.27      21847.81       198.91 o                         
 -16   0  14        571.55        584.73        46.75 o                         
 -14   0  14       2036.17       2177.95        62.42 o                         
 -12   0  14        862.60        911.26        54.14 o                         
 -10   0  14        295.57        343.21        40.48 o                         
  -8   0  14       1363.73       1365.41        64.03 o                         
  -6   0  14         74.35         69.24        37.48 o                         
  -4   0  14          3.68         18.92        25.74 o                         
  -2   0  14        261.57        297.50        41.89 o                         
   0   0  14          4.80          2.27        66.98 o                         
   2   0  14         30.60         16.66        73.72 o                         
 -25   1  14          2.38          9.58        50.38 o                         
 -23   1  14        503.93        471.80        62.83 o                         
 -21   1  14        308.93        292.64        52.88 o                         
 -19   1  14        776.91        818.15        37.80 o                         
 -17   1  14       1556.22       1578.92        38.33 o                         
 -15   1  14        773.37        706.86        31.39 o                         
 -13   1  14        388.07        411.16        39.28 o                         
 -11   1  14        818.51        797.16        41.90 o                         
  -9   1  14       2430.38       2651.06        70.03 o                         
  -7   1  14         56.28         39.17        30.51 o                         
  -5   1  14          0.05        -11.28        22.56 o                         
  -3   1  14         77.39         74.98        22.27 o                         
  -1   1  14        120.09        120.90        26.68 o                         
   1   1  14         36.61         41.92        48.31 o                         
   3   1  14         88.89        138.85        54.52 o                         
 -26   2  14        232.00        179.44        58.20 o                         
 -24   2  14          0.15         -1.78        47.93 o                         
 -22   2  14        133.95        136.83        50.34 o                         
 -20   2  14        645.33        673.93        54.09 o                         
 -18   2  14       1895.39       2004.00        48.96 o                         
 -16   2  14         50.69         41.75        24.07 o                         
 -14   2  14          0.14          0.11        24.06 o                         
 -12   2  14         65.80         60.66        30.47 o                         
 -10   2  14       1344.56       1544.97        86.69 o                         
  -8   2  14         26.32         28.17        35.79 o                         
  -6   2  14        172.52        187.42        67.22 o                         
  -4   2  14         49.81         51.09        26.05 o                         
  -2   2  14          0.25         -4.67        24.79 o                         
   0   2  14         38.54         20.15        25.89 o                         
   2   2  14          0.91         21.49        47.37 o                         
 -25   3  14          7.70          8.96        47.84 o                         
 -23   3  14         58.71         72.10        48.13 o                         
 -21   3  14        230.10        265.63        47.38 o                         
 -19   3  14        907.79       1076.45        60.55 o                         
 -17   3  14          4.85         -0.53        27.23 o                         
 -15   3  14         38.91         44.01        25.52 o                         
 -13   3  14       1655.94       1755.24        44.62 o                         
 -11   3  14        913.49        903.02        55.22 o                         
  -9   3  14        526.99        506.10        49.95 o                         
  -7   3  14        799.30        716.68        55.20 o                         
  -5   3  14         19.39         28.19        34.56 o                         
  -3   3  14        166.65        119.24        38.18 o                         
  -1   3  14        112.00         95.02        28.61 o                         
   1   3  14          1.16          8.55        37.40 o                         
   3   3  14        142.50        136.88        54.96 o                         
 -24   4  14         26.60         -1.50        47.56 o                         
 -22   4  14         13.24         21.00        43.11 o                         
 -20   4  14        716.85        740.45        56.31 o                         
 -18   4  14        216.63        197.86        28.20 o                         
 -16   4  14         47.18         42.56        42.81 o                         
 -14   4  14        181.58        174.07        50.62 o                         
 -12   4  14        109.44         70.88        46.25 o                         
 -10   4  14        545.14        566.84        68.28 o                         
  -8   4  14       1852.01       1870.89       102.68 o                         
  -6   4  14         74.45         70.71        47.07 o                         
  -4   4  14         78.87         76.48        46.15 o                         
  -2   4  14         44.45         67.76        31.89 o                         
   0   4  14          1.12         11.40        27.83 o                         
   2   4  14         15.60         46.76        40.72 o                         
 -23   5  14         55.12         26.44        41.84 o                         
 -21   5  14         29.59         39.48        39.52 o                         
 -19   5  14        163.32        160.51        46.09 o                         
 -17   5  14        218.48        240.98        40.66 o                         
 -15   5  14         17.17         49.74        34.01 o                         
 -13   5  14          3.69          2.78        49.47 o                         
 -11   5  14         71.52         82.89        53.50 o                         
  -9   5  14        271.37        282.98        60.85 o                         
  -7   5  14         14.70         -2.80        48.40 o                         
  -5   5  14        291.66        264.56        62.00 o                         
  -3   5  14         27.65          4.09        33.52 o                         
  -1   5  14         38.09         46.83        29.02 o                         
   1   5  14          0.19          1.62        37.06 o                         
 -24   6  14         36.61         28.97        67.13 o                         
 -22   6  14        141.77         72.69        58.53 o                         
 -20   6  14          0.07         29.93        77.38 o                         
 -18   6  14          6.53         22.87        32.72 o                         
 -16   6  14        687.38        603.94        52.80 o                         
 -14   6  14          6.80         18.99        35.17 o                         
 -12   6  14        262.07        232.34        44.17 o                         
 -10   6  14        195.99        242.98        51.26 o                         
  -8   6  14        193.52        199.72        59.29 o                         
  -6   6  14        159.05        148.74        43.22 o                         
  -4   6  14          6.64         11.21        38.90 o                         
  -2   6  14        202.65        225.92        36.00 o                         
   0   6  14         68.46        122.85        38.40 o                         
 -23   7  14          0.29          8.07        56.55 o                         
 -21   7  14        405.37        394.20        66.98 o                         
 -19   7  14          2.87         12.46        42.69 o                         
 -17   7  14        198.77        160.50        47.21 o                         
 -15   7  14         19.80         11.09        39.88 o                         
 -13   7  14         79.15         60.79        42.85 o                         
 -11   7  14        204.93        185.96        47.75 o                         
  -9   7  14         19.87         10.46        43.07 o                         
  -7   7  14         38.18         21.80        42.12 o                         
  -5   7  14         20.08         34.54        39.66 o                         
  -3   7  14          8.65          1.87        30.37 o                         
  -1   7  14         46.54         35.30        31.27 o                         
 -20   8  14        214.51        247.20        66.26 o                         
 -18   8  14          5.11         -5.66        36.99 o                         
 -16   8  14          3.73        -19.24        38.47 o                         
 -14   8  14          2.72         15.51        42.00 o                         
 -12   8  14         64.77         44.47        42.35 o                         
 -10   8  14        189.20        215.64        55.84 o                         
  -8   8  14          2.94         -3.61        44.18 o                         
  -6   8  14         13.99         -3.36        47.45 o                         
  -4   8  14         17.67         35.11        38.62 o                         
  -2   8  14         52.12         74.08        39.36 o                         
 -19   9  14         98.02        100.44        53.08 o                         
 -17   9  14        181.39        134.50        46.59 o                         
 -15   9  14         49.59         83.69        41.89 o                         
 -13   9  14          1.27         -0.09        45.44 o                         
 -11   9  14         26.62        -10.55        44.97 o                         
  -9   9  14          6.49         -1.33        46.94 o                         
  -7   9  14         17.28          8.68        47.18 o                         
  -5   9  14         64.85         92.70        49.71 o                         
  -3   9  14         14.21          5.22        38.70 o                         
 -16  10  14         48.75         45.15        46.03 o                         
 -14  10  14          3.36         29.01        44.54 o                         
 -12  10  14         22.11         14.34        49.19 o                         
 -10  10  14          7.62        -23.67        47.34 o                         
  -8  10  14          0.41         -8.57        48.55 o                         
  -6  10  14          5.86          3.94        46.45 o                         
 -25   1  15         46.26         36.87        51.62 o                         
 -23   1  15         94.71        112.05        51.24 o                         
 -21   1  15         70.73         56.78        44.37 o                         
 -19   1  15        294.46        296.48        31.57 o                         
 -17   1  15        796.66        768.37        32.12 o                         
 -15   1  15         13.41          4.53        24.67 o                         
 -13   1  15         11.20         22.80        28.50 o                         
 -11   1  15         52.87         79.53        29.67 o                         
  -9   1  15       1828.65       2000.41        62.86 o                         
  -7   1  15       5807.74       6366.03       102.46 o                         
  -5   1  15        190.28        201.49        29.93 o                         
  -3   1  15          1.95         16.64        25.06 o                         
  -1   1  15         39.31         58.77        23.04 o                         
   1   1  15        118.92        118.34        52.75 o                         
 -26   2  15          2.61         -8.09        49.26 o                         
 -24   2  15        299.93        380.48        62.10 o                         
 -22   2  15        188.20        206.17        47.08 o                         
 -20   2  15        631.49        610.59        43.81 o                         
 -18   2  15         41.08         26.89        25.11 o                         
 -16   2  15        312.57        304.11        31.65 o                         
 -14   2  15       1325.54       1333.21        45.16 o                         
 -12   2  15        502.87        359.54        80.91 o                         
 -10   2  15        399.87        333.08        45.05 o                         
  -8   2  15        107.74         74.30        39.51 o                         
  -6   2  15        977.75        985.20        50.31 o                         
  -4   2  15        266.12        275.94        32.76 o                         
  -2   2  15        140.21        173.22        29.81 o                         
   0   2  15         35.79        -13.84        38.36 o                         
   2   2  15          3.20          3.71        53.68 o                         
 -25   3  15          0.10          9.64        51.26 o                         
 -23   3  15        127.31        116.90        51.88 o                         
 -21   3  15        420.70        401.23        53.11 o                         
 -19   3  15        169.84        119.28        31.56 o                         
 -17   3  15         12.10         27.14        24.68 o                         
 -15   3  15        860.36        976.45        39.24 o                         
 -13   3  15         84.57         68.07        37.01 o                         
 -11   3  15        202.91        201.31        40.97 o                         
  -9   3  15       1701.41       1639.25        73.23 o                         
  -7   3  15         85.65         54.22        38.53 o                         
  -5   3  15         83.89         36.33        35.98 o                         
  -3   3  15          0.00          7.96        30.40 o                         
  -1   3  15          0.75         11.93        27.96 o                         
   1   3  15         15.61          1.82        40.07 o                         
 -24   4  15         29.05         74.19        49.77 o                         
 -22   4  15         50.43         62.10        43.20 o                         
 -20   4  15         70.17         51.58        30.70 o                         
 -18   4  15          0.43         -2.65        37.11 o                         
 -16   4  15         89.10        107.45        46.22 o                         
 -14   4  15         95.24         96.93        50.31 o                         
 -12   4  15         26.19         10.55        49.45 o                         
 -10   4  15        142.84        111.93        51.42 o                         
  -8   4  15        121.97         72.63        51.06 o                         
  -6   4  15         32.72         -8.63        48.88 o                         
  -4   4  15        358.36        347.16        50.93 o                         
  -2   4  15        141.69        151.28        38.24 o                         
   0   4  15         20.08         32.79        38.35 o                         
 -25   5  15          8.72        -16.41        47.90 o                         
 -23   5  15        131.76        185.66        45.32 o                         
 -21   5  15          7.65         48.15        77.64 o                         
 -19   5  15        282.96        246.15        38.11 o                         
 -17   5  15         19.29         40.90        34.51 o                         
 -15   5  15         28.64          8.11        45.45 o                         
 -13   5  15        746.36        629.39        72.66 o                         
 -11   5  15        236.17        240.43        59.41 o                         
  -9   5  15         31.50         52.39        52.94 o                         
  -7   5  15        636.10        535.37        73.79 o                         
  -5   5  15          0.90          4.16        46.82 o                         
  -3   5  15          0.03          6.69        34.04 o                         
  -1   5  15          4.92         12.40        30.86 o                         
 -24   6  15         50.76         23.38        72.28 o                         
 -22   6  15         10.25         -8.15        76.79 o                         
 -20   6  15         11.91         23.25        42.89 o                         
 -18   6  15        636.40        537.86        52.12 o                         
 -16   6  15        471.98        448.48        49.99 o                         
 -14   6  15          1.10          5.25        38.74 o                         
 -12   6  15          2.86         14.87        40.37 o                         
 -10   6  15          0.47         36.20        51.62 o                         
  -8   6  15        146.49        113.87        55.91 o                         
  -6   6  15         76.89         48.90        55.05 o                         
  -4   6  15         25.27         45.19        30.65 o                         
  -2   6  15          9.74        -10.85        27.03 o                         
 -23   7  15          5.95         30.12        78.56 o                         
 -21   7  15         12.40          4.90        81.56 o                         
 -19   7  15          0.06         19.29        34.94 o                         
 -17   7  15         14.81         34.75        39.82 o                         
 -15   7  15        306.12        265.15        48.46 o                         
 -13   7  15          0.01        -16.81        40.45 o                         
 -11   7  15        125.63        135.28        46.88 o                         
  -9   7  15         90.92         55.19        45.69 o                         
  -7   7  15        158.17         80.07        43.88 o                         
  -5   7  15        345.30        385.72        44.72 o                         
  -3   7  15          5.42        -16.11        32.23 o                         
 -20   8  15          7.17         13.66        55.10 o                         
 -18   8  15          7.57          9.06        37.60 o                         
 -16   8  15          8.05         12.77        41.39 o                         
 -14   8  15         18.24         29.01        41.50 o                         
 -12   8  15         53.37         65.21        47.21 o                         
 -10   8  15        284.99        296.93        56.26 o                         
  -8   8  15          7.60          2.52        43.10 o                         
  -6   8  15        141.01        203.62        52.68 o                         
  -4   8  15         60.60         58.21        38.23 o                         
 -19   9  15          0.29         20.63        59.56 o                         
 -17   9  15          0.01         -5.55        41.12 o                         
 -15   9  15          0.13         -5.83        45.52 o                         
 -13   9  15          1.36          9.79        44.67 o                         
 -11   9  15         27.93         26.75        46.62 o                         
  -9   9  15          4.14         29.24        45.76 o                         
  -7   9  15         24.95         27.72        44.28 o                         
  -5   9  15          8.07          0.51        37.79 o                         
 -16  10  15         47.32         51.25        50.40 o                         
 -14  10  15         27.99         47.57        52.33 o                         
 -12  10  15          0.09         54.34        50.32 o                         
 -10  10  15         39.43         57.62        49.96 o                         
  -8  10  15          9.91          1.06        49.55 o                         
 -26   0  16         84.88        103.46        75.18 o                         
 -24   0  16        119.34        130.21        76.62 o                         
 -22   0  16        132.63         89.72        75.44 o                         
 -20   0  16       1234.79       1147.28        59.26 o                         
 -18   0  16        124.59         76.20        40.78 o                         
 -16   0  16         10.91         22.29        47.54 o                         
 -14   0  16       2138.53       2133.67        79.26 o                         
 -12   0  16        697.94        759.01        56.11 o                         
 -10   0  16        353.08        386.16        50.05 o                         
  -8   0  16        430.52        383.93        51.98 o                         
  -6   0  16        264.49        257.10        38.26 o                         
  -4   0  16         63.02         72.68        37.31 o                         
  -2   0  16          0.93        -27.20        54.93 o                         
   0   0  16        205.20        209.60        80.81 o                         
 -25   1  16          3.32        -10.48        51.63 o                         
 -23   1  16          4.97         -7.36        49.70 o                         
 -21   1  16        428.77        372.76        52.71 o                         
 -19   1  16         87.77         87.44        23.90 o                         
 -17   1  16        162.38        130.34        27.02 o                         
 -15   1  16         59.35         58.52        29.30 o                         
 -13   1  16         69.38         79.25        31.33 o                         
 -11   1  16          1.09          4.10        31.41 o                         
  -9   1  16        388.14        380.74        41.75 o                         
  -7   1  16        335.94        332.62        40.74 o                         
  -5   1  16          0.01         -0.23        27.33 o                         
  -3   1  16          1.80          7.05        27.20 o                         
  -1   1  16         17.07         48.27        37.77 o                         
   1   1  16         50.51         46.61        53.97 o                         
 -26   2  16          0.26          2.69        52.05 o                         
 -24   2  16         49.20         72.53        51.24 o                         
 -22   2  16          1.54          3.64        45.25 o                         
 -20   2  16        376.09        332.42        29.62 o                         
 -18   2  16        752.68        723.76        37.80 o                         
 -16   2  16        166.65        105.42        28.55 o                         
 -14   2  16          1.74         14.15        32.66 o                         
 -12   2  16        120.29        101.15        37.94 o                         
 -10   2  16         62.60         72.31        39.94 o                         
  -8   2  16        398.60        412.00        42.24 o                         
  -6   2  16        157.66        194.33        35.25 o                         
  -4   2  16         17.13         -5.94        28.98 o                         
  -2   2  16         27.21         26.39        25.84 o                         
   0   2  16         19.24         21.60        40.76 o                         
 -25   3  16         37.30         73.87        53.76 o                         
 -23   3  16         24.68         17.54        44.16 o                         
 -21   3  16         52.15         45.37        43.78 o                         
 -19   3  16        550.64        707.64        49.29 o                         
 -17   3  16        437.97        403.89        45.64 o                         
 -15   3  16        773.05        775.00        55.73 o                         
 -13   3  16        172.33        185.80        42.35 o                         
 -11   3  16         14.05         15.63        38.15 o                         
  -9   3  16        150.84        153.91        42.90 o                         
  -7   3  16        131.87         96.14        40.91 o                         
  -5   3  16          1.93          3.78        27.91 o                         
  -3   3  16         43.27         69.95        33.53 o                         
  -1   3  16          2.64         -5.08        40.28 o                         
 -24   4  16        161.59        135.71        49.63 o                         
 -22   4  16         78.64         86.60        44.31 o                         
 -20   4  16         43.69         75.52        39.48 o                         
 -18   4  16        352.07        292.95        57.56 o                         
 -16   4  16        218.81        166.25        56.46 o                         
 -14   4  16        585.00        669.96        75.38 o                         
 -12   4  16        216.22        199.12        58.41 o                         
 -10   4  16        282.01        287.43        64.83 o                         
  -8   4  16         63.08         62.09        50.71 o                         
  -6   4  16         92.77         29.95        52.93 o                         
  -4   4  16         39.90         58.53        40.01 o                         
  -2   4  16         91.42        149.63        33.33 o                         
 -25   5  16         36.68         85.78        89.47 o                         
 -23   5  16        208.95        185.44        74.34 o                         
 -21   5  16        179.79        237.22        49.67 o                         
 -19   5  16        144.08        161.80        38.52 o                         
 -17   5  16        189.09        145.59        52.70 o                         
 -15   5  16         14.37         -1.71        51.69 o                         
 -13   5  16         59.02         60.05        54.72 o                         
 -11   5  16        187.83        266.54        65.64 o                         
  -9   5  16         91.63         62.32        53.65 o                         
  -7   5  16          0.71        -18.09        48.03 o                         
  -5   5  16         63.85         27.62        39.78 o                         
  -3   5  16          6.73         -7.32        37.16 o                         
  -1   5  16          0.94          1.50        41.20 o                         
 -24   6  16          7.24         55.75        76.92 o                         
 -22   6  16        426.04        514.58        89.55 o                         
 -20   6  16          0.03          2.40        51.86 o                         
 -18   6  16        124.87        231.16        46.02 o                         
 -16   6  16          3.29          1.79        38.31 o                         
 -14   6  16        349.97        299.48        50.43 o                         
 -12   6  16        223.70        198.33        62.22 o                         
 -10   6  16         84.76         55.56        53.41 o                         
  -8   6  16         44.11         41.78        61.26 o                         
  -6   6  16          1.83         32.73        55.65 o                         
  -4   6  16        160.66        142.90        34.89 o                         
  -2   6  16         52.17         62.49        38.74 o                         
 -23   7  16          6.33          4.50        78.96 o                         
 -21   7  16        198.81        176.21        53.93 o                         
 -19   7  16          1.07         16.65        36.98 o                         
 -17   7  16        446.84        442.36        55.20 o                         
 -15   7  16         37.01         26.22        43.52 o                         
 -13   7  16         18.71         -6.19        44.21 o                         
 -11   7  16         39.85         49.66        46.09 o                         
  -9   7  16        221.42        174.07        60.72 o                         
  -7   7  16        147.29        124.41        48.66 o                         
  -5   7  16          5.43          5.57        32.82 o                         
  -3   7  16          7.65         -6.72        32.39 o                         
 -20   8  16         22.32         95.24        58.68 o                         
 -18   8  16         37.96         36.86        39.47 o                         
 -16   8  16        192.34        165.22        50.23 o                         
 -14   8  16          4.13         39.96        45.12 o                         
 -12   8  16          0.07          0.01        45.79 o                         
 -10   8  16          0.45         22.11        44.61 o                         
  -8   8  16         11.99         20.86        45.83 o                         
  -6   8  16          7.25         29.44        44.50 o                         
 -19   9  16          0.11         29.82        38.83 o                         
 -17   9  16        153.71        161.13        52.02 o                         
 -15   9  16          5.51         15.27        44.11 o                         
 -13   9  16         62.18         27.97        52.33 o                         
 -11   9  16          2.32          4.22        52.39 o                         
  -9   9  16         12.03         17.61        46.31 o                         
  -7   9  16          0.74          1.74        57.00 o                         
 -14  10  16         20.02         -7.16        47.58 o                         
 -12  10  16         70.69         38.56        47.45 o                         
 -27   1  17         65.91         47.51        55.62 o                         
 -25   1  17        206.15        242.73        58.36 o                         
 -23   1  17        287.29        306.49        59.45 o                         
 -21   1  17        310.37        310.02        34.25 o                         
 -19   1  17        555.38        569.48        32.22 o                         
 -17   1  17         59.59         37.99        26.32 o                         
 -15   1  17        194.22        244.04        34.88 o                         
 -13   1  17        104.90        106.66        33.80 o                         
 -11   1  17          1.29         -8.39        32.97 o                         
  -9   1  17       2366.05       2494.55        76.01 o                         
  -7   1  17        229.62        170.37        37.44 o                         
  -5   1  17        396.91        385.72        37.22 o                         
  -3   1  17         99.82        119.42        31.00 o                         
  -1   1  17         42.52         43.49        53.06 o                         
 -26   2  17          0.04         -9.31        53.34 o                         
 -24   2  17        229.46        230.54        56.70 o                         
 -22   2  17         88.46         74.38        45.71 o                         
 -20   2  17       2940.63       3411.32        60.60 o                         
 -18   2  17        172.05        126.98        25.79 o                         
 -16   2  17         18.07         19.99        28.28 o                         
 -14   2  17        228.13        222.32        45.37 o                         
 -12   2  17        136.16        118.34        40.26 o                         
 -10   2  17       1054.90       1218.46        58.11 o                         
  -8   2  17        291.64        316.89        42.41 o                         
  -6   2  17         68.70         82.81        30.52 o                         
  -4   2  17          8.79          6.52        28.70 o                         
  -2   2  17          4.89         12.49        32.41 o                         
 -25   3  17         64.97         52.74        53.23 o                         
 -23   3  17        247.55        255.77        50.30 o                         
 -21   3  17        176.71        154.51        47.18 o                         
 -19   3  17       2020.39       2123.82        72.19 o                         
 -17   3  17         46.68         22.54        36.34 o                         
 -15   3  17         18.51         24.36        39.68 o                         
 -13   3  17         32.37         40.15        39.33 o                         
 -11   3  17        707.90        792.13        60.19 o                         
  -9   3  17        379.52        393.32        58.43 o                         
  -7   3  17         23.59         26.32        32.78 o                         
  -5   3  17         26.37         43.93        30.01 o                         
  -3   3  17         26.14          8.13        30.50 o                         
 -24   4  17         23.21         10.14        46.03 o                         
 -22   4  17         54.00         34.98        74.76 o                         
 -20   4  17        188.03        255.86        52.29 o                         
 -18   4  17        754.40        781.19        81.78 o                         
 -16   4  17        224.34        178.43        59.08 o                         
 -14   4  17          4.30         25.21        51.28 o                         
 -12   4  17        227.70        254.66        46.85 o                         
 -10   4  17         93.36         80.98        55.41 o                         
  -8   4  17         40.16         44.73        54.58 o                         
  -6   4  17         49.44         72.70        42.64 o                         
  -4   4  17          1.83          5.54        33.51 o                         
  -2   4  17         10.08         41.45        33.48 o                         
 -25   5  17         18.77        -17.31        75.07 o                         
 -23   5  17         31.45         28.47        76.18 o                         
 -21   5  17        230.11        170.57        51.13 o                         
 -19   5  17        210.35        230.11        45.66 o                         
 -17   5  17         38.25         14.82        52.53 o                         
 -15   5  17         46.75         50.78        54.11 o                         
 -13   5  17        113.05        101.96        57.04 o                         
 -11   5  17        165.67        118.12        61.45 o                         
  -9   5  17         27.90         17.64        53.34 o                         
  -7   5  17          0.40         23.13        52.31 o                         
  -5   5  17          1.69         16.39        45.40 o                         
  -3   5  17         36.04         15.04        33.76 o                         
 -24   6  17        196.09        204.26        86.22 o                         
 -22   6  17        159.19        117.60        85.68 o                         
 -20   6  17        112.49        133.44        38.12 o                         
 -18   6  17        224.09        156.22        44.26 o                         
 -16   6  17         32.27         47.46        41.07 o                         
 -14   6  17         20.81         13.09        58.67 o                         
 -12   6  17        228.83        203.53        66.85 o                         
 -10   6  17         36.02         65.01        55.94 o                         
  -8   6  17          7.18          4.82        54.99 o                         
  -6   6  17         53.68         44.38        45.05 o                         
  -4   6  17         25.61         18.47        35.06 o                         
 -21   7  17         43.62         19.07        56.00 o                         
 -19   7  17          9.71         41.27        38.16 o                         
 -17   7  17          0.01        -21.50        43.20 o                         
 -15   7  17          0.67          0.05        43.94 o                         
 -13   7  17          0.45         -5.76        44.71 o                         
 -11   7  17         66.52        119.71        47.82 o                         
  -9   7  17          8.90         13.89        45.58 o                         
  -7   7  17         12.55          8.44        47.04 o                         
  -5   7  17          0.26         -9.05        33.15 o                         
 -20   8  17         12.21         41.11        54.46 o                         
 -18   8  17          2.28        -12.11        39.36 o                         
 -16   8  17          9.53          7.62        46.81 o                         
 -14   8  17         34.33         18.01        45.60 o                         
 -12   8  17          7.36         16.48        46.52 o                         
 -10   8  17         43.85         77.03        47.39 o                         
  -8   8  17         56.37         75.71        48.86 o                         
 -17   9  17         56.35         76.44        48.28 o                         
 -15   9  17          0.19        -15.87        45.54 o                         
 -13   9  17          5.73         34.57        44.36 o                         
 -11   9  17          0.75        -26.02        52.05 o                         
 -26   0  18         98.33        126.54        79.09 o                         
 -24   0  18         36.27         46.11        75.09 o                         
 -22   0  18         27.75         -9.33        58.52 o                         
 -20   0  18         54.86         60.15        42.93 o                         
 -18   0  18         80.41         69.39        53.84 o                         
 -16   0  18       1307.07       1480.42       110.87 o                         
 -14   0  18        106.21        158.59        43.42 o                         
 -12   0  18        280.66        294.78        49.07 o                         
 -10   0  18         53.53         48.16        42.57 o                         
  -8   0  18        471.02        391.00        84.22 o                         
  -6   0  18         16.78          6.95        62.51 o                         
  -4   0  18         24.35         39.01        59.96 o                         
 -27   1  18          0.02         53.45        52.86 o                         
 -25   1  18        231.50        352.12        69.66 o                         
 -23   1  18         72.60         68.90        49.34 o                         
 -21   1  18          0.03          2.25        29.50 o                         
 -19   1  18         13.62         -5.23        26.37 o                         
 -17   1  18        337.64        317.93        33.96 o                         
 -15   1  18        236.74        242.25        40.58 o                         
 -13   1  18         97.80         71.10        34.81 o                         
 -11   1  18          0.82          4.27        34.16 o                         
  -9   1  18        617.76        653.90        50.73 o                         
  -7   1  18          0.42         -1.91        29.18 o                         
  -5   1  18         20.21         29.19        28.86 o                         
  -3   1  18          1.45          7.18        49.50 o                         
 -26   2  18          2.93         17.45        53.68 o                         
 -24   2  18         37.17         11.62        47.68 o                         
 -22   2  18        351.50        427.01        44.37 o                         
 -20   2  18         96.73         79.49        28.18 o                         
 -18   2  18        339.87        271.99        30.93 o                         
 -16   2  18          1.71         -0.18        33.36 o                         
 -14   2  18          5.01         13.92        33.58 o                         
 -12   2  18         64.25         69.20        35.96 o                         
 -10   2  18          0.01         10.74        36.85 o                         
  -8   2  18         25.02         30.99        35.32 o                         
  -6   2  18          3.03         -2.17        30.66 o                         
  -4   2  18         18.43         49.83        31.17 o                         
 -25   3  18         91.57        159.30        50.83 o                         
 -23   3  18         14.12         40.83        43.75 o                         
 -21   3  18        333.09        320.01        49.07 o                         
 -19   3  18         13.23         37.37        36.61 o                         
 -17   3  18         98.67         92.66        41.34 o                         
 -15   3  18        783.33        740.08        61.53 o                         
 -13   3  18         77.35         40.22        42.23 o                         
 -11   3  18         33.57         22.97        40.65 o                         
  -9   3  18        420.58        417.54        46.98 o                         
  -7   3  18          3.55        -17.32        34.65 o                         
  -5   3  18         84.95        138.79        38.55 o                         
  -3   3  18          0.08         -3.25        36.07 o                         
 -24   4  18         88.44        114.65        76.90 o                         
 -22   4  18         78.04         65.95        81.75 o                         
 -20   4  18        160.95        172.40        55.81 o                         
 -18   4  18        945.13        889.35        90.88 o                         
 -16   4  18         38.75         29.70        53.54 o                         
 -14   4  18         88.46         56.97        41.09 o                         
 -12   4  18         15.20         19.24        41.45 o                         
 -10   4  18         16.65         36.28        58.85 o                         
  -8   4  18        197.12        155.47        60.32 o                         
  -6   4  18         75.45         99.05        37.24 o                         
  -4   4  18         15.87         37.77        32.11 o                         
 -25   5  18          0.76         -0.48        76.52 o                         
 -23   5  18          0.84        -13.10        80.73 o                         
 -21   5  18        328.24        317.18        47.22 o                         
 -19   5  18          1.96        -10.90        55.51 o                         
 -17   5  18        668.02        699.32        87.33 o                         
 -15   5  18         12.59         11.27        56.08 o                         
 -13   5  18         12.02         19.26        55.36 o                         
 -11   5  18         22.64         15.80        58.62 o                         
  -9   5  18         67.34         89.16        58.86 o                         
  -7   5  18        261.57        367.87        73.47 o                         
  -5   5  18         24.30         30.85        40.47 o                         
 -22   6  18          4.57         -5.77        61.18 o                         
 -20   6  18          7.22          6.54        38.26 o                         
 -18   6  18        187.19        186.18        48.84 o                         
 -16   6  18         88.13         55.87        60.37 o                         
 -14   6  18          1.71        -14.22        55.19 o                         
 -12   6  18         32.48         21.63        59.49 o                         
 -10   6  18         97.19         79.75        58.79 o                         
  -8   6  18          5.40        -14.82        59.08 o                         
  -6   6  18         23.70         38.65        46.21 o                         
 -21   7  18          9.73        -15.24        61.63 o                         
 -19   7  18         34.21         -0.65        44.04 o                         
 -17   7  18         56.71         48.94        44.75 o                         
 -15   7  18        108.83         96.11        48.60 o                         
 -13   7  18         91.93         88.74        47.08 o                         
 -11   7  18          3.51         14.57        45.52 o                         
  -9   7  18         20.28         29.82        44.07 o                         
  -7   7  18         27.48         23.72        41.86 o                         
 -20   8  18          6.87        -14.07        42.19 o                         
 -18   8  18         33.18         74.31        44.68 o                         
 -16   8  18          0.31         11.01        43.96 o                         
 -14   8  18          4.17          6.43        47.77 o                         
 -12   8  18         51.22        121.79        50.09 o                         
 -10   8  18          5.50         -6.77        49.43 o                         
 -15   9  18         53.23         38.52        57.22 o                         
 -27   1  19          3.77         -4.42        57.40 o                         
 -25   1  19         46.17         95.23        55.61 o                         
 -23   1  19        169.36        195.14        50.10 o                         
 -21   1  19        465.53        514.40        38.13 o                         
 -19   1  19        163.88        140.96        30.08 o                         
 -17   1  19         36.07         -9.65        32.24 o                         
 -15   1  19         58.12         55.07        35.87 o                         
 -13   1  19          0.01          7.26        34.25 o                         
 -11   1  19         19.66         39.59        36.96 o                         
  -9   1  19        678.90        659.47        53.93 o                         
  -7   1  19         30.15         19.69        37.48 o                         
  -5   1  19          0.39         27.22        46.81 o                         
 -26   2  19         38.81         35.41        55.00 o                         
 -24   2  19         19.78         44.89        48.58 o                         
 -22   2  19          4.69         13.74        25.97 o                         
 -20   2  19        145.99        125.71        31.90 o                         
 -18   2  19         44.64         22.60        34.22 o                         
 -16   2  19        144.44        232.54        40.49 o                         
 -14   2  19         65.39         63.94        35.50 o                         
 -12   2  19         19.32          9.73        36.43 o                         
 -10   2  19        983.04        942.62        59.56 o                         
  -8   2  19        135.35        121.17        39.97 o                         
  -6   2  19          5.95         26.25        31.73 o                         
 -25   3  19         67.07         67.11        73.42 o                         
 -23   3  19        142.55         94.05        78.80 o                         
 -21   3  19         33.39         27.38        32.10 o                         
 -19   3  19         31.92         47.24        41.08 o                         
 -17   3  19         53.17         28.39        41.58 o                         
 -15   3  19         41.29         35.77        42.85 o                         
 -13   3  19         35.82         30.85        42.84 o                         
 -11   3  19         28.10         66.68        39.15 o                         
  -9   3  19          4.12         15.81        39.56 o                         
  -7   3  19        146.54        101.31        34.33 o                         
  -5   3  19          0.01         -9.00        38.13 o                         
 -24   4  19        359.70        483.57        89.61 o                         
 -22   4  19          0.91          2.09        43.04 o                         
 -20   4  19        214.52        145.62        54.37 o                         
 -18   4  19        158.41        108.47        60.09 o                         
 -16   4  19         44.34         23.92        42.58 o                         
 -14   4  19        100.63        101.03        45.37 o                         
 -12   4  19          0.02        -25.48        62.69 o                         
 -10   4  19        162.38        152.38        64.65 o                         
  -8   4  19          1.19         30.12        46.16 o                         
  -6   4  19        132.18        148.55        41.61 o                         
 -23   5  19         10.58         58.03        84.34 o                         
 -21   5  19        253.28        282.04        49.74 o                         
 -19   5  19         30.99         83.73        51.76 o                         
 -17   5  19          7.01         31.48        58.53 o                         
 -15   5  19         44.22         -5.41        61.12 o                         
 -13   5  19         88.43         95.21        60.45 o                         
 -11   5  19        131.91        126.55        63.67 o                         
  -9   5  19         79.16         71.19        63.56 o                         
  -7   5  19         89.23         98.12        48.99 o                         
 -22   6  19          9.30         21.99        61.49 o                         
 -20   6  19        121.66        115.21        47.57 o                         
 -18   6  19          0.87        -14.81        44.54 o                         
 -16   6  19         17.75        -31.20        62.41 o                         
 -14   6  19         64.89         19.53        58.30 o                         
 -12   6  19         87.11        119.81        67.98 o                         
 -10   6  19          5.61         -1.90        59.31 o                         
  -8   6  19          0.05         12.34        65.97 o                         
 -21   7  19         32.93         -1.73        43.63 o                         
 -19   7  19         52.20          9.44        46.75 o                         
 -17   7  19         61.36        103.93        46.06 o                         
 -15   7  19         25.18         51.48        46.71 o                         
 -13   7  19          3.36         -0.67        51.13 o                         
 -11   7  19          1.06        -21.26        48.49 o                         
  -9   7  19         28.40         16.73        46.23 o                         
 -18   8  19          3.86         21.69        46.97 o                         
 -16   8  19          1.04         46.66        44.53 o                         
 -14   8  19         26.88         36.73        46.71 o                         
 -12   8  19          5.86         36.70        50.42 o                         
 -26   0  20        178.28        143.14        82.97 o                         
 -24   0  20          9.65         21.99        60.61 o                         
 -22   0  20         81.27         83.53        46.16 o                         
 -20   0  20        229.39        194.52        49.86 o                         
 -18   0  20       1015.35       1057.63        82.97 o                         
 -16   0  20        560.65        595.19        92.36 o                         
 -14   0  20         94.71         41.39        67.41 o                         
 -12   0  20         68.86        153.88        73.70 o                         
 -10   0  20        376.58        367.82        89.06 o                         
  -8   0  20        100.50         49.21        74.47 o                         
  -6   0  20         52.56         92.56        73.61 o                         
 -25   1  20         61.77         65.27        48.48 o                         
 -23   1  20          0.05         -5.81        30.10 o                         
 -21   1  20        391.70        389.36        37.70 o                         
 -19   1  20         52.66         57.62        29.87 o                         
 -17   1  20         15.74         39.52        37.45 o                         
 -15   1  20         75.41         67.39        37.38 o                         
 -13   1  20         10.40          3.54        37.25 o                         
 -11   1  20         98.38         98.21        39.92 o                         
  -9   1  20         57.30         38.96        40.15 o                         
  -7   1  20        106.77        133.33        40.09 o                         
 -26   2  20         46.53         45.83        50.25 o                         
 -24   2  20         74.20         75.32        50.57 o                         
 -22   2  20         21.86          2.80        31.74 o                         
 -20   2  20        186.54        218.79        39.27 o                         
 -18   2  20        302.58        263.75        43.71 o                         
 -16   2  20         17.16         41.29        36.36 o                         
 -14   2  20         21.06         40.64        36.80 o                         
 -12   2  20         77.14         75.34        39.52 o                         
 -10   2  20        246.82        272.11        47.16 o                         
  -8   2  20         25.33         35.47        32.12 o                         
  -6   2  20          5.22         18.52        38.34 o                         
 -25   3  20         70.71         66.95        78.04 o                         
 -23   3  20        101.03         50.63        53.24 o                         
 -21   3  20         62.11         62.13        33.93 o                         
 -19   3  20         11.61         15.12        37.80 o                         
 -17   3  20         18.55          2.96        44.53 o                         
 -15   3  20         10.41         45.30        38.10 o                         
 -13   3  20        189.35        219.64        43.24 o                         
 -11   3  20         95.14         94.62        41.43 o                         
  -9   3  20        169.48        156.07        42.22 o                         
  -7   3  20          0.42        -19.02        39.31 o                         
 -24   4  20          1.79         33.49        80.74 o                         
 -22   4  20        220.37        230.04        78.62 o                         
 -20   4  20        314.19        315.99        73.48 o                         
 -18   4  20         95.72         74.93        60.25 o                         
 -16   4  20         28.47         42.13        47.64 o                         
 -14   4  20         18.32         42.60        43.37 o                         
 -12   4  20         39.48        110.29        62.44 o                         
 -10   4  20          3.38         10.73        44.50 o                         
  -8   4  20         17.23         19.45        39.14 o                         
 -23   5  20         18.43         26.76        54.01 o                         
 -21   5  20        327.00        303.02        64.81 o                         
 -19   5  20         10.04         21.65        60.71 o                         
 -17   5  20         10.75         31.82        57.35 o                         
 -15   5  20         27.73         61.85        65.17 o                         
 -13   5  20        283.34        264.22        72.71 o                         
 -11   5  20          2.25         14.45        55.97 o                         
  -9   5  20          3.80         -7.34        68.09 o                         
 -22   6  20          0.02         25.21        41.47 o                         
 -20   6  20         49.47         79.39        42.95 o                         
 -18   6  20          0.00        -20.32        61.80 o                         
 -16   6  20         32.64         19.09        66.50 o                         
 -14   6  20          7.24        -22.06        70.79 o                         
 -12   6  20         11.11         -1.26        64.68 o                         
 -10   6  20         36.17         76.29        70.15 o                         
 -19   7  20         70.79        102.53        49.02 o                         
 -17   7  20          3.62         36.14        45.21 o                         
 -15   7  20         32.33         56.69        48.33 o                         
 -13   7  20          0.68          6.10        46.35 o                         
 -25   1  21         23.33         11.96        52.14 o                         
 -23   1  21         14.20         37.08        31.15 o                         
 -21   1  21         44.49         63.47        36.70 o                         
 -19   1  21        229.13        172.60        41.94 o                         
 -17   1  21        323.91        373.64        48.20 o                         
 -15   1  21         48.01         22.58        39.13 o                         
 -13   1  21          0.13          5.01        37.85 o                         
 -11   1  21          4.96         -4.48        40.07 o                         
  -9   1  21         64.98         50.24        42.09 o                         
 -26   2  21        106.18        154.11        79.14 o                         
 -24   2  21         80.56         45.14        52.17 o                         
 -22   2  21         43.66         89.09        33.73 o                         
 -20   2  21         92.64         88.88        37.20 o                         
 -18   2  21        383.93        319.24        47.60 o                         
 -16   2  21         97.03        105.81        40.30 o                         
 -14   2  21         30.84         32.92        37.93 o                         
 -12   2  21          1.65         11.18        39.76 o                         
 -10   2  21         14.81          0.67        42.09 o                         
  -8   2  21         23.18          0.14        41.20 o                         
 -25   3  21          1.45         22.12        78.64 o                         
 -23   3  21         14.19          9.19        33.02 o                         
 -21   3  21          4.59         17.27        35.06 o                         
 -19   3  21         80.89         82.74        39.18 o                         
 -17   3  21         49.46         54.72        39.49 o                         
 -15   3  21         15.99          9.90        39.57 o                         
 -13   3  21          8.99         13.94        40.01 o                         
 -11   3  21          1.29          5.20        39.03 o                         
  -9   3  21        175.78        181.92        40.33 o                         
 -24   4  21         31.89         44.42        54.74 o                         
 -22   4  21          3.25         47.48        51.34 o                         
 -20   4  21         33.15         75.24        62.58 o                         
 -18   4  21          4.51         44.20        55.33 o                         
 -16   4  21          3.48        -11.14        46.12 o                         
 -14   4  21         13.96          5.17        68.07 o                         
 -12   4  21          0.01         20.49        48.17 o                         
 -10   4  21        100.89        101.97        54.49 o                         
 -23   5  21        114.92         63.23        44.44 o                         
 -21   5  21          5.03         22.86        58.99 o                         
 -19   5  21          7.74          6.39        60.59 o                         
 -17   5  21         31.12         11.09        55.42 o                         
 -15   5  21         14.79          7.74        61.54 o                         
 -13   5  21          2.61         67.69        63.01 o                         
 -11   5  21         81.45         -3.07        72.21 o                         
 -20   6  21         12.29         38.36        45.32 o                         
 -18   6  21          4.13        -14.17        61.29 o                         
 -16   6  21         24.25         41.76        63.15 o                         
 -14   6  21          3.57         -9.63        64.80 o                         
 -24   0  22         17.13         10.86        47.11 o                         
 -22   0  22         35.70         78.29        49.80 o                         
 -20   0  22         25.03         24.15        59.47 o                         
 -18   0  22        229.94        135.26        73.63 o                         
 -16   0  22          5.90         23.17        70.38 o                         
 -14   0  22         33.44         52.31        75.53 o                         
 -12   0  22        159.05        187.89        82.05 o                         
 -10   0  22          2.37         34.24        78.08 o                         
 -25   1  22          2.76         -8.45        52.68 o                         
 -23   1  22          6.10         -0.76        40.30 o                         
 -21   1  22         12.10         26.28        45.92 o                         
 -19   1  22         16.72         18.15        39.58 o                         
 -17   1  22          1.05         -1.56        40.76 o                         
 -15   1  22         13.20         11.85        41.25 o                         
 -13   1  22         20.59         39.93        40.69 o                         
 -11   1  22         23.61         16.04        55.36 o                         
 -24   2  22          1.99         16.19        42.32 o                         
 -22   2  22         22.90         21.56        36.70 o                         
 -20   2  22         20.24          2.35        38.55 o                         
 -18   2  22         76.51         84.38        41.68 o                         
 -16   2  22          0.26         -1.74        38.56 o                         
 -14   2  22          4.04        -12.60        39.64 o                         
 -12   2  22         12.07         18.51        47.59 o                         
 -23   3  22         94.01        115.18        39.07 o                         
 -21   3  22         48.01         19.90        40.22 o                         
 -19   3  22         75.14        105.34        41.05 o                         
 -17   3  22         54.41         71.82        38.87 o                         
 -15   3  22         34.98         32.96        38.69 o                         
 -13   3  22          8.24         22.29        42.15 o                         
 -11   3  22          0.11         12.60        40.79 o                         
 -22   4  22        226.49        212.08        52.02 o                         
 -20   4  22         25.08         23.60        61.02 o                         
 -18   4  22          4.53        -22.92        65.50 o                         
 -16   4  22         31.97         21.28        49.35 o                         
 -14   4  22         40.55          4.42        53.67 o                         
 -21   5  22         79.60        116.08        64.76 o                         
 -19   5  22         20.47         -0.97        67.32 o                         
 -17   5  22          2.96        -20.53        62.81 o                         
 -15   5  22         30.58         23.84        64.41 o                         
 -23   1  23        117.45         95.20        47.60 o                         
 -21   1  23          0.00          5.97        50.50 o                         
 -19   1  23          7.40         -9.66        51.86 o                         
 -17   1  23         65.19         62.83        53.21 o                         
 -15   1  23          2.04         -0.50        50.92 o                         
 -13   1  23         10.38         36.36        67.74 o                         
 -24   2  23          3.90         -0.95        44.27 o                         
 -22   2  23         64.51         28.81        40.36 o                         
 -20   2  23         10.21         16.63        40.58 o                         
 -18   2  23         92.32        161.31        43.87 o                         
 -16   2  23          0.03         -1.34        40.92 o                         
 -14   2  23         34.21         33.45        40.98 o                         
 -23   3  23          0.05         13.39        46.46 o                         
 -21   3  23         27.80          9.72        42.26 o                         
 -19   3  23         22.84         22.23        43.45 o                         
 -17   3  23         10.66         33.67        41.01 o                         
 -15   3  23         21.00         16.08        40.27 o                         
 -20   4  23          9.30         15.77        48.78 o                         
 -18   4  23         76.15         48.01        52.60 o                         
 -16   4  23          2.06         30.28        50.04 o                         
 -22   0  24          4.55        -38.74        80.67 o                         
 -20   0  24         83.44         69.93        82.62 o                         
 -18   0  24         52.00         63.53        82.45 o                         
 -21   1  24         25.65         20.42        52.12 o                         
 -19   1  24         13.65         11.01        55.03 o                         
 -17   1  24         13.82         33.84        54.28 o                         
 -20   2  24          0.05         -0.41        42.22 o                         
 -18   2  24          9.57         25.41        43.14 o                         
                                                                                
