# Supplementary material for: Supramolecular synthons in hydrates and solvates of lamotrigine: a tool for cocrystal design
Source: Acta Crystallogr B Struct Sci Cryst Eng Mater. 2024 May 10;80(Pt 3):193–200. doi: 10.1107/S2052520624002567 (PMC11157341; doi:10.1107/S2052520624002567)
Supplement: Supplementary file 5 [file b-80-00193-LAM_acetone_solvatesup5.hkl]

data_LAM_acetone_solvate                                                            
_shelx_title ' exp_786'                                                         
_shelx_refln_list_code          4                                               
_shelx_F_calc_maximum       81.50                                               
_exptl_crystal_F_000       324.00                                               
_reflns_d_resolution_high  0.8813                                               
                                                                                
loop_                                                                           
 _space_group_symop_operation_xyz                                               
 'x, y, z'                                                                      
 '-x, -y, -z'                                                                   
                                                                                
_cell_length_a     7.1227                                                       
_cell_length_b    10.6434                                                       
_cell_length_c    10.9101                                                       
_cell_angle_alpha  94.031                                                       
_cell_angle_beta  100.823                                                       
_cell_angle_gamma 107.105                                                       
                                                                                
_shelx_F_squared_multiplier     1.000                                           
                                                                                
loop_                                                                           
 _refln_index_h                                                                 
 _refln_index_k                                                                 
 _refln_index_l                                                                 
 _refln_F_squared_calc                                                          
 _refln_F_squared_meas                                                          
 _refln_F_squared_sigma                                                         
 _refln_observed_status                                                         
   1   0   0        103.39        112.26         2.47 o                         
   2   0   0       1240.92       1178.83        22.92 o                         
   3   0   0        259.84        252.43         3.51 o                         
   4   0   0         13.53         14.46         1.03 o                         
   5   0   0          1.56          2.46         1.20 o                         
   6   0   0         16.19         14.75         2.62 o                         
   7   0   0         86.58         89.33         5.22 o                         
  -7   1   0         33.47         35.06         3.49 o                         
  -6   1   0        154.61        155.24         4.68 o                         
  -5   1   0        822.87        797.90         9.46 o                         
  -4   1   0        691.44        762.92        11.14 o                         
  -3   1   0        307.82        293.62         6.05 o                         
  -2   1   0       2849.93       2628.02       128.66 o                         
  -1   1   0        212.99        209.26         3.04 o                         
   0   1   0         37.68         43.67         1.17 o                         
   1   1   0       1011.78        938.99         7.83 o                         
   2   1   0        910.53        910.59         7.64 o                         
   3   1   0        307.58        296.33         4.10 o                         
   4   1   0        185.68        194.84         3.54 o                         
   5   1   0        211.72        225.06         8.08 o                         
   6   1   0          8.91          9.93         2.30 o                         
   7   1   0         17.82         19.61         2.69 o                         
  -7   2   0         12.40         14.84         2.43 o                         
  -6   2   0         58.54         54.08         2.83 o                         
  -5   2   0          1.24          1.69         0.77 o                         
  -4   2   0        232.95        237.36         6.45 o                         
  -3   2   0         36.74         35.58         2.42 o                         
  -2   2   0         95.61         94.88         3.10 o                         
  -1   2   0       3110.83       2963.16        98.50 o                         
   0   2   0       6038.73       5294.36        71.09 o                         
   1   2   0        432.14        411.15         5.03 o                         
   2   2   0        150.80        137.88         4.69 o                         
   3   2   0        686.49        694.49        10.53 o                         
   4   2   0         73.05         67.01         4.45 o                         
   5   2   0         56.91         59.41         3.14 o                         
   6   2   0         33.69         33.65         3.61 o                         
   7   2   0         14.31         13.83         2.25 o                         
  -7   3   0         32.56         26.07         2.91 o                         
  -6   3   0        112.06        110.35         3.89 o                         
  -5   3   0         19.03         20.69         1.28 o                         
  -4   3   0        484.14        458.83         7.94 o                         
  -3   3   0       1122.49       1121.99        12.72 o                         
  -2   3   0        423.70        435.54         6.70 o                         
  -1   3   0       2797.15       2752.22        36.54 o                         
   0   3   0         74.40         73.84         1.06 o                         
   1   3   0         81.04         82.61         3.44 o                         
   2   3   0        395.04        386.00         8.05 o                         
   3   3   0          2.08          2.69         0.72 o                         
   4   3   0         85.73         90.02         3.59 o                         
   5   3   0          0.04          0.71         1.30 o                         
   6   3   0          2.69          3.35         1.98 o                         
  -7   4   0          4.67          3.11         1.41 o                         
  -6   4   0         33.56         29.69         3.12 o                         
  -5   4   0        350.90        370.99         4.92 o                         
  -4   4   0          2.01          1.41         0.64 o                         
  -3   4   0        609.95        611.60         9.87 o                         
  -2   4   0        174.46        181.76         4.61 o                         
  -1   4   0        295.95        290.44         2.85 o                         
   0   4   0          3.09          1.64         1.06 o                         
   1   4   0        190.48        194.57         5.77 o                         
   2   4   0        158.50        159.26         5.89 o                         
   3   4   0         60.11         59.37         2.30 o                         
   4   4   0          0.16          0.45         1.31 o                         
   5   4   0          8.99          9.42         1.61 o                         
   6   4   0          0.40          4.63         1.96 o                         
  -7   5   0         14.88         15.24         2.25 o                         
  -6   5   0          6.90          5.80         1.28 o                         
  -5   5   0          0.33          1.04         0.85 o                         
  -4   5   0          6.36          7.23         0.71 o                         
  -3   5   0         62.72         61.92         3.50 o                         
  -2   5   0        491.68        503.55         5.72 o                         
  -1   5   0        371.76        468.69         9.38 o                         
   0   5   0        153.69        131.91         4.77 o                         
   1   5   0        111.61        109.03         4.87 o                         
   2   5   0        505.13        535.79         7.96 o                         
   3   5   0         10.84         10.90         1.58 o                         
   4   5   0          1.05          2.33         1.43 o                         
   5   5   0          1.60          1.63         1.38 o                         
  -7   6   0          2.81          0.97         1.30 o                         
  -6   6   0         72.05         67.94         3.71 o                         
  -5   6   0          7.82          9.86         1.21 o                         
  -4   6   0        156.50        144.86         3.71 o                         
  -3   6   0         90.07         98.19         4.00 o                         
  -2   6   0        110.54        154.61         5.14 o                         
  -1   6   0        137.91        151.00         3.53 o                         
   0   6   0         11.17         11.73         1.06 o                         
   1   6   0         71.81         66.76         2.07 o                         
   2   6   0         34.62         40.56         3.62 o                         
   3   6   0          0.59          1.04         1.90 o                         
   4   6   0         14.48         17.96         2.79 o                         
   5   6   0          1.53          1.38         1.79 o                         
  -7   7   0          1.84          1.00         1.04 o                         
  -6   7   0        107.96        106.53         3.36 o                         
  -5   7   0        135.38        138.92         3.63 o                         
  -4   7   0         68.72         66.32         2.54 o                         
  -3   7   0          0.03          0.36         1.07 o                         
  -2   7   0          9.61         12.09         1.02 o                         
  -1   7   0         68.33         72.38         2.47 o                         
   0   7   0         22.69         22.23         1.29 o                         
   1   7   0         61.23         66.90         2.95 o                         
   2   7   0          1.66          0.87         1.01 o                         
   3   7   0          0.71         -0.24         1.26 o                         
   4   7   0         50.10         46.43         4.00 o                         
  -6   8   0         41.00         37.69         3.98 o                         
  -5   8   0         14.95         14.18         1.77 o                         
  -4   8   0          8.79          7.13         1.52 o                         
  -3   8   0          4.51          5.77         1.13 o                         
  -2   8   0          3.96          3.67         1.22 o                         
  -1   8   0          6.21          7.96         1.24 o                         
   0   8   0        306.54        321.30         6.70 o                         
   1   8   0         20.63         25.43         1.98 o                         
   2   8   0          0.00          0.12         1.13 o                         
   3   8   0         12.16         11.85         2.42 o                         
  -6   9   0          4.91          6.00         1.32 o                         
  -5   9   0          6.59          4.04         1.32 o                         
  -4   9   0         29.84         28.81         2.57 o                         
  -3   9   0         24.73         29.17         2.02 o                         
  -2   9   0         46.71         58.63         3.46 o                         
  -1   9   0         63.01         54.36         5.36 o                         
   0   9   0          2.88          5.44         1.17 o                         
   1   9   0         37.89         38.85         2.36 o                         
   2   9   0          0.25          0.11         1.73 o                         
  -6  10   0          2.19          2.07         1.51 o                         
  -5  10   0         15.28         18.27         2.44 o                         
  -4  10   0          7.71          9.97         2.03 o                         
  -3  10   0          0.23          0.89         1.39 o                         
  -2  10   0          0.03          0.88         2.16 o                         
  -1  10   0          0.20         -0.18         2.15 o                         
   0  10   0         81.08         93.74         6.85 o                         
   1  10   0          0.28          0.07         2.29 o                         
  -5  11   0          1.73          1.63         1.57 o                         
  -4  11   0         24.03         27.39         2.62 o                         
  -3  11   0         20.62         22.28         3.82 o                         
  -2  11   0          1.22          0.45         2.11 o                         
  -1  11   0          8.47         11.06         2.92 o                         
   0  11   0          0.02          0.34         1.90 o                         
   2 -12   1          0.05          0.33         2.36 o                         
   0 -11   1         15.89         19.70         3.55 o                         
   1 -11   1          0.30         -0.01         2.30 o                         
   2 -11   1          0.61          0.19         2.18 o                         
   3 -11   1          1.11          0.91         2.16 o                         
   4 -11   1         18.10         20.66         2.41 o                         
   5 -11   1          0.01         -0.07         1.51 o                         
  -2 -10   1         16.84         19.49         2.57 o                         
  -1 -10   1          4.97          2.71         1.37 o                         
   0 -10   1          7.33          9.60         2.91 o                         
   1 -10   1          2.11         -0.03         2.63 o                         
   2 -10   1         58.18         68.60         5.83 o                         
   3 -10   1          2.74          3.00         1.95 o                         
   4 -10   1         30.89         29.77         2.96 o                         
   5 -10   1          2.08          1.96         1.49 o                         
   6 -10   1          2.54          2.02         1.57 o                         
  -3  -9   1         21.25         19.83         2.69 o                         
  -2  -9   1         42.26         39.95         3.94 o                         
  -1  -9   1         20.23         17.88         2.20 o                         
   0  -9   1         66.75         67.24         4.67 o                         
   1  -9   1         30.48         38.33         4.63 o                         
   2  -9   1          6.55          5.21         2.28 o                         
   3  -9   1         15.13          9.99         1.77 o                         
   4  -9   1          1.54          4.57         1.79 o                         
   5  -9   1         57.11         65.14         3.37 o                         
   6  -9   1          8.27          6.76         2.19 o                         
  -4  -8   1          2.11          2.39         1.90 o                         
  -3  -8   1          0.83          0.31         1.72 o                         
  -2  -8   1         11.51          8.77         2.26 o                         
  -1  -8   1        485.88        475.13         8.79 o                         
   0  -8   1         28.62         27.85         1.94 o                         
   1  -8   1         19.41         18.81         3.43 o                         
   2  -8   1         57.51         72.25         3.53 o                         
   3  -8   1          6.75          6.52         1.13 o                         
   4  -8   1         36.97         36.03         3.88 o                         
   5  -8   1         26.98         29.07         1.85 o                         
   6  -8   1         64.33         65.50         2.56 o                         
  -4  -7   1         28.77         21.21         3.02 o                         
  -3  -7   1         57.59         55.05        13.18 o                         
  -2  -7   1         12.89         13.11         2.62 o                         
  -1  -7   1         82.28         81.51         2.49 o                         
   0  -7   1        285.35        262.10         4.74 o                         
   1  -7   1         29.14         33.24         2.84 o                         
   2  -7   1         24.63         24.17         1.33 o                         
   3  -7   1          0.01          0.01         0.99 o                         
   4  -7   1         10.26          9.41         1.07 o                         
   5  -7   1        228.37        244.89         4.79 o                         
   6  -7   1         51.57         56.78         3.00 o                         
   7  -7   1         58.30         61.65         3.74 o                         
  -5  -6   1         27.49         26.22         3.02 o                         
  -4  -6   1         23.98         26.01         3.26 o                         
  -3  -6   1         37.73         36.75         3.76 o                         
  -2  -6   1         83.96         85.01         4.99 o                         
  -1  -6   1         85.48         89.09         2.12 o                         
   0  -6   1          5.43          3.46         0.97 o                         
   1  -6   1         98.95         98.94         2.89 o                         
   2  -6   1        511.23        537.53         9.50 o                         
   3  -6   1         61.26         56.08         1.75 o                         
   4  -6   1          0.17          0.58         0.66 o                         
   5  -6   1          2.68          3.22         1.00 o                         
   6  -6   1         66.59         62.07         3.14 o                         
   7  -6   1         12.54         15.83         2.20 o                         
  -5  -5   1          1.12         -0.55         2.25 o                         
  -4  -5   1         26.87         25.18         2.23 o                         
  -3  -5   1          4.33          4.91         1.23 o                         
  -2  -5   1         79.06         80.44         3.19 o                         
  -1  -5   1          0.35          0.32         1.36 o                         
   0  -5   1        421.66        410.14         8.40 o                         
   1  -5   1        124.75        115.84         2.78 o                         
   2  -5   1        111.94         97.65         3.40 o                         
   3  -5   1        221.63        204.45         5.81 o                         
   4  -5   1          3.24          2.62         0.60 o                         
   5  -5   1          0.83          1.60         0.82 o                         
   6  -5   1         15.98         15.50         1.70 o                         
   7  -5   1          0.01         -0.43         1.47 o                         
  -6  -4   1         21.98         20.46         2.80 o                         
  -5  -4   1         65.93         77.55         5.36 o                         
  -4  -4   1          0.74          2.14         1.19 o                         
  -3  -4   1         40.79         40.46         1.92 o                         
  -2  -4   1       1122.35       1232.89        16.06 o                         
  -1  -4   1        161.93        153.08         5.31 o                         
   0  -4   1       1254.05       1262.05        12.78 o                         
   1  -4   1          0.22          2.47         0.48 o                         
   2  -4   1        392.63        435.88         6.76 o                         
   3  -4   1        319.40        300.96         6.74 o                         
   4  -4   1         13.12         11.33         0.85 o                         
   5  -4   1         62.08         53.86         2.23 o                         
   6  -4   1         51.63         50.40         3.85 o                         
   7  -4   1         48.45         52.41         3.69 o                         
  -6  -3   1          0.32          0.15         1.90 o                         
  -5  -3   1         43.52         44.27         2.81 o                         
  -4  -3   1         38.59         37.64         2.42 o                         
  -3  -3   1         61.19         59.33         2.11 o                         
  -2  -3   1        507.34        545.43         9.65 o                         
  -1  -3   1        313.74        327.06         6.59 o                         
   0  -3   1       1220.31       1065.22         6.32 o                         
   1  -3   1       1477.90       1405.97         5.36 o                         
   2  -3   1       2192.74       2187.06        14.42 o                         
   3  -3   1        673.85        661.19         9.65 o                         
   4  -3   1          5.43          6.02         0.73 o                         
   5  -3   1         31.84         32.25         3.01 o                         
   6  -3   1          2.29          2.71         1.09 o                         
   7  -3   1          3.01          4.18         1.15 o                         
  -7  -2   1         10.24         12.82         2.25 o                         
  -6  -2   1         48.20         48.95         4.43 o                         
  -5  -2   1          3.31          4.51         1.29 o                         
  -4  -2   1          0.36          1.74         1.00 o                         
  -3  -2   1        583.67        571.33         9.82 o                         
  -2  -2   1       4341.98       4262.08       107.58 o                         
  -1  -2   1        857.92        715.35        44.00 o                         
   0  -2   1        141.23        122.35         1.21 o                         
   1  -2   1         71.36         79.07         1.38 o                         
   2  -2   1        121.33        124.11         3.43 o                         
   3  -2   1        196.60        203.00         5.26 o                         
   4  -2   1          0.52          4.94         0.84 o                         
   5  -2   1        137.39        133.76         3.35 o                         
   6  -2   1          6.03          5.67         1.40 o                         
   7  -2   1         27.47         25.75         2.87 o                         
  -7  -1   1          0.00          0.56         1.74 o                         
  -6  -1   1        104.44        111.78         6.28 o                         
  -5  -1   1         82.39         86.13         5.12 o                         
  -4  -1   1         70.37         61.46         2.54 o                         
  -3  -1   1        215.20        214.05         3.52 o                         
  -2  -1   1          8.77          9.52         0.75 o                         
  -1  -1   1       1739.23       1689.27         9.77 o                         
   0  -1   1        280.72        264.15         2.03 o                         
   1  -1   1       1258.91       1185.02         7.39 o                         
   2  -1   1       1383.92       1438.87        10.93 o                         
   3  -1   1         79.17         98.45         3.63 o                         
   4  -1   1         12.56         15.35         1.29 o                         
   5  -1   1        144.42        152.41         4.38 o                         
   6  -1   1         37.93         35.95         2.42 o                         
   7  -1   1          0.07          0.50         1.73 o                         
  -7   0   1          0.41          1.11         1.80 o                         
  -6   0   1         25.71         24.16         3.11 o                         
  -5   0   1        150.15        147.70         4.26 o                         
  -4   0   1         10.70         13.31         1.16 o                         
  -3   0   1        871.32        847.04         8.98 o                         
  -2   0   1         31.38         29.29         1.10 o                         
  -1   0   1        795.13        798.05         5.37 o                         
   0   0   1         93.74         89.72         3.27 o                         
   1   0   1        178.83        187.10         5.52 o                         
   2   0   1        499.80        486.67        16.15 o                         
   3   0   1         28.48         21.56         1.74 o                         
   4   0   1         40.13         35.50         2.94 o                         
   5   0   1         19.02         23.15         1.91 o                         
   6   0   1          9.07          8.13         2.27 o                         
   7   0   1         16.68         18.85         2.68 o                         
  -7   1   1          5.82          6.95         1.84 o                         
  -6   1   1         26.55         28.80         2.50 o                         
  -5   1   1        495.96        488.70         5.93 o                         
  -4   1   1        443.70        482.62         8.96 o                         
  -3   1   1       1204.45       1189.04        12.17 o                         
  -2   1   1        432.46        490.81         6.39 o                         
  -1   1   1       3780.22       3527.62        50.27 o                         
   0   1   1       1914.37       1923.18        59.17 o                         
   1   1   1        989.28        891.43        14.85 o                         
   2   1   1         25.56         24.87         1.13 o                         
   3   1   1         17.44         24.21         1.28 o                         
   4   1   1        190.34        193.04         4.36 o                         
   5   1   1       1326.35       1447.73        20.15 o                         
   6   1   1         26.74         25.10         3.34 o                         
   7   1   1         23.82         22.56         2.67 o                         
  -7   2   1         46.37         50.15         3.00 o                         
  -6   2   1        125.12        124.44         4.18 o                         
  -5   2   1        325.73        318.73         4.79 o                         
  -4   2   1         45.06         43.75         3.02 o                         
  -3   2   1        114.99        113.82         4.12 o                         
  -2   2   1        711.18        734.00         8.25 o                         
  -1   2   1       2946.76       2812.74        37.35 o                         
   0   2   1       6642.24       6153.62        79.73 o                         
   1   2   1        446.17        459.83         4.92 o                         
   2   2   1        353.76        311.55         7.38 o                         
   3   2   1         55.16         68.33         3.50 o                         
   4   2   1        162.47        148.35         5.77 o                         
   5   2   1         45.19         46.06         3.59 o                         
   6   2   1         38.33         43.55         3.89 o                         
  -7   3   1         21.57         22.91         3.32 o                         
  -6   3   1         26.39         30.52         2.46 o                         
  -5   3   1        258.34        280.56         5.82 o                         
  -4   3   1         35.76         34.22         2.83 o                         
  -3   3   1         69.36         61.86         3.25 o                         
  -2   3   1         92.86        101.65         3.40 o                         
  -1   3   1       4357.95       4450.29        39.72 o                         
   0   3   1         12.76         12.53         0.97 o                         
   1   3   1        105.35        106.35         1.91 o                         
   2   3   1        128.99        173.79         5.57 o                         
   3   3   1          0.12          0.60         0.79 o                         
   4   3   1        154.25        161.26         6.15 o                         
   5   3   1        115.74        128.26         6.20 o                         
   6   3   1         42.48         48.57         3.99 o                         
  -7   4   1         21.26         17.21         2.49 o                         
  -6   4   1        208.23        210.42         4.77 o                         
  -5   4   1         21.45         21.20         1.41 o                         
  -4   4   1          0.19          0.70         0.51 o                         
  -3   4   1         95.35         89.79         4.04 o                         
  -2   4   1         53.52         61.19         2.85 o                         
  -1   4   1         67.02         63.93         1.46 o                         
   0   4   1         12.39         17.94         1.79 o                         
   1   4   1        124.37        147.40         5.05 o                         
   2   4   1        697.09        704.66         6.92 o                         
   3   4   1         18.06         17.21         1.39 o                         
   4   4   1        211.42        215.46         7.42 o                         
   5   4   1         29.95         33.97         3.82 o                         
  -7   5   1          0.13          0.08         1.45 o                         
  -6   5   1          2.29          3.69         1.17 o                         
  -5   5   1          1.10          0.91         0.79 o                         
  -4   5   1         12.42         12.86         0.84 o                         
  -3   5   1        242.43        251.62         6.88 o                         
  -2   5   1        851.31        885.93        10.91 o                         
  -1   5   1       1116.61       1262.73        19.67 o                         
   0   5   1         62.39         59.68         3.38 o                         
   1   5   1        259.72        263.22         7.43 o                         
   2   5   1        328.14        304.30        13.56 o                         
   3   5   1          5.30          3.48         1.86 o                         
   4   5   1         36.94         35.39         3.82 o                         
   5   5   1         21.26         22.97         2.92 o                         
  -7   6   1          2.57          2.24         1.07 o                         
  -6   6   1        125.15        137.00         4.58 o                         
  -5   6   1        144.12        150.24         3.89 o                         
  -4   6   1         40.85         38.16         1.64 o                         
  -3   6   1        139.01        147.00         3.39 o                         
  -2   6   1        238.19        261.51         4.43 o                         
  -1   6   1        155.63        188.05         4.70 o                         
   0   6   1         91.05         94.60         2.62 o                         
   1   6   1         14.16         14.29         1.23 o                         
   2   6   1          4.77          5.72         2.03 o                         
   3   6   1         22.33         36.41         3.91 o                         
   4   6   1          1.10          0.64         1.33 o                         
  -7   7   1          0.00         -0.57         1.13 o                         
  -6   7   1         14.66         14.92         1.48 o                         
  -5   7   1         59.84         63.03         3.32 o                         
  -4   7   1          0.11          1.23         1.04 o                         
  -3   7   1          1.88          2.61         0.97 o                         
  -2   7   1         27.20         29.38         2.02 o                         
  -1   7   1         47.98         52.98         1.74 o                         
   0   7   1          0.25          0.34         0.72 o                         
   1   7   1        290.03        317.00        10.36 o                         
   2   7   1         34.32         35.31         2.47 o                         
   3   7   1          7.18          6.18         1.17 o                         
   4   7   1          6.16          4.13         1.87 o                         
  -7   8   1         12.25         12.86         2.20 o                         
  -6   8   1          9.25         10.62         1.73 o                         
  -5   8   1          4.55          4.14         1.25 o                         
  -4   8   1         93.09         99.65         4.13 o                         
  -3   8   1         25.91         23.91         1.79 o                         
  -2   8   1          8.30          9.63         2.02 o                         
  -1   8   1        227.84        243.52         6.93 o                         
   0   8   1        350.82        362.60        20.17 o                         
   1   8   1         38.87         38.89         4.10 o                         
   2   8   1          6.73          9.56         1.33 o                         
   3   8   1          0.12          0.19         2.00 o                         
  -6   9   1          0.14          0.59         1.13 o                         
  -5   9   1          0.83          0.03         1.08 o                         
  -4   9   1         81.82         92.06         4.36 o                         
  -3   9   1         33.65         35.30         2.90 o                         
  -2   9   1         13.68         15.39         2.05 o                         
  -1   9   1        102.63         94.53         6.62 o                         
   0   9   1         62.23         74.41         5.75 o                         
   1   9   1          0.00         -0.54         1.16 o                         
   2   9   1          1.31          1.81         1.56 o                         
  -6  10   1          1.27          0.99         1.16 o                         
  -5  10   1         59.99         59.15         4.54 o                         
  -4  10   1          1.07          1.05         1.01 o                         
  -3  10   1          3.67          2.23         1.47 o                         
  -2  10   1         17.41         18.84         2.13 o                         
  -1  10   1         28.98         33.58         4.32 o                         
   0  10   1         40.00         44.36         4.93 o                         
   1  10   1          6.67          6.21         2.34 o                         
  -4  11   1         13.65         14.43         1.97 o                         
  -3  11   1          1.27         -0.80         1.60 o                         
  -2  11   1          0.01         -1.12         2.24 o                         
  -1  11   1          2.92          2.52         2.12 o                         
   0  11   1          1.25         -1.13         2.25 o                         
   0 -11   2          0.07         -0.17         2.01 o                         
   1 -11   2          1.21          0.10         2.32 o                         
   2 -11   2          0.34         -0.05         2.21 o                         
   3 -11   2         44.01         36.53         4.60 o                         
   4 -11   2         10.71         14.72         2.03 o                         
  -2 -10   2          2.29          1.34         1.76 o                         
  -1 -10   2          3.74          2.08         1.30 o                         
   0 -10   2         21.75         26.59         4.22 o                         
   1 -10   2          8.21          7.46         2.73 o                         
   2 -10   2          6.02          7.97         2.57 o                         
   3 -10   2          2.67          1.26         2.37 o                         
   4 -10   2         54.96         62.77         4.15 o                         
   5 -10   2         28.38         38.02         3.25 o                         
  -3  -9   2          4.37          3.60         1.66 o                         
  -2  -9   2          6.22          4.42         1.80 o                         
  -1  -9   2         34.45         42.80         3.14 o                         
   0  -9   2         50.98         52.86         3.42 o                         
   1  -9   2          1.05          1.45         2.10 o                         
   2  -9   2          1.28          1.55         2.23 o                         
   3  -9   2        115.08        107.15         6.73 o                         
   4  -9   2         39.77         45.20         3.63 o                         
   5  -9   2          0.29          0.60         1.45 o                         
   6  -9   2          0.91          1.00         1.11 o                         
  -4  -8   2          1.14          0.29         1.57 o                         
  -3  -8   2          0.00         -0.26         1.82 o                         
  -2  -8   2          0.40         -0.29         1.93 o                         
  -1  -8   2        139.32        128.29         5.00 o                         
   0  -8   2        150.42        163.60         5.26 o                         
   1  -8   2          0.05          0.37         1.25 o                         
   2  -8   2        247.93        240.74         9.47 o                         
   3  -8   2         40.10         39.21         4.29 o                         
   4  -8   2          6.06          6.00         1.01 o                         
   5  -8   2         28.70         31.20         2.25 o                         
   6  -8   2         26.60         27.71         2.05 o                         
  -4  -7   2          3.55          3.67         1.79 o                         
  -3  -7   2         63.81         47.94         4.48 o                         
  -2  -7   2         37.91         34.40         3.70 o                         
  -1  -7   2         36.80         34.00         1.97 o                         
   0  -7   2         11.50          9.44         0.98 o                         
   1  -7   2         46.75         42.45         1.94 o                         
   2  -7   2          4.70          2.57         1.21 o                         
   3  -7   2         52.75         61.92         2.78 o                         
   4  -7   2        379.11        386.89         6.90 o                         
   5  -7   2         42.63         45.28         2.21 o                         
   6  -7   2          7.82          8.86         1.87 o                         
   7  -7   2         21.69         21.10         2.35 o                         
  -5  -6   2          0.66          0.60         2.33 o                         
  -4  -6   2          1.99          1.75         2.16 o                         
  -3  -6   2          5.14          5.28         1.43 o                         
  -2  -6   2        168.15        173.15         6.91 o                         
  -1  -6   2         80.56         82.77         2.06 o                         
   0  -6   2        374.24        388.63         6.45 o                         
   1  -6   2        565.41        625.24         8.00 o                         
   2  -6   2        393.67        449.94        15.44 o                         
   3  -6   2          1.85          4.79         0.74 o                         
   4  -6   2        420.38        438.39         5.78 o                         
   5  -6   2        276.50        259.09         9.65 o                         
   6  -6   2         20.41         21.36         2.64 o                         
   7  -6   2          4.06          2.04         1.27 o                         
  -5  -5   2         13.04         14.59         2.51 o                         
  -4  -5   2         37.12         32.64         3.57 o                         
  -3  -5   2         32.51         28.30         2.83 o                         
  -2  -5   2          4.51          4.34         0.91 o                         
  -1  -5   2        431.97        428.95         9.90 o                         
   0  -5   2        938.08        880.94        12.69 o                         
   1  -5   2         24.44         29.51         1.53 o                         
   2  -5   2        281.57        325.38         6.18 o                         
   3  -5   2          3.73          3.51         0.69 o                         
   4  -5   2          2.68          3.97         0.67 o                         
   5  -5   2          6.91          7.05         1.03 o                         
   6  -5   2         17.64         15.06         2.36 o                         
   7  -5   2         74.20         66.93         3.97 o                         
  -6  -4   2          4.39          5.69         2.02 o                         
  -5  -4   2         22.42         24.08         3.33 o                         
  -4  -4   2         21.98         25.17         2.15 o                         
  -3  -4   2        465.50        459.08        10.49 o                         
  -2  -4   2          2.74          1.38         1.36 o                         
  -1  -4   2         64.40         61.30         3.54 o                         
   0  -4   2         11.18         11.65         1.58 o                         
   1  -4   2        821.86        883.48         9.08 o                         
   2  -4   2          0.28          3.47         0.95 o                         
   3  -4   2         95.95         88.08         3.85 o                         
   4  -4   2          0.57          1.92         0.59 o                         
   5  -4   2         40.22         35.69         3.13 o                         
   6  -4   2         16.97         19.99         1.82 o                         
   7  -4   2          3.09          5.90         1.54 o                         
  -6  -3   2         35.06         37.22         3.84 o                         
  -5  -3   2         93.24         93.21         5.81 o                         
  -4  -3   2          3.96          4.90         0.99 o                         
  -3  -3   2        829.07        885.18        10.70 o                         
  -2  -3   2        450.32        515.74         9.63 o                         
  -1  -3   2        168.83        153.59         4.80 o                         
   0  -3   2         44.20         54.72         1.75 o                         
   1  -3   2        197.71        187.97         2.55 o                         
   2  -3   2        209.50        187.83         4.46 o                         
   3  -3   2        245.22        308.03         6.80 o                         
   4  -3   2        464.36        462.61         4.78 o                         
   5  -3   2         35.97         33.99         2.36 o                         
   6  -3   2         13.97         13.33         1.63 o                         
   7  -3   2          0.64         -0.53         1.07 o                         
  -7  -2   2         73.42         75.26         4.59 o                         
  -6  -2   2         21.63         21.64         3.14 o                         
  -5  -2   2          5.96          6.83         2.08 o                         
  -4  -2   2         60.36         61.06         2.72 o                         
  -3  -2   2        469.11        461.98         9.16 o                         
  -2  -2   2         79.23         77.75         1.85 o                         
  -1  -2   2       2006.87       1951.73        17.44 o                         
   0  -2   2       1499.79       1484.49         6.81 o                         
   1  -2   2        745.11        701.85         6.53 o                         
   2  -2   2         95.48         69.63         1.48 o                         
   3  -2   2        169.27        151.30         4.70 o                         
   4  -2   2         64.27         63.63         1.87 o                         
   5  -2   2          5.72          3.51         1.12 o                         
   6  -2   2        157.39        159.22         4.66 o                         
   7  -2   2         10.08         13.60         2.16 o                         
  -7  -1   2          2.86          3.22         1.39 o                         
  -6  -1   2        264.55        288.29         9.73 o                         
  -5  -1   2         39.20         32.99         3.44 o                         
  -4  -1   2        169.00        171.30         4.14 o                         
  -3  -1   2        612.57        669.93         8.18 o                         
  -2  -1   2       1064.38       1071.73        15.13 o                         
  -1  -1   2          0.03          2.62         0.53 o                         
   0  -1   2        178.03        173.33         2.48 o                         
   1  -1   2         98.94        106.20         2.11 o                         
   2  -1   2       1596.15       1607.70        12.23 o                         
   3  -1   2        993.91       1161.44        12.49 o                         
   4  -1   2        697.34        686.15        11.11 o                         
   5  -1   2         32.57         29.17         1.78 o                         
   6  -1   2         23.15         24.73         2.07 o                         
   7  -1   2         28.83         27.87         2.91 o                         
  -7   0   2         14.92         12.99         1.87 o                         
  -6   0   2         21.92         23.75         3.06 o                         
  -5   0   2         53.38         47.43         3.66 o                         
  -4   0   2         12.11         13.99         1.04 o                         
  -3   0   2        306.93        320.06         4.32 o                         
  -2   0   2         61.37         59.48         2.26 o                         
  -1   0   2       4384.96       4210.98        57.38 o                         
   0   0   2         34.32         43.50         1.16 o                         
   1   0   2        872.38        858.16         7.09 o                         
   2   0   2       1524.44       1428.96        11.43 o                         
   3   0   2        213.52        223.18         5.47 o                         
   4   0   2         55.86         46.70         2.08 o                         
   5   0   2         23.48         20.46         1.82 o                         
   6   0   2          2.39          2.14         1.78 o                         
   7   0   2          0.53          0.10         1.65 o                         
  -7   1   2          6.78          6.48         1.62 o                         
  -6   1   2         13.39         11.70         1.83 o                         
  -5   1   2         56.81         55.61         2.13 o                         
  -4   1   2        265.10        276.39         6.97 o                         
  -3   1   2        490.06        516.08         7.56 o                         
  -2   1   2       1801.42       1968.41        13.02 o                         
  -1   1   2       1406.13       1450.91         9.15 o                         
   0   1   2         16.92         19.66         1.06 o                         
   1   1   2        123.94        119.20         2.75 o                         
   2   1   2         56.32         69.11         2.63 o                         
   3   1   2        320.56        276.18         6.01 o                         
   4   1   2        122.40        120.75         8.70 o                         
   5   1   2        157.56        168.75         7.29 o                         
   6   1   2          1.93          3.01         1.81 o                         
  -7   2   2          0.07         -0.68         2.15 o                         
  -6   2   2        284.78        310.85        25.44 o                         
  -5   2   2         18.27         20.78         1.13 o                         
  -4   2   2         56.07         61.42         3.61 o                         
  -3   2   2          5.71         10.83         1.54 o                         
  -2   2   2          8.94          5.95         1.11 o                         
  -1   2   2       2999.45       2925.54         9.11 o                         
   0   2   2        998.98        955.28         7.34 o                         
   1   2   2       4752.78       4511.60        71.75 o                         
   2   2   2        128.51         97.23         2.40 o                         
   3   2   2        219.72        257.53         7.32 o                         
   4   2   2        486.79        478.89        21.04 o                         
   5   2   2        196.24        197.39         5.38 o                         
   6   2   2         52.71         59.12         4.40 o                         
  -7   3   2         28.30         24.22         3.79 o                         
  -6   3   2         30.76         24.02         2.38 o                         
  -5   3   2         72.70         76.29         2.36 o                         
  -4   3   2        243.28        231.89        33.13 o                         
  -3   3   2        214.95        216.67         5.86 o                         
  -2   3   2        412.79        440.94         7.19 o                         
  -1   3   2       5586.49       5311.97        63.36 o                         
   0   3   2       1247.81       1356.08        14.63 o                         
   1   3   2        766.65        770.72         6.04 o                         
   2   3   2        251.45        253.00         6.74 o                         
   3   3   2          7.37          6.39         1.24 o                         
   4   3   2         28.00         26.55         2.29 o                         
   5   3   2          2.15          8.49         4.36 o                         
   6   3   2          7.66          7.67         2.14 o                         
  -6   4   2        155.68        170.05         4.37 o                         
  -5   4   2          9.34          8.22         1.09 o                         
  -4   4   2        135.37        124.68         2.41 o                         
  -3   4   2        445.05        467.70         9.01 o                         
  -2   4   2        705.57        724.72         9.82 o                         
  -1   4   2        135.97        129.54         2.03 o                         
   0   4   2        456.88        509.60         8.46 o                         
   1   4   2        383.76        407.49         8.43 o                         
   2   4   2         30.33         34.23         2.22 o                         
   3   4   2         85.12         96.72         5.39 o                         
   4   4   2        292.16        340.19        13.20 o                         
   5   4   2         10.97          9.56         1.49 o                         
  -7   5   2         31.79         28.10         3.27 o                         
  -6   5   2          6.02          4.45         1.21 o                         
  -5   5   2          3.57          3.36         0.88 o                         
  -4   5   2          1.60          3.44         0.67 o                         
  -3   5   2          5.47          6.72         1.43 o                         
  -2   5   2        502.38        534.25         8.90 o                         
  -1   5   2       1738.71       1878.74        15.80 o                         
   0   5   2          4.49          4.21         1.25 o                         
   1   5   2          5.79          8.84         2.23 o                         
   2   5   2          9.06         10.96         1.47 o                         
   3   5   2          5.19         10.36         2.55 o                         
   4   5   2          3.05          3.82         2.12 o                         
   5   5   2          7.08          6.18         1.66 o                         
  -7   6   2        108.31        118.65         6.16 o                         
  -6   6   2         25.73         31.05         2.40 o                         
  -5   6   2          6.97          6.60         1.11 o                         
  -4   6   2         40.73         45.79         1.68 o                         
  -3   6   2        227.60        235.37         5.56 o                         
  -2   6   2        659.69        669.08         7.81 o                         
  -1   6   2          5.43          5.05         0.77 o                         
   0   6   2          3.10          3.80         1.22 o                         
   1   6   2          0.02          0.41         1.13 o                         
   2   6   2         15.24         12.90         2.42 o                         
   3   6   2         95.24        108.53         6.31 o                         
   4   6   2         45.62         44.03         4.12 o                         
  -7   7   2          1.17          1.59         1.68 o                         
  -6   7   2         81.36         86.26         6.06 o                         
  -5   7   2          6.81          8.22         1.26 o                         
  -4   7   2          8.56          7.93         1.08 o                         
  -3   7   2         13.74         12.73         1.42 o                         
  -2   7   2        130.39        132.71         3.70 o                         
  -1   7   2        263.37        257.73         6.86 o                         
   0   7   2         27.59         23.32         1.62 o                         
   1   7   2         28.23         27.03         3.52 o                         
   2   7   2         27.72         24.33         3.27 o                         
   3   7   2         21.93         15.85         3.45 o                         
   4   7   2          0.11         -0.17         1.82 o                         
  -7   8   2         59.70         68.47         4.53 o                         
  -6   8   2         10.83         11.34         2.48 o                         
  -5   8   2         31.96         30.32         2.04 o                         
  -4   8   2          8.73          8.60         1.20 o                         
  -3   8   2          1.01          0.43         1.18 o                         
  -2   8   2          1.65          0.81         1.68 o                         
  -1   8   2        143.91        143.50         5.51 o                         
   0   8   2        163.76        153.83         7.65 o                         
   1   8   2          1.13          0.64         1.39 o                         
   2   8   2          1.17          1.24         1.43 o                         
   3   8   2          8.93          8.79         1.53 o                         
  -6   9   2         17.96         19.31         2.77 o                         
  -5   9   2          7.73          5.78         1.10 o                         
  -4   9   2          0.09          0.09         1.04 o                         
  -3   9   2          4.64          3.86         1.35 o                         
  -2   9   2         25.71         34.76         3.96 o                         
  -1   9   2         45.80         39.54         2.92 o                         
   0   9   2         12.52         11.08         2.67 o                         
   1   9   2         30.34         24.46         2.55 o                         
   2   9   2          3.77          3.25         1.59 o                         
  -6  10   2          1.20          1.52         1.69 o                         
  -5  10   2         16.98         14.25         1.67 o                         
  -4  10   2          0.64          1.26         1.26 o                         
  -3  10   2          2.45          2.58         1.42 o                         
  -2  10   2          0.32         -0.03         1.54 o                         
  -1  10   2         27.10         26.71         4.03 o                         
   0  10   2          1.84          2.05         1.91 o                         
   1  10   2         28.37         34.39         2.72 o                         
  -4  11   2          1.28          0.53         1.88 o                         
  -3  11   2          0.31         -0.07         1.51 o                         
  -2  11   2          0.79         -0.70         1.85 o                         
  -1  11   2          5.14          6.61         2.44 o                         
   0 -11   3          2.49          0.74         2.37 o                         
   1 -11   3          0.00         -0.29         2.26 o                         
   2 -11   3         10.14         12.22         3.13 o                         
   3 -11   3         34.59         24.65         4.25 o                         
   4 -11   3         23.77         31.28         2.90 o                         
  -2 -10   3          0.12          0.31         1.76 o                         
  -1 -10   3        120.79        119.10        10.59 o                         
   0 -10   3         24.56         23.40         3.86 o                         
   1 -10   3          1.77          2.48         2.57 o                         
   2 -10   3          7.86          7.43         3.04 o                         
   3 -10   3          7.39          4.43         2.73 o                         
   4 -10   3         34.10         36.01         3.22 o                         
   5 -10   3          0.02         -0.07         1.49 o                         
  -3  -9   3          0.62          0.06         1.58 o                         
  -2  -9   3         10.47         11.15         2.36 o                         
  -1  -9   3          6.23          4.29         1.61 o                         
   0  -9   3         24.05         22.30         2.42 o                         
   1  -9   3          9.77         15.98         3.24 o                         
   2  -9   3         20.82         22.00         3.93 o                         
   3  -9   3         19.18         13.32         3.49 o                         
   4  -9   3          2.11          3.12         1.76 o                         
   5  -9   3         13.33         13.64         1.51 o                         
   6  -9   3         10.40         14.49         1.96 o                         
  -4  -8   3          0.48          0.42         1.60 o                         
  -3  -8   3          1.36          0.01         1.79 o                         
  -2  -8   3         25.43         19.33         3.22 o                         
  -1  -8   3        256.42        290.26        21.66 o                         
   0  -8   3         11.55         13.63         1.91 o                         
   1  -8   3          6.01          6.05         2.63 o                         
   2  -8   3         53.35         51.99         4.78 o                         
   3  -8   3          6.84          7.33         1.38 o                         
   4  -8   3          6.94          6.43         1.29 o                         
   5  -8   3        124.39        124.70         4.10 o                         
   6  -8   3          6.55          7.91         1.70 o                         
  -4  -7   3          0.23          0.23         1.62 o                         
  -3  -7   3          0.02         -0.25         1.77 o                         
  -2  -7   3          0.00          0.43         1.63 o                         
  -1  -7   3          0.87          0.92         1.18 o                         
   0  -7   3         12.44         14.36         1.16 o                         
   1  -7   3        242.22        255.35         4.61 o                         
   2  -7   3         30.18         25.48         1.94 o                         
   3  -7   3         40.39         33.60         8.07 o                         
   4  -7   3        153.08        140.70         4.13 o                         
   5  -7   3        142.49        129.71         4.43 o                         
   6  -7   3          0.96          2.11         1.35 o                         
  -5  -6   3          5.20          5.18         2.04 o                         
  -4  -6   3         24.89         23.01         3.10 o                         
  -3  -6   3         38.90         39.06         3.71 o                         
  -2  -6   3         39.55         35.34         3.09 o                         
  -1  -6   3         18.23         17.25         1.43 o                         
   0  -6   3         80.67         80.17         2.45 o                         
   1  -6   3         43.44         55.40         2.22 o                         
   2  -6   3         77.78         84.98         4.97 o                         
   3  -6   3          9.14         11.54         1.33 o                         
   4  -6   3         53.91         62.10         2.39 o                         
   5  -6   3        121.03        101.18         5.14 o                         
   6  -6   3         37.59         39.07         3.41 o                         
   7  -6   3          0.08          0.10         1.18 o                         
  -5  -5   3          0.04          0.42         1.97 o                         
  -4  -5   3          1.55          2.21         1.93 o                         
  -3  -5   3         88.45         83.76         5.02 o                         
  -2  -5   3         23.60         22.58         1.86 o                         
  -1  -5   3        341.93        305.04         8.77 o                         
   0  -5   3        329.78        299.39         7.85 o                         
   1  -5   3       1540.27       1510.94        45.91 o                         
   2  -5   3         76.21         80.54         3.27 o                         
   3  -5   3          1.62          1.01         0.61 o                         
   4  -5   3         19.33         17.02         1.30 o                         
   5  -5   3         50.26         42.03         2.53 o                         
   6  -5   3         41.39         36.28         3.36 o                         
   7  -5   3          8.62          7.96         1.61 o                         
  -6  -4   3         12.06         13.40         2.46 o                         
  -5  -4   3         17.48         16.82         2.78 o                         
  -4  -4   3        129.01        137.04         6.60 o                         
  -3  -4   3         35.03         26.47         2.08 o                         
  -2  -4   3          0.42          0.69         1.35 o                         
  -1  -4   3         34.42         30.31         2.70 o                         
   0  -4   3          9.51          7.13         1.43 o                         
   1  -4   3        172.52        191.88         2.92 o                         
   2  -4   3         36.22         40.71         2.36 o                         
   3  -4   3         97.78         87.16         2.82 o                         
   4  -4   3        619.63        611.09         5.94 o                         
   5  -4   3          7.68          6.13         1.33 o                         
   6  -4   3         47.43         52.66         2.77 o                         
   7  -4   3         11.95         11.14         1.34 o                         
  -6  -3   3          7.32          9.95         2.28 o                         
  -5  -3   3          3.94          2.53         2.06 o                         
  -4  -3   3         47.89         56.91         5.10 o                         
  -3  -3   3         24.18         19.75         1.74 o                         
  -2  -3   3         90.17         95.62         4.53 o                         
  -1  -3   3         88.83         96.54         4.11 o                         
   0  -3   3        136.74        128.77         2.51 o                         
   1  -3   3        762.80        779.01        12.07 o                         
   2  -3   3        518.82        525.68         7.82 o                         
   3  -3   3       1057.34       1055.97        12.93 o                         
   4  -3   3         90.16         77.90         1.98 o                         
   5  -3   3          4.11          2.99         1.08 o                         
   6  -3   3         71.47         54.98         2.87 o                         
   7  -3   3          1.29          1.05         1.08 o                         
  -7  -2   3          0.02          0.27         1.33 o                         
  -6  -2   3         12.50         11.71         2.55 o                         
  -5  -2   3         24.20         23.07         3.15 o                         
  -4  -2   3        247.88        242.32         5.42 o                         
  -3  -2   3         57.67         73.56         3.97 o                         
  -2  -2   3         61.38         69.40         1.94 o                         
  -1  -2   3       1635.16       1674.60         9.83 o                         
   0  -2   3        312.97        270.91         3.78 o                         
   1  -2   3        285.88        294.60         4.79 o                         
   2  -2   3        856.05        869.71         8.22 o                         
   3  -2   3        233.98        243.20         6.19 o                         
   4  -2   3          9.59         12.13         0.99 o                         
   5  -2   3         52.84         44.34         3.51 o                         
   6  -2   3         62.06         67.92         2.61 o                         
   7  -2   3          5.73          4.51         1.67 o                         
  -7  -1   3         43.91         47.43         3.18 o                         
  -6  -1   3         49.29         53.86         4.60 o                         
  -5  -1   3          5.41          4.35         1.91 o                         
  -4  -1   3        321.95        307.19         8.19 o                         
  -3  -1   3       1116.40       1242.87        10.54 o                         
  -2  -1   3       1292.65       1273.31        10.25 o                         
  -1  -1   3         46.13         57.95         2.04 o                         
   0  -1   3        923.81        823.51         4.85 o                         
   1  -1   3       1236.86       1240.53         6.62 o                         
   2  -1   3        281.67        283.53         5.67 o                         
   3  -1   3        950.87        914.80        11.78 o                         
   4  -1   3        388.81        350.03         5.42 o                         
   5  -1   3         10.88          9.23         1.39 o                         
   6  -1   3         73.96         76.93         4.99 o                         
   7  -1   3         12.24         16.27         2.07 o                         
  -7   0   3          0.02          0.18         1.37 o                         
  -6   0   3          8.77          6.11         2.16 o                         
  -5   0   3         52.09         51.07         3.82 o                         
  -4   0   3          7.36         10.81         1.22 o                         
  -3   0   3         62.43         56.16         2.03 o                         
  -2   0   3          0.27          2.09         0.84 o                         
   0   0   3         30.88         22.19         0.94 o                         
   1   0   3       2725.29       2668.27        14.58 o                         
   2   0   3        781.03        771.84         9.28 o                         
   3   0   3         42.45         33.69         2.43 o                         
   4   0   3         61.08         59.28         5.11 o                         
   5   0   3         28.84         31.30         2.38 o                         
   6   0   3         27.88         30.34         3.32 o                         
  -7   1   3         56.11         67.05         7.32 o                         
  -6   1   3         32.51         42.92         4.34 o                         
  -5   1   3         31.75         31.37         2.22 o                         
  -4   1   3        367.43        389.12         8.43 o                         
  -3   1   3        845.62        914.56        11.19 o                         
  -2   1   3          1.52          4.43         1.09 o                         
  -1   1   3       1174.68       1179.07         9.66 o                         
   0   1   3        819.03        771.49         9.58 o                         
   1   1   3         13.40         12.10         1.26 o                         
   2   1   3        265.24        248.63         5.36 o                         
   3   1   3         22.21         21.76         1.99 o                         
   4   1   3         54.41         52.15         3.92 o                         
   5   1   3          0.01          1.68         1.74 o                         
   6   1   3         46.06         54.35         4.18 o                         
  -7   2   3          8.12         11.13         2.75 o                         
  -6   2   3          3.07          5.17         2.50 o                         
  -5   2   3         17.62         19.46         1.28 o                         
  -4   2   3         84.32         66.92         3.78 o                         
  -3   2   3          2.91          0.06         1.13 o                         
  -2   2   3          2.40          4.31         1.18 o                         
  -1   2   3          0.73          2.78         0.60 o                         
   0   2   3       1574.07       1492.21        27.59 o                         
   1   2   3        867.18        839.99         8.87 o                         
   2   2   3        190.98        201.00         4.94 o                         
   3   2   3        434.69        436.76         9.87 o                         
   4   2   3          1.23          2.32         1.26 o                         
   5   2   3         39.03         38.58         2.57 o                         
   6   2   3          0.06         -0.44         1.89 o                         
  -7   3   3          1.35          4.51         2.19 o                         
  -6   3   3         94.36         88.67         5.63 o                         
  -5   3   3          3.82          3.61         0.94 o                         
  -4   3   3        511.07        600.62         8.31 o                         
  -3   3   3         81.87         72.19         3.64 o                         
  -2   3   3        735.91        711.11         9.53 o                         
  -1   3   3        267.98        272.07         2.83 o                         
   0   3   3        336.97        353.45         3.90 o                         
   1   3   3        446.75        458.58         6.93 o                         
   2   3   3          0.53          0.48         1.81 o                         
   3   3   3          2.93          1.87         1.32 o                         
   4   3   3        159.56        158.16        13.98 o                         
   5   3   3          0.01          0.54         1.37 o                         
  -7   4   3          1.98          0.97         1.97 o                         
  -6   4   3         51.28         56.68         3.63 o                         
  -5   4   3         17.65         13.08         1.33 o                         
  -4   4   3        179.00        170.76         4.52 o                         
  -3   4   3         23.26         28.05         2.50 o                         
  -2   4   3        271.71        256.01         6.22 o                         
  -1   4   3        572.04        655.15         7.70 o                         
   0   4   3        284.50        322.62         6.04 o                         
   1   4   3         12.52         11.02         2.10 o                         
   2   4   3         12.98         15.50         2.57 o                         
   3   4   3          7.69          9.81         1.63 o                         
   4   4   3        113.52        114.84         6.24 o                         
   5   4   3          1.90          0.14         1.80 o                         
  -7   5   3         63.56         54.64         4.51 o                         
  -6   5   3         49.22         47.85         2.86 o                         
  -5   5   3          2.78          3.19         0.90 o                         
  -4   5   3         13.90         10.80         0.91 o                         
  -3   5   3        189.32        200.34         3.94 o                         
  -2   5   3        264.61        287.33         7.06 o                         
  -1   5   3        339.84        325.96         4.89 o                         
   0   5   3         29.45         36.19         3.13 o                         
   1   5   3        112.30        114.89         5.90 o                         
   2   5   3          0.23          1.36         2.00 o                         
   3   5   3        100.09         98.61         6.01 o                         
   4   5   3          1.46          0.95         1.90 o                         
   5   5   3          0.07         -0.46         1.72 o                         
  -7   6   3         46.13         42.03         3.97 o                         
  -6   6   3          0.01          0.52         1.91 o                         
  -5   6   3         42.70         38.62         2.21 o                         
  -4   6   3          9.27          7.88         0.85 o                         
  -3   6   3        143.44        145.54         3.68 o                         
  -2   6   3        194.44        195.03         4.36 o                         
  -1   6   3          1.09          1.46         0.77 o                         
   0   6   3         61.90         53.27         4.22 o                         
   1   6   3         16.06         14.80         2.78 o                         
   2   6   3          6.00          1.86         1.96 o                         
   3   6   3         19.85         24.55         3.39 o                         
   4   6   3         26.64         28.27         3.26 o                         
  -7   7   3        110.24        117.68         6.15 o                         
  -6   7   3          8.31         10.27         2.59 o                         
  -5   7   3         24.05         21.46         1.75 o                         
  -4   7   3         25.24         24.86         1.99 o                         
  -3   7   3         82.07         76.32         3.07 o                         
  -2   7   3        140.35        137.69         3.85 o                         
  -1   7   3          2.95          3.82         1.04 o                         
   0   7   3          0.27          0.75         1.65 o                         
   1   7   3          1.61          4.68         2.05 o                         
   2   7   3          0.97          2.72         1.98 o                         
   3   7   3        174.28        193.32        26.54 o                         
  -7   8   3          7.68          5.62         1.66 o                         
  -6   8   3          0.46          0.28         1.77 o                         
  -5   8   3          5.16          4.50         1.10 o                         
  -4   8   3          0.58          1.25         1.28 o                         
  -3   8   3         16.40         16.27         2.78 o                         
  -2   8   3         50.74         52.08         3.74 o                         
  -1   8   3        163.42        164.45         6.77 o                         
   0   8   3         22.00         22.18         2.27 o                         
   1   8   3          5.10          3.21         1.54 o                         
   2   8   3          3.24          1.18         1.37 o                         
   3   8   3         12.87          9.86         1.64 o                         
  -6   9   3          0.02          0.18         1.69 o                         
  -5   9   3          7.99          6.53         1.44 o                         
  -4   9   3          0.03          0.39         1.38 o                         
  -3   9   3          0.06         -0.31         1.85 o                         
  -2   9   3        143.41        139.69         7.34 o                         
  -1   9   3          1.33          0.76         1.46 o                         
   0   9   3          0.23          0.48         1.75 o                         
   1   9   3          0.15         -0.25         1.42 o                         
   2   9   3          8.15         10.68         2.20 o                         
  -5  10   3          0.27          0.74         1.35 o                         
  -4  10   3          0.05          0.61         1.79 o                         
  -3  10   3          7.76          7.40         1.74 o                         
  -2  10   3          7.26          6.74         1.77 o                         
  -1  10   3         34.43         27.68         4.11 o                         
   0  10   3         11.19         11.05         1.78 o                         
   1  10   3          0.23          1.04         1.68 o                         
  -4  11   3          0.54          1.47         1.88 o                         
  -3  11   3          0.48         -0.56         1.47 o                         
  -2  11   3          0.72          2.59         2.19 o                         
  -1  11   3          1.17          1.28         2.11 o                         
   0 -11   4         11.20          3.20         2.36 o                         
   1 -11   4          3.44          1.21         2.18 o                         
   2 -11   4         10.39          4.09         2.76 o                         
   3 -11   4          6.63          1.17         2.58 o                         
  -2 -10   4          1.24          1.66         1.66 o                         
  -1 -10   4          0.04          0.47         2.14 o                         
   0 -10   4          0.34          1.06         2.32 o                         
   1 -10   4         35.09         32.40         4.64 o                         
   2 -10   4          0.28          1.32         2.32 o                         
   3 -10   4         53.64         39.17         4.80 o                         
   4 -10   4         38.75         49.16         3.41 o                         
   5 -10   4          3.65          3.13         1.65 o                         
  -3  -9   4         30.31         30.84         3.36 o                         
  -2  -9   4         60.41         53.75         4.51 o                         
  -1  -9   4        194.96        180.72        15.84 o                         
   0  -9   4          0.08         -0.26         1.41 o                         
   1  -9   4          7.42          8.12         2.80 o                         
   2  -9   4         85.05         73.56         6.20 o                         
   3  -9   4          0.43         -0.11         1.35 o                         
   4  -9   4        127.83        149.92         4.43 o                         
   5  -9   4          1.02          0.39         1.14 o                         
  -4  -8   4          0.63          1.08         1.73 o                         
  -3  -8   4         14.83         12.28         2.65 o                         
  -2  -8   4        168.16        158.07         7.76 o                         
  -1  -8   4          0.00          0.12         1.38 o                         
   0  -8   4          4.89          3.26         1.28 o                         
   1  -8   4         15.09         24.38         3.81 o                         
   2  -8   4          7.58          6.40         1.38 o                         
   3  -8   4        112.88        118.95        20.23 o                         
   4  -8   4        144.31        156.46         4.49 o                         
   5  -8   4         11.37          9.31         1.29 o                         
   6  -8   4          0.03         -0.66         1.32 o                         
  -4  -7   4          8.92          7.03         2.18 o                         
  -3  -7   4          5.78          5.45         1.51 o                         
  -2  -7   4        265.00        235.03         9.00 o                         
  -1  -7   4        280.21        289.33        10.06 o                         
   0  -7   4         13.96         13.93         1.16 o                         
   1  -7   4         39.28         37.11         1.86 o                         
   2  -7   4          0.68          1.09         1.15 o                         
   3  -7   4         67.75         54.24        17.04 o                         
   4  -7   4        443.22        503.27        17.43 o                         
   5  -7   4         29.97         29.26         2.17 o                         
   6  -7   4         48.13         53.56         3.70 o                         
  -5  -6   4          6.22          5.46         1.30 o                         
  -4  -6   4         74.37         74.04         5.12 o                         
  -3  -6   4          6.17          6.69         2.11 o                         
  -2  -6   4          0.11         -0.54         1.08 o                         
  -1  -6   4         41.50         40.93         2.11 o                         
   0  -6   4         79.65         88.68         2.67 o                         
   1  -6   4         47.69         44.64         1.87 o                         
   2  -6   4         40.21         39.42         8.90 o                         
   3  -6   4         97.21         92.52         4.60 o                         
   4  -6   4          0.79          1.69         1.05 o                         
   5  -6   4          0.04          0.11         1.11 o                         
   6  -6   4        113.57        113.09         5.42 o                         
  -5  -5   4          3.06          4.15         1.92 o                         
  -4  -5   4          0.80          0.41         2.06 o                         
  -3  -5   4         93.01         91.32         5.43 o                         
  -2  -5   4        120.28        118.34         4.04 o                         
  -1  -5   4         56.11         47.15         1.78 o                         
   0  -5   4          1.28          1.45         0.67 o                         
   1  -5   4        886.63        932.78         8.95 o                         
   2  -5   4         25.72         22.12         1.14 o                         
   3  -5   4        167.07        159.99         4.39 o                         
   4  -5   4          3.41          4.61         0.97 o                         
   5  -5   4          1.22          1.28         1.47 o                         
   6  -5   4         18.96         16.38         2.45 o                         
  -6  -4   4         13.12         13.17         2.57 o                         
  -5  -4   4          6.18          5.46         2.07 o                         
  -4  -4   4         79.35         76.44         5.30 o                         
  -3  -4   4         90.27         87.85         3.65 o                         
  -2  -4   4        213.10        257.58         5.42 o                         
  -1  -4   4        960.27        954.12        14.65 o                         
   0  -4   4        550.90        557.97        25.76 o                         
   1  -4   4          4.25          4.47         0.56 o                         
   2  -4   4         68.58         75.59         3.34 o                         
   3  -4   4        231.95        229.78         3.99 o                         
   4  -4   4         24.15         20.02         1.56 o                         
   5  -4   4        154.43        150.26         4.90 o                         
   6  -4   4        204.19        185.63         6.75 o                         
  -6  -3   4         22.72         26.59         3.24 o                         
  -5  -3   4         16.83         16.67         2.91 o                         
  -4  -3   4          1.27          0.99         1.59 o                         
  -3  -3   4          7.59          6.95         1.22 o                         
  -2  -3   4         20.39         15.51         2.28 o                         
  -1  -3   4        294.46        317.06         4.19 o                         
   0  -3   4        839.02        873.21        12.53 o                         
   1  -3   4       2112.86       2120.63        14.40 o                         
   2  -3   4          0.12          0.43         0.84 o                         
   3  -3   4         57.30         50.71         1.70 o                         
   4  -3   4         34.21         25.21         1.69 o                         
   5  -3   4         51.53         51.15         2.94 o                         
   6  -3   4         27.33         26.43         2.07 o                         
  -7  -2   4          0.65          0.36         1.30 o                         
  -6  -2   4          0.00          0.16         1.84 o                         
  -5  -2   4         14.80          9.95         2.26 o                         
  -4  -2   4         44.28         39.62         2.45 o                         
  -3  -2   4        162.22        145.57         4.49 o                         
  -2  -2   4        689.26        746.24        14.67 o                         
  -1  -2   4          0.91          2.08         0.70 o                         
   0  -2   4       1301.75       1392.35        21.26 o                         
   1  -2   4        537.72        509.69         7.14 o                         
   2  -2   4         20.86         25.78         2.05 o                         
   3  -2   4          2.57          2.10         0.63 o                         
   4  -2   4        105.18         99.98         3.05 o                         
   5  -2   4          0.03          0.84         1.23 o                         
   6  -2   4         61.02         51.49         2.90 o                         
  -7  -1   4          0.01          0.06         1.35 o                         
  -6  -1   4          0.01          1.26         1.83 o                         
  -5  -1   4         33.21         36.64         3.57 o                         
  -4  -1   4        105.18         95.59         4.83 o                         
  -3  -1   4         93.11        101.58         3.09 o                         
  -2  -1   4        841.59        854.14         9.35 o                         
  -1  -1   4         32.93         23.17         1.58 o                         
   0  -1   4          1.45          0.93         0.70 o                         
   1  -1   4        158.61        160.34         2.84 o                         
   2  -1   4       1003.20       1053.87         9.46 o                         
   3  -1   4         86.93         84.44         2.76 o                         
   4  -1   4         40.34         47.32         2.11 o                         
   5  -1   4         25.19         25.22         3.31 o                         
   6  -1   4          0.60          1.05         1.61 o                         
  -7   0   4          5.87          5.83         1.54 o                         
  -6   0   4         29.90         27.42         3.20 o                         
  -5   0   4          9.75         11.59         2.08 o                         
  -4   0   4          4.63          4.18         0.94 o                         
  -3   0   4        222.82        255.48         6.05 o                         
  -2   0   4       1948.71       1925.01        14.63 o                         
  -1   0   4        659.47        725.98         8.37 o                         
   0   0   4        336.36        305.52         3.72 o                         
   1   0   4        330.56        345.05         4.74 o                         
   2   0   4          0.63          0.56         0.86 o                         
   3   0   4         31.66         23.49         2.26 o                         
   4   0   4         11.05         10.45         1.48 o                         
   5   0   4         43.14         43.14         2.90 o                         
   6   0   4          8.26          9.34         1.96 o                         
  -7   1   4          0.01          0.02         2.22 o                         
  -6   1   4         15.53         22.28         2.28 o                         
  -5   1   4         91.47         93.76         3.63 o                         
  -4   1   4        215.24        184.55         6.12 o                         
  -3   1   4        299.30        348.02         7.33 o                         
  -2   1   4        633.26        599.07         8.54 o                         
  -1   1   4        169.50        216.82         4.85 o                         
   0   1   4         61.00         79.93         4.46 o                         
   1   1   4        119.89        135.64         2.88 o                         
   2   1   4          0.03          0.34         0.83 o                         
   3   1   4          6.46          6.93         1.16 o                         
   4   1   4        538.93        596.05        13.00 o                         
   5   1   4         99.98        113.89         4.21 o                         
   6   1   4         21.95         23.81         2.77 o                         
  -7   2   4          3.68          4.73         2.29 o                         
  -6   2   4         46.20         47.18         3.61 o                         
  -5   2   4         38.07         40.96         5.77 o                         
  -4   2   4        399.46        378.73         5.68 o                         
  -3   2   4         23.42         23.85         2.24 o                         
  -2   2   4        549.30        618.00         9.06 o                         
  -1   2   4         83.02         72.27         2.08 o                         
   0   2   4        206.33        222.44         3.59 o                         
   1   2   4        163.96        157.47         4.49 o                         
   2   2   4         84.74         91.61         3.57 o                         
   3   2   4         16.78         14.39         2.53 o                         
   4   2   4         10.14         10.97         1.55 o                         
   5   2   4         31.42         30.29         2.29 o                         
  -7   3   4          1.81          3.72         2.19 o                         
  -6   3   4          4.74          5.42         1.44 o                         
  -5   3   4          0.00          0.17         1.26 o                         
  -4   3   4         41.44         48.98         1.92 o                         
  -3   3   4         16.68         11.98         1.84 o                         
  -2   3   4        171.83        204.32         5.58 o                         
  -1   3   4         38.44         46.56         1.76 o                         
   0   3   4          4.69          6.40         0.86 o                         
   1   3   4          9.52          7.73         0.99 o                         
   2   3   4         89.83         90.92         5.11 o                         
   3   3   4         14.14          9.14         2.21 o                         
   4   3   4          0.90          0.67         1.37 o                         
   5   3   4         47.24         53.18         4.91 o                         
  -7   4   4          2.04          5.07         1.42 o                         
  -6   4   4          0.02          0.02         1.49 o                         
  -5   4   4         55.92         50.53         5.51 o                         
  -4   4   4         90.01         91.42         2.31 o                         
  -3   4   4          3.45          4.84         1.03 o                         
  -2   4   4        102.91         98.03         4.19 o                         
  -1   4   4        301.53        297.86         5.68 o                         
   0   4   4        109.18        109.17         4.19 o                         
   1   4   4        453.29        458.02        10.97 o                         
   2   4   4          3.06          3.28         1.97 o                         
   3   4   4         62.39         54.55         4.54 o                         
   4   4   4         40.32         45.87         4.16 o                         
   5   4   4         17.79         21.05         2.47 o                         
  -7   5   4          3.39          2.95         1.67 o                         
  -6   5   4          5.23          5.50         1.97 o                         
  -5   5   4          2.10          0.39         1.05 o                         
  -4   5   4        131.63        138.08         3.27 o                         
  -3   5   4         81.70         83.48         2.75 o                         
  -2   5   4          0.46          0.29         0.97 o                         
  -1   5   4          5.04          2.51         0.79 o                         
   0   5   4        278.84        281.80        14.13 o                         
   1   5   4        116.54        108.33         6.01 o                         
   2   5   4         28.81         28.72         3.71 o                         
   3   5   4         12.14         14.13         2.90 o                         
   4   5   4         66.89         71.24         4.86 o                         
  -7   6   4          0.78         -0.30         1.73 o                         
  -6   6   4          1.36          1.36         2.08 o                         
  -5   6   4         33.10         38.75         2.41 o                         
  -4   6   4          5.46          6.28         1.18 o                         
  -3   6   4         60.80         61.95         3.35 o                         
  -2   6   4        300.09        312.05         6.11 o                         
  -1   6   4        120.47        122.25         4.40 o                         
   0   6   4          0.31          0.45         1.17 o                         
   1   6   4         15.29         13.70         2.94 o                         
   2   6   4          0.39          2.56         1.96 o                         
   3   6   4         19.92         21.00         3.13 o                         
   4   6   4          1.44          1.13         1.77 o                         
  -7   7   4          0.31         -0.28         1.57 o                         
  -6   7   4          8.79          9.43         2.55 o                         
  -5   7   4          0.07          0.27         1.21 o                         
  -4   7   4          2.05          2.62         1.14 o                         
  -3   7   4         17.08         13.66         2.14 o                         
  -2   7   4        250.49        252.72         6.11 o                         
  -1   7   4          0.86          0.71         1.00 o                         
   0   7   4         93.86         92.31         5.97 o                         
   1   7   4          3.98          2.83         2.05 o                         
   2   7   4         69.04         82.13         5.51 o                         
   3   7   4          6.33          8.39         1.58 o                         
  -7   8   4          2.37          1.13         1.61 o                         
  -6   8   4         12.63         11.35         2.58 o                         
  -5   8   4         12.11         14.47         1.98 o                         
  -4   8   4          0.74          0.68         1.37 o                         
  -3   8   4         25.04         22.86         2.98 o                         
  -2   8   4        378.98        386.73         8.80 o                         
  -1   8   4        111.79        114.22         7.18 o                         
   0   8   4         28.32         26.06         2.49 o                         
   1   8   4         10.23         10.00         2.36 o                         
   2   8   4         11.27         11.26         1.75 o                         
  -6   9   4          0.36          0.19         1.71 o                         
  -5   9   4         15.89         17.30         2.65 o                         
  -4   9   4          9.00         12.56         2.72 o                         
  -3   9   4          4.04          3.33         1.74 o                         
  -2   9   4         76.13         76.20         5.77 o                         
  -1   9   4         10.14         11.55         1.79 o                         
   0   9   4         10.01          8.76         1.65 o                         
   1   9   4          6.87          6.44         1.85 o                         
  -5  10   4          0.47          0.70         1.70 o                         
  -4  10   4          0.17          0.35         1.67 o                         
  -3  10   4         32.32         25.94         5.60 o                         
  -2  10   4         60.32         54.05         4.66 o                         
  -1  10   4         10.81         10.18         2.17 o                         
   0  10   4          7.85          7.85         1.51 o                         
  -3  11   4          2.60          3.79         2.04 o                         
   0 -11   5          2.69         -1.22         2.45 o                         
   1 -11   5          0.54         -0.35         2.05 o                         
   2 -11   5         43.70         25.24         4.07 o                         
  -1 -10   5          3.41          1.43         2.16 o                         
   0 -10   5          1.15          1.47         2.40 o                         
   1 -10   5          3.41          2.08         2.66 o                         
   2 -10   5          0.02         -0.40         2.02 o                         
   3 -10   5          6.31          2.50         2.72 o                         
   4 -10   5          0.01          1.07         1.29 o                         
  -3  -9   5          6.36          5.89         1.83 o                         
  -2  -9   5          2.03          2.70         1.65 o                         
  -1  -9   5          4.55          3.54         1.51 o                         
   0  -9   5          0.41          1.05         2.24 o                         
   1  -9   5          3.78          1.61         2.05 o                         
   2  -9   5         51.19         52.53         3.89 o                         
   3  -9   5          7.29         10.51         5.25 o                         
   4  -9   5          0.11          0.26         1.12 o                         
   5  -9   5          3.42          2.81         1.40 o                         
  -3  -8   5          8.30          5.80         1.84 o                         
  -2  -8   5        166.80        142.69         7.13 o                         
  -1  -8   5          2.55          2.23         1.39 o                         
   0  -8   5          5.22          5.64         1.07 o                         
   1  -8   5         78.21         84.02         3.85 o                         
   2  -8   5          6.51          7.72         1.97 o                         
   3  -8   5        149.59        138.70        37.60 o                         
   4  -8   5        191.83        213.99         5.14 o                         
   5  -8   5         11.37         12.63         2.04 o                         
  -4  -7   5         12.79         13.23         2.41 o                         
  -3  -7   5          0.36          0.81         1.84 o                         
  -2  -7   5        119.22        102.47         6.18 o                         
  -1  -7   5        132.05        128.02         5.62 o                         
   0  -7   5         12.05         10.22         1.64 o                         
   1  -7   5         43.50         36.69         3.26 o                         
   2  -7   5         17.39         18.92         2.44 o                         
   3  -7   5        102.68         91.78        26.31 o                         
   4  -7   5         27.12         25.99         3.02 o                         
   5  -7   5          0.86          0.45         1.46 o                         
   6  -7   5          8.31          8.47         1.57 o                         
  -5  -6   5          3.10          2.35         1.79 o                         
  -4  -6   5         20.35         19.17         3.97 o                         
  -3  -6   5         16.18         14.66         2.33 o                         
  -2  -6   5         55.37         48.98         4.20 o                         
  -1  -6   5         57.39         52.16         2.97 o                         
   0  -6   5         95.32        104.27         5.27 o                         
   1  -6   5         55.55         61.99         2.96 o                         
   2  -6   5          0.06          0.11         0.99 o                         
   3  -6   5        774.99        809.61        13.60 o                         
   4  -6   5        387.98        367.88         9.78 o                         
   5  -6   5         47.69         48.61         3.78 o                         
   6  -6   5          3.44          4.02         1.36 o                         
  -5  -5   5          4.21          4.40         2.01 o                         
  -4  -5   5          6.14          8.16         2.20 o                         
  -3  -5   5         11.72          9.43         2.25 o                         
  -2  -5   5        303.90        305.28        16.36 o                         
  -1  -5   5        392.36        392.53         6.81 o                         
   0  -5   5          0.97          1.92         1.13 o                         
   1  -5   5        338.82        339.61        21.75 o                         
   2  -5   5        133.38        119.99         5.60 o                         
   3  -5   5         65.16         62.03         3.53 o                         
   4  -5   5          0.07          0.51         1.16 o                         
   5  -5   5         12.89         10.48         1.93 o                         
   6  -5   5         17.38         15.29         2.09 o                         
  -6  -4   5          0.14         -0.90         1.81 o                         
  -5  -4   5         16.52         18.50         3.07 o                         
  -4  -4   5        117.77        111.10         6.28 o                         
  -3  -4   5        161.88        164.78         6.83 o                         
  -2  -4   5        330.64        387.05         7.01 o                         
  -1  -4   5          3.83          3.48         1.09 o                         
   0  -4   5          3.14          4.45         1.39 o                         
   1  -4   5         57.03         61.86         3.07 o                         
   2  -4   5         23.89         22.31         1.18 o                         
   3  -4   5         37.48         32.55         1.58 o                         
   4  -4   5          1.04          0.85         0.97 o                         
   5  -4   5         47.19         45.67         2.92 o                         
   6  -4   5         32.40         34.99         2.93 o                         
  -6  -3   5         36.89         33.68         3.63 o                         
  -5  -3   5         16.37         15.31         2.84 o                         
  -4  -3   5        248.10        250.73         8.87 o                         
  -3  -3   5         72.20         74.88         3.33 o                         
  -2  -3   5         11.82         10.88         2.51 o                         
  -1  -3   5          0.06          0.54         0.73 o                         
   0  -3   5        130.20        110.41         3.39 o                         
   1  -3   5        221.87        224.15         5.35 o                         
   2  -3   5         30.79         26.70         1.37 o                         
   3  -3   5        427.13        416.73         5.98 o                         
   4  -3   5          0.02          0.03         0.99 o                         
   5  -3   5        270.24        243.72         7.27 o                         
   6  -3   5          1.60          1.78         1.58 o                         
  -7  -2   5          1.61          2.33         1.39 o                         
  -6  -2   5          1.41          1.15         2.03 o                         
  -5  -2   5          9.36         10.87         2.49 o                         
  -4  -2   5         30.08         29.87         2.23 o                         
  -3  -2   5        243.99        249.82         5.42 o                         
  -2  -2   5        669.33        670.25         8.99 o                         
  -1  -2   5         67.35         77.76         3.09 o                         
   0  -2   5       1790.58       1853.17        13.85 o                         
   1  -2   5          1.33          3.23         0.98 o                         
   2  -2   5        100.46        107.62         4.85 o                         
   3  -2   5          3.65          5.33         0.77 o                         
   4  -2   5          0.41          0.44         0.96 o                         
   5  -2   5         91.81         86.59         5.99 o                         
   6  -2   5         15.53         17.24         1.81 o                         
  -7  -1   5         55.55         62.94         4.56 o                         
  -6  -1   5          1.11          1.61         1.92 o                         
  -5  -1   5        140.80        140.06         6.62 o                         
  -4  -1   5         78.50         65.74         3.02 o                         
  -3  -1   5        607.43        639.12        11.52 o                         
  -2  -1   5        158.44        143.89         4.40 o                         
  -1  -1   5         94.77         94.45         3.46 o                         
   0  -1   5          0.55          0.16         0.84 o                         
   1  -1   5         39.65         28.43         1.47 o                         
   2  -1   5        143.23        166.81         3.61 o                         
   3  -1   5        362.76        370.19        30.85 o                         
   4  -1   5        104.98        100.27         4.16 o                         
   5  -1   5        232.20        228.55         8.90 o                         
   6  -1   5          8.95          5.38         1.38 o                         
  -7   0   5         22.72         29.83         3.96 o                         
  -6   0   5          0.03         -0.99         1.99 o                         
  -5   0   5         26.74         25.43         2.24 o                         
  -4   0   5         26.04         20.44         2.03 o                         
  -3   0   5        123.59        116.05         4.46 o                         
  -2   0   5        552.85        571.74         8.79 o                         
  -1   0   5        252.13        278.54         5.99 o                         
   0   0   5       1103.41       1225.61        12.02 o                         
   1   0   5        115.80        110.92         2.84 o                         
   2   0   5        319.36        313.04         4.62 o                         
   3   0   5        155.48        141.31         3.97 o                         
   4   0   5         25.17         25.93         2.25 o                         
   5   0   5          4.92          6.62         1.61 o                         
   6   0   5          4.43          4.18         1.77 o                         
  -7   1   5          1.74          0.67         2.20 o                         
  -6   1   5         86.85        109.62         7.47 o                         
  -5   1   5         92.64        103.65         5.97 o                         
  -4   1   5          0.56          0.57         1.17 o                         
  -3   1   5       1020.36       1112.44        13.75 o                         
  -2   1   5        161.40        162.50         5.01 o                         
  -1   1   5        308.90        327.65         6.74 o                         
   0   1   5        241.19        241.92         4.02 o                         
   1   1   5        117.03        107.26         3.15 o                         
   2   1   5        225.85        226.87         3.85 o                         
   3   1   5        166.59        151.08         5.44 o                         
   4   1   5        388.67        393.15        11.11 o                         
   5   1   5         27.71         32.03         2.43 o                         
  -7   2   5         31.65         37.37         4.43 o                         
  -6   2   5          5.48          6.00         1.64 o                         
  -5   2   5         49.18         51.88         3.37 o                         
  -4   2   5         98.48        102.39         3.20 o                         
  -3   2   5         91.17         86.30         4.19 o                         
  -2   2   5        260.06        255.98         6.47 o                         
  -1   2   5          1.14          1.83         1.04 o                         
   0   2   5        678.52        726.58        26.53 o                         
   1   2   5          0.62          1.16         0.64 o                         
   2   2   5        143.65        135.31         4.50 o                         
   3   2   5        212.11        187.29         6.96 o                         
   4   2   5         18.40         15.81         1.91 o                         
   5   2   5         33.11         36.39         3.26 o                         
  -7   3   5          3.74          1.32         1.50 o                         
  -6   3   5         35.36         34.23         2.93 o                         
  -5   3   5          0.54          0.47         1.37 o                         
  -4   3   5         18.27         22.42         1.42 o                         
  -3   3   5          1.53          1.60         0.90 o                         
  -2   3   5        130.43        138.02         5.02 o                         
  -1   3   5         95.23         99.87         4.28 o                         
   0   3   5        349.45        321.80         5.20 o                         
   1   3   5        203.53        206.56         3.81 o                         
   2   3   5          0.00          0.15         1.25 o                         
   3   3   5         15.62         16.36         2.89 o                         
   4   3   5         36.79         38.68         2.69 o                         
   5   3   5          0.38         -0.34         2.02 o                         
  -7   4   5          3.41          6.94         1.97 o                         
  -6   4   5          0.63          0.31         1.38 o                         
  -5   4   5         63.17         62.24         6.88 o                         
  -4   4   5        146.58        139.47         3.40 o                         
  -3   4   5         41.47         33.79         1.78 o                         
  -2   4   5          1.12          1.46         0.95 o                         
  -1   4   5         65.99         72.64         6.80 o                         
   0   4   5          6.49          9.27         1.33 o                         
   1   4   5         20.72         20.50         1.84 o                         
   2   4   5          7.58          8.03         2.46 o                         
   3   4   5          3.95          4.33         2.13 o                         
   4   4   5          1.55          3.29         1.89 o                         
  -7   5   5          0.14          1.05         1.68 o                         
  -6   5   5          0.01         -0.21         1.94 o                         
  -5   5   5         17.66         13.48         1.99 o                         
  -4   5   5         30.82         27.46         1.94 o                         
  -3   5   5         28.83         32.07         1.95 o                         
  -2   5   5         22.96         18.85         2.40 o                         
  -1   5   5         20.27         14.52         1.29 o                         
   0   5   5         31.04         25.12         2.03 o                         
   1   5   5          9.00          8.39         1.43 o                         
   2   5   5          6.62         12.63         2.96 o                         
   3   5   5         17.89         20.79         3.04 o                         
   4   5   5          0.01          0.68         1.72 o                         
  -7   6   5          0.18         -0.41         1.63 o                         
  -6   6   5          0.24         -0.17         1.90 o                         
  -5   6   5         38.57         43.72         2.55 o                         
  -4   6   5         79.74         74.32         4.02 o                         
  -3   6   5         39.25         42.21         3.75 o                         
  -2   6   5          5.01          4.13         1.28 o                         
  -1   6   5          0.36          2.29         0.86 o                         
   0   6   5          2.17          2.62         1.41 o                         
   1   6   5         49.88         47.87         4.58 o                         
   2   6   5          4.90          3.58         2.00 o                         
   3   6   5          2.33          4.94         1.93 o                         
  -7   7   5          6.90          8.22         2.01 o                         
  -6   7   5          0.08         -0.02         1.73 o                         
  -5   7   5          0.04         -0.08         1.09 o                         
  -4   7   5          4.38          3.10         1.23 o                         
  -3   7   5          9.75          6.94         1.72 o                         
  -2   7   5          0.36          0.97         1.15 o                         
  -1   7   5          0.05          0.49         1.11 o                         
   0   7   5         23.55         19.46         2.29 o                         
   1   7   5          2.93          1.80         2.05 o                         
   2   7   5         30.56         28.74         3.54 o                         
  -6   8   5          0.19         -0.25         1.76 o                         
  -5   8   5          4.60          5.54         1.65 o                         
  -4   8   5          0.55          0.50         1.37 o                         
  -3   8   5         22.75         17.22         4.41 o                         
  -2   8   5         46.87         51.12         2.88 o                         
  -1   8   5         39.64         35.90         3.26 o                         
   0   8   5          2.59          1.97         1.38 o                         
   1   8   5          3.71          2.77         1.14 o                         
   2   8   5          2.83          2.57         1.76 o                         
  -6   9   5          3.58          2.62         1.91 o                         
  -5   9   5          0.05         -0.18         1.69 o                         
  -4   9   5          0.65          0.00         1.73 o                         
  -3   9   5        122.77        134.75         7.16 o                         
  -2   9   5          0.33          1.11         1.89 o                         
  -1   9   5          0.14          0.59         1.39 o                         
   0   9   5          4.14          2.74         1.37 o                         
   1   9   5          0.14          0.68         1.75 o                         
  -5  10   5          0.04         -0.89         1.78 o                         
  -4  10   5          5.78          5.40         1.78 o                         
  -3  10   5          0.04          0.04         1.32 o                         
  -2  10   5          2.74          5.69         1.80 o                         
  -1  10   5          1.40          1.51         2.21 o                         
  -1 -10   6          0.08         -0.31         2.73 o                         
   0 -10   6          2.65          0.31         2.18 o                         
   1 -10   6         31.81         22.90         4.05 o                         
   2 -10   6          3.28          0.55         2.29 o                         
   3 -10   6          7.30          8.16         1.82 o                         
  -2  -9   6          0.22          0.38         1.85 o                         
  -1  -9   6          3.68          1.60         2.09 o                         
   0  -9   6          0.22         -0.02         2.31 o                         
   1  -9   6         23.11         24.84         2.32 o                         
   2  -9   6          1.64          1.44         1.31 o                         
   3  -9   6         18.33         16.79         2.33 o                         
   4  -9   6          5.77          6.76         1.59 o                         
  -3  -8   6         14.25         14.55         2.88 o                         
  -2  -8   6          0.98          1.13         1.36 o                         
  -1  -8   6         20.06         20.53         1.99 o                         
   0  -8   6         21.17         25.84         2.40 o                         
   1  -8   6         18.99         21.15         2.28 o                         
   2  -8   6         21.26         22.52         3.68 o                         
   3  -8   6          5.23          4.24         1.65 o                         
   4  -8   6         27.53         29.63         2.98 o                         
   5  -8   6         15.58         16.27         2.19 o                         
  -4  -7   6          6.04          2.38         1.95 o                         
  -3  -7   6          2.90          2.86         1.93 o                         
  -2  -7   6          1.42          2.07         1.81 o                         
  -1  -7   6          0.00          0.24         1.40 o                         
   0  -7   6        154.55        150.02         7.55 o                         
   1  -7   6         15.02         16.91         2.44 o                         
   2  -7   6         33.22         33.27        10.11 o                         
   3  -7   6        498.46        505.35        11.45 o                         
   4  -7   6         42.19         40.08         3.59 o                         
   5  -7   6          4.30          2.32         1.42 o                         
  -5  -6   6         14.36         13.29         2.43 o                         
  -4  -6   6         17.15         15.57         2.70 o                         
  -3  -6   6         53.25         48.17         4.26 o                         
  -2  -6   6        214.35        204.93         6.43 o                         
  -1  -6   6         85.78         90.48         3.83 o                         
   0  -6   6         11.94         10.08         2.87 o                         
   1  -6   6          0.01          1.31         1.07 o                         
   2  -6   6         17.97         16.54         4.78 o                         
   3  -6   6         92.35         95.31         5.17 o                         
   4  -6   6          7.12          8.32         1.94 o                         
   5  -6   6         33.56         33.73         3.16 o                         
  -5  -5   6          2.26          2.37         1.34 o                         
  -4  -5   6          0.06          0.41         1.95 o                         
  -3  -5   6         10.58          9.49         2.32 o                         
  -2  -5   6        100.69         96.21         6.31 o                         
  -1  -5   6         68.77         62.56         3.82 o                         
   0  -5   6        318.27        309.61        67.63 o                         
   1  -5   6         24.53         21.36         1.90 o                         
   2  -5   6        107.01         87.12         6.28 o                         
   3  -5   6        384.80        382.61         7.39 o                         
   4  -5   6         97.41         87.66         3.92 o                         
   5  -5   6          6.80          5.44         1.70 o                         
   6  -5   6          0.38          1.57         1.16 o                         
  -6  -4   6         21.53         19.41         3.86 o                         
  -5  -4   6         12.50         12.80         2.66 o                         
  -4  -4   6          3.48          2.46         1.97 o                         
  -3  -4   6        177.51        178.06         7.45 o                         
  -2  -4   6        193.74        198.67         5.84 o                         
  -1  -4   6          0.31          1.75         0.84 o                         
   0  -4   6        241.81        261.35         5.40 o                         
   1  -4   6          9.10          8.86         0.86 o                         
   2  -4   6         29.06         25.53         1.75 o                         
   3  -4   6        481.43        454.67         9.64 o                         
   4  -4   6         38.07         37.37         2.23 o                         
   5  -4   6         22.40         22.25         2.24 o                         
   6  -4   6          4.92          4.86         1.68 o                         
  -6  -3   6          0.99         -0.63         1.25 o                         
  -5  -3   6         91.59        107.67         6.31 o                         
  -4  -3   6          2.99          1.69         1.89 o                         
  -3  -3   6         11.79         13.23         2.53 o                         
  -2  -3   6          9.05          9.70         2.25 o                         
  -1  -3   6         23.34         23.66         1.33 o                         
   0  -3   6         19.89         15.41         1.41 o                         
   1  -3   6        102.75        113.92         4.01 o                         
   2  -3   6       1347.23       1309.92        14.63 o                         
   3  -3   6        198.66        210.02         4.52 o                         
   4  -3   6         53.97         52.43         2.52 o                         
   5  -3   6          0.30          0.12         2.19 o                         
   6  -3   6          4.56          3.75         1.64 o                         
  -6  -2   6          7.59          7.90         2.06 o                         
  -5  -2   6         10.27         12.49         2.49 o                         
  -4  -2   6         42.18         39.43         3.71 o                         
  -3  -2   6        332.45        353.51        11.55 o                         
  -2  -2   6        394.91        416.53         9.57 o                         
  -1  -2   6         25.72         28.33         2.22 o                         
   0  -2   6        538.77        536.57         8.54 o                         
   1  -2   6        111.99        154.88         5.13 o                         
   2  -2   6         16.80         17.99         1.40 o                         
   3  -2   6          0.05         -0.05         0.94 o                         
   4  -2   6         13.35         13.20         2.05 o                         
   5  -2   6          7.40         11.33         2.73 o                         
   6  -2   6          3.53          1.86         1.62 o                         
  -7  -1   6          9.00          6.77         1.68 o                         
  -6  -1   6          0.02          1.03         2.02 o                         
  -5  -1   6        131.29        129.94         4.32 o                         
  -4  -1   6          8.79          5.71         1.21 o                         
  -3  -1   6         50.07         43.18         1.84 o                         
  -2  -1   6        128.78        134.10         3.45 o                         
  -1  -1   6          5.83          9.46         1.52 o                         
   0  -1   6         26.62         36.17         2.45 o                         
   1  -1   6        148.93        135.01        22.81 o                         
   2  -1   6        902.19        899.59         9.05 o                         
   3  -1   6         78.71         79.07         3.92 o                         
   4  -1   6         26.42         24.61         2.38 o                         
   5  -1   6        181.72        177.11         9.93 o                         
  -7   0   6         12.71         11.94         2.76 o                         
  -6   0   6          2.11          1.05         2.42 o                         
  -5   0   6         11.91          8.39         1.56 o                         
  -4   0   6          1.15          0.27         0.96 o                         
  -3   0   6          0.89          0.97         0.75 o                         
  -2   0   6       1791.11       1816.82        17.25 o                         
  -1   0   6         37.63         31.53         2.47 o                         
   0   0   6       1095.17       1146.99        13.11 o                         
   1   0   6          3.25          4.25         0.76 o                         
   2   0   6        205.13        198.02         3.85 o                         
   3   0   6         10.62          8.99         1.99 o                         
   4   0   6         21.33         17.92         2.96 o                         
   5   0   6          0.76          0.97         1.33 o                         
  -7   1   6          2.53          4.76         2.21 o                         
  -6   1   6          1.10          1.84         1.50 o                         
  -5   1   6         33.97         43.07         3.16 o                         
  -4   1   6         10.07         10.41         1.95 o                         
  -3   1   6         45.49         43.62         2.18 o                         
  -2   1   6        235.86        218.67         6.35 o                         
  -1   1   6        178.05        195.43         5.88 o                         
   0   1   6         49.76         46.58         1.80 o                         
   1   1   6          5.14          6.91         0.86 o                         
   2   1   6          9.10          8.68         1.08 o                         
   3   1   6        142.19        140.98         6.57 o                         
   4   1   6          5.14          5.95         2.35 o                         
   5   1   6         54.59         62.22         2.97 o                         
  -7   2   6          0.34          0.58         2.19 o                         
  -6   2   6         15.41         14.05         2.09 o                         
  -5   2   6         21.92         17.74         2.14 o                         
  -4   2   6          2.51          4.62         1.39 o                         
  -3   2   6         93.09         81.24         6.97 o                         
  -2   2   6          9.22         12.01         2.80 o                         
  -1   2   6        656.16        680.54        13.42 o                         
   0   2   6        150.83        139.31         3.14 o                         
   1   2   6         39.31         37.40         2.17 o                         
   2   2   6        436.24        422.61        17.62 o                         
   3   2   6          6.10          5.60         2.29 o                         
   4   2   6        180.84        204.81         8.37 o                         
  -7   3   6         11.92         10.29         1.57 o                         
  -6   3   6          1.42          3.76         1.37 o                         
  -5   3   6          4.97          9.48         1.87 o                         
  -4   3   6         23.28         25.13         1.92 o                         
  -3   3   6        268.46        292.97         6.64 o                         
  -2   3   6          5.30          4.33         0.96 o                         
  -1   3   6        521.20        485.88        49.23 o                         
   0   3   6        138.37        135.37         2.92 o                         
   1   3   6          7.36          5.70         1.20 o                         
   2   3   6          0.08          1.03         2.23 o                         
   3   3   6         72.56         77.99         5.27 o                         
   4   3   6          0.19          0.68         1.38 o                         
  -7   4   6          1.12          1.16         1.78 o                         
  -6   4   6         13.20         13.63         2.04 o                         
  -5   4   6          5.04          5.93         1.29 o                         
  -4   4   6          4.41          4.18         1.33 o                         
  -3   4   6         24.98         19.91         1.39 o                         
  -2   4   6          9.50          7.66         1.28 o                         
  -1   4   6         98.11         92.42         5.63 o                         
   0   4   6         46.06         51.75         2.78 o                         
   1   4   6         63.57         62.80         3.19 o                         
   2   4   6          1.87          4.27         2.37 o                         
   3   4   6          4.32          4.17         2.30 o                         
   4   4   6          1.29          0.22         1.82 o                         
  -7   5   6          2.99          2.96         1.62 o                         
  -6   5   6          0.33         -0.03         1.99 o                         
  -5   5   6         89.07         87.46         4.51 o                         
  -4   5   6          0.57         -0.11         1.03 o                         
  -3   5   6         12.49          9.02         1.27 o                         
  -2   5   6          0.37         -0.92         1.93 o                         
  -1   5   6          7.85          7.96         1.21 o                         
   0   5   6          6.43          6.05         1.24 o                         
   1   5   6          0.75          0.90         2.37 o                         
   2   5   6         15.89         15.16         3.17 o                         
   3   5   6          2.62          2.06         1.82 o                         
  -7   6   6          3.52          2.93         1.55 o                         
  -6   6   6          1.02          2.41         1.84 o                         
  -5   6   6          0.07          0.03         1.38 o                         
  -4   6   6         23.97         24.75         2.00 o                         
  -3   6   6          0.54          1.00         1.43 o                         
  -2   6   6          6.50          6.43         1.57 o                         
  -1   6   6         22.17         22.01         2.01 o                         
   0   6   6         38.73         37.41         4.24 o                         
   1   6   6          4.75          2.67         2.37 o                         
   2   6   6          0.74         -0.43         2.07 o                         
   3   6   6          0.61          2.30         1.71 o                         
  -6   7   6         12.75         11.49         2.44 o                         
  -5   7   6         31.34         28.68         2.15 o                         
  -4   7   6          6.96          6.68         1.45 o                         
  -3   7   6         31.66         30.57         4.36 o                         
  -2   7   6          7.90          6.82         1.63 o                         
  -1   7   6          5.03          5.36         1.55 o                         
   0   7   6          1.68          0.98         1.45 o                         
   1   7   6         10.95          6.84         1.42 o                         
   2   7   6         32.86         29.65         2.90 o                         
  -6   8   6          4.16          4.32         1.86 o                         
  -5   8   6          1.27          1.04         1.32 o                         
  -4   8   6          2.38          0.63         1.40 o                         
  -3   8   6         14.04         10.16         3.10 o                         
  -2   8   6         25.84         28.89         3.57 o                         
  -1   8   6         10.09         11.56         1.68 o                         
   0   8   6          0.42          1.72         1.38 o                         
   1   8   6          0.01         -0.72         1.44 o                         
  -5   9   6          0.16          0.84         1.71 o                         
  -4   9   6          0.10          0.51         1.62 o                         
  -3   9   6         33.76         39.90         4.06 o                         
  -2   9   6          0.82          0.51         1.88 o                         
  -1   9   6          0.25          0.08         1.37 o                         
   0   9   6          4.07          3.38         1.80 o                         
  -3  10   6         35.19         39.12         3.57 o                         
   0 -10   7         26.88          9.73         2.91 o                         
   1 -10   7          0.31          0.96         2.13 o                         
  -1  -9   7          1.59          0.62         2.14 o                         
   0  -9   7         16.78         15.85         5.46 o                         
   1  -9   7         68.74         67.00         9.57 o                         
   2  -9   7          0.40          0.53         1.55 o                         
   3  -9   7         23.21         23.27         2.52 o                         
   4  -9   7          7.81         10.38         1.80 o                         
  -3  -8   7         43.72         50.33         3.45 o                         
  -2  -8   7          3.34          2.14         1.90 o                         
  -1  -8   7         13.84         12.91         5.04 o                         
   0  -8   7         14.42         13.04         2.35 o                         
   1  -8   7          2.43          1.44         1.31 o                         
   2  -8   7         11.36         14.97         2.52 o                         
   3  -8   7         11.48         12.27         2.24 o                         
   4  -8   7          0.87          2.30         1.37 o                         
  -4  -7   7          0.06          0.32         1.47 o                         
  -3  -7   7         38.63         51.00         3.96 o                         
  -2  -7   7          1.32          2.10         1.67 o                         
  -1  -7   7         23.50         14.55         3.83 o                         
   0  -7   7         76.13         74.09         5.72 o                         
   1  -7   7          1.37          1.91         1.29 o                         
   2  -7   7        142.80        151.55         6.65 o                         
   3  -7   7         68.06         69.46         4.62 o                         
   4  -7   7         32.55         31.11         3.11 o                         
   5  -7   7         25.73         32.88         2.76 o                         
  -4  -6   7          0.00         -0.05         1.46 o                         
  -3  -6   7          1.94          2.50         1.60 o                         
  -2  -6   7        104.72        100.03        21.03 o                         
  -1  -6   7          6.99          5.79         1.52 o                         
   0  -6   7          0.06         -0.12         1.21 o                         
   1  -6   7          0.21         -0.25         1.22 o                         
   2  -6   7          2.63          2.90         1.55 o                         
   3  -6   7         35.96         30.52         3.18 o                         
   4  -6   7         13.36         13.55         2.24 o                         
   5  -6   7         81.07         84.75         4.41 o                         
  -5  -5   7          4.72          4.62         1.60 o                         
  -4  -5   7         31.69         29.61         3.47 o                         
  -3  -5   7          8.69          9.02         2.28 o                         
  -2  -5   7         70.08         84.60         5.07 o                         
  -1  -5   7         76.05         75.80         3.68 o                         
   0  -5   7        220.45        241.77         5.83 o                         
   1  -5   7          0.46          0.70         1.27 o                         
   2  -5   7        322.10        311.44        17.10 o                         
   3  -5   7         50.10         47.85         3.26 o                         
   4  -5   7          0.01          0.76         1.22 o                         
   5  -5   7         19.84         16.94         2.18 o                         
  -5  -4   7          6.22          6.60         1.97 o                         
  -4  -4   7          6.20          3.78         1.79 o                         
  -3  -4   7        100.24        104.84         5.78 o                         
  -2  -4   7        343.46        347.18         9.36 o                         
  -1  -4   7        181.40        183.38         6.47 o                         
   0  -4   7         46.05         55.03         3.51 o                         
   1  -4   7         34.27         31.05         2.15 o                         
   2  -4   7         13.34         12.32         1.41 o                         
   3  -4   7          3.14          3.00         1.03 o                         
   4  -4   7         51.29         52.47         2.56 o                         
   5  -4   7         54.98         49.31         4.75 o                         
  -6  -3   7         14.95         12.09         2.01 o                         
  -5  -3   7          5.76          4.71         1.29 o                         
  -4  -3   7          9.27         10.67         1.68 o                         
  -3  -3   7        197.65        207.17         7.54 o                         
  -2  -3   7          2.55          2.39         1.45 o                         
  -1  -3   7         70.68         74.76         4.15 o                         
   0  -3   7        118.39        102.41         3.16 o                         
   1  -3   7         22.30         19.03         1.24 o                         
   2  -3   7        271.09        249.57         4.82 o                         
   3  -3   7         94.51         97.87         3.29 o                         
   4  -3   7         41.72         49.65         3.37 o                         
   5  -3   7         34.80         28.57         3.72 o                         
  -5  -2   7          4.90          4.16         1.34 o                         
  -4  -2   7          8.02          7.82         1.44 o                         
  -3  -2   7        237.60        236.79         7.82 o                         
  -2  -2   7          7.56          9.65         1.80 o                         
  -1  -2   7        257.28        281.02         5.80 o                         
   0  -2   7        384.60        355.80        15.68 o                         
   1  -2   7        215.87        212.82         3.61 o                         
   2  -2   7        250.11        244.40         6.02 o                         
   3  -2   7         81.05         77.15         3.98 o                         
   4  -2   7         20.57         19.17         2.17 o                         
   5  -2   7          0.68          1.01         2.05 o                         
  -6  -1   7         10.67         12.77         1.92 o                         
  -5  -1   7         24.95         23.50         1.75 o                         
  -4  -1   7         20.88         22.20         2.01 o                         
  -3  -1   7        466.10        463.79        14.81 o                         
  -2  -1   7          4.61          4.36         0.97 o                         
  -1  -1   7         68.31         80.29         3.95 o                         
   0  -1   7          5.80          7.03         1.02 o                         
   1  -1   7        236.65        220.17         8.30 o                         
   2  -1   7        192.57        199.30         7.55 o                         
   3  -1   7         23.04         23.43         1.89 o                         
   4  -1   7         17.77         19.37         3.08 o                         
   5  -1   7          1.97          3.01         1.36 o                         
  -7   0   7         11.14          6.14         2.07 o                         
  -6   0   7          4.45          3.59         2.35 o                         
  -5   0   7          3.20          2.28         1.41 o                         
  -4   0   7         18.49         19.31         2.47 o                         
  -3   0   7        344.46        348.09         7.76 o                         
  -2   0   7         22.11         24.04         1.76 o                         
  -1   0   7         24.73         16.98         1.51 o                         
   0   0   7        140.51        136.56         3.71 o                         
   1   0   7        217.38        214.50        12.39 o                         
   2   0   7         30.93         32.76         3.42 o                         
   3   0   7          1.57          1.98         1.53 o                         
   4   0   7          8.45          5.10         1.50 o                         
   5   0   7          0.30          0.75         1.32 o                         
  -7   1   7          2.78          0.90         2.08 o                         
  -6   1   7          2.57          4.70         1.42 o                         
  -5   1   7          4.38          4.05         1.49 o                         
  -4   1   7          0.01          2.36         1.78 o                         
  -3   1   7        178.63        164.11         4.39 o                         
  -2   1   7         15.00         14.86         1.23 o                         
  -1   1   7        241.63        255.05         4.36 o                         
   0   1   7          0.86          1.71         1.74 o                         
   1   1   7         14.96         15.31         1.67 o                         
   2   1   7          0.43         -0.02         1.39 o                         
   3   1   7        256.20        256.42         9.00 o                         
   4   1   7         23.78         29.34         2.37 o                         
  -7   2   7          3.37          2.47         2.15 o                         
  -6   2   7         19.64         20.79         3.25 o                         
  -5   2   7         12.90         10.15         1.92 o                         
  -4   2   7         23.04         24.68         3.36 o                         
  -3   2   7         13.01         16.19         2.08 o                         
  -2   2   7         49.86         47.17         2.43 o                         
  -1   2   7         55.45         50.82         2.68 o                         
   0   2   7          5.26          4.48         1.19 o                         
   1   2   7         15.29         17.22         1.84 o                         
   2   2   7          6.19          5.64         2.32 o                         
   3   2   7          4.81          4.58         2.15 o                         
   4   2   7          9.17          8.16         1.49 o                         
  -7   3   7          7.51          5.14         1.76 o                         
  -6   3   7          0.41          0.12         1.44 o                         
  -5   3   7          0.14         -0.09         1.66 o                         
  -4   3   7         14.20         14.33         2.06 o                         
  -3   3   7         46.68         56.27         4.98 o                         
  -2   3   7         75.28         75.61         3.51 o                         
  -1   3   7         90.80         87.01         4.14 o                         
   0   3   7          3.81          3.96         1.07 o                         
   1   3   7         57.17         60.69         4.91 o                         
   2   3   7         42.59         39.86         4.28 o                         
   3   3   7         32.30         32.27         3.76 o                         
   4   3   7         19.18         20.77         1.84 o                         
  -7   4   7          2.24          2.51         1.74 o                         
  -6   4   7          6.66         10.68         2.67 o                         
  -5   4   7          0.14          0.26         1.47 o                         
  -4   4   7         13.17         13.65         2.12 o                         
  -3   4   7         26.46         22.89         1.81 o                         
  -2   4   7          0.16          0.29         2.06 o                         
  -1   4   7         26.31         20.86         2.29 o                         
   0   4   7         18.92         16.41         2.94 o                         
   1   4   7          7.60          8.49         2.71 o                         
   2   4   7         23.63         28.43         3.76 o                         
   3   4   7         39.45         46.24         4.05 o                         
  -7   5   7          0.94          0.87         1.58 o                         
  -6   5   7          0.34          0.37         1.98 o                         
  -5   5   7          8.02         12.95         1.98 o                         
  -4   5   7         19.13         18.14         2.37 o                         
  -3   5   7          4.37          4.38         1.12 o                         
  -2   5   7         47.41         31.94         4.25 o                         
  -1   5   7         50.82         50.18         4.39 o                         
   0   5   7          0.96          1.09         2.41 o                         
   1   5   7         20.85         23.09         3.52 o                         
   2   5   7          0.74          2.43         2.21 o                         
   3   5   7          1.68          0.82         1.81 o                         
  -6   6   7          0.03          0.25         1.87 o                         
  -5   6   7          8.20          6.07         1.56 o                         
  -4   6   7          0.20          0.03         1.14 o                         
  -3   6   7          7.38          6.29         1.62 o                         
  -2   6   7          0.90          1.26         1.36 o                         
  -1   6   7          1.78          3.37         1.89 o                         
   0   6   7         38.63         32.77         3.91 o                         
   1   6   7          0.31          1.86         2.28 o                         
   2   6   7          2.13          2.96         1.86 o                         
  -6   7   7          1.10          1.40         1.79 o                         
  -5   7   7          3.82          3.52         1.45 o                         
  -4   7   7          4.08          3.83         1.35 o                         
  -3   7   7         39.97         38.44         7.40 o                         
  -2   7   7          7.59          5.06         1.55 o                         
  -1   7   7          2.43          3.24         1.84 o                         
   0   7   7         10.04          9.70         1.63 o                         
   1   7   7         31.82         32.08         2.36 o                         
  -5   8   7          2.01          2.09         1.85 o                         
  -4   8   7         10.57         12.19         1.90 o                         
  -3   8   7         32.18         32.80         5.16 o                         
  -2   8   7         27.70         28.56         4.35 o                         
  -1   8   7         16.10         15.65         2.85 o                         
   0   8   7         18.38         14.93         1.70 o                         
  -4   9   7         10.06          8.77         2.06 o                         
  -3   9   7         16.70         17.69         2.68 o                         
  -2   9   7          0.89          0.58         1.62 o                         
   0  -9   8         20.58         19.09         2.45 o                         
   1  -9   8          2.12          1.56         1.53 o                         
   2  -9   8         12.82         16.02         2.17 o                         
  -2  -8   8          0.14         -0.86         1.71 o                         
  -1  -8   8          2.06          1.76         1.58 o                         
   0  -8   8          1.15          1.76         1.55 o                         
   1  -8   8          0.03          0.16         1.63 o                         
   2  -8   8         90.94        102.50         5.39 o                         
   3  -8   8         15.63         15.27         2.10 o                         
  -3  -7   8         24.07         28.01         2.86 o                         
  -2  -7   8          2.43          3.15         1.69 o                         
  -1  -7   8         22.41         23.10         2.95 o                         
   0  -7   8         54.29         52.70         4.16 o                         
   1  -7   8          1.53          1.33         1.61 o                         
   2  -7   8         61.32         63.40         4.47 o                         
   3  -7   8         14.61         17.19         2.50 o                         
   4  -7   8          4.11          5.81         1.65 o                         
  -4  -6   8          1.16          1.41         1.50 o                         
  -3  -6   8          7.55          7.67         2.00 o                         
  -2  -6   8         12.47         14.33         2.27 o                         
  -1  -6   8          0.42          1.13         1.69 o                         
   0  -6   8          1.29          1.73         1.57 o                         
   1  -6   8          6.57          6.30         1.93 o                         
   2  -6   8        119.22        129.09         6.06 o                         
   3  -6   8         13.36         11.22         2.13 o                         
   4  -6   8         54.75         57.52         3.94 o                         
  -5  -5   8         12.93         11.68         1.97 o                         
  -4  -5   8          9.29          7.32         2.03 o                         
  -3  -5   8          0.89          0.83         1.51 o                         
  -2  -5   8          0.00         -0.20         1.51 o                         
  -1  -5   8         37.20         42.82         3.63 o                         
   0  -5   8         89.92         91.20         5.13 o                         
   1  -5   8         89.03         91.94         5.10 o                         
   2  -5   8          3.51          4.14         1.22 o                         
   3  -5   8          2.29          1.21         1.07 o                         
   4  -5   8         31.57         27.64         2.82 o                         
  -5  -4   8          4.68          4.79         1.65 o                         
  -4  -4   8         20.69         23.01         3.03 o                         
  -3  -4   8         15.63         20.47         2.82 o                         
  -2  -4   8          5.72          8.39         1.92 o                         
  -1  -4   8         63.37         67.88         4.47 o                         
   0  -4   8          8.04          6.32         1.12 o                         
   1  -4   8          2.30          0.95         1.08 o                         
   2  -4   8         63.40         68.31         2.72 o                         
   3  -4   8         53.39         50.75         2.54 o                         
   4  -4   8         28.61         31.37         2.79 o                         
  -5  -3   8         39.40         35.99         3.38 o                         
  -4  -3   8          0.79         -0.19         1.60 o                         
  -3  -3   8        128.68        141.74         6.70 o                         
  -2  -3   8         36.42         41.39         3.61 o                         
  -1  -3   8         27.87         22.85         2.77 o                         
   0  -3   8          9.66          6.59         1.09 o                         
   1  -3   8          1.38          0.94         1.02 o                         
   2  -3   8         76.59         72.89         2.44 o                         
   3  -3   8          3.73          4.28         1.54 o                         
   4  -3   8        189.37        198.11        15.21 o                         
   5  -3   8          1.63          1.45         2.12 o                         
  -6  -2   8          0.05         -1.21         2.42 o                         
  -5  -2   8          2.53          2.03         1.63 o                         
  -4  -2   8          1.12          1.49         1.53 o                         
  -3  -2   8         10.94          9.53         2.23 o                         
  -2  -2   8         11.38         15.22         2.47 o                         
  -1  -2   8        331.17        361.08         9.44 o                         
   0  -2   8          7.60          7.70         1.16 o                         
   1  -2   8        145.62        156.68         6.87 o                         
   2  -2   8        194.95        217.91        18.51 o                         
   3  -2   8          2.05          2.28         1.27 o                         
   4  -2   8          6.47          5.87         1.68 o                         
   5  -2   8          0.01          0.58         1.88 o                         
  -6  -1   8         12.36         13.26         2.90 o                         
  -5  -1   8         11.80         10.10         1.50 o                         
  -4  -1   8        285.51        283.51         9.09 o                         
  -3  -1   8        220.57        209.35         7.72 o                         
  -2  -1   8          9.17          8.64         1.87 o                         
  -1  -1   8         48.67         53.76         3.89 o                         
   0  -1   8         22.48         28.88         3.00 o                         
   1  -1   8        168.41        186.56         7.50 o                         
   2  -1   8        106.45        114.37         5.31 o                         
   3  -1   8          9.94          9.71         1.41 o                         
   4  -1   8         66.61         69.13         8.42 o                         
  -6   0   8         22.30         21.85         2.17 o                         
  -5   0   8          8.67          7.87         1.41 o                         
  -4   0   8         12.81         14.87         2.52 o                         
  -3   0   8        103.74         90.65         5.18 o                         
  -2   0   8         54.90         59.14         4.16 o                         
  -1   0   8         66.53         69.05         3.18 o                         
   0   0   8          0.01          0.52         1.66 o                         
   1   0   8        351.32        374.67        10.80 o                         
   2   0   8        254.00        267.68         9.39 o                         
   3   0   8         47.67         47.91         2.83 o                         
   4   0   8         20.21         20.13         4.58 o                         
  -6   1   8          2.07          3.59         1.51 o                         
  -5   1   8          0.00          0.07         1.80 o                         
  -4   1   8        401.55        478.40        43.15 o                         
  -3   1   8         45.28         42.67         3.66 o                         
  -2   1   8         29.14         30.73         2.21 o                         
  -1   1   8        151.62        150.96         5.80 o                         
   0   1   8          5.01          4.95         2.06 o                         
   1   1   8          2.67          2.70         2.10 o                         
   2   1   8        151.54        153.55         7.45 o                         
   3   1   8         84.89         84.35         3.25 o                         
   4   1   8          0.02          2.09         2.22 o                         
  -6   2   8         19.95         21.69         3.31 o                         
  -5   2   8          0.91          1.16         1.90 o                         
  -4   2   8          0.23          0.31         2.33 o                         
  -3   2   8         44.46         35.86         3.35 o                         
  -2   2   8         26.97         26.02         2.84 o                         
  -1   2   8          3.31          3.72         2.09 o                         
   0   2   8          0.40          0.53         1.97 o                         
   1   2   8         89.24         99.45         6.30 o                         
   2   2   8         68.83         65.26         5.23 o                         
   3   2   8          0.01          0.38         1.11 o                         
  -6   3   8          1.95          0.33         1.72 o                         
  -5   3   8         10.21         11.30         1.93 o                         
  -4   3   8          7.03         12.00         2.06 o                         
  -3   3   8          3.35          3.37         1.93 o                         
  -2   3   8         17.30         14.26         3.03 o                         
  -1   3   8         77.57         62.31         3.67 o                         
   0   3   8          3.63          2.59         2.28 o                         
   1   3   8         11.98         12.63         2.97 o                         
   2   3   8         29.28         31.18         3.79 o                         
   3   3   8          0.17          0.75         1.36 o                         
  -6   4   8          6.24          8.62         2.30 o                         
  -5   4   8          0.37         -0.27         1.38 o                         
  -4   4   8         14.04         14.46         2.19 o                         
  -3   4   8          1.13          0.73         1.55 o                         
  -2   4   8        117.56         96.26         7.15 o                         
  -1   4   8          0.18          0.36         1.62 o                         
   0   4   8          2.61          2.78         2.44 o                         
   1   4   8          2.40          1.22         2.52 o                         
   2   4   8          1.18          1.24         2.15 o                         
   3   4   8          5.15          6.91         1.29 o                         
  -6   5   8          0.01          0.30         1.69 o                         
  -5   5   8          5.49          6.07         1.50 o                         
  -4   5   8          0.03          0.18         1.55 o                         
  -3   5   8          5.95          4.63         1.39 o                         
  -2   5   8          3.26          2.66         2.30 o                         
  -1   5   8          5.20          4.89         1.76 o                         
   0   5   8          5.03          8.16         2.67 o                         
   1   5   8          3.24          5.66         2.32 o                         
   2   5   8          0.95          0.14         2.34 o                         
  -6   6   8          1.54          1.73         1.79 o                         
  -5   6   8          1.00          0.71         1.42 o                         
  -4   6   8          9.63         12.40         3.01 o                         
  -3   6   8          0.63          0.61         1.38 o                         
  -2   6   8         18.93         20.60         2.35 o                         
  -1   6   8          0.22          0.49         2.60 o                         
   0   6   8         16.90         13.78         2.77 o                         
   1   6   8          2.29          1.65         1.59 o                         
  -5   7   8          0.06          0.51         1.54 o                         
  -4   7   8          4.43          3.65         1.34 o                         
  -3   7   8          6.93          5.68         1.55 o                         
  -2   7   8          1.48          2.24         1.42 o                         
  -1   7   8          0.01          0.15         1.65 o                         
   0   7   8          2.85          1.91         1.79 o                         
  -4   8   8          0.06         -0.53         1.34 o                         
  -3   8   8         26.73         27.51         4.16 o                         
  -2   8   8          2.35          2.40         1.73 o                         
  -1   8   8          1.53          1.41         1.84 o                         
  -1  -8   9          0.09         -0.04         1.54 o                         
   0  -8   9          1.62          0.45         1.52 o                         
   1  -8   9         58.65         63.30         4.19 o                         
   2  -8   9          0.11          0.05         1.36 o                         
  -2  -7   9         13.25         15.19         1.63 o                         
  -1  -7   9         45.97         47.78         3.99 o                         
   0  -7   9          0.37          1.87         1.51 o                         
   1  -7   9         11.36         14.18         2.34 o                         
   2  -7   9        109.46        114.77         5.38 o                         
   3  -7   9         33.44         35.08         2.92 o                         
  -3  -6   9         17.04         17.04         2.47 o                         
  -2  -6   9          0.36         -0.08         1.69 o                         
  -1  -6   9         30.29         32.19         3.30 o                         
   0  -6   9         12.71         11.01         2.22 o                         
   1  -6   9         35.84         33.55         3.45 o                         
   2  -6   9         17.48         15.86         1.83 o                         
   3  -6   9         27.26         26.44         2.69 o                         
  -4  -5   9          0.52          0.67         1.56 o                         
  -3  -5   9          4.80          5.71         1.80 o                         
  -2  -5   9         15.87         19.34         2.77 o                         
  -1  -5   9         31.70         32.56         3.38 o                         
   0  -5   9          0.22          0.53         1.50 o                         
   1  -5   9         21.91         22.65         2.76 o                         
   2  -5   9         37.31         37.10         2.58 o                         
   3  -5   9         91.57         83.52         4.65 o                         
  -5  -4   9          3.13          2.48         1.54 o                         
  -4  -4   9         28.88         31.01         3.36 o                         
  -3  -4   9          0.02         -0.02         1.57 o                         
  -2  -4   9         25.31         27.80         3.33 o                         
  -1  -4   9        133.51        147.10         6.61 o                         
   0  -4   9          2.63          1.14         1.07 o                         
   1  -4   9         25.82         27.41         2.98 o                         
   2  -4   9         27.09         23.39         1.72 o                         
   3  -4   9          1.71          2.08         1.61 o                         
  -5  -3   9          0.31         -0.51         1.52 o                         
  -4  -3   9          0.99          1.55         1.54 o                         
  -3  -3   9          2.69          2.38         1.63 o                         
  -2  -3   9          1.73          1.36         1.53 o                         
  -1  -3   9          1.58          2.29         1.46 o                         
   0  -3   9          6.96          6.60         1.19 o                         
   1  -3   9        129.07        131.05         4.46 o                         
   2  -3   9          0.08          0.36         1.40 o                         
   3  -3   9         77.49         84.64         6.09 o                         
   4  -3   9          3.38          4.13         1.42 o                         
  -5  -2   9         12.79         10.06         1.57 o                         
  -4  -2   9          2.20          3.47         1.74 o                         
  -3  -2   9          2.79          3.32         1.74 o                         
  -2  -2   9         21.02         22.19         2.95 o                         
  -1  -2   9         77.10         73.20         4.80 o                         
   0  -2   9          8.56          8.78         2.03 o                         
   1  -2   9         32.46         36.89         3.99 o                         
   2  -2   9         33.84         35.38         2.25 o                         
   3  -2   9          2.47          1.84         1.36 o                         
   4  -2   9          2.64          3.49         1.36 o                         
  -5  -1   9          0.02         -0.05         1.23 o                         
  -4  -1   9          6.94          4.39         1.75 o                         
  -3  -1   9         40.87         38.52         3.74 o                         
  -2  -1   9          8.95          9.53         2.30 o                         
  -1  -1   9          0.04          1.71         1.56 o                         
   0  -1   9         48.68         51.39         4.34 o                         
   1  -1   9          5.13          4.98         2.52 o                         
   2  -1   9          3.73          3.55         1.53 o                         
   3  -1   9         19.99         23.97         2.08 o                         
   4  -1   9         38.05         37.71         5.42 o                         
  -6   0   9          6.50          3.03         1.95 o                         
  -5   0   9          0.27          0.38         1.28 o                         
  -4   0   9        116.35        101.91         5.75 o                         
  -3   0   9         19.99         16.44         2.64 o                         
  -2   0   9         19.96         24.44         2.96 o                         
  -1   0   9         41.88         48.07         2.95 o                         
   0   0   9          0.40          0.46         2.14 o                         
   1   0   9        147.46        156.37         7.62 o                         
   2   0   9         29.01         31.08         2.69 o                         
   3   0   9         18.69         19.43         2.00 o                         
  -6   1   9          0.00          0.51         1.78 o                         
  -5   1   9          0.54          1.19         2.00 o                         
  -4   1   9          9.22          8.50         1.86 o                         
  -3   1   9         26.99         21.91         2.91 o                         
  -2   1   9         35.57         38.01         2.68 o                         
  -1   1   9         37.14         36.49         4.06 o                         
   0   1   9         17.01         18.12         2.99 o                         
   1   1   9         68.80         70.79         5.65 o                         
   2   1   9         64.95         59.34         4.86 o                         
   3   1   9          0.38          0.62         1.04 o                         
  -6   2   9          7.76          7.34         2.06 o                         
  -5   2   9         11.03         13.08         2.92 o                         
  -4   2   9        107.83        110.90         5.11 o                         
  -3   2   9          2.72          2.43         1.32 o                         
  -2   2   9         39.33         38.44         3.84 o                         
  -1   2   9          0.56         -0.18         2.12 o                         
   0   2   9          2.54          3.76         1.60 o                         
   1   2   9        273.86        295.85        10.62 o                         
   2   2   9          0.22          0.56         2.07 o                         
   3   2   9         43.76         45.57         3.81 o                         
  -6   3   9          0.01         -0.80         1.59 o                         
  -5   3   9          0.37          0.41         1.37 o                         
  -4   3   9         31.23         37.99         3.33 o                         
  -3   3   9          4.71          3.19         1.64 o                         
  -2   3   9         31.25         33.86         4.56 o                         
  -1   3   9         29.31         25.27         2.59 o                         
   0   3   9         22.26         22.32         3.53 o                         
   1   3   9          7.13         10.15         2.78 o                         
   2   3   9         12.23         13.09         2.70 o                         
  -6   4   9          0.00          1.76         1.77 o                         
  -5   4   9         19.70         21.07         2.33 o                         
  -4   4   9         10.33         10.37         1.94 o                         
  -3   4   9          1.30          0.59         2.24 o                         
  -2   4   9          0.05          3.83         2.21 o                         
  -1   4   9          8.41          8.68         1.73 o                         
   0   4   9          5.46          5.11         2.35 o                         
   1   4   9          8.76          8.67         2.67 o                         
   2   4   9          1.75          1.33         2.11 o                         
  -6   5   9          5.34          4.14         1.70 o                         
  -5   5   9          0.37          0.01         1.46 o                         
  -4   5   9          1.41          1.73         1.57 o                         
  -3   5   9          3.94          4.11         2.03 o                         
  -2   5   9          0.77          0.33         1.39 o                         
  -1   5   9          0.02          0.36         2.65 o                         
   0   5   9         10.78         12.04         2.83 o                         
   1   5   9          1.15          0.75         2.24 o                         
  -5   6   9          6.08          7.05         1.57 o                         
  -4   6   9          0.78         -0.10         1.96 o                         
  -3   6   9          1.28          2.22         1.39 o                         
  -2   6   9         12.62         12.03         2.03 o                         
  -1   6   9          0.00         -0.43         1.72 o                         
   0   6   9          2.33         -0.46         2.54 o                         
  -4   7   9          5.02          4.55         1.88 o                         
  -3   7   9          3.11          2.60         1.34 o                         
  -2   7   9          1.57          0.75         1.67 o                         
  -1   7   9          0.13          0.31         1.80 o                         
  -1  -7  10         11.11         12.94         1.99 o                         
   0  -7  10         24.07         21.85         2.79 o                         
   1  -7  10        113.31        129.83         5.49 o                         
  -2  -6  10         18.41         19.31         1.84 o                         
  -1  -6  10          7.15          7.44         1.85 o                         
   0  -6  10          7.19          7.71         1.91 o                         
   1  -6  10          0.38          0.96         1.48 o                         
   2  -6  10          4.61          3.15         1.53 o                         
  -3  -5  10         19.98         22.60         2.74 o                         
  -2  -5  10         19.27         19.70         2.68 o                         
  -1  -5  10          1.70          1.61         1.16 o                         
   0  -5  10         25.51         20.95         2.80 o                         
   1  -5  10        136.83        152.60        11.51 o                         
   2  -5  10          5.50          5.43         1.63 o                         
  -4  -4  10         14.87         13.63         2.27 o                         
  -3  -4  10          4.47          3.09         1.60 o                         
  -2  -4  10         65.42         76.46         5.05 o                         
  -1  -4  10         35.18         36.74         5.03 o                         
   0  -4  10          5.87          6.70         1.25 o                         
   1  -4  10          1.50          2.38         1.26 o                         
   2  -4  10          6.10          4.70         1.47 o                         
   3  -4  10         14.38          9.56         2.42 o                         
  -4  -3  10         19.00         14.36         2.48 o                         
  -3  -3  10          0.07         -0.03         1.56 o                         
  -2  -3  10          2.26          3.19         1.68 o                         
  -1  -3  10          5.55          4.41         1.16 o                         
   0  -3  10         15.54         16.91         3.01 o                         
   1  -3  10         29.53         30.11         4.35 o                         
   2  -3  10          7.27          5.24         1.53 o                         
   3  -3  10         21.03         17.47         3.48 o                         
  -5  -2  10          2.30          1.88         1.26 o                         
  -4  -2  10          8.41          7.79         1.93 o                         
  -3  -2  10          9.29          8.26         2.08 o                         
  -2  -2  10         52.73         61.60         4.73 o                         
  -1  -2  10         80.45         83.44         3.90 o                         
   0  -2  10         68.39         85.48         5.67 o                         
   1  -2  10         19.24         17.63         2.16 o                         
   2  -2  10         26.66         23.22         2.20 o                         
   3  -2  10         14.96         12.01         1.75 o                         
  -5  -1  10          1.06          1.69         1.21 o                         
  -4  -1  10          9.82          7.95         2.09 o                         
  -3  -1  10          3.22          4.72         1.90 o                         
  -2  -1  10         44.51         49.48         3.09 o                         
  -1  -1  10          1.28          0.65         1.32 o                         
   0  -1  10         16.18         15.17         3.15 o                         
   1  -1  10          0.21         -0.05         2.19 o                         
   2  -1  10          9.33          9.81         1.35 o                         
   3  -1  10          6.67          7.83         1.60 o                         
  -5   0  10          3.04          3.44         1.74 o                         
  -4   0  10          1.76          2.10         1.29 o                         
  -3   0  10         11.63         12.75         2.49 o                         
  -2   0  10          3.23          4.02         1.51 o                         
  -1   0  10         13.34         13.03         2.83 o                         
   0   0  10         21.06         27.61         3.67 o                         
   1   0  10         12.55         13.50         2.71 o                         
   2   0  10          0.65          0.97         1.19 o                         
   3   0  10          8.20          6.37         1.81 o                         
  -5   1  10         17.77         14.70         2.79 o                         
  -4   1  10          0.27          0.27         1.36 o                         
  -3   1  10          3.17          4.36         1.92 o                         
  -2   1  10         34.24         35.93         3.71 o                         
  -1   1  10          3.19          7.18         2.15 o                         
   0   1  10         23.08         23.76         3.35 o                         
   1   1  10         83.47         90.87         6.06 o                         
   2   1  10         34.78         37.19         2.71 o                         
  -5   2  10          7.06          7.64         2.18 o                         
  -4   2  10         12.74         13.52         2.07 o                         
  -3   2  10          0.06         -0.49         2.29 o                         
  -2   2  10          8.08          5.34         2.50 o                         
  -1   2  10          0.43          0.62         1.58 o                         
   0   2  10          3.96          2.96         2.47 o                         
   1   2  10         21.38         20.33         3.31 o                         
   2   2  10          0.09          0.98         1.47 o                         
  -5   3  10         14.22          8.71         1.65 o                         
  -4   3  10          0.15          0.93         1.42 o                         
  -3   3  10         18.40         23.28         2.59 o                         
  -2   3  10          4.35          6.03         2.48 o                         
  -1   3  10          0.41          0.64         1.66 o                         
   0   3  10         39.30         46.90         4.40 o                         
   1   3  10         80.12         83.24         5.49 o                         
  -5   4  10         12.33         12.30         1.89 o                         
  -4   4  10         12.51         11.28         1.80 o                         
  -3   4  10          2.40          2.56         2.09 o                         
  -2   4  10          6.63          6.41         2.15 o                         
  -1   4  10          2.37          2.04         1.82 o                         
   0   4  10          4.80          4.19         2.24 o                         
   1   4  10         10.39         11.83         2.35 o                         
  -4   5  10          0.10          0.60         1.84 o                         
  -3   5  10          2.91          4.76         2.18 o                         
  -2   5  10          0.53         -0.18         2.21 o                         
  -1   5  10          0.00         -0.29         1.51 o                         
   0   5  10         23.32         24.77         3.10 o                         
  -4   6  10          2.31          1.97         2.06 o                         
  -3   6  10          2.16          0.40         2.14 o                         
   0  -6  11         20.95         20.98         1.84 o                         
  -2  -5  11          2.28          3.12         1.17 o                         
  -1  -5  11          0.37          0.10         1.19 o                         
   0  -5  11         62.07         62.71         9.01 o                         
   1  -5  11          3.26          2.90         2.17 o                         
  -3  -4  11         18.16         22.99         2.73 o                         
  -2  -4  11         18.85         21.73         1.86 o                         
  -1  -4  11          2.75          2.59         1.04 o                         
   0  -4  11         14.94         16.61         2.68 o                         
   1  -4  11          3.13          3.28         1.88 o                         
  -4  -3  11         10.80          9.93         1.87 o                         
  -3  -3  11          0.04         -0.37         1.59 o                         
  -2  -3  11          2.71          2.40         1.05 o                         
  -1  -3  11          5.85          4.35         1.28 o                         
   0  -3  11          9.98         12.76         2.72 o                         
   1  -3  11          9.82         11.58         2.36 o                         
   2  -3  11          8.89          7.83         2.78 o                         
  -4  -2  11          0.44          1.24         1.59 o                         
  -3  -2  11         11.72         15.03         2.39 o                         
  -2  -2  11         19.50         23.56         2.13 o                         
  -1  -2  11         18.33         20.57         3.07 o                         
   0  -2  11         30.83         32.86         3.76 o                         
   1  -2  11          4.48          4.30         1.42 o                         
   2  -2  11         10.59         11.03         1.55 o                         
  -4  -1  11          4.47          2.21         1.29 o                         
  -3  -1  11         13.43         13.25         2.52 o                         
  -2  -1  11         47.75         48.60         3.03 o                         
  -1  -1  11         17.38         19.20         3.17 o                         
   0  -1  11         13.10         12.74         2.97 o                         
   1  -1  11          5.35          3.96         1.28 o                         
   2  -1  11          7.28          5.13         1.47 o                         
  -4   0  11         11.18          7.31         1.52 o                         
  -3   0  11          2.16          2.41         1.66 o                         
  -2   0  11          1.56          0.21         2.29 o                         
  -1   0  11          4.24          3.31         2.25 o                         
   0   0  11         17.63         21.06         3.13 o                         
   1   0  11          4.53          3.96         2.00 o                         
  -4   1  11          3.39          3.91         1.34 o                         
  -3   1  11         15.52         18.29         3.45 o                         
  -2   1  11         25.46         26.00         2.48 o                         
  -1   1  11          0.00          0.28         1.56 o                         
   0   1  11          0.13         -0.25         2.21 o                         
   1   1  11         17.11         17.59         2.87 o                         
  -4   2  11          3.22          2.72         1.41 o                         
  -3   2  11          9.46          6.95         1.69 o                         
  -2   2  11          0.02         -0.33         2.21 o                         
  -1   2  11          0.00          0.42         1.67 o                         
   0   2  11         10.82         10.53         2.34 o                         
   1   2  11          0.18         -0.44         2.02 o                         
  -4   3  11          9.46          8.33         1.57 o                         
  -3   3  11          0.07         -0.50         2.14 o                         
  -2   3  11          1.08          1.64         2.26 o                         
  -1   3  11          0.98          2.09         1.81 o                         
   0   3  11          1.42          2.53         2.40 o                         
  -3   4  11         12.17         10.34         2.45 o                         
  -2   4  11          0.00         -0.15         2.31 o                         
  -1  -3  12          0.58         -1.00         2.13 o                         
   0  -3  12         12.32         11.41         2.35 o                         
  -2  -2  12          0.20          2.37         2.49 o                         
  -1  -2  12          5.41          9.22         2.26 o                         
   0  -2  12         17.08         19.69         2.70 o                         
  -3  -1  12          6.21          3.11         1.87 o                         
  -2  -1  12          0.02          0.10         2.59 o                         
  -1  -1  12          5.95          6.72         2.25 o                         
   0  -1  12          1.38          2.76         2.16 o                         
  -3   0  12          0.04         -1.00         2.01 o                         
  -2   0  12          4.41          2.61         1.89 o                         
  -1   0  12          2.12          3.16         1.53 o                         
   0   0  12         24.66         26.76         3.17 o                         
  -3   1  12          4.16          6.21         1.74 o                         
  -2   1  12          7.36          4.49         2.09 o                         
                                                                                
