# Supplementary material for: Supramolecular synthons in hydrates and solvates of lamotrigine: a tool for cocrystal design
Source: Acta Crystallogr B Struct Sci Cryst Eng Mater. 2024 May 10;80(Pt 3):193–200. doi: 10.1107/S2052520624002567 (PMC11157341; doi:10.1107/S2052520624002567)
Supplement: Supplementary file 6 [file b-80-00193-LAM_2-propanol_solvatesup6.hkl]

data_LAM_2-propanol_solvate                                                         
_shelx_title ' exp_49 in P2(1)/n'                                               
_shelx_refln_list_code          4                                               
_shelx_F_calc_maximum      195.89                                               
_exptl_crystal_F_000       792.00                                               
_reflns_d_resolution_high  0.8345                                               
                                                                                
loop_                                                                           
 _space_group_symop_operation_xyz                                               
 'x, y, z'                                                                      
 '-x+1/2, y+1/2, -z+1/2'                                                        
 '-x, -y, -z'                                                                   
 'x-1/2, -y-1/2, z-1/2'                                                         
                                                                                
_cell_length_a    10.5757                                                       
_cell_length_b    12.8768                                                       
_cell_length_c    15.0121                                                       
_cell_angle_alpha  90.000                                                       
_cell_angle_beta   95.258                                                       
_cell_angle_gamma  90.000                                                       
                                                                                
_shelx_F_squared_multiplier     1.000                                           
                                                                                
loop_                                                                           
 _refln_index_h                                                                 
 _refln_index_k                                                                 
 _refln_index_l                                                                 
 _refln_F_squared_calc                                                          
 _refln_F_squared_meas                                                          
 _refln_F_squared_sigma                                                         
 _refln_observed_status                                                         
   2   0   0       4450.76       6570.68       123.94 o                         
   4   0   0        229.67        203.54        16.01 o                         
   6   0   0        167.14        265.87        33.40 o                         
   8   0   0         32.40        135.46        29.25 o                         
  10   0   0          4.96         19.85        24.35 o                         
  12   0   0          0.13        -10.08        40.41 o                         
   1   1   0       3153.52       2983.20       202.11 o                         
   2   1   0       1386.68       1655.75        92.93 o                         
   3   1   0       2924.67       3865.16       134.62 o                         
   4   1   0         83.73        120.11         8.79 o                         
   5   1   0        290.65        315.52        21.16 o                         
   6   1   0        169.13        213.68        22.01 o                         
   7   1   0        317.38        439.70        38.79 o                         
   8   1   0        168.95        318.64        34.95 o                         
   9   1   0         40.69         41.07         9.10 o                         
  10   1   0          1.38          8.90         5.87 o                         
  11   1   0         16.41         14.77         7.86 o                         
  12   1   0          0.23         13.99         9.40 o                         
   0   2   0         59.77         44.97         6.98 o                         
   1   2   0       5195.27       4867.94        44.98 o                         
   2   2   0        152.19        139.83        21.47 o                         
   3   2   0       2199.89       2338.64        69.67 o                         
   4   2   0       2085.82       2389.33        50.39 o                         
   5   2   0       1135.29       1594.97        45.51 o                         
   6   2   0         27.72         26.29         5.82 o                         
   7   2   0          1.55          7.80         4.26 o                         
   8   2   0         61.11         97.09        19.63 o                         
   9   2   0         36.79         43.19         9.07 o                         
  10   2   0          0.72          0.64         4.61 o                         
  11   2   0          9.38         29.82        10.48 o                         
  12   2   0          0.28         -1.89         3.78 o                         
   1   3   0       1264.39       1144.81        32.75 o                         
   2   3   0        307.47        264.88        13.94 o                         
   3   3   0       1126.83       1020.75        25.45 o                         
   4   3   0        222.00        251.45        14.06 o                         
   5   3   0         59.98         50.51         8.58 o                         
   6   3   0         65.06         75.99        12.36 o                         
   7   3   0         22.51         31.08        17.29 o                         
   8   3   0         75.85         99.52        24.19 o                         
   9   3   0         56.44         44.68        10.93 o                         
  10   3   0          8.80          7.90         3.52 o                         
  11   3   0         15.18          5.11         4.97 o                         
  12   3   0          1.99         -1.25         2.50 o                         
   0   4   0       1250.61       1151.29        40.24 o                         
   1   4   0       1295.72       1096.53        27.13 o                         
   2   4   0         45.69         51.57         6.06 o                         
   3   4   0        267.95        226.43        14.18 o                         
   4   4   0         63.91         77.91         9.03 o                         
   5   4   0          1.05         -2.48         4.95 o                         
   6   4   0         27.49         30.10         7.88 o                         
   7   4   0         87.65        116.07        26.86 o                         
   8   4   0          1.61         -0.61         5.34 o                         
   9   4   0         10.95          3.76         5.61 o                         
  10   4   0         47.27         36.98         8.56 o                         
  11   4   0          7.64         12.11         8.38 o                         
  12   4   0          0.52          8.08         9.20 o                         
   1   5   0         14.11         12.72         3.19 o                         
   2   5   0          1.79          1.00         3.14 o                         
   3   5   0        100.10        109.26        12.08 o                         
   4   5   0          5.31          9.09         2.85 o                         
   5   5   0         54.01         44.23         6.96 o                         
   6   5   0          9.01          8.29         3.41 o                         
   7   5   0          0.52         -2.41         4.82 o                         
   8   5   0         49.95         50.08        10.32 o                         
   9   5   0         66.33         66.56        11.69 o                         
  10   5   0         25.86         19.89         5.19 o                         
  11   5   0          6.13         10.49         8.53 o                         
   0   6   0       5135.72       4851.85        85.60 o                         
   1   6   0        216.51        202.78        14.59 o                         
   2   6   0         96.40         90.52        11.35 o                         
   3   6   0        566.95        579.94        34.04 o                         
   4   6   0         94.90         85.19        10.08 o                         
   5   6   0          3.24         -0.44         4.29 o                         
   6   6   0        101.28         97.22        19.55 o                         
   7   6   0         28.44         47.84        13.18 o                         
   8   6   0        138.08        171.19        18.51 o                         
   9   6   0         23.85         20.39         6.44 o                         
  10   6   0         31.34         31.24         8.18 o                         
  11   6   0          9.39         12.73         9.98 o                         
   1   7   0        902.01        905.16        34.00 o                         
   2   7   0        355.53        452.31        28.07 o                         
   3   7   0          9.77         11.66         4.40 o                         
   4   7   0         12.82         15.22         3.86 o                         
   5   7   0        172.16        153.17        21.05 o                         
   6   7   0          6.04         -1.02         8.05 o                         
   7   7   0         70.73         87.82        14.43 o                         
   8   7   0        213.35        261.65        25.04 o                         
   9   7   0        118.08        120.78        18.21 o                         
  10   7   0          2.96         -3.85         7.76 o                         
  11   7   0          1.60          2.49         3.39 o                         
   0   8   0         51.38         56.16        17.25 o                         
   1   8   0         10.30          8.01         3.06 o                         
   2   8   0         38.18         45.76         9.29 o                         
   3   8   0         39.25         66.18        11.37 o                         
   4   8   0         23.39         22.56         4.96 o                         
   5   8   0         17.81         12.83         6.78 o                         
   6   8   0         33.20         43.26        12.45 o                         
   7   8   0         45.57         36.89        10.01 o                         
   8   8   0        341.00        391.64        35.95 o                         
   9   8   0          0.30          4.01         8.82 o                         
  10   8   0          5.84          2.62         7.40 o                         
   1   9   0        377.47        432.16        40.87 o                         
   2   9   0          0.07         -2.82         5.63 o                         
   3   9   0         66.46         68.39        13.57 o                         
   4   9   0         21.53         31.07        11.04 o                         
   5   9   0         50.73         50.74        10.36 o                         
   6   9   0          0.25         -0.50         4.18 o                         
   7   9   0          9.81          0.90         5.82 o                         
   8   9   0          2.33         -0.21         3.80 o                         
   9   9   0          1.17          3.97         6.90 o                         
  10   9   0          3.35         -2.75         5.77 o                         
   0  10   0        273.70        329.21        67.99 o                         
   1  10   0         22.82         30.24        14.81 o                         
   2  10   0          0.24          4.12         5.99 o                         
   3  10   0        116.89        172.93        18.81 o                         
   4  10   0         71.80         87.09        13.22 o                         
   5  10   0         34.07         33.51         9.00 o                         
   6  10   0          2.26          0.79         3.65 o                         
   7  10   0         39.20         14.57        10.71 o                         
   8  10   0         13.10         12.14         6.98 o                         
   9  10   0         27.93         14.25         5.04 o                         
   1  11   0        111.62        147.85        19.69 o                         
   2  11   0          6.86          0.92         8.31 o                         
   3  11   0          1.11          8.71         7.34 o                         
   4  11   0          4.12          6.54        10.22 o                         
   5  11   0          2.00          5.08         6.63 o                         
   6  11   0          0.21          8.11         4.74 o                         
   7  11   0         17.22         17.84         5.71 o                         
   8  11   0         27.33         30.39         8.42 o                         
   0  12   0          0.25         -3.64         7.28 o                         
   1  12   0         17.29         28.37        10.35 o                         
   2  12   0         64.87         82.97        13.19 o                         
   3  12   0          6.38         16.14         5.99 o                         
   4  12   0          0.45         -0.22         4.46 o                         
   5  12   0          2.45         -2.96         5.93 o                         
   6  12   0          9.45          7.23         5.65 o                         
   7  12   0         24.46         22.15         7.16 o                         
   1  13   0         17.93         30.22        11.39 o                         
   2  13   0          0.41          3.48         7.25 o                         
   3  13   0          3.71          2.86         4.94 o                         
   4  13   0          0.08         13.29         6.60 o                         
   5  13   0          1.70          1.85         3.94 o                         
   6  13   0          5.34          7.87         6.37 o                         
   0  14   0         19.24         38.00        14.23 o                         
   1  14   0          1.45         -2.23         4.46 o                         
   2  14   0         16.46         28.81        11.90 o                         
   3  14   0          1.19          4.01         7.21 o                         
   4  14   0          0.61         -2.06         4.11 o                         
   5  14   0          0.53          4.47         3.71 o                         
   1  15   0          6.13         13.15         5.67 o                         
   2  15   0          0.84          5.10         8.16 o                         
 -11   0   1         37.65         39.71        16.97 o                         
  -9   0   1        219.47        287.63        37.86 o                         
  -7   0   1          0.85         -2.94         6.67 o                         
  -5   0   1       1558.80       2431.13       111.11 o                         
  -3   0   1      13610.75      20216.08       202.63 o                         
  -1   0   1       9227.69       9756.60       133.29 o                         
   1   0   1        260.23        213.49        18.30 o                         
   3   0   1      19527.95      23571.46       379.25 o                         
   5   0   1          4.31         10.35         7.56 o                         
   7   0   1       1023.30       1523.30       113.61 o                         
   9   0   1          1.36         -3.26         9.92 o                         
  11   0   1         18.70          3.61         6.28 o                         
 -12   1   1          0.96          3.38        17.38 o                         
 -11   1   1          9.88         19.68         9.11 o                         
 -10   1   1         33.53         13.55        10.80 o                         
  -9   1   1         36.97         31.89         8.04 o                         
  -8   1   1        103.64        131.89        30.84 o                         
  -7   1   1         67.96        110.81        16.30 o                         
  -6   1   1        899.86       1399.82        60.23 o                         
  -5   1   1        333.85        415.25        21.31 o                         
  -4   1   1       2973.76       3889.78       127.57 o                         
  -3   1   1        173.57        197.51        13.13 o                         
  -2   1   1      11580.71      12949.16       113.06 o                         
  -1   1   1       1014.21        932.44        79.92 o                         
   0   1   1       2650.00       2554.41       106.68 o                         
   1   1   1       1938.26       1750.95        26.21 o                         
   2   1   1       1921.39       1944.02        42.88 o                         
   3   1   1       4555.81       5058.67       157.46 o                         
   4   1   1         14.46         23.58         4.01 o                         
   5   1   1        129.82        179.85        14.54 o                         
   6   1   1       2545.73       3640.23       134.39 o                         
   7   1   1         28.67         31.28        10.26 o                         
   8   1   1        132.15        158.72        24.77 o                         
   9   1   1         80.98        130.11        14.80 o                         
  10   1   1          1.35          4.81         5.36 o                         
  11   1   1          6.17          5.96         7.66 o                         
  12   1   1          7.13          0.83         4.30 o                         
 -12   2   1          1.04         -2.81         5.63 o                         
 -11   2   1         20.72         18.98         7.21 o                         
 -10   2   1          0.17          6.61         3.76 o                         
  -9   2   1         11.83         21.51         5.92 o                         
  -8   2   1          5.46          4.44        14.90 o                         
  -7   2   1        225.84        270.80        32.30 o                         
  -6   2   1        293.25        362.29        25.78 o                         
  -5   2   1        776.51        938.93        42.60 o                         
  -4   2   1       1278.06       1365.02        41.05 o                         
  -3   2   1        686.29        645.84        22.87 o                         
  -2   2   1       9859.67       8698.98       168.79 o                         
  -1   2   1       1397.45       1324.67        31.87 o                         
   0   2   1      12362.64      11273.33        68.29 o                         
   1   2   1       1420.26       1248.72        27.67 o                         
   2   2   1        483.02        489.14        14.40 o                         
   3   2   1        731.20        675.45        16.92 o                         
   4   2   1        271.77        255.71        16.43 o                         
   5   2   1       1181.52       1212.19        35.54 o                         
   6   2   1        179.59        247.92        24.70 o                         
   7   2   1          0.25         -5.74        11.47 o                         
   8   2   1          4.21          2.90        10.18 o                         
   9   2   1         47.98         56.56         9.22 o                         
  10   2   1         52.08         52.93        10.10 o                         
  11   2   1         26.14         24.16        10.50 o                         
  12   2   1          5.72          5.72         3.76 o                         
 -12   3   1          2.37         -3.67         7.34 o                         
 -11   3   1         43.75         44.04        11.95 o                         
 -10   3   1          4.83         13.20         4.05 o                         
  -9   3   1          2.38          5.53         4.05 o                         
  -8   3   1          3.43         -1.44        20.22 o                         
  -7   3   1         33.39         29.34        10.83 o                         
  -6   3   1         27.15         17.98         6.18 o                         
  -5   3   1         57.93         88.19        12.28 o                         
  -4   3   1       1074.85       1052.02        34.44 o                         
  -3   3   1       1527.71       1490.17        37.23 o                         
  -2   3   1       1897.89       1539.38        34.76 o                         
  -1   3   1       3045.44       2612.77        46.84 o                         
   0   3   1       8436.75       7776.54        62.91 o                         
   1   3   1       2444.59       2078.20        42.75 o                         
   2   3   1       1118.29        986.93        24.83 o                         
   3   3   1        157.73        156.93         8.73 o                         
   4   3   1        105.32         68.66         7.04 o                         
   5   3   1         61.71         36.91         6.82 o                         
   6   3   1        273.23        281.24        27.31 o                         
   7   3   1         14.77         10.94         5.64 o                         
   8   3   1          4.08         15.26        17.87 o                         
   9   3   1         43.65         37.93         7.15 o                         
  10   3   1         32.77         14.46         7.32 o                         
  11   3   1          0.32          7.13         6.47 o                         
  12   3   1          0.38          2.54         4.10 o                         
 -12   4   1          1.46          6.15        12.70 o                         
 -11   4   1          7.07         12.42         6.05 o                         
 -10   4   1          0.96          0.13         4.93 o                         
  -9   4   1        205.76        205.63        22.08 o                         
  -8   4   1          0.46         -1.70         3.89 o                         
  -7   4   1         32.85         36.25        15.37 o                         
  -6   4   1          0.41          4.14         6.79 o                         
  -5   4   1       1424.03       1528.03        59.60 o                         
  -4   4   1       1247.92       1247.73        40.57 o                         
  -3   4   1        875.73        856.77        36.22 o                         
  -2   4   1          2.03          1.48         2.49 o                         
  -1   4   1         55.55         64.48         6.71 o                         
   0   4   1        585.32        606.68        16.30 o                         
   1   4   1         99.33         85.33         6.34 o                         
   2   4   1        205.25        149.31         9.07 o                         
   3   4   1        187.41        164.05        11.58 o                         
   4   4   1         30.41         26.06         4.41 o                         
   5   4   1        222.27        216.59        19.43 o                         
   6   4   1        104.97        109.09        16.40 o                         
   7   4   1          0.13         -2.51         5.02 o                         
   8   4   1         11.54         11.73         7.64 o                         
   9   4   1          3.00         -2.33         4.66 o                         
  10   4   1         25.75         29.06         7.46 o                         
  11   4   1          1.01         -3.94         7.88 o                         
  12   4   1          0.20          2.97         5.29 o                         
 -11   5   1         19.14         19.59         8.49 o                         
 -10   5   1         13.13          1.12         9.44 o                         
  -9   5   1          8.52         14.46        10.79 o                         
  -8   5   1        186.94        221.70        20.28 o                         
  -7   5   1          5.51         -4.08         8.15 o                         
  -6   5   1         41.02         44.46         9.44 o                         
  -5   5   1         56.30         44.82         8.58 o                         
  -4   5   1        446.74        466.29        23.82 o                         
  -3   5   1         85.53         73.60        11.42 o                         
  -2   5   1       1056.04        932.78        38.25 o                         
  -1   5   1         65.37         63.91         7.31 o                         
   0   5   1        225.83        223.41        11.88 o                         
   1   5   1        150.10        126.58         9.70 o                         
   2   5   1         59.07         54.09         7.77 o                         
   3   5   1        879.29        930.35        29.97 o                         
   4   5   1        319.45        313.84        20.72 o                         
   5   5   1        688.24        795.24        44.60 o                         
   6   5   1          0.47          2.58         8.37 o                         
   7   5   1        189.69        206.74        37.14 o                         
   8   5   1          8.81         12.43         6.60 o                         
   9   5   1          0.31          6.93         8.23 o                         
  10   5   1         21.25          9.12         5.31 o                         
  11   5   1          1.21          7.57         8.63 o                         
 -11   6   1          0.91         -3.16         6.31 o                         
 -10   6   1         54.59         36.68        10.26 o                         
  -9   6   1         25.24         32.56         9.72 o                         
  -8   6   1        362.90        557.72        38.22 o                         
  -7   6   1          0.04         -1.73         9.33 o                         
  -6   6   1        103.50         72.03        13.29 o                         
  -5   6   1        146.50        137.75        16.94 o                         
  -4   6   1         97.88        100.16        12.64 o                         
  -3   6   1       2238.14       2149.38        59.70 o                         
  -2   6   1          0.67         -1.60         3.21 o                         
  -1   6   1        796.03        785.86        37.15 o                         
   0   6   1         41.94         39.99         5.24 o                         
   1   6   1        737.42        744.56        27.75 o                         
   2   6   1         22.56         16.11         4.76 o                         
   3   6   1        222.74        200.49        16.21 o                         
   4   6   1        229.29        246.34        20.20 o                         
   5   6   1        139.46        114.05        17.34 o                         
   6   6   1         15.18         18.65         8.43 o                         
   7   6   1        205.58        243.71        23.24 o                         
   8   6   1         29.38         51.45         9.77 o                         
   9   6   1         13.38         10.62        11.02 o                         
  10   6   1          1.47         -1.67         3.34 o                         
  11   6   1          8.27          6.74         4.70 o                         
 -11   7   1          1.57          6.70         4.94 o                         
 -10   7   1         10.20          1.56         4.97 o                         
  -9   7   1          8.60          3.48         5.60 o                         
  -8   7   1         51.30         43.96        10.50 o                         
  -7   7   1          0.90         -0.44         6.60 o                         
  -6   7   1          0.37         -4.54         9.07 o                         
  -5   7   1          3.51         -2.66         5.31 o                         
  -4   7   1         25.98         21.93         7.44 o                         
  -3   7   1         79.09         94.33        17.11 o                         
  -2   7   1       2137.16       2351.95        72.09 o                         
  -1   7   1         78.80         55.43         9.97 o                         
   0   7   1        692.62        725.24        30.50 o                         
   1   7   1        154.33        210.43        16.08 o                         
   2   7   1         97.72         86.65        11.70 o                         
   3   7   1         16.93          9.10         2.88 o                         
   4   7   1        286.30        269.23        22.29 o                         
   5   7   1         22.26         15.64         8.35 o                         
   6   7   1        370.04        487.08        57.03 o                         
   7   7   1         25.55         35.40         7.61 o                         
   8   7   1         12.43          1.84         6.20 o                         
   9   7   1          1.36         -0.95         5.25 o                         
  10   7   1          0.08          1.76         3.16 o                         
  11   7   1          5.85          3.85         7.28 o                         
 -10   8   1         27.37         14.26        11.30 o                         
  -9   8   1         40.56         50.92        15.42 o                         
  -8   8   1         21.20         24.74         7.70 o                         
  -7   8   1          4.12          1.78         5.11 o                         
  -6   8   1          0.21          1.55         5.47 o                         
  -5   8   1        132.50        134.41        20.55 o                         
  -4   8   1          1.78          0.49         4.57 o                         
  -3   8   1         14.61         20.57         8.73 o                         
  -2   8   1        227.33        231.55        24.34 o                         
  -1   8   1        496.40        543.81        36.52 o                         
   0   8   1         42.61         48.78        11.92 o                         
   1   8   1         21.11         36.86         9.74 o                         
   2   8   1         48.99         32.41         5.41 o                         
   3   8   1         22.72         29.48         8.30 o                         
   4   8   1          1.16         -1.82         4.77 o                         
   5   8   1        200.74        216.84        30.11 o                         
   6   8   1         17.24         18.97         5.88 o                         
   7   8   1        173.18        177.80        22.63 o                         
   8   8   1         59.77         60.66        15.16 o                         
   9   8   1         53.75         62.96        12.49 o                         
  10   8   1          0.36          2.44         4.59 o                         
 -10   9   1          6.34          1.94         6.60 o                         
  -9   9   1         18.45         12.51         6.52 o                         
  -8   9   1          1.70         -2.40         4.80 o                         
  -7   9   1          3.11          2.11         5.61 o                         
  -6   9   1          0.87         -4.03         8.07 o                         
  -5   9   1          6.02         12.90         5.65 o                         
  -4   9   1         43.72         37.21         9.93 o                         
  -3   9   1          8.27         10.35         8.34 o                         
  -2   9   1        232.84        241.35        25.71 o                         
  -1   9   1         16.26         12.33         5.97 o                         
   0   9   1          4.00          0.34         5.21 o                         
   1   9   1        154.12        181.06        32.18 o                         
   2   9   1          0.19         10.33         4.78 o                         
   3   9   1         79.72        102.14        19.12 o                         
   4   9   1        444.33        502.04        41.40 o                         
   5   9   1        110.07        115.30        18.05 o                         
   6   9   1         95.01         93.81        17.72 o                         
   7   9   1        110.33        112.87        28.62 o                         
   8   9   1         52.06         52.74        13.06 o                         
   9   9   1          0.28          4.45         5.21 o                         
  10   9   1          3.97         -1.94         3.87 o                         
  -9  10   1          0.47          6.56         3.61 o                         
  -8  10   1          5.63         -1.50         3.01 o                         
  -7  10   1          5.49         -0.94         4.55 o                         
  -6  10   1          1.76          2.69         4.86 o                         
  -5  10   1         14.09          4.45         5.01 o                         
  -4  10   1          0.11          0.88         4.52 o                         
  -3  10   1        162.95        179.96        17.88 o                         
  -2  10   1          2.00          7.42         6.55 o                         
  -1  10   1         11.23         12.46         6.60 o                         
   0  10   1          2.59          4.83         9.65 o                         
   1  10   1          6.67         13.00        10.32 o                         
   2  10   1         12.78          8.13         7.52 o                         
   3  10   1         10.22         12.46         6.36 o                         
   4  10   1          6.79          0.17         4.03 o                         
   5  10   1          0.44         25.90        12.09 o                         
   6  10   1          1.90         -0.07         4.00 o                         
   7  10   1         73.86         78.89        13.81 o                         
   8  10   1        101.42         80.73        14.52 o                         
   9  10   1          1.20         -0.46         3.72 o                         
  -8  11   1          0.96          3.24         4.10 o                         
  -7  11   1         13.52          9.49         5.51 o                         
  -6  11   1          0.21          5.47         4.48 o                         
  -5  11   1          7.08          5.87         7.16 o                         
  -4  11   1          6.54          3.52         6.27 o                         
  -3  11   1         16.04         15.12         8.81 o                         
  -2  11   1         39.82         44.72        10.40 o                         
  -1  11   1         32.72         55.84        17.12 o                         
   0  11   1          3.46          0.13         7.48 o                         
   1  11   1          0.41          9.11         6.37 o                         
   2  11   1         59.43         87.31        14.25 o                         
   3  11   1         31.65         47.32         9.39 o                         
   4  11   1         19.82         44.09        10.82 o                         
   5  11   1         19.26         21.93         7.64 o                         
   6  11   1          2.87          5.77         4.75 o                         
   7  11   1         24.23         19.21         5.22 o                         
   8  11   1          4.45          0.32         3.46 o                         
  -7  12   1         19.36         10.04         4.42 o                         
  -6  12   1          0.00          2.53         3.51 o                         
  -5  12   1         11.13          6.20         4.45 o                         
  -4  12   1          0.42          0.76         6.11 o                         
  -3  12   1         12.05         20.46         8.12 o                         
  -2  12   1          1.86          9.94         6.72 o                         
  -1  12   1          0.48         -1.23         4.30 o                         
   0  12   1         14.47         15.13         6.18 o                         
   1  12   1          6.06          8.70         4.58 o                         
   2  12   1          8.85          3.72         4.41 o                         
   3  12   1         20.90         35.25         8.57 o                         
   4  12   1          1.81         -3.31         6.63 o                         
   5  12   1          6.68          6.68         4.56 o                         
   6  12   1         29.39         32.91         8.36 o                         
   7  12   1          0.03          1.15         3.97 o                         
  -6  13   1          4.26          9.38         5.14 o                         
  -5  13   1          0.00         -2.03         4.06 o                         
  -4  13   1         14.36         19.21         8.56 o                         
  -3  13   1          0.34         -3.34         6.67 o                         
  -2  13   1          0.11         -0.81         4.70 o                         
  -1  13   1          0.31          6.82         5.76 o                         
   0  13   1          2.37          2.74         4.66 o                         
   1  13   1          2.49          6.03        10.58 o                         
   2  13   1          5.16         12.45         5.35 o                         
   3  13   1          5.94         10.59         6.63 o                         
   4  13   1          8.88         10.41         4.59 o                         
   5  13   1          0.33          3.28         5.87 o                         
   6  13   1          0.61          6.84         4.52 o                         
  -5  14   1          1.91          2.22         3.26 o                         
  -4  14   1          3.12          0.95         3.75 o                         
  -3  14   1         17.87         29.11        11.16 o                         
  -2  14   1          5.35          4.36         3.91 o                         
  -1  14   1          6.17         13.74         7.83 o                         
   0  14   1          5.22         24.47         7.10 o                         
   1  14   1          0.34          0.68         6.32 o                         
   2  14   1          0.12          5.50         8.45 o                         
   3  14   1          8.58         12.77         8.08 o                         
   4  14   1          0.91         -1.93         3.86 o                         
   5  14   1          4.43          3.51         5.30 o                         
  -2  15   1          5.07          5.75         5.55 o                         
  -1  15   1          3.20          6.38         4.23 o                         
   0  15   1          0.21         -3.59         7.18 o                         
   1  15   1          0.08         -4.27         8.55 o                         
   2  15   1          0.82          3.47         9.06 o                         
 -12   0   2          0.01          2.58         7.18 o                         
 -10   0   2         32.61         80.41        21.40 o                         
  -8   0   2          0.21          0.05         5.14 o                         
  -6   0   2       1186.52       1900.96       104.14 o                         
  -4   0   2         35.95         32.60         6.88 o                         
  -2   0   2        446.52        419.40        25.38 o                         
   0   0   2       2831.79       2403.62       191.60 o                         
   2   0   2         36.00         41.99         7.17 o                         
   4   0   2       4344.77       5047.44        83.73 o                         
   6   0   2        224.34        295.10        38.88 o                         
   8   0   2         37.06        107.90        39.87 o                         
  10   0   2          8.22          8.73         5.58 o                         
  12   0   2          8.19         -7.03        16.02 o                         
 -12   1   2          0.36          1.61         4.98 o                         
 -11   1   2          0.71          3.21         5.46 o                         
 -10   1   2         20.84         21.34        11.51 o                         
  -9   1   2         20.44         48.38        11.14 o                         
  -8   1   2          2.72          4.27         8.09 o                         
  -7   1   2        225.36        295.45        41.23 o                         
  -6   1   2        225.41        435.20        39.87 o                         
  -5   1   2       1690.46       2317.55        75.28 o                         
  -4   1   2        799.10       1008.02        35.40 o                         
  -3   1   2       1661.73       2093.47        47.25 o                         
  -2   1   2      38373.45      41308.30       659.31 o                         
  -1   1   2       2222.79       1884.61        51.61 o                         
   0   1   2         16.13         17.82         3.13 o                         
   1   1   2       1285.06       1266.93        25.57 o                         
   2   1   2       4859.99       4347.71        61.00 o                         
   3   1   2         50.39         40.39         4.96 o                         
   4   1   2        725.03        720.92        24.38 o                         
   5   1   2        496.94        665.36        36.31 o                         
   6   1   2         86.17         77.80        16.86 o                         
   7   1   2          2.47         16.23        13.56 o                         
   8   1   2        131.80         84.94        27.73 o                         
   9   1   2         40.21         33.47         9.60 o                         
  10   1   2          5.90         12.63         7.11 o                         
  11   1   2         92.87        142.82        18.79 o                         
  12   1   2          0.76         -1.70         3.39 o                         
 -12   2   2          0.04         -2.39         4.78 o                         
 -11   2   2         28.22         50.84        11.90 o                         
 -10   2   2          6.91         10.80         8.65 o                         
  -9   2   2        196.56        273.72        23.20 o                         
  -8   2   2         79.87         58.00        19.76 o                         
  -7   2   2          0.98          8.98         6.75 o                         
  -6   2   2       1025.04       1335.70        73.21 o                         
  -5   2   2        112.61        115.94        10.82 o                         
  -4   2   2          5.98          2.23         2.58 o                         
  -3   2   2         28.61         22.48         4.18 o                         
  -2   2   2       4344.40       4257.47        82.46 o                         
  -1   2   2         59.20         54.11         9.49 o                         
   0   2   2       7915.08       6770.65        89.95 o                         
   1   2   2       2611.77       2209.19        44.05 o                         
   2   2   2       4393.73       4129.21        48.61 o                         
   3   2   2       2648.68       2429.62        38.73 o                         
   4   2   2       1142.93       1218.06        39.09 o                         
   5   2   2        882.72        915.65        43.62 o                         
   6   2   2        605.64        704.38        41.31 o                         
   7   2   2        140.40        131.10        23.17 o                         
   8   2   2        128.92        144.98        25.76 o                         
   9   2   2         14.57          9.83         6.40 o                         
  10   2   2          0.90          8.60         4.03 o                         
  11   2   2         17.91          6.54        10.72 o                         
  12   2   2          0.33          0.35         6.45 o                         
 -12   3   2          3.77         -2.34         4.69 o                         
 -11   3   2          0.73          3.63         5.03 o                         
 -10   3   2          4.41          5.15         4.87 o                         
  -9   3   2         48.66         81.55        15.77 o                         
  -8   3   2        180.36        198.59        38.18 o                         
  -7   3   2        355.24        563.09        48.35 o                         
  -6   3   2        153.72        180.71        22.26 o                         
  -5   3   2         12.65          2.25         3.51 o                         
  -4   3   2       1018.09        979.98        44.71 o                         
  -3   3   2         38.56         30.11         6.23 o                         
  -2   3   2         38.63         34.13         6.47 o                         
  -1   3   2       1189.43        878.42        28.82 o                         
   0   3   2       4000.95       3524.53        47.51 o                         
   1   3   2      18997.97      16785.79       153.85 o                         
   2   3   2        424.92        319.76        15.47 o                         
   3   3   2       3187.93       3204.13        42.86 o                         
   4   3   2        432.97        413.82        28.87 o                         
   5   3   2         56.29         52.89         9.38 o                         
   6   3   2       1276.23       1324.88        59.48 o                         
   7   3   2          6.30          6.04         7.33 o                         
   8   3   2          1.65         15.64         8.99 o                         
   9   3   2         24.50         31.08         8.59 o                         
  10   3   2         59.93         46.11         9.42 o                         
  11   3   2          6.38          7.88        10.24 o                         
  12   3   2          1.02          6.63         4.33 o                         
 -12   4   2          0.65         -3.80         7.59 o                         
 -11   4   2         30.88         40.30        10.03 o                         
 -10   4   2         27.11         26.90         7.54 o                         
  -9   4   2         16.66         10.87         6.53 o                         
  -8   4   2          7.65         11.40         6.99 o                         
  -7   4   2         12.67          8.62         5.68 o                         
  -6   4   2        946.10       1089.18        56.05 o                         
  -5   4   2         43.22         61.49        12.04 o                         
  -4   4   2        548.73        399.82        29.42 o                         
  -3   4   2       1961.47       1949.39        65.60 o                         
  -2   4   2       2232.11       2129.89        52.62 o                         
  -1   4   2         58.19         61.58         6.65 o                         
   0   4   2         38.38         43.51         5.20 o                         
   1   4   2         10.69          9.16         1.80 o                         
   2   4   2       3220.69       2672.13        54.17 o                         
   3   4   2          0.85          0.97         2.64 o                         
   4   4   2        565.32        542.66        28.02 o                         
   5   4   2        119.40        112.26        16.18 o                         
   6   4   2         17.96         18.78        10.30 o                         
   7   4   2         26.37         35.14        12.17 o                         
   8   4   2         73.23         58.19        14.82 o                         
   9   4   2         39.09         22.43         8.64 o                         
  10   4   2          0.22         -3.59         7.18 o                         
  11   4   2         11.92          4.75         6.84 o                         
 -11   5   2         18.97         19.37        12.47 o                         
 -10   5   2         30.33         57.58        11.06 o                         
  -9   5   2         17.18         11.51         5.33 o                         
  -8   5   2        132.26        142.21        18.05 o                         
  -7   5   2        155.25        175.51        24.21 o                         
  -6   5   2         13.07         12.34         5.26 o                         
  -5   5   2         30.48         38.03         9.05 o                         
  -4   5   2         18.71         14.76         6.54 o                         
  -3   5   2          7.82         13.60         4.04 o                         
  -2   5   2       3684.81       3810.19        78.46 o                         
  -1   5   2          2.29          1.21         2.18 o                         
   0   5   2       1375.25       1175.86        35.68 o                         
   1   5   2       2925.97       2812.63        51.31 o                         
   2   5   2         36.21         31.47         5.17 o                         
   3   5   2        503.69        480.00        26.73 o                         
   4   5   2        846.84        803.64        36.90 o                         
   5   5   2          3.44         -0.62         6.10 o                         
   6   5   2         11.37         27.58         8.78 o                         
   7   5   2         61.74         73.67        17.65 o                         
   8   5   2          9.20          2.37         6.31 o                         
   9   5   2          0.14          0.35         5.24 o                         
  10   5   2          9.93          3.49         3.45 o                         
  11   5   2          5.04         11.03         6.49 o                         
 -11   6   2          2.68          1.25         6.68 o                         
 -10   6   2          3.62          2.47         9.34 o                         
  -9   6   2         63.30        132.46        21.11 o                         
  -8   6   2        171.78        203.91        22.32 o                         
  -7   6   2         31.42         36.71         9.17 o                         
  -6   6   2         76.48         77.48        11.69 o                         
  -5   6   2          5.78          4.44         3.75 o                         
  -4   6   2        316.09        389.05        28.07 o                         
  -3   6   2          3.58          1.38         7.25 o                         
  -2   6   2        225.13        191.43        19.42 o                         
  -1   6   2       1421.91       1325.51        49.63 o                         
   0   6   2       1430.20       1464.81        57.79 o                         
   1   6   2        898.22        936.12        29.27 o                         
   2   6   2       1236.09       1192.89        54.35 o                         
   3   6   2          5.01          6.77         7.15 o                         
   4   6   2        233.60        222.92        20.50 o                         
   5   6   2        169.85        177.26        23.17 o                         
   6   6   2          6.95         13.41         7.88 o                         
   7   6   2         61.94         80.64        13.95 o                         
   8   6   2          0.51         -3.22         6.44 o                         
   9   6   2          6.24          7.80         7.03 o                         
  10   6   2          7.50          7.87         4.97 o                         
  11   6   2          1.91          6.76         4.68 o                         
 -11   7   2          2.25         17.61         9.04 o                         
 -10   7   2         53.07         73.94        13.09 o                         
  -9   7   2          8.95          0.34         3.95 o                         
  -8   7   2         30.56         24.31         9.44 o                         
  -7   7   2          3.47          7.77         6.99 o                         
  -6   7   2         12.77         10.67         7.47 o                         
  -5   7   2          8.03         10.26         6.10 o                         
  -4   7   2         60.88         76.31        14.55 o                         
  -3   7   2        304.49        339.69        28.93 o                         
  -2   7   2        121.41        153.66        19.09 o                         
  -1   7   2         12.12          5.00         5.97 o                         
   0   7   2         40.39         43.24         9.89 o                         
   1   7   2         35.30         25.47         8.88 o                         
   2   7   2        266.68        237.55        26.25 o                         
   3   7   2        510.70        504.68        36.17 o                         
   4   7   2         32.27         40.36        11.09 o                         
   5   7   2         50.61         23.66        13.19 o                         
   6   7   2         69.99        117.28        23.53 o                         
   7   7   2        152.56        162.35        28.31 o                         
   8   7   2          5.09          2.27         3.93 o                         
   9   7   2          1.37          5.46         6.60 o                         
  10   7   2          0.07         -2.08         4.63 o                         
  11   7   2          0.45         -2.81         5.61 o                         
 -10   8   2         17.18          8.82        10.36 o                         
  -9   8   2         15.95         21.42         9.54 o                         
  -8   8   2          0.05          0.29         3.20 o                         
  -7   8   2          0.25         -1.07         5.69 o                         
  -6   8   2         15.95          8.43         6.37 o                         
  -5   8   2          0.24         -1.97         3.94 o                         
  -4   8   2         85.24        104.14        16.31 o                         
  -3   8   2        143.96        147.79        23.51 o                         
  -2   8   2         12.23          7.09         6.70 o                         
  -1   8   2         23.49         41.63         9.90 o                         
   0   8   2         40.30         31.30         7.03 o                         
   1   8   2         21.74         23.57         8.35 o                         
   2   8   2        361.03        441.47        38.67 o                         
   3   8   2          6.69         12.87         7.15 o                         
   4   8   2          2.89          0.45         5.30 o                         
   5   8   2          2.82          8.33        12.83 o                         
   6   8   2         46.70         59.46        13.22 o                         
   7   8   2          4.91         16.40         9.75 o                         
   8   8   2          6.28          4.50         5.61 o                         
   9   8   2          0.02          1.88         7.20 o                         
  10   8   2          8.31          1.33         5.69 o                         
 -10   9   2          1.58          2.49        11.89 o                         
  -9   9   2          2.05         -2.64         6.71 o                         
  -8   9   2          4.65         -2.04         4.08 o                         
  -7   9   2          5.30          6.32         6.85 o                         
  -6   9   2         10.61         20.83         8.70 o                         
  -5   9   2         10.85          3.70         4.47 o                         
  -4   9   2         51.21         77.82        13.70 o                         
  -3   9   2          3.19          8.71         4.54 o                         
  -2   9   2          2.00          2.32         6.37 o                         
  -1   9   2         66.04         61.21        12.54 o                         
   0   9   2         98.37        125.49        27.82 o                         
   1   9   2         27.49         17.00         8.52 o                         
   2   9   2          4.73          2.01         8.92 o                         
   3   9   2        518.11        585.70        43.61 o                         
   4   9   2         61.80         56.61        14.07 o                         
   5   9   2          8.19         15.42         8.37 o                         
   6   9   2        157.66        143.12        24.14 o                         
   7   9   2        200.76        242.51        34.56 o                         
   8   9   2        123.67        119.72        16.85 o                         
   9   9   2          6.18          0.43         4.88 o                         
  10   9   2          0.03         -1.82         3.65 o                         
  -9  10   2          0.16          6.44         4.54 o                         
  -8  10   2          2.43         -4.29         8.58 o                         
  -7  10   2          5.80          3.74         7.52 o                         
  -6  10   2         61.09         54.36        14.89 o                         
  -5  10   2         19.72         15.61         9.43 o                         
  -4  10   2         54.81         66.21        11.66 o                         
  -3  10   2         17.88         17.04         6.33 o                         
  -2  10   2         16.31          3.92         7.90 o                         
  -1  10   2         63.01         74.98        22.97 o                         
   0  10   2        178.68        187.81        34.43 o                         
   1  10   2         55.76         70.59        18.28 o                         
   2  10   2         58.79         69.47        12.13 o                         
   3  10   2          6.26          5.70         3.67 o                         
   4  10   2          8.48          9.75         6.27 o                         
   5  10   2         43.50         36.24         9.26 o                         
   6  10   2         37.13         34.92         9.02 o                         
   7  10   2          9.17         11.77         5.54 o                         
   8  10   2          1.30         -0.95         3.19 o                         
   9  10   2          0.32          2.51         6.25 o                         
  -8  11   2          7.61          8.91         4.55 o                         
  -7  11   2         10.01         17.60         8.50 o                         
  -6  11   2          1.22          0.35         5.16 o                         
  -5  11   2         19.26         29.57        10.31 o                         
  -4  11   2          0.07         -1.56         3.19 o                         
  -3  11   2          3.44         -2.77         5.53 o                         
  -2  11   2         39.33         47.74        10.81 o                         
  -1  11   2         14.75         19.28         9.17 o                         
   0  11   2         17.77          3.72         8.65 o                         
   1  11   2         44.58         40.93        10.23 o                         
   2  11   2        124.92        172.07        17.12 o                         
   3  11   2          4.61         15.03         6.33 o                         
   4  11   2          0.18         -3.15         6.30 o                         
   5  11   2         12.90         10.74         6.87 o                         
   6  11   2         20.04         20.60         5.80 o                         
   7  11   2          0.04         -2.50         4.99 o                         
   8  11   2         22.38         21.15         4.95 o                         
  -7  12   2          0.45          2.38         3.98 o                         
  -6  12   2          3.09          1.47         6.49 o                         
  -5  12   2          1.37          3.38         4.90 o                         
  -4  12   2          4.96         12.24         6.42 o                         
  -3  12   2         13.23          7.57         6.04 o                         
  -2  12   2         10.65         18.72         8.98 o                         
  -1  12   2          0.02         -2.09         5.58 o                         
   0  12   2          1.50          8.97         6.86 o                         
   1  12   2          1.90          6.69         2.92 o                         
   2  12   2         49.02         65.44        13.38 o                         
   3  12   2          5.87          8.92         5.94 o                         
   4  12   2          0.11          7.31         4.69 o                         
   5  12   2         17.80         21.53         6.30 o                         
   6  12   2          0.01          1.25         3.21 o                         
   7  12   2          1.02          3.98         2.41 o                         
  -6  13   2          3.71          3.21         2.73 o                         
  -5  13   2          3.70          5.81         6.32 o                         
  -4  13   2          1.44          0.33         3.79 o                         
  -3  13   2          7.63          6.89         4.55 o                         
  -2  13   2         11.77         15.84         6.90 o                         
  -1  13   2          0.11          9.48         6.67 o                         
   0  13   2          0.03         -0.51         5.16 o                         
   1  13   2         10.60         23.48         8.94 o                         
   2  13   2          0.91          5.45         4.43 o                         
   3  13   2          3.88          3.43         5.35 o                         
   4  13   2          0.01         -0.55         3.47 o                         
   5  13   2          4.21          2.21         3.28 o                         
   6  13   2          1.60          1.45         4.90 o                         
  -5  14   2          2.36         -1.20         3.78 o                         
  -4  14   2          1.19         12.16         7.82 o                         
  -3  14   2          1.12          6.06         4.38 o                         
  -2  14   2          0.01         -2.23         4.46 o                         
  -1  14   2         18.06         22.19         8.55 o                         
   0  14   2          5.11         14.99         6.46 o                         
   1  14   2          2.60         -1.12         7.15 o                         
   2  14   2          9.63         11.05         5.83 o                         
   3  14   2          0.00          2.73         5.34 o                         
   4  14   2          3.84          0.80         4.46 o                         
  -2  15   2          1.57          7.05        10.08 o                         
  -1  15   2          5.83          6.20         3.45 o                         
   0  15   2          2.64         -1.25         2.50 o                         
   1  15   2          2.85         -2.41         4.83 o                         
   2  15   2          1.30          6.01        16.10 o                         
 -11   0   3         25.98         55.99        16.71 o                         
  -9   0   3        283.18        620.81        65.70 o                         
  -7   0   3         65.43        132.46        41.08 o                         
  -5   0   3        380.71        343.72        37.83 o                         
  -3   0   3       4771.19       4926.00       129.96 o                         
  -1   0   3         13.70         16.43         6.17 o                         
   1   0   3        384.75        341.02        20.41 o                         
   3   0   3        919.21        871.13        19.08 o                         
   5   0   3        454.02        571.76        76.60 o                         
   7   0   3          7.33         17.45        19.57 o                         
   9   0   3        108.31        107.19        17.12 o                         
  11   0   3        184.36        193.43        24.43 o                         
 -12   1   3          0.95          1.36         5.45 o                         
 -11   1   3          7.95         19.89         8.22 o                         
 -10   1   3          5.43          7.63         5.72 o                         
  -9   1   3         92.86         80.66        16.16 o                         
  -8   1   3         24.04         47.34        14.97 o                         
  -7   1   3         17.97         30.62        10.22 o                         
  -6   1   3        358.06        478.69        44.07 o                         
  -5   1   3       3249.35       4418.73       162.21 o                         
  -4   1   3        893.63        854.16        38.18 o                         
  -3   1   3      14280.31      15174.36       166.38 o                         
  -2   1   3       1922.74       1743.44        50.09 o                         
  -1   1   3       3685.73       3050.58        66.90 o                         
   0   1   3       3519.79       3327.13       108.44 o                         
   1   1   3        923.23        819.70        49.78 o                         
   2   1   3        168.42        146.09         7.58 o                         
   3   1   3       1429.24       1277.08        24.68 o                         
   4   1   3       1959.84       2043.77        43.29 o                         
   5   1   3       1235.76       1424.08        70.05 o                         
   6   1   3        347.57        363.53        36.02 o                         
   7   1   3         14.09         11.43        15.83 o                         
   8   1   3         18.67         -0.18        36.47 o                         
   9   1   3          0.45          7.91         5.17 o                         
  10   1   3         41.01         22.42        10.07 o                         
  11   1   3         19.05          9.82         8.76 o                         
  12   1   3          0.00          9.07         8.15 o                         
 -12   2   3          2.09          2.34         4.18 o                         
 -11   2   3          0.11         -1.18         5.01 o                         
 -10   2   3          5.89         19.78         8.10 o                         
  -9   2   3         39.55         67.17        14.96 o                         
  -8   2   3         37.42         42.42        16.01 o                         
  -7   2   3          7.38          8.43         5.78 o                         
  -6   2   3        144.03        151.63        20.40 o                         
  -5   2   3        886.43       1058.23        47.28 o                         
  -4   2   3         25.30         26.03         5.48 o                         
  -3   2   3          2.83          4.26         2.72 o                         
  -2   2   3        763.78        720.82        39.36 o                         
  -1   2   3          7.23          4.69         3.19 o                         
   0   2   3       9352.41       7866.62        93.12 o                         
   1   2   3       3431.06       2778.93        32.15 o                         
   2   2   3         32.71         26.62         4.62 o                         
   3   2   3         50.36         58.15         5.92 o                         
   4   2   3       1669.05       1620.47        45.76 o                         
   5   2   3       1329.56       1501.96        56.46 o                         
   6   2   3        121.99        114.14        16.61 o                         
   7   2   3        435.06        497.56        46.69 o                         
   8   2   3          8.28         10.87        10.21 o                         
   9   2   3        126.27        147.41        12.99 o                         
  10   2   3         69.79         70.62        10.22 o                         
  11   2   3          0.70         -0.90         8.83 o                         
  12   2   3          0.03          3.78         4.41 o                         
 -12   3   3          0.95         -2.55         5.10 o                         
 -11   3   3          1.01          3.17         5.39 o                         
 -10   3   3          0.06          0.15         4.78 o                         
  -9   3   3         29.72         39.88         9.57 o                         
  -8   3   3        453.41        499.05        62.16 o                         
  -7   3   3         10.20         22.89         7.26 o                         
  -6   3   3          8.59          1.74         5.68 o                         
  -5   3   3         75.09         60.16        12.84 o                         
  -4   3   3         22.68         21.57         6.09 o                         
  -3   3   3       2116.29       1852.98        79.22 o                         
  -2   3   3        868.22        795.05        31.57 o                         
  -1   3   3          9.85         11.68         2.92 o                         
   0   3   3      14781.18      12749.16       131.14 o                         
   1   3   3        492.65        422.24        12.38 o                         
   2   3   3        206.72        176.73        11.29 o                         
   3   3   3        309.89        263.94        12.54 o                         
   4   3   3        270.24        290.88        18.62 o                         
   5   3   3          2.76          1.59         4.66 o                         
   6   3   3         71.81         78.79        15.66 o                         
   7   3   3          8.90         17.53         5.84 o                         
   8   3   3         43.15         54.69        11.92 o                         
   9   3   3          7.66         -5.08        11.60 o                         
  10   3   3         26.20         25.20        10.19 o                         
  11   3   3         18.22         10.14         9.13 o                         
  12   3   3          4.04         14.54         6.38 o                         
 -12   4   3          2.97         -2.84         5.67 o                         
 -11   4   3          0.14         -3.71         7.42 o                         
 -10   4   3          6.83         11.84         6.88 o                         
  -9   4   3         16.18         10.11         6.86 o                         
  -8   4   3        539.49        654.60        41.37 o                         
  -7   4   3          0.90          6.74         8.21 o                         
  -6   4   3         98.86         92.36        19.56 o                         
  -5   4   3         73.81         70.15        12.63 o                         
  -4   4   3        146.26        171.12        22.61 o                         
  -3   4   3        298.95        269.36        20.56 o                         
  -2   4   3         11.10          9.40         4.03 o                         
  -1   4   3       3661.86       3381.49        54.23 o                         
   0   4   3       7237.88       6569.81        71.60 o                         
   1   4   3       1140.50       1016.90        22.86 o                         
   2   4   3         25.31         22.64         4.12 o                         
   3   4   3       1746.24       1696.02        46.52 o                         
   4   4   3         20.38         17.78         6.36 o                         
   5   4   3          6.47          8.53         5.70 o                         
   6   4   3        120.21        116.72        20.27 o                         
   7   4   3         59.38         93.51        19.30 o                         
   8   4   3         15.58         14.75        10.17 o                         
   9   4   3         70.31         44.95        10.55 o                         
  10   4   3          4.57          1.98         8.58 o                         
  11   4   3          0.18          2.91         3.69 o                         
 -11   5   3         26.02         29.18        10.77 o                         
 -10   5   3         18.38         16.46        11.13 o                         
  -9   5   3          0.16         20.21         9.27 o                         
  -8   5   3        304.20        473.50        34.19 o                         
  -7   5   3         16.68         14.94         7.41 o                         
  -6   5   3         85.75         93.45        17.14 o                         
  -5   5   3        219.00        251.33        26.86 o                         
  -4   5   3        188.17        203.37        25.35 o                         
  -3   5   3        949.66        916.53        49.95 o                         
  -2   5   3         22.11         18.01         5.76 o                         
  -1   5   3        208.81        197.17        15.53 o                         
   0   5   3       4621.37       4506.75        72.52 o                         
   1   5   3        452.57        527.82        28.84 o                         
   2   5   3         97.20         92.47        13.26 o                         
   3   5   3        621.06        636.95        28.52 o                         
   4   5   3        134.82        121.30        17.03 o                         
   5   5   3        164.62        200.34        22.84 o                         
   6   5   3        113.37        116.65        20.84 o                         
   7   5   3         79.67         80.20        18.55 o                         
   8   5   3         73.32         83.27        12.74 o                         
   9   5   3          4.73         -0.89         5.74 o                         
  10   5   3          2.44         -1.80         4.63 o                         
  11   5   3          1.60         10.05         9.44 o                         
 -11   6   3          0.01          0.50         4.26 o                         
 -10   6   3          0.01         -3.64         7.29 o                         
  -9   6   3          9.47         12.41         7.73 o                         
  -8   6   3         77.17         61.16        11.84 o                         
  -7   6   3         65.93         73.62        14.15 o                         
  -6   6   3         18.27          6.37         7.59 o                         
  -5   6   3        268.07        347.16        32.11 o                         
  -4   6   3        973.58       1098.62        73.97 o                         
  -3   6   3       1162.14       1124.26        58.97 o                         
  -2   6   3         28.65         23.12         5.10 o                         
  -1   6   3       2228.27       2369.11        58.47 o                         
   0   6   3          6.72          4.22         3.29 o                         
   1   6   3         42.10         37.71         8.13 o                         
   2   6   3        102.94        103.02        12.04 o                         
   3   6   3        290.70        350.41        28.60 o                         
   4   6   3          0.70         -4.53         9.05 o                         
   5   6   3         16.81         22.85         9.02 o                         
   6   6   3         71.97         74.56        22.49 o                         
   7   6   3         66.37         44.41        12.39 o                         
   8   6   3          0.65         -1.77         5.46 o                         
   9   6   3          9.98          5.51         5.65 o                         
  10   6   3          5.12          6.92         7.68 o                         
  11   6   3          0.89          6.40         3.76 o                         
 -11   7   3         22.22         49.91        17.92 o                         
 -10   7   3          8.85         20.02         9.78 o                         
  -9   7   3         20.80         24.34        10.58 o                         
  -8   7   3         26.54         16.91         7.02 o                         
  -7   7   3          5.26         -1.82         5.15 o                         
  -6   7   3          8.52          3.04         8.23 o                         
  -5   7   3         31.36         19.47         4.83 o                         
  -4   7   3        265.90        236.46        25.66 o                         
  -3   7   3          1.36         -0.93         4.55 o                         
  -2   7   3        634.44        594.90        38.14 o                         
  -1   7   3        296.32        309.72        26.52 o                         
   0   7   3        257.83        218.41        21.86 o                         
   1   7   3        933.49       1030.88        48.28 o                         
   2   7   3          0.21          1.22         3.15 o                         
   3   7   3        413.06        470.57        34.52 o                         
   4   7   3          5.03          0.79         9.04 o                         
   5   7   3          0.49         -2.08        32.54 o                         
   6   7   3        114.63        158.51        21.17 o                         
   7   7   3        134.80        136.88        23.92 o                         
   8   7   3          0.10          6.66         6.58 o                         
   9   7   3          0.67          4.28         5.82 o                         
  10   7   3          1.76         -2.41         4.82 o                         
 -10   8   3         11.72         23.56        16.32 o                         
  -9   8   3          4.13         -3.55         7.10 o                         
  -8   8   3          0.17          4.43         4.53 o                         
  -7   8   3         23.05         10.34         6.08 o                         
  -6   8   3         19.76         20.21         9.69 o                         
  -5   8   3         13.23          8.04         6.62 o                         
  -4   8   3          6.18          6.60         6.47 o                         
  -3   8   3        187.02        213.93        24.89 o                         
  -2   8   3          3.51          0.37         4.84 o                         
  -1   8   3        230.17        173.96        24.93 o                         
   0   8   3          5.72          8.82         4.42 o                         
   1   8   3        266.78        280.59        30.77 o                         
   2   8   3         13.55         15.16        11.20 o                         
   3   8   3        529.83        538.64        45.93 o                         
   4   8   3         25.26          8.55         8.68 o                         
   5   8   3        230.53        229.69        32.35 o                         
   6   8   3          3.98          1.61         6.49 o                         
   7   8   3         25.12         32.33        10.05 o                         
   8   8   3         34.28         33.69        10.19 o                         
   9   8   3          9.59         16.56         6.37 o                         
  10   8   3          0.01          0.60         3.52 o                         
 -10   9   3          5.23         14.97        10.15 o                         
  -9   9   3         13.35          5.64         8.11 o                         
  -8   9   3          1.98         -1.94         4.72 o                         
  -7   9   3          0.31         -3.04         6.17 o                         
  -6   9   3          3.13         -5.19        10.37 o                         
  -5   9   3         11.20         10.29         5.20 o                         
  -4   9   3         26.40         40.59        10.84 o                         
  -3   9   3          1.97          9.46         4.09 o                         
  -2   9   3         53.08         39.57        10.92 o                         
  -1   9   3         36.32         33.43         8.89 o                         
   0   9   3         62.07         67.16        20.23 o                         
   1   9   3         40.36         45.03        11.97 o                         
   2   9   3         79.53        111.00        21.83 o                         
   3   9   3        226.37        228.14        31.52 o                         
   4   9   3         26.96         34.10         9.06 o                         
   5   9   3          0.45          8.17         4.56 o                         
   6   9   3        141.18        145.09        21.84 o                         
   7   9   3          2.22         -2.65         5.30 o                         
   8   9   3          0.67         -2.85         5.70 o                         
   9   9   3          0.02          7.71         5.70 o                         
  -9  10   3          1.68         10.79        10.07 o                         
  -8  10   3          0.00          2.49         5.59 o                         
  -7  10   3          0.14         -1.85         3.70 o                         
  -6  10   3          0.42          1.12         5.35 o                         
  -5  10   3          6.85          4.50         4.27 o                         
  -4  10   3         11.46          9.69         6.71 o                         
  -3  10   3         97.57         92.00        14.79 o                         
  -2  10   3          7.26          7.57         5.16 o                         
  -1  10   3        115.36        146.78        25.43 o                         
   0  10   3         26.10         34.54        15.50 o                         
   1  10   3        105.03        114.79        28.25 o                         
   2  10   3        336.30        422.57        27.59 o                         
   3  10   3          8.05          4.46         4.90 o                         
   4  10   3         14.33         19.65         5.96 o                         
   5  10   3          3.74         -1.08         3.91 o                         
   6  10   3         27.53         21.80         6.94 o                         
   7  10   3          1.21         -1.50         4.49 o                         
   8  10   3         43.12         62.62        10.32 o                         
   9  10   3         16.42         10.03         4.41 o                         
  -8  11   3          0.18          4.37         6.96 o                         
  -7  11   3          0.08         -2.13         4.25 o                         
  -6  11   3          0.19          6.51         7.80 o                         
  -5  11   3          4.40         -2.37         4.74 o                         
  -4  11   3          0.27         -0.15         6.88 o                         
  -3  11   3          0.33         -2.18         4.36 o                         
  -2  11   3         38.04         49.25        15.92 o                         
  -1  11   3          0.04         -4.01         8.02 o                         
   0  11   3         44.73         70.53        17.05 o                         
   1  11   3          0.22          0.29         6.42 o                         
   2  11   3          0.51         -2.19         4.37 o                         
   3  11   3         20.45         14.44         4.71 o                         
   4  11   3          7.77          4.40         5.10 o                         
   5  11   3         29.47         34.48         9.08 o                         
   6  11   3          2.08          3.61         5.57 o                         
   7  11   3          0.02         -1.05         2.93 o                         
   8  11   3         24.61         31.39         6.80 o                         
  -7  12   3          0.01         -1.90         3.79 o                         
  -6  12   3          0.70          0.05         6.62 o                         
  -5  12   3          6.34          8.51         5.42 o                         
  -4  12   3          8.50          1.41         6.20 o                         
  -3  12   3          1.74         -0.37         4.75 o                         
  -2  12   3          1.75         -4.81         9.61 o                         
  -1  12   3         20.24         26.03         9.18 o                         
   0  12   3         16.47         10.71         7.20 o                         
   1  12   3         11.17          9.04         6.62 o                         
   2  12   3          0.79          1.39         5.09 o                         
   3  12   3          0.27         -1.97         3.93 o                         
   4  12   3         12.88         18.31         6.24 o                         
   5  12   3         19.66         20.44         6.33 o                         
   6  12   3          6.08          9.67         4.57 o                         
   7  12   3         10.86          7.65         4.03 o                         
  -6  13   3          1.56         -1.67         3.35 o                         
  -5  13   3          3.36          9.56         7.14 o                         
  -4  13   3          5.33          4.42         3.28 o                         
  -3  13   3         13.03         16.15         6.92 o                         
  -2  13   3          0.15          1.92         4.33 o                         
  -1  13   3         12.15         13.48         5.35 o                         
   0  13   3         24.42         24.58        10.53 o                         
   1  13   3          1.04          5.24         7.62 o                         
   2  13   3          0.08          3.43         3.86 o                         
   3  13   3          1.01          4.64         5.89 o                         
   4  13   3          0.51         -0.40         3.99 o                         
   5  13   3          0.02          0.35         4.01 o                         
   6  13   3          3.58          3.52         3.22 o                         
  -5  14   3          1.02          0.11         3.82 o                         
  -4  14   3          0.03         -0.36         2.67 o                         
  -3  14   3          1.64          7.71         6.92 o                         
  -2  14   3          0.00          2.88         3.85 o                         
  -1  14   3          2.49          0.55         8.09 o                         
   0  14   3          0.01         20.77        10.23 o                         
   1  14   3          6.13          6.40         5.25 o                         
   2  14   3          0.64         -2.43         4.86 o                         
   3  14   3          1.90         -2.22         4.44 o                         
   4  14   3          0.02          3.51         3.50 o                         
  -2  15   3          8.71          3.02         4.63 o                         
  -1  15   3         13.50          4.26         8.52 o                         
   0  15   3          3.07          0.19         7.52 o                         
   1  15   3          3.63          1.05         6.26 o                         
 -12   0   4         24.22         60.09        18.40 o                         
 -10   0   4          0.20         29.97        21.58 o                         
  -8   0   4          5.25         12.66         9.36 o                         
  -6   0   4        405.96        434.10        46.57 o                         
  -4   0   4       2949.01       3076.62       105.37 o                         
  -2   0   4      15442.16      14077.04       458.08 o                         
   0   0   4         54.84         72.04         8.95 o                         
   2   0   4       3024.67       2783.90        53.71 o                         
   4   0   4        631.93        543.77        32.47 o                         
   6   0   4        171.22        178.43        42.80 o                         
   8   0   4         67.81         91.06        12.15 o                         
  10   0   4        258.03        308.03        40.96 o                         
  12   0   4          4.39         20.96        10.20 o                         
 -12   1   4          0.51          2.23         3.46 o                         
 -11   1   4          0.03          4.72         5.31 o                         
 -10   1   4          0.36         -2.02         9.95 o                         
  -9   1   4        151.45        243.42        30.63 o                         
  -8   1   4        217.54        284.76        47.92 o                         
  -7   1   4          1.70          0.72         6.06 o                         
  -6   1   4         10.63         11.18         3.39 o                         
  -5   1   4       2348.20       2573.33       101.31 o                         
  -4   1   4       1911.97       1923.86        58.52 o                         
  -3   1   4       4930.64       4912.97       103.18 o                         
  -2   1   4       1516.50       1518.58        34.32 o                         
  -1   1   4        706.65        573.78        29.94 o                         
   0   1   4        633.88        660.58        21.30 o                         
   1   1   4       3077.47       2792.24        92.83 o                         
   2   1   4        235.72        163.99         8.03 o                         
   3   1   4       1910.93       1660.41        34.18 o                         
   4   1   4         43.68         45.87         7.74 o                         
   5   1   4        244.07        205.35        23.32 o                         
   6   1   4        349.98        379.25        50.48 o                         
   7   1   4         94.95         63.23        34.66 o                         
   8   1   4          0.36          8.67         5.91 o                         
   9   1   4        304.24        327.63        28.06 o                         
  10   1   4          7.38          3.46         6.79 o                         
  11   1   4          2.64          2.72         5.20 o                         
  12   1   4          0.49          1.71         3.94 o                         
 -12   2   4          0.84          1.46         3.70 o                         
 -11   2   4          1.20         -2.61         7.17 o                         
 -10   2   4         24.29         34.22        11.62 o                         
  -9   2   4         29.72         47.74        14.86 o                         
  -8   2   4        506.53        684.46        74.19 o                         
  -7   2   4        127.79         74.74        21.09 o                         
  -6   2   4          7.70         -0.97         6.67 o                         
  -5   2   4         12.21         24.17         7.81 o                         
  -4   2   4         17.37          7.91         4.53 o                         
  -3   2   4         96.74         59.46         8.17 o                         
  -2   2   4       1835.35       1761.20        49.77 o                         
  -1   2   4       4022.39       3838.54        72.12 o                         
   0   2   4        549.49        458.50        20.80 o                         
   1   2   4         40.60         38.92         3.92 o                         
   2   2   4        886.62        881.43        23.06 o                         
   3   2   4        991.76        935.47        30.21 o                         
   4   2   4       1043.34        886.02        31.99 o                         
   5   2   4        225.37        191.07        23.03 o                         
   6   2   4          3.40          1.38         7.40 o                         
   7   2   4        116.88        115.25        30.15 o                         
   8   2   4          6.63         11.44         8.59 o                         
   9   2   4         14.50         10.04         5.60 o                         
  10   2   4         45.71         43.21         7.07 o                         
  11   2   4         36.81         22.82         9.41 o                         
 -12   3   4          1.15          3.56         5.86 o                         
 -11   3   4          0.04         -1.61         3.73 o                         
 -10   3   4          6.97          6.31         4.65 o                         
  -9   3   4          1.98          3.04         4.40 o                         
  -8   3   4        500.47        793.98        91.55 o                         
  -7   3   4         24.11         23.17        10.90 o                         
  -6   3   4        120.31        149.54        26.54 o                         
  -5   3   4        407.67        444.88        40.31 o                         
  -4   3   4        101.34         93.44        15.89 o                         
  -3   3   4         14.47         10.78         9.99 o                         
  -2   3   4         41.67         21.50         8.78 o                         
  -1   3   4          3.18          4.30         1.95 o                         
   0   3   4       3378.30       3315.70        50.09 o                         
   1   3   4         29.36         26.89         3.99 o                         
   2   3   4         14.34         11.73         3.50 o                         
   3   3   4        534.38        454.95        22.54 o                         
   4   3   4        204.30        216.75        16.76 o                         
   5   3   4         24.08         11.43         9.11 o                         
   6   3   4          0.28          9.37         6.88 o                         
   7   3   4        319.62        356.51        49.79 o                         
   8   3   4         16.32          2.18         9.19 o                         
   9   3   4          0.19         -3.60         7.20 o                         
  10   3   4          1.80         -0.23         7.19 o                         
  11   3   4         41.06         34.63         7.25 o                         
 -12   4   4          0.65         -2.97         5.95 o                         
 -11   4   4         11.91          5.43         7.29 o                         
 -10   4   4         17.17         16.13         8.07 o                         
  -9   4   4          8.27          6.05         4.68 o                         
  -8   4   4        243.33        280.99        26.95 o                         
  -7   4   4         57.63         88.82        21.59 o                         
  -6   4   4        166.85        262.91        33.32 o                         
  -5   4   4        167.76        160.14        24.76 o                         
  -4   4   4          0.58          2.86         4.52 o                         
  -3   4   4         37.20         26.93         7.91 o                         
  -2   4   4       1398.70       1285.73        46.15 o                         
  -1   4   4        272.52        274.41        16.07 o                         
   0   4   4        288.25        252.52        14.83 o                         
   1   4   4          2.15          3.72         2.48 o                         
   2   4   4        763.60        840.69        35.51 o                         
   3   4   4       1067.51       1006.82        43.70 o                         
   4   4   4        159.56        153.91        18.00 o                         
   5   4   4         61.93         78.38        15.20 o                         
   6   4   4        617.17        699.07        51.79 o                         
   7   4   4        185.06        157.66        31.28 o                         
   8   4   4          0.28         13.33         8.95 o                         
   9   4   4          3.51         -1.03         4.25 o                         
  10   4   4         20.07         17.08         7.16 o                         
  11   4   4          0.02         13.00         8.84 o                         
 -11   5   4          1.33         -0.72         5.29 o                         
 -10   5   4         21.01         20.07        12.72 o                         
  -9   5   4         16.64         13.77         4.21 o                         
  -8   5   4         17.68          5.75         7.14 o                         
  -7   5   4         34.08         29.54         9.61 o                         
  -6   5   4         86.37         84.68        18.57 o                         
  -5   5   4        576.43        643.69        63.93 o                         
  -4   5   4        147.39        142.46        21.54 o                         
  -3   5   4         55.81         67.52        12.80 o                         
  -2   5   4          1.12          6.83         4.64 o                         
  -1   5   4        378.14        358.20        22.03 o                         
   0   5   4       1227.51       1261.59        40.02 o                         
   1   5   4        801.73        755.07        32.66 o                         
   2   5   4        154.64        110.18        17.29 o                         
   3   5   4         12.37         16.25         7.12 o                         
   4   5   4        246.58        222.01        33.18 o                         
   5   5   4        143.63        113.35        25.12 o                         
   6   5   4          7.40          5.00         5.79 o                         
   7   5   4        213.32        195.34        27.25 o                         
   8   5   4          0.15         23.18        11.67 o                         
   9   5   4          3.89         -2.48         4.95 o                         
  10   5   4          0.54          8.42         5.70 o                         
  11   5   4          2.67          6.20        10.49 o                         
 -11   6   4          4.64         13.45         8.18 o                         
 -10   6   4         12.03         21.48        10.29 o                         
  -9   6   4         30.01         31.36        11.16 o                         
  -8   6   4          0.59         -2.22         4.44 o                         
  -7   6   4         48.96         29.89         7.52 o                         
  -6   6   4          0.41         -2.91         5.81 o                         
  -5   6   4         19.79         25.62         9.64 o                         
  -4   6   4        386.39        410.83        46.56 o                         
  -3   6   4        189.05        168.30        23.75 o                         
  -2   6   4        607.44        589.69        35.82 o                         
  -1   6   4        225.59        184.82        16.86 o                         
   0   6   4       1201.36       1257.83        43.45 o                         
   1   6   4         73.67         87.33        12.79 o                         
   2   6   4        940.05        966.93        54.83 o                         
   3   6   4         17.32         18.38        10.87 o                         
   4   6   4        271.51        249.24        48.66 o                         
   5   6   4          7.91          7.59         8.32 o                         
   6   6   4        154.25        135.61        30.06 o                         
   7   6   4        188.50        203.92        22.60 o                         
   8   6   4          9.51          2.85         7.83 o                         
   9   6   4          5.69          3.77        10.57 o                         
  10   6   4          0.42          1.70         4.24 o                         
  11   6   4          2.07          4.83         4.51 o                         
 -11   7   4         30.39         51.56        14.61 o                         
 -10   7   4          0.81         -2.47         5.48 o                         
  -9   7   4          4.47         -1.43         7.68 o                         
  -8   7   4          1.27          7.28         6.61 o                         
  -7   7   4          2.56         -2.85         5.70 o                         
  -6   7   4          0.83         10.97        18.53 o                         
  -5   7   4        409.22        528.10        37.56 o                         
  -4   7   4         55.79         60.32        18.20 o                         
  -3   7   4        211.60        218.16        28.99 o                         
  -2   7   4         17.99         25.10         7.85 o                         
  -1   7   4        181.27        232.46        23.60 o                         
   0   7   4        156.50        189.66        21.30 o                         
   1   7   4        400.02        412.71        31.64 o                         
   2   7   4         46.54         38.22        11.61 o                         
   3   7   4        327.41        344.66        34.60 o                         
   4   7   4         22.45          2.70        11.80 o                         
   5   7   4        265.89        263.53        41.95 o                         
   6   7   4        157.53        165.98        19.92 o                         
   7   7   4        135.09        128.97        31.88 o                         
   8   7   4         33.28         29.84        11.65 o                         
   9   7   4         32.87         27.28         8.43 o                         
  10   7   4          0.05          1.86         4.56 o                         
 -10   8   4          5.38          5.34         2.87 o                         
  -9   8   4         14.39          3.10         7.84 o                         
  -8   8   4          1.99         -2.61         7.93 o                         
  -7   8   4          1.49         -2.96         5.91 o                         
  -6   8   4         42.05         65.11        14.52 o                         
  -5   8   4         58.44         70.64        12.76 o                         
  -4   8   4        125.40        143.84        24.37 o                         
  -3   8   4          5.29         17.10         7.83 o                         
  -2   8   4         48.49         53.01        14.97 o                         
  -1   8   4          0.46          1.33         5.86 o                         
   0   8   4        181.03        173.81        19.36 o                         
   1   8   4        523.39        579.73        45.14 o                         
   2   8   4        889.36        917.16        74.19 o                         
   3   8   4         68.01         51.97        17.28 o                         
   4   8   4        579.87        562.59        59.33 o                         
   5   8   4        117.52        148.72        16.84 o                         
   6   8   4         28.79         23.27         6.83 o                         
   7   8   4         17.54          7.28         5.28 o                         
   8   8   4         20.84         13.79         7.01 o                         
   9   8   4          0.29          2.77         2.80 o                         
  10   8   4          1.81         -1.22         2.44 o                         
 -10   9   4         12.88         23.79        12.22 o                         
  -9   9   4          0.19          7.95         7.49 o                         
  -8   9   4          0.15         10.88         6.10 o                         
  -7   9   4          4.55          7.44         4.85 o                         
  -6   9   4          0.21         -3.53         7.06 o                         
  -5   9   4         33.42         43.79         9.40 o                         
  -4   9   4         28.49         17.74         7.23 o                         
  -3   9   4         60.69         99.56        21.22 o                         
  -2   9   4         35.20         44.02        12.51 o                         
  -1   9   4          0.90         16.15         6.53 o                         
   0   9   4         82.82         75.17        18.01 o                         
   1   9   4          6.07         11.39         9.64 o                         
   2   9   4         64.12         71.06        20.39 o                         
   3   9   4        235.62        201.73        36.17 o                         
   4   9   4          2.57         -1.83         7.76 o                         
   5   9   4         33.06         35.47         7.87 o                         
   6   9   4          4.26         -0.58         4.03 o                         
   7   9   4         20.22         27.54         8.22 o                         
   8   9   4          9.65         13.02         7.75 o                         
   9   9   4          2.23         -0.84         5.58 o                         
  -9  10   4          2.17         -1.06         5.32 o                         
  -8  10   4          1.91         -1.94         3.88 o                         
  -7  10   4          2.43         -2.83         5.67 o                         
  -6  10   4         12.17         17.76         6.73 o                         
  -5  10   4          1.70          8.36         7.33 o                         
  -4  10   4         43.19         64.43        12.21 o                         
  -3  10   4          0.29          9.49         5.71 o                         
  -2  10   4         27.53         19.03         6.79 o                         
  -1  10   4          7.22         13.28         6.48 o                         
   0  10   4          5.64          7.77         9.41 o                         
   1  10   4          8.78         13.97        12.63 o                         
   2  10   4          0.19          9.60         5.13 o                         
   3  10   4          8.66          3.56         4.52 o                         
   4  10   4          0.80         -1.70         3.41 o                         
   5  10   4         14.46         11.41         5.24 o                         
   6  10   4          7.18         -2.90         5.79 o                         
   7  10   4         14.13          8.91         4.66 o                         
   8  10   4          0.25         -1.05         6.52 o                         
  -8  11   4          0.21          0.02         7.40 o                         
  -7  11   4          0.08          0.10         4.31 o                         
  -6  11   4          7.20          4.25         5.21 o                         
  -5  11   4          5.52          9.43         5.89 o                         
  -4  11   4          0.04         -2.82         6.13 o                         
  -3  11   4         27.03          9.86         7.91 o                         
  -2  11   4         30.78         15.29        14.68 o                         
  -1  11   4         17.28         32.33        14.00 o                         
   0  11   4         54.91         74.82        17.63 o                         
   1  11   4         18.59         30.77         8.80 o                         
   2  11   4          2.65          9.04         5.24 o                         
   3  11   4          4.38         -1.87         3.74 o                         
   4  11   4         33.43         26.73         7.81 o                         
   5  11   4          0.97         -1.92         3.84 o                         
   6  11   4         28.06         26.67         6.04 o                         
   7  11   4          2.16         -0.89         3.45 o                         
   8  11   4          8.60          5.18         3.08 o                         
  -7  12   4          2.17         10.93         8.13 o                         
  -6  12   4          0.04         -0.19         3.32 o                         
  -5  12   4          3.78          1.78         5.16 o                         
  -4  12   4          4.17          5.13         5.45 o                         
  -3  12   4          1.27         -2.50         5.00 o                         
  -2  12   4         23.07         21.90         6.95 o                         
  -1  12   4         28.65          6.54         8.12 o                         
   0  12   4          2.40         -1.85         3.70 o                         
   1  12   4          2.35         -0.49         5.52 o                         
   2  12   4          4.72         -1.61         4.95 o                         
   3  12   4          3.76         12.92         6.16 o                         
   4  12   4         18.92         17.65         5.52 o                         
   5  12   4          3.77          4.49         2.60 o                         
   6  12   4          2.74          1.71         3.17 o                         
   7  12   4          2.48          1.43         3.80 o                         
  -6  13   4          1.03          7.22         4.18 o                         
  -5  13   4          0.04          5.46         3.56 o                         
  -4  13   4          7.98          3.11         4.99 o                         
  -3  13   4          1.37          6.18         4.56 o                         
  -2  13   4          0.67          0.41         6.10 o                         
  -1  13   4         32.04         31.24        10.19 o                         
   0  13   4          0.85          0.16         3.10 o                         
   1  13   4          6.21          4.07         5.25 o                         
   2  13   4          0.36          4.05         4.86 o                         
   3  13   4         27.82         37.71        10.22 o                         
   4  13   4          3.05         -1.85         3.69 o                         
   5  13   4          0.05          2.11         3.98 o                         
  -4  14   4          6.35          0.21         3.46 o                         
  -3  14   4          1.91          0.14         5.08 o                         
  -2  14   4          5.58         10.34         4.94 o                         
  -1  14   4         15.32         25.73         8.02 o                         
   0  14   4          0.18          9.53         7.51 o                         
   1  14   4          5.05         12.66         6.41 o                         
   2  14   4          1.22          6.47         6.49 o                         
   3  14   4          0.58          8.77         4.20 o                         
   4  14   4         11.20         10.04         8.53 o                         
  -1  15   4          6.17          2.92         2.30 o                         
   0  15   4          6.87          0.58         4.74 o                         
 -11   0   5          5.42         30.23        12.49 o                         
  -9   0   5         97.90        120.56        25.79 o                         
  -7   0   5       1598.74       1710.19        99.68 o                         
  -5   0   5       5791.27       5813.03       169.10 o                         
  -3   0   5         92.48         90.97        17.18 o                         
  -1   0   5       1131.76       1075.85        43.64 o                         
   1   0   5      10507.71      10429.15       124.33 o                         
   3   0   5       7659.36       6936.11       136.39 o                         
   5   0   5         93.60         88.75        19.90 o                         
   7   0   5          1.51         11.75        15.44 o                         
   9   0   5         20.70         20.73        10.21 o                         
  11   0   5          2.44          5.24         8.23 o                         
 -12   1   5          0.14         -1.15         3.67 o                         
 -11   1   5          0.90          1.61         3.73 o                         
 -10   1   5          5.10          5.76         5.83 o                         
  -9   1   5          4.92         13.13         8.57 o                         
  -8   1   5        227.96        246.45        46.40 o                         
  -7   1   5        175.11        186.92        24.57 o                         
  -6   1   5        189.28        218.06        25.00 o                         
  -5   1   5        288.35        380.47        27.32 o                         
  -4   1   5        529.81        471.95        27.91 o                         
  -3   1   5         33.66         54.02         8.41 o                         
  -2   1   5       4938.56       4865.76        70.89 o                         
  -1   1   5          5.84          3.29         2.18 o                         
   0   1   5       3017.94       2783.28        79.31 o                         
   1   1   5        267.36        275.75        15.14 o                         
   2   1   5       4400.85       3871.94        60.26 o                         
   3   1   5        835.31        807.68        26.08 o                         
   4   1   5        509.70        490.50        27.30 o                         
   5   1   5        407.29        369.29        49.84 o                         
   6   1   5         20.03         11.20        24.99 o                         
   7   1   5        391.41        363.36        60.92 o                         
   8   1   5        161.76        198.80        12.35 o                         
   9   1   5        137.96        133.34        11.62 o                         
  10   1   5          1.52          1.76         4.68 o                         
  11   1   5          0.50         19.75         4.90 o                         
 -12   2   5          0.04         -1.50         2.99 o                         
 -11   2   5          7.74          0.31         4.51 o                         
 -10   2   5         17.58         14.11         4.36 o                         
  -9   2   5         25.85         22.80         6.66 o                         
  -8   2   5        283.56        309.77        35.23 o                         
  -7   2   5         53.27         60.65        15.37 o                         
  -6   2   5         10.51         23.72         9.01 o                         
  -5   2   5        460.38        462.42        43.09 o                         
  -4   2   5        641.67        681.47        45.79 o                         
  -3   2   5        772.19        766.27        43.57 o                         
  -2   2   5       3905.17       3577.08        64.20 o                         
  -1   2   5       2080.34       1836.77        43.85 o                         
   0   2   5        763.17        729.76        25.92 o                         
   1   2   5       4001.42       3544.51        52.71 o                         
   2   2   5        600.63        660.70        26.27 o                         
   3   2   5         93.34         85.11        10.12 o                         
   4   2   5        364.68        317.09        22.14 o                         
   5   2   5          0.26          3.90         5.11 o                         
   6   2   5        121.09        130.43        25.97 o                         
   7   2   5        186.99        210.42        39.57 o                         
   8   2   5          0.93          3.91         5.86 o                         
   9   2   5         17.27          8.49         6.30 o                         
  10   2   5         26.56         17.83         4.94 o                         
  11   2   5         38.50         34.26         7.04 o                         
 -12   3   5          3.51          5.90         4.24 o                         
 -11   3   5          3.93          5.64         7.95 o                         
 -10   3   5         77.07        101.29        27.87 o                         
  -9   3   5          4.66         14.10         7.81 o                         
  -8   3   5         50.65         25.22        11.80 o                         
  -7   3   5          9.35          5.98         4.81 o                         
  -6   3   5        167.37        173.29        24.19 o                         
  -5   3   5        245.33        269.18        31.81 o                         
  -4   3   5         78.98        118.61        18.24 o                         
  -3   3   5          0.32         -0.56         4.15 o                         
  -2   3   5        319.76        240.53        29.20 o                         
  -1   3   5          1.91          1.21         2.41 o                         
   0   3   5        862.62        787.46        26.84 o                         
   1   3   5         88.61         64.60         9.63 o                         
   2   3   5         19.13         15.69         4.95 o                         
   3   3   5       1212.41       1452.59        47.68 o                         
   4   3   5          7.51          4.54         3.71 o                         
   5   3   5         68.27         78.08        16.44 o                         
   6   3   5        132.61        129.07        22.43 o                         
   7   3   5        230.59        262.64        52.07 o                         
   8   3   5         35.23         19.87         7.97 o                         
   9   3   5          1.00          2.07         5.88 o                         
  10   3   5          2.23          8.80         5.33 o                         
  11   3   5          9.95         20.38         8.51 o                         
 -11   4   5          0.09         -2.63         5.25 o                         
 -10   4   5         12.28         16.74         9.83 o                         
  -9   4   5         44.91         39.05        14.21 o                         
  -8   4   5         40.83         25.35        10.93 o                         
  -7   4   5          8.19         14.92        11.02 o                         
  -6   4   5         92.85         91.32        19.52 o                         
  -5   4   5        199.40        242.14        35.72 o                         
  -4   4   5        258.93        281.58        28.76 o                         
  -3   4   5          0.97          8.05         6.08 o                         
  -2   4   5        518.54        482.87        33.91 o                         
  -1   4   5       1633.38       1430.58        48.35 o                         
   0   4   5          1.73          2.59         2.86 o                         
   1   4   5       2046.45       2205.54        64.34 o                         
   2   4   5         46.37         41.64        10.03 o                         
   3   4   5         61.11         74.80        12.53 o                         
   4   4   5         49.39         61.95        11.82 o                         
   5   4   5          0.98         -1.32         7.18 o                         
   6   4   5          0.55         -3.36         6.73 o                         
   7   4   5        319.13        374.89        22.86 o                         
   8   4   5          1.60          0.10         5.06 o                         
   9   4   5         37.07         26.43         7.42 o                         
  10   4   5          0.32          7.80         4.93 o                         
  11   4   5          2.84          8.19         6.22 o                         
 -11   5   5          0.45          0.95         5.53 o                         
 -10   5   5         10.03          9.51         8.81 o                         
  -9   5   5         14.26         15.46        12.31 o                         
  -8   5   5         15.38          7.33         9.39 o                         
  -7   5   5          0.09         -5.23        10.46 o                         
  -6   5   5        167.89        206.61        31.65 o                         
  -5   5   5         48.08         85.78        22.68 o                         
  -4   5   5          3.64          0.01         3.35 o                         
  -3   5   5         44.31         31.35         9.63 o                         
  -2   5   5        817.87        891.96        41.10 o                         
  -1   5   5        159.29        159.70        15.37 o                         
   0   5   5        505.36        476.78        23.75 o                         
   1   5   5        676.59        683.95        32.29 o                         
   2   5   5        193.34        152.06        20.71 o                         
   3   5   5         72.20         51.86        14.58 o                         
   4   5   5         56.58         70.91        16.46 o                         
   5   5   5         68.40         40.58        13.85 o                         
   6   5   5         10.70          4.18         4.71 o                         
   7   5   5         20.05         22.70         5.60 o                         
   8   5   5        102.36        108.24        15.61 o                         
   9   5   5         22.57         11.31         6.05 o                         
  10   5   5         19.33         12.65         5.70 o                         
  11   5   5         23.44         18.69         7.86 o                         
 -11   6   5          8.78          9.29         4.84 o                         
 -10   6   5          2.37         -0.12         5.59 o                         
  -9   6   5         38.93         51.04        16.99 o                         
  -8   6   5          0.04         -2.08         4.55 o                         
  -7   6   5        131.61        132.54        19.85 o                         
  -6   6   5         14.39         11.36         9.37 o                         
  -5   6   5        370.81        393.23        43.29 o                         
  -4   6   5         19.53         16.34        10.44 o                         
  -3   6   5        258.91        302.02        39.38 o                         
  -2   6   5        795.72        872.02        45.08 o                         
  -1   6   5         40.55         40.81         8.48 o                         
   0   6   5        641.27        614.99        36.57 o                         
   1   6   5         71.32         60.89        10.44 o                         
   2   6   5        333.85        327.69        32.91 o                         
   3   6   5        383.75        378.30        31.68 o                         
   4   6   5         76.77         92.95        24.24 o                         
   5   6   5          2.09          2.69        12.27 o                         
   6   6   5        243.65        264.62        21.76 o                         
   7   6   5        229.04        289.76        22.05 o                         
   8   6   5          9.84         10.83         7.55 o                         
   9   6   5          5.81          1.58         5.86 o                         
  10   6   5          3.17          7.84         3.82 o                         
 -11   7   5          1.66          0.82         4.24 o                         
 -10   7   5          4.64          9.99         5.19 o                         
  -9   7   5          4.68          7.28         8.16 o                         
  -8   7   5         11.14          7.21         8.88 o                         
  -7   7   5         10.08          3.84         7.61 o                         
  -6   7   5        212.69        229.83        23.53 o                         
  -5   7   5        114.23         99.44        21.64 o                         
  -4   7   5         23.23         19.31        10.40 o                         
  -3   7   5          0.30         -2.02         5.64 o                         
  -2   7   5        243.82        281.88        26.92 o                         
  -1   7   5          0.06          2.86         3.84 o                         
   0   7   5         26.25         33.38         9.65 o                         
   1   7   5        343.12        391.16        32.33 o                         
   2   7   5        200.35        187.86        26.60 o                         
   3   7   5          0.82          1.72        13.28 o                         
   4   7   5        211.58        190.79        33.16 o                         
   5   7   5         15.10         10.78         8.56 o                         
   6   7   5         11.95          8.54         6.21 o                         
   7   7   5         16.76         15.97         9.49 o                         
   8   7   5        149.11        126.83        23.49 o                         
   9   7   5          1.29         -2.43         4.86 o                         
  10   7   5         20.21         19.85         4.94 o                         
 -10   8   5          3.44          3.92         5.84 o                         
  -9   8   5          1.51          1.69         3.41 o                         
  -8   8   5          3.73         11.02         7.23 o                         
  -7   8   5         38.02         34.03         9.90 o                         
  -6   8   5          0.13          8.66         5.86 o                         
  -5   8   5          0.26          6.22         4.63 o                         
  -4   8   5         45.78         49.62        18.68 o                         
  -3   8   5          5.19         13.50        15.25 o                         
  -2   8   5          0.14          6.78         6.22 o                         
  -1   8   5         16.16         16.07         7.92 o                         
   0   8   5        272.38        339.96        31.36 o                         
   1   8   5       1368.17       1634.42        69.41 o                         
   2   8   5        111.69        113.47        25.78 o                         
   3   8   5         39.25         13.65        12.12 o                         
   4   8   5         27.09         27.17         7.07 o                         
   5   8   5          8.54         15.93         6.74 o                         
   6   8   5        111.89         83.27        15.46 o                         
   7   8   5         61.58         60.56        16.47 o                         
   8   8   5          4.43          1.06         4.32 o                         
   9   8   5          9.02          6.43         5.02 o                         
  -9   9   5          0.91          3.05         4.25 o                         
  -8   9   5         12.01         30.04        10.34 o                         
  -7   9   5         15.19         12.60         6.11 o                         
  -6   9   5         31.94         32.73         8.33 o                         
  -5   9   5          2.59          5.62         6.67 o                         
  -4   9   5          0.20          8.45         5.49 o                         
  -3   9   5          2.16          2.66         6.03 o                         
  -2   9   5         10.49         13.60        10.64 o                         
  -1   9   5        123.68        119.70        22.59 o                         
   0   9   5        267.23        278.69        34.94 o                         
   1   9   5          4.04          7.58         7.04 o                         
   2   9   5        193.70        181.22        33.24 o                         
   3   9   5        134.39        133.75        14.34 o                         
   4   9   5         19.11         26.98         6.64 o                         
   5   9   5          5.45          2.32         4.29 o                         
   6   9   5          0.44         -3.19         6.38 o                         
   7   9   5          2.81         -1.05         3.10 o                         
   8   9   5          5.18         13.82         5.78 o                         
   9   9   5          0.72         -1.18         3.36 o                         
  -9  10   5          0.48         -3.11         7.14 o                         
  -8  10   5          0.36          1.53         5.21 o                         
  -7  10   5          4.33         -2.70         5.41 o                         
  -6  10   5         16.36         12.58         5.25 o                         
  -5  10   5          4.69          6.07         5.91 o                         
  -4  10   5          2.83          6.71         6.99 o                         
  -3  10   5          9.75          7.50         7.09 o                         
  -2  10   5         17.67         33.14        10.13 o                         
  -1  10   5         28.54         18.84         5.06 o                         
   0  10   5         70.42         71.95        15.82 o                         
   1  10   5          0.74         -3.03         6.06 o                         
   2  10   5         27.52         32.67         5.96 o                         
   3  10   5         41.91         33.18         6.95 o                         
   4  10   5         17.80          5.45         4.74 o                         
   5  10   5          1.21          5.91         6.94 o                         
   6  10   5          2.50          3.46         6.69 o                         
   7  10   5          0.24          1.66         3.40 o                         
   8  10   5          0.97          5.29         3.87 o                         
  -8  11   5          0.09         -2.67         5.35 o                         
  -7  11   5          6.51          6.80         4.60 o                         
  -6  11   5          4.04          1.98         3.95 o                         
  -5  11   5         30.17         24.54         8.16 o                         
  -4  11   5          0.05         10.49         6.24 o                         
  -3  11   5          0.13          4.21        10.94 o                         
  -2  11   5         69.17         97.69        19.23 o                         
  -1  11   5         28.93         36.33        12.41 o                         
   0  11   5          4.97          4.88         4.26 o                         
   1  11   5         17.94         24.28         7.96 o                         
   2  11   5          5.29          8.85         4.83 o                         
   3  11   5         53.01         69.69        12.75 o                         
   4  11   5          0.03         -0.41         5.02 o                         
   5  11   5          5.97         -0.34         3.33 o                         
   6  11   5          0.02          7.54         4.45 o                         
   7  11   5         10.90          9.38         5.20 o                         
  -7  12   5          2.36         -4.70         9.41 o                         
  -6  12   5          0.05          2.18         2.46 o                         
  -5  12   5          0.68         -2.36         4.71 o                         
  -4  12   5          0.44          2.98         4.58 o                         
  -3  12   5          1.35          2.12         7.13 o                         
  -2  12   5          0.01         12.85         7.79 o                         
  -1  12   5        119.26        142.55        27.90 o                         
   0  12   5          0.92         10.79         6.25 o                         
   1  12   5         14.01         11.25         7.09 o                         
   2  12   5          2.46          1.72         3.84 o                         
   3  12   5          0.55         -1.92         4.02 o                         
   4  12   5          0.01         -1.12         5.39 o                         
   5  12   5          5.74          3.89         5.44 o                         
   6  12   5          3.91         -0.86         3.28 o                         
  -6  13   5          0.09         -0.93         5.78 o                         
  -5  13   5          1.44          1.98         3.71 o                         
  -4  13   5          0.22          3.99         3.44 o                         
  -3  13   5          1.31          3.86         6.61 o                         
  -2  13   5          0.37         -0.25         5.92 o                         
  -1  13   5         17.11         26.26         9.22 o                         
   0  13   5         22.18         38.02         9.35 o                         
   1  13   5          4.54          2.11         3.72 o                         
   2  13   5         28.23         24.17         7.31 o                         
   3  13   5          1.81          1.47         4.59 o                         
   4  13   5          0.07          0.15         3.94 o                         
   5  13   5          1.43         -1.42         4.20 o                         
  -4  14   5          2.14          9.78         5.00 o                         
  -3  14   5          0.38          2.54         3.54 o                         
  -2  14   5          3.83          3.09         3.18 o                         
  -1  14   5         33.85         45.61        10.09 o                         
   0  14   5          6.53          5.53         3.04 o                         
   1  14   5          4.45          5.89         4.34 o                         
   2  14   5          3.60         11.75         4.91 o                         
   3  14   5          0.02          5.41         5.12 o                         
 -12   0   6          0.07         -0.49         4.03 o                         
 -10   0   6         34.29         67.73        18.48 o                         
  -8   0   6       2149.98       2872.45       132.19 o                         
  -6   0   6        274.04        245.36        52.79 o                         
  -4   0   6        884.35       1142.93        70.20 o                         
  -2   0   6        897.64        932.84        45.58 o                         
   0   0   6          3.93          1.25         6.73 o                         
   2   0   6         60.96         67.64        10.25 o                         
   4   0   6          1.01          4.58         6.34 o                         
   6   0   6        264.85        228.59        55.96 o                         
   8   0   6         48.32         44.91         9.68 o                         
  10   0   6         11.25         32.44        11.47 o                         
 -12   1   6          0.83          1.30         7.98 o                         
 -11   1   6         17.58         29.86         7.35 o                         
 -10   1   6         68.11         64.08        12.79 o                         
  -9   1   6        168.38        191.61        23.09 o                         
  -8   1   6          9.46         17.43         6.19 o                         
  -7   1   6          0.81          0.60         6.88 o                         
  -6   1   6          1.91         -0.95         6.62 o                         
  -5   1   6          9.72          8.95         6.96 o                         
  -4   1   6        133.36        116.48        16.97 o                         
  -3   1   6         15.07         12.15         4.54 o                         
  -2   1   6       1502.36       1385.39        47.35 o                         
  -1   1   6       1085.54       1035.92        32.63 o                         
   0   1   6          5.20          4.96         2.63 o                         
   1   1   6        517.41        517.26        20.33 o                         
   2   1   6         82.77         59.99         7.64 o                         
   3   1   6         14.99          6.17         4.07 o                         
   4   1   6         43.33         37.02         6.96 o                         
   5   1   6         57.47         83.96        16.37 o                         
   6   1   6        175.52        186.53        33.81 o                         
   7   1   6         13.61         31.86         7.52 o                         
   8   1   6        167.26        148.95        10.51 o                         
   9   1   6         28.17         28.61         6.59 o                         
  10   1   6          6.17         11.69         4.84 o                         
  11   1   6          2.47         28.23         7.34 o                         
 -12   2   6          2.01          0.11         7.02 o                         
 -11   2   6          2.33         -0.79         4.72 o                         
 -10   2   6          8.95          6.76         6.55 o                         
  -9   2   6         29.65         46.67        14.63 o                         
  -8   2   6        175.40        213.58        22.07 o                         
  -7   2   6        761.85        800.24        62.98 o                         
  -6   2   6        204.23        260.24        29.28 o                         
  -5   2   6        368.41        391.78        39.43 o                         
  -4   2   6       1113.63       1096.26        89.84 o                         
  -3   2   6        219.20        210.49        24.67 o                         
  -2   2   6        857.75        744.92        35.50 o                         
  -1   2   6       2240.84       2330.48        52.46 o                         
   0   2   6        472.27        448.01        19.10 o                         
   1   2   6       1512.63       1512.11        49.97 o                         
   2   2   6        163.99        138.66        11.84 o                         
   3   2   6         55.88         54.43         7.31 o                         
   4   2   6        697.69        673.28        39.52 o                         
   5   2   6        156.57        152.43        22.87 o                         
   6   2   6          9.58          0.83         9.57 o                         
   7   2   6         41.69         26.74         6.82 o                         
   8   2   6         77.34         75.22         8.67 o                         
   9   2   6         50.57         64.00         8.93 o                         
  10   2   6          9.38         21.88         5.30 o                         
  11   2   6          0.29          9.10         6.14 o                         
 -12   3   6          2.67          4.66         5.86 o                         
 -11   3   6          5.37          2.37         4.83 o                         
 -10   3   6          6.77          1.61        11.62 o                         
  -9   3   6          0.11          3.91         5.42 o                         
  -8   3   6         40.00         57.36        14.32 o                         
  -7   3   6         65.21         59.88        17.18 o                         
  -6   3   6          3.43          5.47         5.28 o                         
  -5   3   6         20.50         20.76         9.18 o                         
  -4   3   6        523.15        554.11        42.41 o                         
  -3   3   6       1064.21       1019.96        53.95 o                         
  -2   3   6        111.55         90.14        14.85 o                         
  -1   3   6         16.92         12.27         5.57 o                         
   0   3   6       2015.65       2140.14        76.91 o                         
   1   3   6        442.00        432.59        24.16 o                         
   2   3   6        889.24        722.81        37.75 o                         
   3   3   6       3777.93       3822.96       106.31 o                         
   4   3   6         44.08         47.01         9.86 o                         
   5   3   6        822.13        870.87        58.05 o                         
   6   3   6          3.73         -6.44        12.89 o                         
   7   3   6         21.64         15.51         7.95 o                         
   8   3   6          4.55          6.16         6.95 o                         
   9   3   6         85.09         64.84        10.02 o                         
  10   3   6         12.48         25.93         7.64 o                         
  11   3   6          0.36         12.83         5.89 o                         
 -11   4   6          0.56         -0.07         5.75 o                         
 -10   4   6          0.04         -2.25         4.51 o                         
  -9   4   6         62.15         69.79        20.54 o                         
  -8   4   6          2.54          6.60         6.84 o                         
  -7   4   6         27.73         45.02        16.02 o                         
  -6   4   6         60.10         78.37        18.47 o                         
  -5   4   6         14.28          9.42         6.83 o                         
  -4   4   6        834.51        899.04        56.95 o                         
  -3   4   6        137.72        183.28        20.03 o                         
  -2   4   6        137.48         82.79        14.89 o                         
  -1   4   6         64.74         95.42        15.90 o                         
   0   4   6        198.43        190.34        18.18 o                         
   1   4   6        508.58        576.28        32.41 o                         
   2   4   6         97.70         78.56        13.81 o                         
   3   4   6        265.27        245.91        24.21 o                         
   4   4   6        130.97        119.24        17.03 o                         
   5   4   6         28.90         24.38        14.73 o                         
   6   4   6        274.40        291.85        43.09 o                         
   7   4   6        242.57        255.89        25.01 o                         
   8   4   6         56.96         38.20        10.80 o                         
   9   4   6         43.36         43.88         7.69 o                         
  10   4   6          3.60          3.58         3.13 o                         
  11   4   6         24.04         19.61        11.91 o                         
 -11   5   6          2.54         -0.41         6.42 o                         
 -10   5   6          0.99         -1.72         5.75 o                         
  -9   5   6          3.71         -2.63         5.26 o                         
  -8   5   6          0.34         -0.31         6.99 o                         
  -7   5   6          7.82          8.22         6.35 o                         
  -6   5   6          2.16          7.58         6.54 o                         
  -5   5   6        333.06        360.87        46.33 o                         
  -4   5   6         94.99        124.05        20.84 o                         
  -3   5   6        652.26        642.41        37.93 o                         
  -2   5   6          4.38          4.33         3.02 o                         
  -1   5   6        415.87        393.51        28.45 o                         
   0   5   6       2105.82       2139.09        94.69 o                         
   1   5   6         85.72         87.55        12.88 o                         
   2   5   6          0.67         -3.60         7.20 o                         
   3   5   6         60.59         70.24        13.39 o                         
   4   5   6        373.27        405.38        33.95 o                         
   5   5   6        433.77        486.24        56.12 o                         
   6   5   6          5.98         14.58        13.55 o                         
   7   5   6         50.52         68.69        10.88 o                         
   8   5   6        147.17        143.28        16.54 o                         
   9   5   6         20.48         16.51         9.23 o                         
  10   5   6          3.98          8.46         5.20 o                         
 -11   6   6          3.44          0.47         6.94 o                         
 -10   6   6          1.78         -0.34         4.98 o                         
  -9   6   6          1.22         -3.24         6.49 o                         
  -8   6   6          3.01          1.67         9.00 o                         
  -7   6   6         15.15         21.13         9.63 o                         
  -6   6   6         39.97         42.27        15.79 o                         
  -5   6   6          1.60         -2.38         4.76 o                         
  -4   6   6         47.77         52.01        13.94 o                         
  -3   6   6         46.62         56.01        14.37 o                         
  -2   6   6         75.73         77.43        13.03 o                         
  -1   6   6          9.24         10.99         3.06 o                         
   0   6   6        742.98        769.94        42.78 o                         
   1   6   6          3.37         -1.77         3.55 o                         
   2   6   6         62.79         45.20         7.90 o                         
   3   6   6        143.40        140.72        19.93 o                         
   4   6   6        108.20        106.37        21.84 o                         
   5   6   6         18.47         19.60         6.29 o                         
   6   6   6        206.21        214.13        18.44 o                         
   7   6   6        122.62        116.40        20.18 o                         
   8   6   6          3.45         11.80         7.83 o                         
   9   6   6          2.88          2.96         4.35 o                         
  10   6   6          5.44          5.48         4.93 o                         
 -10   7   6          9.68         14.76         6.97 o                         
  -9   7   6          1.23          4.96         6.55 o                         
  -8   7   6          1.87         -0.66         5.55 o                         
  -7   7   6          3.44          9.82         4.98 o                         
  -6   7   6          9.80         17.57         6.79 o                         
  -5   7   6          3.22          2.82         9.88 o                         
  -4   7   6          0.70          3.52         3.07 o                         
  -3   7   6        127.16        169.95        31.32 o                         
  -2   7   6         79.16         94.82        18.67 o                         
  -1   7   6         79.49        109.67        19.29 o                         
   0   7   6        905.21        918.29        49.53 o                         
   1   7   6        131.92        156.67        24.00 o                         
   2   7   6          2.79          9.29         7.32 o                         
   3   7   6          8.01         13.72         5.76 o                         
   4   7   6         59.95         79.17        21.54 o                         
   5   7   6         47.64         43.15         9.86 o                         
   6   7   6         88.37         89.45        13.13 o                         
   7   7   6         13.17          9.60         9.31 o                         
   8   7   6          8.28          4.05         6.24 o                         
   9   7   6          0.68          1.24         4.00 o                         
  10   7   6          0.14          3.45         3.24 o                         
 -10   8   6          2.52          4.84         3.37 o                         
  -9   8   6          0.15          8.74         8.76 o                         
  -8   8   6          0.03         -0.48         6.38 o                         
  -7   8   6          8.84         -1.39         8.34 o                         
  -6   8   6         77.28         95.50        17.19 o                         
  -5   8   6          0.42         -0.51         5.20 o                         
  -4   8   6          0.11         -3.42         6.85 o                         
  -3   8   6          0.23          4.59         5.25 o                         
  -2   8   6         89.26        113.24        27.31 o                         
  -1   8   6          0.38         -3.68         7.37 o                         
   0   8   6        556.98        696.14        45.91 o                         
   1   8   6         12.06         23.23        13.77 o                         
   2   8   6          0.55         -2.89         5.78 o                         
   3   8   6          0.23          1.40         8.49 o                         
   4   8   6        309.41        351.15        22.75 o                         
   5   8   6          0.48         -1.72         3.44 o                         
   6   8   6         14.57          8.11         6.76 o                         
   7   8   6         13.73         10.00        10.86 o                         
   8   8   6         17.88          6.74         4.99 o                         
   9   8   6          1.65          0.01         4.19 o                         
  -9   9   6          6.88          5.71         5.42 o                         
  -8   9   6          1.02         -1.11         4.59 o                         
  -7   9   6          0.17         -2.09         4.17 o                         
  -6   9   6          6.24          3.43         3.74 o                         
  -5   9   6          1.02         -2.55         5.10 o                         
  -4   9   6          5.78         12.66         5.86 o                         
  -3   9   6         93.47         97.49        15.02 o                         
  -2   9   6          2.10          1.73         5.94 o                         
  -1   9   6        226.23        252.83        33.85 o                         
   0   9   6        154.81        221.98        38.78 o                         
   1   9   6         11.96         32.83         8.11 o                         
   2   9   6         82.97         77.15        11.80 o                         
   3   9   6         97.81         97.73        12.24 o                         
   4   9   6          0.04         -1.77         3.54 o                         
   5   9   6         24.96         17.53         7.29 o                         
   6   9   6         21.46         21.33         7.81 o                         
   7   9   6         25.78         19.50        10.96 o                         
   8   9   6          2.22          6.10         3.61 o                         
  -9  10   6          0.00         -3.78         7.56 o                         
  -8  10   6          7.88         -6.43        12.86 o                         
  -7  10   6         16.13         -0.51         5.37 o                         
  -6  10   6          0.53          5.29         3.94 o                         
  -5  10   6         36.05         50.65        11.29 o                         
  -4  10   6          9.73         23.79         8.72 o                         
  -3  10   6          2.17         10.10         5.70 o                         
  -2  10   6         18.19         22.42         6.01 o                         
  -1  10   6        156.89        173.85        22.55 o                         
   0  10   6         58.41         63.86        15.94 o                         
   1  10   6        177.66        225.35        23.98 o                         
   2  10   6          0.68         -2.06         4.12 o                         
   3  10   6         19.93         28.05         7.74 o                         
   4  10   6          2.65          5.96         4.37 o                         
   5  10   6         23.03         20.98         5.29 o                         
   6  10   6         22.62         26.46         7.01 o                         
   7  10   6          0.30         -1.87         4.66 o                         
   8  10   6          0.06         -1.84         3.81 o                         
  -8  11   6          2.16         -4.06         8.12 o                         
  -7  11   6         10.44          6.03         3.58 o                         
  -6  11   6          0.29          3.31         4.39 o                         
  -5  11   6          6.44         11.12         5.51 o                         
  -4  11   6          4.46          5.80         5.59 o                         
  -3  11   6         62.28         82.53        18.57 o                         
  -2  11   6          3.37         18.26         8.64 o                         
  -1  11   6         17.96         19.27        10.80 o                         
   0  11   6         23.70          9.87         6.70 o                         
   1  11   6          9.64         20.31         8.41 o                         
   2  11   6          6.42          0.87         4.59 o                         
   3  11   6          0.61          2.92         5.50 o                         
   4  11   6          1.57          1.36         5.25 o                         
   5  11   6         41.25         62.05         8.91 o                         
   6  11   6          0.07          2.64         4.63 o                         
   7  11   6          0.49         -1.03         2.06 o                         
  -7  12   6          3.54         -1.75         3.50 o                         
  -6  12   6          0.15         -3.96         7.92 o                         
  -5  12   6          3.59          3.71         6.03 o                         
  -4  12   6          1.17          1.93         3.51 o                         
  -3  12   6          6.54          1.42         3.53 o                         
  -2  12   6         38.02         72.46        17.06 o                         
  -1  12   6         40.55         41.05        12.40 o                         
   0  12   6          0.67          3.21         6.48 o                         
   1  12   6          0.65          6.42         7.71 o                         
   2  12   6          8.16          4.02         4.62 o                         
   3  12   6          4.23         -1.33         3.61 o                         
   4  12   6          4.97          4.51         4.44 o                         
   5  12   6          0.27          2.00         2.50 o                         
   6  12   6          4.23          1.10         3.45 o                         
  -5  13   6          3.10          0.80         2.92 o                         
  -4  13   6          0.21          6.20         3.92 o                         
  -3  13   6          9.81          7.43         5.83 o                         
  -2  13   6          7.14          3.68         4.89 o                         
  -1  13   6          1.99          0.50         3.15 o                         
   0  13   6          3.03          0.50         2.31 o                         
   1  13   6          4.70          5.13         5.07 o                         
   2  13   6          0.15          0.77         4.32 o                         
   3  13   6          0.50         -1.05         2.76 o                         
   4  13   6          2.69          1.86         3.29 o                         
  -3  14   6          2.08          0.70         2.63 o                         
  -2  14   6         23.79         38.68         8.66 o                         
  -1  14   6          1.41          2.14         4.65 o                         
   0  14   6          0.27          4.87         5.87 o                         
   1  14   6          0.18          2.84         6.49 o                         
   2  14   6          5.27          4.53         4.56 o                         
 -11   0   7          6.06          1.60         8.90 o                         
  -9   0   7          0.37          0.94         7.62 o                         
  -7   0   7        109.00        172.13        37.92 o                         
  -5   0   7        698.95        588.01        62.67 o                         
  -3   0   7         22.52         21.10        11.64 o                         
  -1   0   7        506.99        568.25        48.00 o                         
   1   0   7        212.45        217.14        29.23 o                         
   3   0   7        137.14        152.77        17.45 o                         
   5   0   7        285.51        305.23        41.42 o                         
   7   0   7         12.46          1.25         8.02 o                         
   9   0   7         79.74         74.22        17.51 o                         
  11   0   7          0.60         12.57         7.70 o                         
 -12   1   7          5.55         -2.00         4.01 o                         
 -11   1   7          0.65          2.28         3.70 o                         
 -10   1   7        113.25        118.70        17.51 o                         
  -9   1   7         96.99         84.38        14.73 o                         
  -8   1   7        617.17        877.19        46.31 o                         
  -7   1   7        231.03        254.55        35.97 o                         
  -6   1   7         34.06         27.47        12.25 o                         
  -5   1   7          7.27         12.53         4.82 o                         
  -4   1   7        502.56        553.83        38.51 o                         
  -3   1   7        488.56        537.14        34.46 o                         
  -2   1   7        207.30        248.45        19.41 o                         
  -1   1   7        721.88        687.97        30.95 o                         
   0   1   7        219.34        169.98        16.06 o                         
   1   1   7        210.54        166.34        15.42 o                         
   2   1   7          7.33          1.78         2.66 o                         
   3   1   7        540.45        645.05        29.92 o                         
   4   1   7        122.90        125.74        14.91 o                         
   5   1   7          9.96          6.31         7.47 o                         
   6   1   7         27.46         14.69        13.35 o                         
   7   1   7        303.58        349.34        16.80 o                         
   8   1   7         68.28         54.78         6.81 o                         
   9   1   7         30.85         44.95         8.38 o                         
  10   1   7          3.78         12.54         7.88 o                         
  11   1   7          5.85         21.52         7.99 o                         
 -11   2   7          2.00          5.55         7.65 o                         
 -10   2   7          8.40          3.20         6.10 o                         
  -9   2   7         35.41         11.30         5.65 o                         
  -8   2   7        163.87        171.40        20.07 o                         
  -7   2   7          0.44          0.57         6.96 o                         
  -6   2   7         53.82         57.37        14.95 o                         
  -5   2   7        241.51        261.32        27.80 o                         
  -4   2   7         80.90         53.77        14.01 o                         
  -3   2   7        108.59         82.63        13.39 o                         
  -2   2   7         73.60         60.40         9.85 o                         
  -1   2   7          0.22          1.21         2.54 o                         
   0   2   7        402.44        431.15        29.57 o                         
   1   2   7       3842.00       4162.47       108.87 o                         
   2   2   7        188.19        143.88        12.71 o                         
   3   2   7         35.73         18.36         5.09 o                         
   4   2   7        151.58        140.71        18.22 o                         
   5   2   7        152.58        147.85        22.48 o                         
   6   2   7        596.16        640.42        64.92 o                         
   7   2   7        283.92        304.08        17.33 o                         
   8   2   7        153.89        137.71        11.47 o                         
   9   2   7         21.15         34.84         7.48 o                         
  10   2   7         29.66         54.85         9.07 o                         
  11   2   7         11.82         10.71         5.22 o                         
 -11   3   7          3.11         -0.51         5.44 o                         
 -10   3   7          2.56         -5.80        11.59 o                         
  -9   3   7        158.50        148.49        23.79 o                         
  -8   3   7         49.52         51.26        12.59 o                         
  -7   3   7         41.56         29.88         8.54 o                         
  -6   3   7         58.64         50.93        13.70 o                         
  -5   3   7         12.46          3.00         8.53 o                         
  -4   3   7        185.44        159.85        24.24 o                         
  -3   3   7         35.28         40.34        11.40 o                         
  -2   3   7        867.42        908.98        50.60 o                         
  -1   3   7        712.01        790.22        39.91 o                         
   0   3   7        106.81         88.26        13.46 o                         
   1   3   7         88.50         89.82        14.90 o                         
   2   3   7       1790.33       1832.64        59.86 o                         
   3   3   7         54.16         43.54         9.76 o                         
   4   3   7       1353.96       1489.42        55.58 o                         
   5   3   7          9.59         19.72        13.19 o                         
   6   3   7          3.57        -10.90        21.79 o                         
   7   3   7        404.58        416.82        23.73 o                         
   8   3   7         40.24         46.81         7.33 o                         
   9   3   7         24.00         30.68         6.64 o                         
  10   3   7          5.18         12.56         6.80 o                         
 -11   4   7          4.19         12.80         5.81 o                         
 -10   4   7          1.27         -3.78         7.57 o                         
  -9   4   7          1.68         -2.67         7.47 o                         
  -8   4   7          3.01         -0.65         3.31 o                         
  -7   4   7          5.31         14.17         5.43 o                         
  -6   4   7          0.17         -0.02         4.99 o                         
  -5   4   7         22.96         26.51        10.46 o                         
  -4   4   7         12.07         15.99         6.66 o                         
  -3   4   7        352.54        328.87        28.67 o                         
  -2   4   7         32.24         34.80         8.13 o                         
  -1   4   7         55.95         58.18        12.32 o                         
   0   4   7          5.16         -0.94         2.21 o                         
   1   4   7        342.96        300.43        25.55 o                         
   2   4   7          6.69          8.54         4.39 o                         
   3   4   7        616.12        632.57        44.88 o                         
   4   4   7         86.96         90.01        15.48 o                         
   5   4   7         77.14         81.72        23.16 o                         
   6   4   7        279.78        305.91        23.52 o                         
   7   4   7         72.04         53.66         6.58 o                         
   8   4   7          6.54          9.30         4.53 o                         
   9   4   7         57.88         55.94         9.02 o                         
  10   4   7         12.54         11.30         6.11 o                         
 -11   5   7         10.24         19.53         6.92 o                         
 -10   5   7          8.35          1.27         4.27 o                         
  -9   5   7          0.30          2.69         7.15 o                         
  -8   5   7          0.96          0.28         9.53 o                         
  -7   5   7         62.31         95.37        13.99 o                         
  -6   5   7         13.59         21.80         9.31 o                         
  -5   5   7         20.71         29.04        13.89 o                         
  -4   5   7        168.29        217.07        28.76 o                         
  -3   5   7          1.68          3.62         4.02 o                         
  -2   5   7          1.70          2.15         2.81 o                         
  -1   5   7       1044.71       1155.01        68.48 o                         
   0   5   7         47.55         48.89        12.50 o                         
   1   5   7        434.82        448.37        33.78 o                         
   2   5   7        991.96       1022.58        61.94 o                         
   3   5   7         15.93         11.14         4.57 o                         
   4   5   7         72.84         79.01        15.12 o                         
   5   5   7         13.43         13.59        13.85 o                         
   6   5   7         28.37         11.65         8.85 o                         
   7   5   7          1.90          8.27         5.11 o                         
   8   5   7          2.55          6.95         8.65 o                         
   9   5   7         10.25          5.26         3.12 o                         
  10   5   7         11.75         14.09         4.30 o                         
 -10   6   7          8.92          5.03         5.67 o                         
  -9   6   7          0.34          0.75         4.89 o                         
  -8   6   7          0.79          6.50         4.33 o                         
  -7   6   7         14.23         24.94         8.14 o                         
  -6   6   7         37.15         32.59         8.09 o                         
  -5   6   7         21.78         24.64         8.39 o                         
  -4   6   7         33.66         45.69        13.23 o                         
  -3   6   7         23.25         37.69         8.88 o                         
  -2   6   7         48.44         66.77        12.96 o                         
  -1   6   7          0.47          6.69         3.65 o                         
   0   6   7          9.62         11.24         5.43 o                         
   1   6   7        425.11        410.35        37.59 o                         
   2   6   7        180.69        174.68        26.17 o                         
   3   6   7        195.07        206.44        25.26 o                         
   4   6   7          8.68         14.23         8.60 o                         
   5   6   7          2.79          0.07         8.62 o                         
   6   6   7        148.04        128.39        15.76 o                         
   7   6   7          3.10          5.41         5.75 o                         
   8   6   7          0.98          0.83         7.65 o                         
   9   6   7         33.85         25.78         6.09 o                         
  10   6   7          1.62         11.71         4.20 o                         
 -10   7   7          8.87          8.81         7.55 o                         
  -9   7   7          3.72          7.00         4.96 o                         
  -8   7   7          0.08         -3.01         6.02 o                         
  -7   7   7          4.48         -1.28         6.57 o                         
  -6   7   7          0.13          9.54         6.01 o                         
  -5   7   7          1.07          5.24         5.23 o                         
  -4   7   7         35.02         23.90        10.19 o                         
  -3   7   7          5.05          6.29         7.79 o                         
  -2   7   7         19.00         14.28        10.30 o                         
  -1   7   7         55.34         46.83        11.05 o                         
   0   7   7        507.25        558.64        45.85 o                         
   1   7   7          2.37          3.41         7.84 o                         
   2   7   7         26.85         28.47        11.92 o                         
   3   7   7         58.89         57.79        13.87 o                         
   4   7   7          0.23         -1.88         3.76 o                         
   5   7   7          7.40          6.27         4.27 o                         
   6   7   7          8.89         12.08         6.02 o                         
   7   7   7         11.58         15.04         7.35 o                         
   8   7   7         10.05          4.13         5.20 o                         
   9   7   7          0.29          3.17         3.94 o                         
 -10   8   7          0.16         -1.42         2.94 o                         
  -9   8   7          2.70          1.32         4.84 o                         
  -8   8   7          0.00          1.50         4.69 o                         
  -7   8   7          5.23         -0.20         3.67 o                         
  -6   8   7          3.86          9.78         4.59 o                         
  -5   8   7         26.27         28.16         8.30 o                         
  -4   8   7         27.67         27.01         5.82 o                         
  -3   8   7          0.37         -2.27         4.53 o                         
  -2   8   7          0.03          2.66         8.58 o                         
  -1   8   7         44.50         43.94        16.90 o                         
   0   8   7         39.83         56.06        14.53 o                         
   1   8   7        481.81        498.11        74.55 o                         
   2   8   7          4.24         10.50         6.01 o                         
   3   8   7         62.58         64.18         9.75 o                         
   4   8   7          2.94          1.05         3.83 o                         
   5   8   7          0.62          0.34         3.90 o                         
   6   8   7          0.01         -1.20         5.15 o                         
   7   8   7          3.43         11.23         6.14 o                         
   8   8   7          1.29         -2.74         5.49 o                         
   9   8   7          1.83          2.76         2.99 o                         
  -9   9   7          0.24         -2.92         5.83 o                         
  -8   9   7         11.89         10.94         6.91 o                         
  -7   9   7         30.98         25.52         9.30 o                         
  -6   9   7          1.06          6.87         5.89 o                         
  -5   9   7         32.58         35.45        11.80 o                         
  -4   9   7         64.94         68.08        12.85 o                         
  -3   9   7         60.23         54.30        13.09 o                         
  -2   9   7        236.07        316.16        29.36 o                         
  -1   9   7        628.58        854.58        52.74 o                         
   0   9   7        351.88        399.54        36.57 o                         
   1   9   7          1.88          7.12         8.00 o                         
   2   9   7         63.64         71.91        11.28 o                         
   3   9   7          5.75          9.42         5.54 o                         
   4   9   7          1.01          8.26         3.66 o                         
   5   9   7          5.78          9.15         4.88 o                         
   6   9   7          4.25         15.42         7.70 o                         
   7   9   7          0.41         -2.33         4.66 o                         
   8   9   7          0.70          0.12         4.28 o                         
  -8  10   7          0.23          5.87         6.72 o                         
  -7  10   7         17.16         18.51         6.83 o                         
  -6  10   7          3.81          5.60         4.92 o                         
  -5  10   7          3.03          8.36         4.44 o                         
  -4  10   7          0.03         -2.38         4.77 o                         
  -3  10   7          0.48          2.97         6.13 o                         
  -2  10   7          1.11          7.30         6.32 o                         
  -1  10   7         36.87         31.28         9.77 o                         
   0  10   7        243.00        265.03        33.12 o                         
   1  10   7         19.21         17.39         8.95 o                         
   2  10   7          8.54          3.23         5.57 o                         
   3  10   7         93.60         93.88        15.61 o                         
   4  10   7          4.08          1.93         5.84 o                         
   5  10   7          0.07         -2.03         4.05 o                         
   6  10   7          6.48          2.88         4.18 o                         
   7  10   7          0.59          3.49         4.37 o                         
  -7  11   7          5.40          2.45         4.67 o                         
  -6  11   7          9.66          5.90         4.12 o                         
  -5  11   7          2.34         -0.66         4.19 o                         
  -4  11   7         17.61         34.41         8.16 o                         
  -3  11   7          9.59         -2.07         5.93 o                         
  -2  11   7         12.07         14.87         6.26 o                         
  -1  11   7         61.58         78.94        17.84 o                         
   0  11   7          1.25          9.46         6.63 o                         
   1  11   7         33.20         23.88         9.95 o                         
   2  11   7          3.50          3.66         3.56 o                         
   3  11   7          0.27          1.40         3.84 o                         
   4  11   7         18.03          8.80         5.31 o                         
   5  11   7          8.78          2.78         2.46 o                         
   6  11   7          0.77         -0.87         2.78 o                         
  -6  12   7          0.72         -2.19         4.38 o                         
  -5  12   7          1.23          8.44         5.56 o                         
  -4  12   7          4.10          7.45         3.94 o                         
  -3  12   7          0.04          7.81         8.14 o                         
  -2  12   7         14.49         18.06         7.51 o                         
  -1  12   7          1.05          7.41         4.76 o                         
   0  12   7          0.72          8.21         6.81 o                         
   1  12   7         16.34         27.80        10.48 o                         
   2  12   7          0.54         -0.20         4.39 o                         
   3  12   7         24.44         22.64         7.72 o                         
   4  12   7          1.09          5.11         4.24 o                         
   5  12   7          3.22          3.09         3.38 o                         
  -5  13   7          0.40          0.10         4.24 o                         
  -4  13   7          1.09          0.88         3.71 o                         
  -3  13   7          0.88         -1.15         3.58 o                         
  -2  13   7          8.52          3.16         4.68 o                         
  -1  13   7          3.31          0.51         3.55 o                         
   0  13   7          1.09          2.90         4.93 o                         
   1  13   7          1.50         -2.14         4.28 o                         
   2  13   7          2.19         -1.91         3.82 o                         
   3  13   7          0.07         -2.96         5.91 o                         
   4  13   7          7.99          7.05         6.46 o                         
  -2  14   7          4.42          2.11         5.16 o                         
  -1  14   7          2.81          7.33         3.67 o                         
   0  14   7          0.38          0.20         3.57 o                         
   1  14   7          6.65          3.53         4.80 o                         
 -10   0   8         56.60         86.64        16.16 o                         
  -8   0   8         38.89         35.37        12.00 o                         
  -6   0   8         99.59        135.94        31.21 o                         
  -4   0   8         20.33          7.24         5.44 o                         
  -2   0   8        389.50        368.82        41.29 o                         
   0   0   8         94.77         77.11        19.03 o                         
   2   0   8        522.02        532.36        39.05 o                         
   4   0   8       2521.62       2678.17       119.97 o                         
   6   0   8       1780.77       1798.52        64.65 o                         
   8   0   8         25.60         32.21         9.16 o                         
  10   0   8          0.71         12.13         8.24 o                         
 -11   1   8          1.59         -2.18         5.07 o                         
 -10   1   8         65.64         48.48        10.26 o                         
  -9   1   8         78.60         84.31        13.93 o                         
  -8   1   8          0.06         -0.31         5.91 o                         
  -7   1   8         55.61         59.78        11.09 o                         
  -6   1   8         31.71         17.86         7.46 o                         
  -5   1   8         91.10         98.24        18.41 o                         
  -4   1   8         45.08         38.63         9.83 o                         
  -3   1   8        288.41        224.12        20.85 o                         
  -2   1   8         57.19         51.25         9.27 o                         
  -1   1   8       1343.43       1264.09        62.38 o                         
   0   1   8        377.46        349.21        28.91 o                         
   1   1   8          8.32          8.31         5.12 o                         
   2   1   8        420.14        428.70        27.98 o                         
   3   1   8        148.46        170.70        16.28 o                         
   4   1   8         30.99         11.48         7.39 o                         
   5   1   8        101.44         98.84        19.57 o                         
   6   1   8         13.14         15.46         9.02 o                         
   7   1   8       1043.75       1196.00        31.71 o                         
   8   1   8         21.55         14.99         9.00 o                         
   9   1   8          8.92         39.78        10.18 o                         
  10   1   8          2.56         10.92         6.15 o                         
 -11   2   8          1.65          2.56         4.53 o                         
 -10   2   8         54.28         70.81        12.74 o                         
  -9   2   8         16.29         17.67         7.50 o                         
  -8   2   8         88.37         98.96        14.33 o                         
  -7   2   8          2.63          4.34         3.50 o                         
  -6   2   8          4.38          2.81         7.39 o                         
  -5   2   8          1.03         -2.27         4.53 o                         
  -4   2   8        432.81        473.40        42.44 o                         
  -3   2   8        200.05        220.39        23.58 o                         
  -2   2   8       1778.11       1967.35        66.55 o                         
  -1   2   8        149.20        131.27        18.05 o                         
   0   2   8       1022.08       1040.37        58.33 o                         
   1   2   8       2756.83       2677.57        80.67 o                         
   2   2   8        471.69        518.56        31.68 o                         
   3   2   8          0.71         -0.02         6.79 o                         
   4   2   8          1.66          3.19         7.72 o                         
   5   2   8         73.38         75.69        17.06 o                         
   6   2   8         25.78         20.21         9.02 o                         
   7   2   8          1.76         10.63         5.09 o                         
   8   2   8         51.86         62.96         9.00 o                         
   9   2   8          0.11         16.75         5.76 o                         
  10   2   8          9.44         25.18         9.41 o                         
 -11   3   8          4.92         13.68         6.02 o                         
 -10   3   8          0.05          0.98         5.69 o                         
  -9   3   8         27.57         21.90         4.81 o                         
  -8   3   8        101.53         93.88        15.13 o                         
  -7   3   8          7.36          6.29         3.49 o                         
  -6   3   8          1.64         11.30         7.68 o                         
  -5   3   8         70.31         66.11        15.08 o                         
  -4   3   8         10.46          7.80         6.85 o                         
  -3   3   8         35.12         41.49        10.25 o                         
  -2   3   8       1034.38       1085.15        51.07 o                         
  -1   3   8          0.54         -2.45         4.91 o                         
   0   3   8         26.57         22.18         9.21 o                         
   1   3   8         43.81         22.25         7.93 o                         
   2   3   8         99.74         79.43        13.86 o                         
   3   3   8        203.20        201.16        22.49 o                         
   4   3   8         40.94         29.99         9.49 o                         
   5   3   8         13.31          6.65         5.37 o                         
   6   3   8        339.54        355.16        21.39 o                         
   7   3   8         58.27         57.47         7.95 o                         
   8   3   8          5.30         14.08         6.17 o                         
   9   3   8          8.53         22.62         7.03 o                         
  10   3   8          2.84          3.60         6.67 o                         
 -11   4   8         14.32         13.32         4.52 o                         
 -10   4   8         16.82         23.52         6.77 o                         
  -9   4   8         51.23         42.10        18.24 o                         
  -8   4   8          9.03          2.89         3.86 o                         
  -7   4   8         16.78         17.53         6.11 o                         
  -6   4   8         34.60         17.09         9.25 o                         
  -5   4   8          4.73          3.27         6.00 o                         
  -4   4   8         10.09         19.15         7.29 o                         
  -3   4   8         62.63         58.03        11.34 o                         
  -2   4   8         16.40         10.94         5.73 o                         
  -1   4   8         36.70         48.42         9.94 o                         
   0   4   8        204.19        230.17        21.15 o                         
   1   4   8          1.60          1.58         2.67 o                         
   2   4   8        166.91        139.90        19.82 o                         
   3   4   8          0.39         -0.12         8.34 o                         
   4   4   8        205.20        210.00        24.92 o                         
   5   4   8         11.83         -4.47        13.15 o                         
   6   4   8        103.34         78.34         9.80 o                         
   7   4   8         60.61         50.04         6.34 o                         
   8   4   8         33.89         36.45         5.26 o                         
   9   4   8          2.08         10.35         5.83 o                         
  10   4   8          1.92          4.42         5.06 o                         
 -11   5   8          3.66          6.08         2.82 o                         
 -10   5   8         32.57         36.63        11.11 o                         
  -9   5   8          5.61         -2.89         9.18 o                         
  -8   5   8         28.16         13.35         7.74 o                         
  -7   5   8         85.57         81.11        14.48 o                         
  -6   5   8         18.50          9.93         4.99 o                         
  -5   5   8          4.35         -4.43         9.38 o                         
  -4   5   8          0.44          1.12         6.86 o                         
  -3   5   8         48.65         52.55        10.93 o                         
  -2   5   8         56.68         58.75        10.93 o                         
  -1   5   8        295.68        292.65        27.36 o                         
   0   5   8         66.96         69.96        14.14 o                         
   1   5   8         82.97         75.61        18.96 o                         
   2   5   8          1.35         -3.57         7.14 o                         
   3   5   8         99.54         73.66        16.83 o                         
   4   5   8          0.96         -2.14         4.28 o                         
   5   5   8          3.62         -0.37         5.25 o                         
   6   5   8          2.13          0.13         5.03 o                         
   7   5   8         12.01          9.10         5.32 o                         
   8   5   8          1.85          3.30         7.04 o                         
   9   5   8          0.30          2.15         5.90 o                         
  10   5   8          7.55         13.03         5.39 o                         
 -10   6   8          4.50          1.31         5.10 o                         
  -9   6   8          7.92         -0.03         5.99 o                         
  -8   6   8         20.48         21.42         8.06 o                         
  -7   6   8          1.11          4.35         4.98 o                         
  -6   6   8         58.45         35.59         8.44 o                         
  -5   6   8          2.60          2.08         4.52 o                         
  -4   6   8         77.25         86.82        17.88 o                         
  -3   6   8         16.29         24.71         7.25 o                         
  -2   6   8        274.64        325.88        30.57 o                         
  -1   6   8         43.18         68.32        16.53 o                         
   0   6   8        151.74        150.10        21.31 o                         
   1   6   8         38.72         52.64        15.92 o                         
   2   6   8          1.40         -4.66         9.32 o                         
   3   6   8         24.86          8.18         7.46 o                         
   4   6   8         40.52         59.66        10.47 o                         
   5   6   8          9.68          9.26         4.61 o                         
   6   6   8         52.48         34.23         7.36 o                         
   7   6   8          4.17         -1.76         4.78 o                         
   8   6   8         13.91         10.59         8.27 o                         
   9   6   8          9.62          1.82         4.72 o                         
 -10   7   8          0.01         -2.18         4.36 o                         
  -9   7   8          1.91          3.85         4.46 o                         
  -8   7   8          8.12          6.07         3.17 o                         
  -7   7   8          2.47          3.62         4.46 o                         
  -6   7   8          0.33          3.58         5.49 o                         
  -5   7   8          0.42          5.73         3.99 o                         
  -4   7   8         15.42         22.73         5.30 o                         
  -3   7   8        145.31        187.43        28.09 o                         
  -2   7   8         79.27        111.98        23.91 o                         
  -1   7   8        844.86        894.39        59.83 o                         
   0   7   8          2.86         -2.94         5.87 o                         
   1   7   8         39.70         33.95        12.76 o                         
   2   7   8          1.40          5.38         4.56 o                         
   3   7   8         10.04          7.73         3.97 o                         
   4   7   8          2.18          7.91         3.88 o                         
   5   7   8         14.22          7.97         5.85 o                         
   6   7   8          1.08         -3.57         7.14 o                         
   7   7   8         18.64         16.22         8.70 o                         
   8   7   8          0.20          2.97         3.49 o                         
   9   7   8          2.85         10.54         4.30 o                         
  -9   8   8          0.72         -2.00         6.85 o                         
  -8   8   8          1.85         -1.18         9.51 o                         
  -7   8   8          9.02          4.64         5.02 o                         
  -6   8   8          9.27          7.17         7.27 o                         
  -5   8   8         12.34          1.07         3.72 o                         
  -4   8   8          6.88          3.85         2.42 o                         
  -3   8   8         31.91         26.74         7.37 o                         
  -2   8   8        894.79       1081.85        47.06 o                         
  -1   8   8        180.05        180.93        20.46 o                         
   0   8   8         33.87         22.42         5.79 o                         
   1   8   8         28.27         28.18         7.08 o                         
   2   8   8         70.33         68.38        11.00 o                         
   3   8   8          0.42          2.52         2.83 o                         
   4   8   8          2.41          7.03         5.34 o                         
   5   8   8         27.42         19.89         7.59 o                         
   6   8   8         10.09          5.24         4.70 o                         
   7   8   8          4.66          5.17         5.81 o                         
   8   8   8          5.27          1.70         3.58 o                         
  -9   9   8          2.56          7.00         5.62 o                         
  -8   9   8          0.07         -1.60         5.72 o                         
  -7   9   8         12.53         16.14         7.27 o                         
  -6   9   8          6.14         18.21         8.41 o                         
  -5   9   8         19.18         18.09         7.28 o                         
  -4   9   8          8.22          7.81         6.40 o                         
  -3   9   8         21.35         16.80         6.71 o                         
  -2   9   8        116.87        147.78        22.50 o                         
  -1   9   8        476.94        621.18        38.23 o                         
   0   9   8        142.96        161.78        20.26 o                         
   1   9   8         22.07         27.57         8.79 o                         
   2   9   8         20.97         13.74         5.03 o                         
   3   9   8         46.85         33.11         7.80 o                         
   4   9   8          5.28          2.20         3.80 o                         
   5   9   8          7.47          7.17         5.23 o                         
   6   9   8         40.38         33.57         8.35 o                         
   7   9   8          7.85          0.40         4.57 o                         
   8   9   8          3.53          2.32         3.08 o                         
  -8  10   8          1.18          1.69         5.92 o                         
  -7  10   8          9.90         20.65        10.22 o                         
  -6  10   8          2.95          7.97         3.55 o                         
  -5  10   8          4.17          5.19         3.70 o                         
  -4  10   8         24.02         37.55        11.46 o                         
  -3  10   8         58.96         64.66        14.68 o                         
  -2  10   8          8.08         -1.55         9.36 o                         
  -1  10   8         24.33          7.84        10.27 o                         
   0  10   8          0.80          1.86         5.98 o                         
   1  10   8          4.93         -2.44         4.87 o                         
   2  10   8         24.17         11.20         9.43 o                         
   3  10   8          2.93          3.11         3.66 o                         
   4  10   8          2.01         -1.85         4.33 o                         
   5  10   8         11.02          7.14         3.46 o                         
   6  10   8         18.60         21.97         8.06 o                         
   7  10   8          1.47         -1.27         2.54 o                         
  -7  11   8          0.03          0.36         5.09 o                         
  -6  11   8          3.95         -1.15         2.85 o                         
  -5  11   8          0.36          1.82         5.13 o                         
  -4  11   8          4.02          6.63         5.21 o                         
  -3  11   8          0.21         -0.65         6.42 o                         
  -2  11   8         18.09         35.32        11.75 o                         
  -1  11   8          5.16          9.58         5.45 o                         
   0  11   8         26.03         21.33         9.32 o                         
   1  11   8         10.30          9.21         7.42 o                         
   2  11   8          1.45          2.00         2.93 o                         
   3  11   8          0.02          1.85         3.92 o                         
   4  11   8          5.47          1.68         5.86 o                         
   5  11   8          3.57         12.31         4.24 o                         
   6  11   8          0.38         -2.03         4.07 o                         
  -6  12   8          0.11         -1.61         3.23 o                         
  -5  12   8          7.54          5.25         2.61 o                         
  -4  12   8          0.45         -1.61         3.22 o                         
  -3  12   8          0.01         17.73         6.93 o                         
  -2  12   8          0.04          2.58         5.01 o                         
  -1  12   8         20.65         22.78         7.55 o                         
   0  12   8         20.28          7.71         7.21 o                         
   1  12   8          7.97          4.39         3.94 o                         
   2  12   8         10.72          7.64         6.67 o                         
   3  12   8          0.45         -1.60         3.20 o                         
   4  12   8          0.44         -1.64         3.27 o                         
   5  12   8          1.28          3.50         3.09 o                         
  -4  13   8          0.21         -0.19         4.06 o                         
  -3  13   8          1.07         -3.03         6.07 o                         
  -2  13   8          2.70          2.78         5.04 o                         
  -1  13   8          0.05          3.00         4.49 o                         
   0  13   8          0.03         -0.86         3.17 o                         
   1  13   8          7.74          2.21         3.83 o                         
   2  13   8          0.11          1.46         3.61 o                         
   3  13   8          0.00         -1.67         3.34 o                         
 -11   0   9          2.59         -3.26         6.51 o                         
  -9   0   9          0.38         -0.84         8.50 o                         
  -7   0   9          2.99          2.15         8.18 o                         
  -5   0   9         14.50         18.20        11.97 o                         
  -1   0   9        211.61        185.56        30.80 o                         
   1   0   9       1374.85       1506.23       105.00 o                         
   3   0   9       2862.44       3167.80       155.21 o                         
   5   0   9       1212.00       1521.37        96.93 o                         
   7   0   9        454.41        508.65        32.06 o                         
   9   0   9          0.74         24.73        17.71 o                         
 -11   1   9         19.89         10.83         4.23 o                         
 -10   1   9          0.19         -1.61         4.49 o                         
  -9   1   9          0.72          2.82         3.00 o                         
  -8   1   9         48.27         48.91        10.79 o                         
  -7   1   9          2.08          0.91         4.28 o                         
  -6   1   9         50.95         63.11        13.92 o                         
  -5   1   9        127.29        110.58        20.33 o                         
  -4   1   9       1022.49       1204.24        71.06 o                         
  -3   1   9         45.12         54.79        18.05 o                         
  -2   1   9        611.87        677.56        42.97 o                         
  -1   1   9         72.75         65.83        13.23 o                         
   0   1   9          3.14          2.56         6.34 o                         
   1   1   9          1.69         -0.23         6.98 o                         
   2   1   9        213.79        253.90        20.55 o                         
   3   1   9         60.45         65.10        16.60 o                         
   4   1   9        447.36        546.04        39.43 o                         
   5   1   9         25.78         47.62        14.91 o                         
   6   1   9        306.87        322.32        17.93 o                         
   7   1   9          0.66          4.18        10.62 o                         
   8   1   9          4.62          7.92         7.06 o                         
   9   1   9         33.72         55.99        12.38 o                         
  10   1   9         28.59         68.53        13.98 o                         
 -11   2   9          0.24         -1.66         4.93 o                         
 -10   2   9          2.70          3.27         2.84 o                         
  -9   2   9         18.29         14.18         4.71 o                         
  -8   2   9         77.55         76.90        14.74 o                         
  -7   2   9          5.96          5.70         4.33 o                         
  -6   2   9          4.02         -0.96         7.44 o                         
  -5   2   9        123.83        131.27        18.40 o                         
  -4   2   9          0.13         -1.20         8.61 o                         
  -3   2   9        309.49        405.71        33.32 o                         
  -2   2   9          0.10          5.77         5.01 o                         
  -1   2   9        464.09        517.09        37.61 o                         
   0   2   9        697.55        668.63        50.06 o                         
   1   2   9         20.79         19.19         8.16 o                         
   2   2   9        191.41        168.11        18.73 o                         
   3   2   9        196.09        195.34        23.79 o                         
   4   2   9          7.29          3.73         8.31 o                         
   5   2   9        151.32        165.97        20.66 o                         
   6   2   9        233.53        220.78        17.42 o                         
   7   2   9         45.31         40.59         8.33 o                         
   8   2   9         62.26         84.92        12.25 o                         
   9   2   9          9.01         10.78         6.30 o                         
  10   2   9          2.58         19.22         7.04 o                         
 -11   3   9          7.91          7.23         4.45 o                         
 -10   3   9        102.52        109.83        17.10 o                         
  -9   3   9          0.64         -3.68         7.36 o                         
  -8   3   9         24.10         11.54         6.89 o                         
  -7   3   9          0.08          2.34         5.27 o                         
  -6   3   9         28.51         24.33         7.10 o                         
  -5   3   9          3.32          3.92         7.62 o                         
  -4   3   9         91.70        119.53        22.17 o                         
  -3   3   9          2.48          5.08         5.07 o                         
  -2   3   9          3.00          4.01         4.15 o                         
  -1   3   9        159.43        166.84        30.71 o                         
   0   3   9         14.49          6.14         6.42 o                         
   1   3   9          3.09         -2.49         4.97 o                         
   2   3   9          3.94         -1.74         4.76 o                         
   3   3   9          0.21         -1.45         4.05 o                         
   4   3   9        104.42        113.14        25.99 o                         
   5   3   9          4.72          5.07         5.00 o                         
   6   3   9          0.11         -3.30         6.60 o                         
   7   3   9         27.57         27.82         7.83 o                         
   8   3   9          1.20          8.54         6.74 o                         
   9   3   9          1.69         12.19         6.02 o                         
  10   3   9          0.88         14.13         8.06 o                         
 -11   4   9          3.11          2.73         3.15 o                         
 -10   4   9          0.16          2.60         3.15 o                         
  -9   4   9         16.01         10.48         6.60 o                         
  -8   4   9         95.45         74.97        13.44 o                         
  -7   4   9         29.89         27.57         6.96 o                         
  -6   4   9         14.80         14.40         3.19 o                         
  -5   4   9          0.21         10.73         9.43 o                         
  -4   4   9         71.46         93.41        16.01 o                         
  -3   4   9        160.98        188.88        21.22 o                         
  -2   4   9         37.48         48.10         9.74 o                         
  -1   4   9        103.59         98.18        17.98 o                         
   0   4   9         61.74         69.57        14.01 o                         
   1   4   9          2.79          1.69         7.11 o                         
   2   4   9        468.78        469.53        37.93 o                         
   3   4   9         21.38          8.69         8.50 o                         
   4   4   9          1.72          0.60         9.35 o                         
   5   4   9          0.89          1.27         6.51 o                         
   6   4   9          0.21         -4.07         8.14 o                         
   7   4   9          1.37          0.73         4.29 o                         
   8   4   9          7.00         10.34         4.69 o                         
   9   4   9          5.45         13.80         6.91 o                         
 -10   5   9          0.57         -0.99         4.11 o                         
  -9   5   9         21.59         12.48        12.83 o                         
  -8   5   9         16.48          3.58         5.02 o                         
  -7   5   9         25.58         15.58         6.94 o                         
  -6   5   9          7.06          2.77         6.68 o                         
  -5   5   9          0.07          0.85         2.94 o                         
  -4   5   9         63.27         54.17        14.92 o                         
  -3   5   9         13.34         13.37         4.64 o                         
  -2   5   9         99.23        111.59        16.39 o                         
  -1   5   9         64.66         69.85        12.64 o                         
   0   5   9         19.62         26.95         8.87 o                         
   1   5   9         51.04         70.43        14.91 o                         
   2   5   9         33.34         28.21         7.43 o                         
   3   5   9          9.56          0.90         5.82 o                         
   4   5   9         66.87         67.42        10.64 o                         
   5   5   9          3.88          5.14         5.57 o                         
   6   5   9         35.82         27.76         5.94 o                         
   7   5   9          8.23          1.73         5.30 o                         
   8   5   9          5.33          9.51         4.22 o                         
   9   5   9          4.67         -0.63         5.10 o                         
 -10   6   9          0.02          0.63         2.73 o                         
  -9   6   9         32.69         22.31        11.06 o                         
  -8   6   9          1.15         -4.01         8.02 o                         
  -7   6   9          3.17          4.51         6.25 o                         
  -6   6   9          1.65          0.02         4.99 o                         
  -5   6   9         35.55         30.87         5.08 o                         
  -4   6   9         17.48         21.29         7.76 o                         
  -3   6   9         59.64         73.84        15.48 o                         
  -2   6   9         17.30         14.54         5.81 o                         
  -1   6   9         61.49         61.39        11.74 o                         
   0   6   9        127.88        167.80        25.12 o                         
   1   6   9          0.56          2.69         6.59 o                         
   2   6   9          8.25          6.74         5.82 o                         
   3   6   9        147.25        172.93        17.97 o                         
   4   6   9          3.36          6.54         3.86 o                         
   5   6   9        179.49        158.92        25.30 o                         
   6   6   9          1.30         -3.34         6.69 o                         
   7   6   9         14.84          8.82         5.28 o                         
   8   6   9         11.59          9.92         6.07 o                         
   9   6   9          0.10          7.03         3.72 o                         
  -9   7   9          2.10          5.78         5.02 o                         
  -8   7   9          3.82          1.88         5.69 o                         
  -7   7   9         36.76         29.53        11.27 o                         
  -6   7   9         21.20         16.20         6.01 o                         
  -5   7   9         29.37         20.86         5.96 o                         
  -4   7   9         32.34         39.77         8.05 o                         
  -3   7   9         42.75         49.29         8.40 o                         
  -2   7   9         17.22         18.74         4.92 o                         
  -1   7   9        197.87        220.03        27.17 o                         
   0   7   9         12.16          5.47         6.72 o                         
   1   7   9         41.76         40.44         8.37 o                         
   2   7   9        147.15        162.77        17.40 o                         
   3   7   9          6.31          7.19         3.75 o                         
   4   7   9        287.09        353.40        33.17 o                         
   5   7   9         15.12          8.84         6.18 o                         
   6   7   9         97.70         92.86        18.53 o                         
   7   7   9          3.79          0.96         5.04 o                         
   8   7   9          0.08          9.26         4.91 o                         
  -9   8   9          0.06         -1.63         3.26 o                         
  -8   8   9          4.21         -0.47         3.06 o                         
  -7   8   9         22.46         20.63         7.14 o                         
  -6   8   9          1.56          3.23         4.55 o                         
  -5   8   9        156.45        178.01        20.16 o                         
  -4   8   9         12.15         14.57         6.00 o                         
  -3   8   9        360.68        420.58        26.93 o                         
  -2   8   9         12.61         10.09         5.57 o                         
  -1   8   9         17.04         17.11         5.57 o                         
   0   8   9        106.02        115.63        14.20 o                         
   1   8   9         18.18         28.29         5.70 o                         
   2   8   9         11.14          9.46         3.77 o                         
   3   8   9          1.21         -1.53         3.05 o                         
   4   8   9          1.67          4.38         4.80 o                         
   5   8   9        169.61        213.26        23.52 o                         
   6   8   9          2.16         -1.78         3.56 o                         
   7   8   9          6.98          0.38         2.68 o                         
   8   8   9          0.04          7.71         3.25 o                         
  -8   9   9          1.69          2.75         5.17 o                         
  -7   9   9         13.11         24.73        10.19 o                         
  -6   9   9          0.07          2.87         5.64 o                         
  -5   9   9          0.69          0.50         3.27 o                         
  -4   9   9          0.15          1.58         5.77 o                         
  -3   9   9         11.35          4.44         4.44 o                         
  -2   9   9        129.43        165.40        22.55 o                         
  -1   9   9          1.86         -3.72        10.12 o                         
   0   9   9          2.07          3.61         4.45 o                         
   1   9   9          0.96         10.22         5.68 o                         
   2   9   9         34.38         46.74        11.87 o                         
   3   9   9          4.54          2.11         5.01 o                         
   4   9   9          9.31          8.63         6.00 o                         
   5   9   9          0.87         -0.74         3.49 o                         
   6   9   9          2.08          1.22         4.61 o                         
   7   9   9          3.35          2.89         3.49 o                         
  -7  10   9          0.36         -0.71         4.75 o                         
  -6  10   9         11.15          6.81         3.44 o                         
  -5  10   9          1.99          2.83         3.63 o                         
  -4  10   9         10.01          9.72         7.06 o                         
  -3  10   9          5.95         10.67         7.01 o                         
  -2  10   9         58.18         77.92        14.83 o                         
  -1  10   9         46.31         42.56        12.41 o                         
   0  10   9         19.75         16.02         5.28 o                         
   1  10   9          2.85          4.02         5.35 o                         
   2  10   9          0.86         -2.64         5.28 o                         
   3  10   9          1.47         -2.76         6.36 o                         
   4  10   9         20.62         24.30         7.95 o                         
   5  10   9          9.42          4.92         5.37 o                         
   6  10   9          0.63         -2.33         5.81 o                         
  -6  11   9          3.73         -1.49         4.51 o                         
  -5  11   9          8.85          4.15         3.26 o                         
  -4  11   9          0.33          2.99         4.56 o                         
  -3  11   9          0.01         -2.13         4.26 o                         
  -2  11   9          0.12         -0.42         4.84 o                         
  -1  11   9         16.15         18.47         8.93 o                         
   0  11   9          6.26          4.94         4.50 o                         
   1  11   9          0.44         -0.88         2.77 o                         
   2  11   9          8.45          7.77         4.69 o                         
   3  11   9          0.34          0.03         5.63 o                         
   4  11   9         10.05         15.66         7.36 o                         
   5  11   9          0.01         -1.91         3.82 o                         
  -5  12   9          0.36         -0.30         3.25 o                         
  -4  12   9          2.60          9.41         7.09 o                         
  -3  12   9          8.55         25.12         8.64 o                         
  -2  12   9         16.50         33.55         7.75 o                         
  -1  12   9         16.87         31.08         8.30 o                         
   0  12   9          5.69          8.21         4.11 o                         
   1  12   9          1.42          1.33         3.14 o                         
   2  12   9          1.85          8.30         3.64 o                         
   3  12   9          0.46          1.18         2.34 o                         
   4  12   9          8.50          5.76         3.44 o                         
  -3  13   9          0.00         -1.93         3.86 o                         
  -2  13   9          1.64          1.34         3.31 o                         
  -1  13   9          0.92         -1.61         3.22 o                         
   0  13   9          2.44         -0.54         3.19 o                         
   1  13   9          2.24          1.47         4.59 o                         
 -10   0  10         26.30         29.90        11.22 o                         
  -8   0  10          0.01         -0.71         6.54 o                         
  -6   0  10         21.70          9.44         5.93 o                         
  -4   0  10          7.86         20.41        14.30 o                         
  -2   0  10        133.35        151.12        29.49 o                         
   0   0  10          0.70          1.57         6.33 o                         
   2   0  10       1026.79       1036.41        76.96 o                         
   4   0  10        436.49        572.24        87.06 o                         
   6   0  10        175.03        169.35        18.27 o                         
   8   0  10          6.16          2.86        16.16 o                         
 -11   1  10         10.59          2.96         4.10 o                         
 -10   1  10          8.72          6.75         3.99 o                         
  -9   1  10          5.03          4.56         5.67 o                         
  -8   1  10         21.20         14.70         5.25 o                         
  -7   1  10          7.77          8.85         4.90 o                         
  -6   1  10         17.53         17.62         5.58 o                         
  -5   1  10         23.45         12.95         7.08 o                         
  -4   1  10          0.21          5.33        13.95 o                         
  -3   1  10          0.27          1.91        10.48 o                         
  -2   1  10          4.26          1.59         5.26 o                         
  -1   1  10         98.38        101.05        17.15 o                         
   0   1  10        287.00        291.56        34.17 o                         
   1   1  10       1469.36       1581.86        79.26 o                         
   2   1  10        649.77        754.17        41.05 o                         
   3   1  10        117.51        142.45        24.27 o                         
   4   1  10        559.03        627.60        65.50 o                         
   5   1  10         24.71         22.22         4.93 o                         
   6   1  10         42.03         45.44         8.49 o                         
   7   1  10        172.61        180.01        16.32 o                         
   8   1  10          6.42         23.95         9.52 o                         
   9   1  10         17.09         60.92        14.13 o                         
 -11   2  10         15.07         14.83         4.31 o                         
 -10   2  10         10.56         11.80         6.47 o                         
  -9   2  10          0.05         -1.72         4.22 o                         
  -8   2  10         23.96         19.33         5.66 o                         
  -7   2  10          9.02         15.50         5.27 o                         
  -6   2  10          6.99          4.44         3.53 o                         
  -5   2  10          1.88          4.91         9.45 o                         
  -4   2  10         20.99         19.61        16.23 o                         
  -3   2  10        192.89        233.29        38.56 o                         
  -2   2  10        130.45        133.73        24.19 o                         
  -1   2  10        160.11        170.63        25.87 o                         
   0   2  10        299.24        311.88        35.80 o                         
   1   2  10          4.12         -2.05         4.11 o                         
   2   2  10        311.42        336.93        32.54 o                         
   3   2  10        253.21        343.21        47.40 o                         
   4   2  10        164.29        190.87        28.39 o                         
   5   2  10         29.29         25.30         6.61 o                         
   6   2  10          2.83          3.53         6.23 o                         
   7   2  10         98.00        128.12        15.74 o                         
   8   2  10          0.10          9.59         5.20 o                         
   9   2  10          7.44         26.99        13.61 o                         
 -10   3  10          0.38         -1.24         4.89 o                         
  -9   3  10          0.37          3.20         3.66 o                         
  -8   3  10         32.22         35.48        10.35 o                         
  -7   3  10          5.27          3.38         3.83 o                         
  -6   3  10          8.29          6.53         3.39 o                         
  -5   3  10         76.15         83.11        11.01 o                         
  -4   3  10        194.78        277.62        34.60 o                         
  -3   3  10          5.05          2.41         6.73 o                         
  -2   3  10         18.48         25.62         8.37 o                         
  -1   3  10         70.58         68.58        19.76 o                         
   0   3  10         14.79         12.21         8.41 o                         
   1   3  10        356.94        376.73        34.40 o                         
   2   3  10        224.01        261.55        28.62 o                         
   3   3  10         64.66         43.52        12.79 o                         
   4   3  10         30.61         30.39         9.32 o                         
   5   3  10        234.32        238.85        23.34 o                         
   6   3  10         48.80         35.03         9.04 o                         
   7   3  10          1.73          6.81         5.41 o                         
   8   3  10          0.06          8.57         7.13 o                         
   9   3  10         18.83         52.40        20.34 o                         
 -10   4  10          8.11          3.95         4.25 o                         
  -9   4  10          0.62          3.26         5.75 o                         
  -8   4  10         80.12         79.29        14.02 o                         
  -7   4  10          0.01          0.58         2.88 o                         
  -6   4  10          0.15         -1.99         3.97 o                         
  -5   4  10         11.06          7.38         3.44 o                         
  -4   4  10        186.18        225.10        26.85 o                         
  -3   4  10          6.06          3.92         6.20 o                         
  -2   4  10          1.71          1.96         5.30 o                         
  -1   4  10        220.43        225.17        27.28 o                         
   0   4  10        418.72        451.33        38.55 o                         
   1   4  10          2.39          9.30         7.51 o                         
   2   4  10         21.95         21.13         7.35 o                         
   3   4  10         11.32         -1.88         5.68 o                         
   4   4  10         15.94         15.88         5.03 o                         
   5   4  10          8.36          8.18         5.61 o                         
   6   4  10         25.05         20.66         5.14 o                         
   7   4  10         18.38         17.14         4.70 o                         
   8   4  10         37.12         46.19        11.59 o                         
   9   4  10          2.63          8.10         6.36 o                         
 -10   5  10         10.95          7.72         2.86 o                         
  -9   5  10         15.48          3.15         7.94 o                         
  -8   5  10          5.33          2.75         5.43 o                         
  -7   5  10         12.39         10.29         4.48 o                         
  -6   5  10          2.47         -1.01         3.97 o                         
  -5   5  10         14.75          8.69         6.42 o                         
  -4   5  10         31.33         26.94         4.53 o                         
  -3   5  10          0.29          2.71         4.11 o                         
  -2   5  10          5.64         -3.92         7.84 o                         
  -1   5  10          2.04          8.34         6.86 o                         
   0   5  10         17.28         21.42         8.72 o                         
   1   5  10        126.97        155.99        23.46 o                         
   2   5  10        152.13        178.97        21.94 o                         
   3   5  10         24.80         33.47         6.39 o                         
   4   5  10        157.79        152.46        16.73 o                         
   5   5  10          9.25          1.91         7.46 o                         
   6   5  10          7.98          9.20         4.71 o                         
   7   5  10         29.44         41.50         8.24 o                         
   8   5  10         12.15         33.34         7.78 o                         
   9   5  10          3.58          0.40         4.10 o                         
  -9   6  10          7.10         12.31         6.38 o                         
  -8   6  10         33.71         27.09        10.13 o                         
  -7   6  10         48.66         39.67         8.49 o                         
  -6   6  10          7.93          8.50         4.29 o                         
  -5   6  10         58.31         53.30        10.13 o                         
  -4   6  10          7.42          7.26         4.92 o                         
  -3   6  10        130.69        125.06        13.97 o                         
  -2   6  10        114.56        119.83        13.51 o                         
  -1   6  10        238.26        337.63        29.06 o                         
   0   6  10         24.28         30.30         9.87 o                         
   1   6  10          1.03         -2.86         8.18 o                         
   2   6  10          3.50          1.22         5.39 o                         
   3   6  10          0.88          0.12         3.05 o                         
   4   6  10          3.05         -2.61        12.75 o                         
   5   6  10         36.69         22.17         9.84 o                         
   6   6  10         13.06          4.35         5.25 o                         
   7   6  10         11.82          7.76         3.29 o                         
   8   6  10          9.79         20.90         5.77 o                         
  -9   7  10         12.52          1.10         4.99 o                         
  -8   7  10          0.42         -0.26         5.46 o                         
  -7   7  10         36.74         40.74         9.34 o                         
  -6   7  10         11.08         10.44         4.66 o                         
  -5   7  10          0.07          6.48         6.72 o                         
  -4   7  10          1.08          5.69         4.00 o                         
  -3   7  10          6.63         -0.12         4.87 o                         
  -2   7  10         10.01         15.58         6.81 o                         
  -1   7  10         94.51        116.79        12.25 o                         
   0   7  10          3.64          3.47         5.63 o                         
   1   7  10        101.92        132.93        15.87 o                         
   2   7  10          4.73         -0.96         3.45 o                         
   3   7  10        281.72        312.50        27.89 o                         
   4   7  10         24.47         13.55         6.70 o                         
   5   7  10          1.48          0.51         2.99 o                         
   6   7  10          0.12          1.86         5.81 o                         
   7   7  10          1.06          7.98         4.34 o                         
   8   7  10          0.15          2.71         4.48 o                         
  -8   8  10          0.25          2.26         6.51 o                         
  -7   8  10         43.68         53.62        13.03 o                         
  -6   8  10         36.43         40.90         8.98 o                         
  -5   8  10         11.94          8.96         6.87 o                         
  -4   8  10        130.23        167.77        21.54 o                         
  -3   8  10         13.96         15.98         7.03 o                         
  -2   8  10         96.95        105.88        13.86 o                         
  -1   8  10         34.97         42.30        11.38 o                         
   0   8  10          9.95         11.74         5.61 o                         
   1   8  10          0.33          2.09         3.44 o                         
   2   8  10         43.56         66.07        16.19 o                         
   3   8  10         16.18         12.36         4.85 o                         
   4   8  10         57.81         38.90         9.56 o                         
   5   8  10          0.59          4.12         6.51 o                         
   6   8  10          3.44         -1.78         3.56 o                         
   7   8  10          0.54          2.16         3.35 o                         
  -8   9  10          0.29          0.47         5.92 o                         
  -7   9  10          1.56          1.64         4.71 o                         
  -6   9  10          2.01          4.13         3.83 o                         
  -5   9  10         11.14          9.53         8.06 o                         
  -4   9  10         36.92         11.90         7.76 o                         
  -3   9  10          2.97          7.06         7.53 o                         
  -2   9  10          2.77          1.80         4.15 o                         
  -1   9  10         11.86          4.24         5.15 o                         
   0   9  10         11.49          1.13         6.81 o                         
   1   9  10         55.13         60.19        14.47 o                         
   2   9  10          1.60          5.57         6.28 o                         
   3   9  10         30.40         15.61         8.29 o                         
   4   9  10          3.75          1.86         5.48 o                         
   5   9  10          0.10          4.65         4.30 o                         
   6   9  10          1.69         -0.43         5.26 o                         
  -7  10  10          0.05         -1.84         6.46 o                         
  -6  10  10          0.02         -2.21         4.42 o                         
  -5  10  10          4.90          3.17         3.47 o                         
  -4  10  10          3.38          7.39         5.45 o                         
  -3  10  10          8.30          2.51         8.71 o                         
  -2  10  10         10.58          8.77         5.22 o                         
  -1  10  10          0.20          2.23         6.92 o                         
   0  10  10         19.21         15.44         5.81 o                         
   1  10  10          1.77          2.23         4.71 o                         
   2  10  10          5.77          7.12         4.69 o                         
   3  10  10          0.01          0.63         4.43 o                         
   4  10  10          0.91          2.28         5.23 o                         
   5  10  10          1.57          2.24         3.85 o                         
  -6  11  10          2.63         -1.09         5.31 o                         
  -5  11  10          1.38         -0.14         4.08 o                         
  -4  11  10          3.19          2.94         5.55 o                         
  -3  11  10         10.94          9.58         6.27 o                         
  -2  11  10         33.56         45.48        10.27 o                         
  -1  11  10          4.04          3.88         3.67 o                         
   0  11  10          6.14          1.48         4.11 o                         
   1  11  10         19.74          3.75         6.61 o                         
   2  11  10          0.01         -2.58         5.16 o                         
   3  11  10         14.76         16.24         7.49 o                         
   4  11  10         10.04         13.14         4.61 o                         
  -4  12  10          0.05         -0.98         3.33 o                         
  -3  12  10          0.53         -1.21         2.42 o                         
  -2  12  10          0.79          8.86         3.86 o                         
  -1  12  10          0.71         -3.16         6.32 o                         
   0  12  10         27.20         35.43         8.41 o                         
   1  12  10          0.44          2.43         4.57 o                         
   2  12  10          0.85          9.72         5.43 o                         
   3  12  10          0.18         -1.58         3.16 o                         
  -9   0  11          4.74         -2.50         5.29 o                         
  -7   0  11          1.39          1.64         3.94 o                         
  -5   0  11         14.49         19.85        12.25 o                         
  -3   0  11         20.22         14.19        21.66 o                         
  -1   0  11          4.11          9.65        19.71 o                         
   1   0  11         42.05         60.74        30.48 o                         
   3   0  11          2.09         35.09        24.62 o                         
   5   0  11          0.38         12.55        10.06 o                         
   7   0  11         19.04         30.86        21.64 o                         
   9   0  11          0.50          9.51         8.58 o                         
 -10   1  11         22.07         16.59         4.63 o                         
  -9   1  11          1.83          0.35         3.53 o                         
  -8   1  11          9.76          9.07         4.71 o                         
  -7   1  11          0.04         -2.36         4.73 o                         
  -6   1  11          8.53          9.05         5.96 o                         
  -5   1  11          2.29          0.18         4.33 o                         
  -4   1  11          0.05         -1.24         7.67 o                         
  -3   1  11        128.28        163.56        53.77 o                         
  -2   1  11          0.92          5.96         5.36 o                         
  -1   1  11         13.62          4.85         4.66 o                         
   0   1  11          4.97         11.71         5.99 o                         
   1   1  11       1089.55       1207.56        61.63 o                         
   2   1  11         46.80         44.06        11.52 o                         
   3   1  11        201.63        233.92        24.27 o                         
   4   1  11         73.48         41.79        16.59 o                         
   5   1  11          0.13          3.80         6.66 o                         
   6   1  11         54.63         37.19        10.57 o                         
   7   1  11          0.14          7.04        10.50 o                         
   8   1  11         30.70         41.84        13.60 o                         
   9   1  11          4.07         17.49        13.07 o                         
 -10   2  11          0.10          1.15         5.26 o                         
  -9   2  11          5.97         -0.58         3.91 o                         
  -8   2  11          1.33          3.55         3.74 o                         
  -7   2  11         31.64         14.89         7.08 o                         
  -6   2  11         79.75         69.86        11.13 o                         
  -5   2  11          0.47         -2.29         5.34 o                         
  -4   2  11          4.37         -0.17         4.11 o                         
  -3   2  11        124.60        132.80        31.62 o                         
  -2   2  11          0.01         12.09        13.99 o                         
  -1   2  11        267.36        325.71        38.25 o                         
   0   2  11         31.41         38.40         9.65 o                         
   1   2  11         27.68         31.96         9.64 o                         
   2   2  11        209.89        230.92        27.33 o                         
   3   2  11         61.14         57.33        11.62 o                         
   4   2  11        256.74        262.57        29.46 o                         
   5   2  11          5.65          4.88         7.85 o                         
   6   2  11          0.25          7.46         7.76 o                         
   7   2  11        143.52        183.15        18.77 o                         
   8   2  11          9.01         20.27        10.75 o                         
   9   2  11          1.86         23.54        12.97 o                         
 -10   3  11          2.22          5.18         5.31 o                         
  -9   3  11          3.67          4.69         5.92 o                         
  -8   3  11         11.28          9.64         4.80 o                         
  -7   3  11          0.25         -2.01         4.03 o                         
  -6   3  11          0.67          0.19         3.06 o                         
  -5   3  11        106.38         79.52        15.11 o                         
  -4   3  11         29.30         34.71        10.46 o                         
  -3   3  11         30.61         22.80        12.19 o                         
  -2   3  11        729.25        928.98        80.33 o                         
  -1   3  11        167.69        213.36        31.78 o                         
   0   3  11        193.78        222.07        27.05 o                         
   1   3  11         76.43        103.75        18.36 o                         
   2   3  11         13.08         17.26         5.50 o                         
   3   3  11          3.13          4.43         4.15 o                         
   4   3  11         18.50         24.72         8.24 o                         
   5   3  11          1.93          8.08         5.36 o                         
   6   3  11         63.52         77.79        11.52 o                         
   7   3  11         59.10         54.24        11.46 o                         
   8   3  11          2.88         25.14         9.31 o                         
 -10   4  11          2.63          6.96         3.92 o                         
  -9   4  11          2.10         -1.80         5.54 o                         
  -8   4  11          5.07          4.42         4.30 o                         
  -7   4  11         18.79          6.31         3.91 o                         
  -6   4  11          0.68         -1.89         3.79 o                         
  -5   4  11          0.68          1.65         3.98 o                         
  -4   4  11         41.12         34.35         6.89 o                         
  -3   4  11          4.42          0.97         7.01 o                         
  -2   4  11        128.72        165.24        23.86 o                         
  -1   4  11        540.11        669.85        48.64 o                         
   0   4  11          0.37         -0.26         6.45 o                         
   1   4  11          2.63          4.35         3.19 o                         
   2   4  11          0.08         -1.51         3.71 o                         
   3   4  11         52.13         59.42        10.07 o                         
   4   4  11          0.93         10.65         5.25 o                         
   5   4  11         39.51         44.01         6.41 o                         
   6   4  11         18.38         18.31         6.37 o                         
   7   4  11        121.45        159.55        16.08 o                         
   8   4  11          1.48         19.21         8.05 o                         
  -9   5  11          0.11         -1.54         3.08 o                         
  -8   5  11         25.09         16.21         5.54 o                         
  -7   5  11         39.77         37.33         7.79 o                         
  -6   5  11          1.27          1.23         3.06 o                         
  -5   5  11          0.04         -2.25         4.50 o                         
  -4   5  11          7.59          6.93         3.13 o                         
  -3   5  11          6.39          6.86         3.93 o                         
  -2   5  11        204.19        211.09        18.55 o                         
  -1   5  11         98.91        119.05        14.55 o                         
   0   5  11         33.98         32.21         5.84 o                         
   1   5  11        185.24        226.96        20.75 o                         
   2   5  11         28.36         36.16         7.49 o                         
   3   5  11        205.41        219.18        20.61 o                         
   4   5  11         69.74         85.28        15.35 o                         
   5   5  11          8.40          0.00         5.30 o                         
   6   5  11         53.91         44.36         8.06 o                         
   7   5  11         34.80         51.54         9.78 o                         
   8   5  11          0.97          8.60         8.22 o                         
  -9   6  11          1.40         -1.06         3.91 o                         
  -8   6  11         11.85          6.42         8.99 o                         
  -7   6  11         29.75         27.59         7.39 o                         
  -6   6  11         15.12         16.69         4.30 o                         
  -5   6  11          0.59         -0.75         4.68 o                         
  -4   6  11         79.72         86.72        13.89 o                         
  -3   6  11          1.56          5.33         4.86 o                         
  -2   6  11         51.80         65.55        11.50 o                         
  -1   6  11        340.05        456.38        28.40 o                         
   0   6  11          0.29         -2.08         4.16 o                         
   1   6  11          3.10         -1.56         4.79 o                         
   2   6  11         68.63         69.32        10.75 o                         
   3   6  11         63.97         55.17        12.91 o                         
   4   6  11         14.93         10.96         7.95 o                         
   5   6  11          0.36         -2.56         5.13 o                         
   6   6  11         12.19          7.08         4.77 o                         
   7   6  11          2.65         16.42         4.84 o                         
  -8   7  11          0.21         -2.62         5.24 o                         
  -7   7  11         38.22         46.15        10.13 o                         
  -6   7  11          6.14          4.46         5.24 o                         
  -5   7  11         10.29          4.19         3.74 o                         
  -4   7  11         23.41         16.53         6.93 o                         
  -3   7  11          1.98         -0.34         4.12 o                         
  -2   7  11          4.22         -1.81         4.51 o                         
  -1   7  11         34.94         31.97        10.83 o                         
   0   7  11         35.52         39.34         8.27 o                         
   1   7  11          3.20          6.15         5.46 o                         
   2   7  11          5.74          0.09         5.38 o                         
   3   7  11          7.97          7.71         8.39 o                         
   4   7  11         28.11         15.12         6.52 o                         
   5   7  11          4.71         -2.57         6.23 o                         
   6   7  11          8.27          8.76         5.21 o                         
   7   7  11          1.50          8.04         4.45 o                         
  -8   8  11          7.96          1.40         7.11 o                         
  -7   8  11         13.93         19.32         5.15 o                         
  -6   8  11          0.48         -2.51         5.02 o                         
  -5   8  11          1.06          4.58         4.13 o                         
  -4   8  11          6.32          2.56         5.27 o                         
  -3   8  11         32.72         27.05         4.26 o                         
  -2   8  11         44.27         50.53        10.56 o                         
  -1   8  11         76.19        119.12        18.90 o                         
   0   8  11          3.25          3.33         8.04 o                         
   1   8  11          2.14         -2.38         4.76 o                         
   2   8  11         19.59         19.56         8.54 o                         
   3   8  11          0.36         -1.19         5.44 o                         
   4   8  11          1.59          5.65         5.38 o                         
   5   8  11          0.21          0.97         5.29 o                         
   6   8  11          0.01          0.63         3.25 o                         
  -7   9  11          0.15         -1.39         6.13 o                         
  -6   9  11          3.19          7.59         5.64 o                         
  -5   9  11         37.85         31.24         8.27 o                         
  -4   9  11          0.14         -0.69         7.44 o                         
  -3   9  11         25.63         33.77         5.81 o                         
  -2   9  11          6.12         14.80         6.98 o                         
  -1   9  11          1.60          1.95         4.72 o                         
   0   9  11         14.10         20.91         5.62 o                         
   1   9  11          0.17          2.50         5.76 o                         
   2   9  11          4.50          5.29         7.07 o                         
   3   9  11          3.93         -2.25         4.49 o                         
   4   9  11          8.21          2.57         4.39 o                         
   5   9  11          0.01         -2.14         4.28 o                         
   6   9  11          4.11          2.89         3.39 o                         
  -6  10  11          0.01         -1.87         3.73 o                         
  -5  10  11          0.15         -1.85         3.70 o                         
  -4  10  11         13.46          8.41         3.99 o                         
  -3  10  11          1.80         -0.44         5.22 o                         
  -2  10  11          5.32          7.65         5.14 o                         
  -1  10  11          3.27          4.44         4.81 o                         
   0  10  11          2.95          4.63         5.68 o                         
   1  10  11          0.65         -3.25         6.49 o                         
   2  10  11          0.05          0.61         4.02 o                         
   3  10  11         16.80         17.72         7.07 o                         
   4  10  11          0.47          7.97         2.77 o                         
   5  10  11         11.70         13.49         6.58 o                         
  -5  11  11          1.30         -1.12         2.23 o                         
  -4  11  11          0.11          0.80         4.64 o                         
  -3  11  11          0.59          9.14         6.91 o                         
  -2  11  11          4.77          2.09         3.66 o                         
  -1  11  11          3.34         -1.69         6.27 o                         
   0  11  11          1.02          0.50         3.90 o                         
   1  11  11          1.40         -0.63         4.86 o                         
   2  11  11          0.57          8.41        11.66 o                         
   3  11  11          1.02         -0.90         4.46 o                         
  -2  12  11          2.95          8.52         5.70 o                         
  -1  12  11          3.11         -1.24         2.47 o                         
   0  12  11          1.67         -0.14         7.28 o                         
   1  12  11          1.13          4.05         7.31 o                         
 -10   0  12          6.48          4.68         5.00 o                         
  -8   0  12         12.45          4.67         4.28 o                         
  -6   0  12         70.76         85.22        18.79 o                         
  -4   0  12         21.69         22.31        12.51 o                         
  -2   0  12         37.84         41.30        26.51 o                         
   0   0  12        199.87        189.37        53.48 o                         
   2   0  12        475.17        535.76        38.55 o                         
   4   0  12          3.83         -2.37         4.75 o                         
   6   0  12          1.29         15.02        24.89 o                         
   8   0  12         36.76          6.19        16.45 o                         
 -10   1  12          0.23         -0.50         4.59 o                         
  -9   1  12          0.07          1.39         3.40 o                         
  -8   1  12          4.23          2.45         2.96 o                         
  -7   1  12         10.36         13.94         4.77 o                         
  -6   1  12          1.21          7.81         5.59 o                         
  -5   1  12         37.75         46.00        10.00 o                         
  -4   1  12         81.31         69.58        10.88 o                         
  -3   1  12          6.15         11.88         4.51 o                         
  -2   1  12         76.08         82.13        15.55 o                         
  -1   1  12         56.88         65.41        16.72 o                         
   0   1  12         97.27        124.28        23.79 o                         
   1   1  12         82.34         90.61        10.13 o                         
   2   1  12         43.27         51.39         7.05 o                         
   3   1  12        150.81        178.19        17.51 o                         
   4   1  12         46.79         24.03         8.20 o                         
   5   1  12         20.64         14.88         6.39 o                         
   6   1  12          2.62         25.94        10.05 o                         
   7   1  12         23.20         11.99         6.58 o                         
   8   1  12         25.85         31.71        11.86 o                         
 -10   2  12          1.39          4.12         4.17 o                         
  -9   2  12          4.09          5.18         4.54 o                         
  -8   2  12          2.17          2.13         3.73 o                         
  -7   2  12          5.33          2.46         4.51 o                         
  -6   2  12         25.46         28.55         7.43 o                         
  -5   2  12          0.42          1.58         3.77 o                         
  -4   2  12         40.95         53.55        10.87 o                         
  -3   2  12         25.68         23.49         6.26 o                         
  -2   2  12          6.29          0.89         3.34 o                         
  -1   2  12         28.28         34.39         6.95 o                         
   0   2  12          1.01          4.52         4.31 o                         
   1   2  12        147.64        157.61        13.02 o                         
   2   2  12          7.53          4.25         3.44 o                         
   3   2  12        239.29        275.14        25.62 o                         
   4   2  12         35.18         18.89        14.09 o                         
   5   2  12         11.17         10.75         5.70 o                         
   6   2  12         69.17         57.08        13.70 o                         
   7   2  12         54.83         44.56        11.63 o                         
   8   2  12          2.26          6.55         8.74 o                         
  -9   3  12          0.76          1.39         4.41 o                         
  -8   3  12          5.11          0.75         2.05 o                         
  -7   3  12         10.02          2.04         4.36 o                         
  -6   3  12         20.15         23.97         5.95 o                         
  -5   3  12         28.01         17.26         6.71 o                         
  -4   3  12         26.98         38.31        10.39 o                         
  -3   3  12        268.40        327.61        32.34 o                         
  -2   3  12         69.24         71.06         8.80 o                         
  -1   3  12          9.04          4.66         3.48 o                         
   0   3  12         32.95         40.81         5.92 o                         
   1   3  12        174.59        189.03        16.41 o                         
   2   3  12          1.52          3.14         4.85 o                         
   3   3  12         34.83         43.47        10.31 o                         
   4   3  12          1.21         -3.09         6.18 o                         
   5   3  12        159.03        168.09        28.43 o                         
   6   3  12          0.35          9.97         5.37 o                         
   7   3  12          0.20          7.56         7.18 o                         
   8   3  12         10.69         12.96        12.95 o                         
  -9   4  12          2.10         -1.98         3.96 o                         
  -8   4  12          3.65          2.39         2.96 o                         
  -7   4  12         58.43         54.76        10.26 o                         
  -6   4  12          1.23          2.85         3.37 o                         
  -5   4  12         11.27          4.77         4.78 o                         
  -4   4  12          1.41          4.78         2.78 o                         
  -3   4  12          1.34          6.69         4.56 o                         
  -2   4  12         32.06         32.60         6.02 o                         
  -1   4  12        102.85        131.64        13.56 o                         
   0   4  12          9.38          8.74         4.29 o                         
   1   4  12         74.44         97.35        13.32 o                         
   2   4  12         49.43         92.04        12.96 o                         
   3   4  12         12.02         15.21         8.50 o                         
   4   4  12         52.74         58.83        11.34 o                         
   5   4  12          3.71          1.52         2.80 o                         
   6   4  12         59.57         63.40         8.53 o                         
   7   4  12         32.83         45.58        10.69 o                         
   8   4  12          6.28         13.49         9.90 o                         
  -9   5  12          1.55          2.78         3.89 o                         
  -8   5  12         14.95         20.21         8.59 o                         
  -7   5  12         19.62         12.48         4.38 o                         
  -6   5  12          3.68          9.13         5.34 o                         
  -5   5  12          1.61          1.41         2.83 o                         
  -4   5  12          0.67          4.13         5.40 o                         
  -3   5  12         61.62         86.14        12.87 o                         
  -2   5  12         34.21         28.75         7.10 o                         
  -1   5  12        153.37        172.08        17.48 o                         
   0   5  12         28.48         22.25         5.69 o                         
   1   5  12          4.68          1.50         5.80 o                         
   2   5  12         10.81         18.01         6.70 o                         
   3   5  12         23.50         26.87         9.95 o                         
   4   5  12          0.25          4.93         6.82 o                         
   5   5  12        134.01        130.19        28.64 o                         
   6   5  12          1.93          3.55         5.64 o                         
   7   5  12         10.02         18.89         7.49 o                         
  -8   6  12          0.96         13.11         7.57 o                         
  -7   6  12          1.20         -1.90         5.35 o                         
  -6   6  12          0.07         -1.71         3.46 o                         
  -5   6  12         10.82          6.33         4.35 o                         
  -4   6  12         17.35          9.94         3.96 o                         
  -3   6  12         16.53          9.29         4.84 o                         
  -2   6  12         38.88         43.89        12.21 o                         
  -1   6  12         79.43        112.62        15.75 o                         
   0   6  12         38.76         43.77         9.36 o                         
   1   6  12         51.89         67.40        14.88 o                         
   2   6  12        208.79        209.16        31.54 o                         
   3   6  12          0.30          5.02         5.25 o                         
   4   6  12          3.21          3.50         4.39 o                         
   5   6  12          1.08         -3.65         7.31 o                         
   6   6  12          8.45          6.72         3.38 o                         
   7   6  12          0.00         16.78         6.98 o                         
  -8   7  12         22.77         28.90        10.23 o                         
  -7   7  12          8.75         10.27         7.75 o                         
  -6   7  12          7.15          7.84         4.90 o                         
  -5   7  12         33.35         32.46         6.39 o                         
  -4   7  12         30.06         21.76         6.22 o                         
  -3   7  12         10.37          5.70         6.82 o                         
  -2   7  12         46.52         62.47        13.32 o                         
  -1   7  12         22.89         20.83         7.11 o                         
   0   7  12         16.19         27.00         9.69 o                         
   1   7  12         24.94         21.52         8.44 o                         
   2   7  12          0.03         -0.94         4.99 o                         
   3   7  12         22.21         25.58        10.84 o                         
   4   7  12          2.33          4.03         8.54 o                         
   5   7  12          0.01         -2.49         4.98 o                         
   6   7  12          0.51          4.01         3.17 o                         
  -7   8  12          2.29          2.52         4.12 o                         
  -6   8  12          4.94          5.53         4.44 o                         
  -5   8  12         12.15          9.16         7.14 o                         
  -4   8  12         46.69         57.82        10.61 o                         
  -3   8  12         14.66         22.02         6.74 o                         
  -2   8  12          2.73          6.97         3.91 o                         
  -1   8  12          1.97         -1.50         6.93 o                         
   0   8  12          5.66          6.98         5.44 o                         
   1   8  12         28.59         41.67         9.98 o                         
   2   8  12         19.01         16.09         7.65 o                         
   3   8  12         10.22         10.08         5.51 o                         
   4   8  12          0.03          4.13         4.28 o                         
   5   8  12          4.83          0.30         2.86 o                         
  -6   9  12          9.06         16.09         5.01 o                         
  -5   9  12         10.15         18.69         7.15 o                         
  -4   9  12          1.21          0.38         3.10 o                         
  -3   9  12          6.16         15.21         6.30 o                         
  -2   9  12          9.86         10.27         5.76 o                         
  -1   9  12          0.90         -2.46         9.46 o                         
   0   9  12          2.98          0.79         5.66 o                         
   1   9  12          5.71          1.09         7.31 o                         
   2   9  12          6.65         10.50         6.21 o                         
   3   9  12          0.18          9.35         5.37 o                         
   4   9  12          9.31          2.09         4.17 o                         
   5   9  12          0.37         -1.78         3.56 o                         
  -5  10  12          5.23          2.90         4.15 o                         
  -4  10  12          0.15         -0.03         4.69 o                         
  -3  10  12          4.77          1.59         3.19 o                         
  -2  10  12          1.74          2.18         3.01 o                         
  -1  10  12          2.62         -2.01         4.44 o                         
   0  10  12          0.02          3.00         4.52 o                         
   1  10  12          0.25         -2.63         5.27 o                         
   2  10  12         11.57          4.71         6.21 o                         
   3  10  12          0.31         -1.39         5.06 o                         
  -3  11  12          5.16          4.36         2.91 o                         
  -2  11  12          0.71          5.39         3.37 o                         
  -1  11  12          0.58          1.25         7.08 o                         
   0  11  12          1.40          2.41         6.81 o                         
   1  11  12          2.02          3.65         5.05 o                         
  -9   0  13          3.27          8.62         6.87 o                         
  -7   0  13          0.76          2.92         4.61 o                         
  -5   0  13         30.39         24.90         7.55 o                         
  -3   0  13         81.85         83.47        19.40 o                         
  -1   0  13        533.23        642.89        40.56 o                         
   1   0  13        685.49        785.49        44.53 o                         
   3   0  13          6.30         -2.95         8.18 o                         
   5   0  13        158.76        199.23        27.62 o                         
   7   0  13         68.11         48.66        15.40 o                         
  -9   1  13          1.57          1.12         2.16 o                         
  -8   1  13         15.00         12.09         3.57 o                         
  -7   1  13         10.80          9.70         4.37 o                         
  -6   1  13          0.16          2.41         2.43 o                         
  -5   1  13          9.42         18.21         7.51 o                         
  -4   1  13          8.38         15.73         6.89 o                         
  -3   1  13         35.46         27.35         7.53 o                         
  -2   1  13          0.72          1.59         2.81 o                         
  -1   1  13         87.66        101.65        10.71 o                         
   0   1  13        272.09        346.76        18.54 o                         
   1   1  13         18.22         23.56         4.60 o                         
   2   1  13        107.99        142.92        12.77 o                         
   3   1  13          5.10         -2.81         7.59 o                         
   4   1  13         25.62         17.95         6.75 o                         
   5   1  13         16.01         14.27         6.06 o                         
   6   1  13        104.57         70.54        16.71 o                         
   7   1  13          0.26          4.75         6.52 o                         
  -9   2  13          0.21          3.51         3.28 o                         
  -8   2  13          2.10          2.99         3.23 o                         
  -7   2  13         50.31         47.67         8.78 o                         
  -6   2  13          0.44         -2.48         4.95 o                         
  -5   2  13          4.13         13.17         4.58 o                         
  -4   2  13          4.72         10.14         7.65 o                         
  -3   2  13         14.66          7.86         5.55 o                         
  -2   2  13         12.52          9.73         4.28 o                         
  -1   2  13        112.36        143.29        12.25 o                         
   0   2  13          0.07          2.13         3.70 o                         
   1   2  13         18.14         14.18         3.83 o                         
   2   2  13        103.14        134.20        16.72 o                         
   3   2  13          7.13          6.23         7.80 o                         
   4   2  13         74.70        109.22        19.58 o                         
   5   2  13         13.01         10.30         5.61 o                         
   6   2  13          4.09         -2.67        11.30 o                         
   7   2  13          3.04          0.90         5.50 o                         
  -9   3  13          0.84          2.21         5.94 o                         
  -8   3  13          0.16          0.36         2.24 o                         
  -7   3  13         17.74         14.66         5.81 o                         
  -6   3  13          0.24          0.44         3.35 o                         
  -5   3  13          1.97          3.61         4.75 o                         
  -4   3  13          1.34         -1.05         4.29 o                         
  -3   3  13          9.71         16.39         4.93 o                         
  -2   3  13          6.41          5.85         3.99 o                         
  -1   3  13        173.23        188.85        15.02 o                         
   0   3  13          0.75          2.31         3.12 o                         
   1   3  13         78.00         95.28        12.12 o                         
   2   3  13          0.51          3.13         4.12 o                         
   3   3  13          0.27          1.10         6.82 o                         
   4   3  13         33.94         26.20         9.71 o                         
   5   3  13         11.08         11.94         6.00 o                         
   6   3  13          5.50         16.44         8.09 o                         
   7   3  13         10.43         18.97         9.79 o                         
  -8   4  13          1.17         -0.31         2.55 o                         
  -7   4  13          6.80          6.43         3.27 o                         
  -6   4  13          1.69          0.74         2.74 o                         
  -5   4  13          1.18         -1.45         3.50 o                         
  -4   4  13         25.15         22.86         5.82 o                         
  -3   4  13         16.37          8.68         5.70 o                         
  -2   4  13          7.31          8.39         5.46 o                         
  -1   4  13        160.12        225.27        21.48 o                         
   0   4  13          3.78          4.28         4.56 o                         
   1   4  13         13.75         13.38         4.58 o                         
   2   4  13          3.18          3.42         6.08 o                         
   3   4  13         14.50          7.28         7.71 o                         
   4   4  13          1.20          0.22         5.70 o                         
   5   4  13          2.56          0.92         3.81 o                         
   6   4  13          4.99          4.02         4.60 o                         
   7   4  13         37.87         74.12        15.63 o                         
  -8   5  13          0.11         -1.30         3.00 o                         
  -7   5  13          8.83          5.28         4.38 o                         
  -6   5  13          0.57          2.61         4.23 o                         
  -5   5  13          4.32          7.43         4.00 o                         
  -4   5  13          7.34         10.53         3.80 o                         
  -3   5  13          2.01          0.94         3.17 o                         
  -2   5  13         71.41        101.74        15.28 o                         
  -1   5  13         20.72         20.92         6.49 o                         
   0   5  13          0.45          0.58         5.06 o                         
   1   5  13         11.39          9.36         7.49 o                         
   2   5  13          3.49          2.37         4.54 o                         
   3   5  13         58.17         49.96        14.28 o                         
   4   5  13         17.02          5.20         4.27 o                         
   5   5  13         22.47         12.56         4.18 o                         
   6   5  13          0.31          3.09         9.48 o                         
  -8   6  13          1.74          3.45         4.61 o                         
  -7   6  13          0.76          0.44         4.04 o                         
  -6   6  13          0.01         -0.82         3.28 o                         
  -5   6  13          0.37          0.31         2.59 o                         
  -4   6  13         15.91         13.14         4.53 o                         
  -3   6  13         33.04         37.15         7.78 o                         
  -2   6  13         27.10         35.23         9.04 o                         
  -1   6  13         61.91         86.42        14.20 o                         
   0   6  13          0.02          4.29         4.16 o                         
   1   6  13        174.52        255.16        28.03 o                         
   2   6  13          6.03         -1.62         5.48 o                         
   3   6  13          9.29          7.36         6.26 o                         
   4   6  13          7.02          2.20         4.91 o                         
   5   6  13         17.75         13.85         4.96 o                         
   6   6  13          0.20          7.42         4.04 o                         
  -7   7  13          1.90          5.08         3.51 o                         
  -6   7  13          8.03          9.41         3.61 o                         
  -5   7  13         10.84          7.85         4.28 o                         
  -4   7  13         11.54         15.14         5.78 o                         
  -3   7  13          3.03          5.08         3.95 o                         
  -2   7  13         21.92         36.03         7.74 o                         
  -1   7  13          1.57          1.20         4.55 o                         
   0   7  13         90.78        135.96        19.10 o                         
   1   7  13         10.77         17.73         9.55 o                         
   2   7  13          6.14          3.60         6.01 o                         
   3   7  13         16.08         18.87        10.56 o                         
   4   7  13          1.43         -0.87         4.85 o                         
   5   7  13          7.35          5.47         4.85 o                         
  -6   8  13          3.29          7.49         5.49 o                         
  -5   8  13          3.06         -0.40         3.41 o                         
  -4   8  13          0.00         -1.72         4.79 o                         
  -3   8  13          6.47         13.78         4.05 o                         
  -2   8  13          8.42          7.36         5.17 o                         
  -1   8  13         18.52         23.92         9.30 o                         
   0   8  13          0.02          7.45         5.77 o                         
   1   8  13         14.97         32.06        13.44 o                         
   2   8  13          1.39          6.15         6.95 o                         
   3   8  13          2.86          4.33         3.26 o                         
   4   8  13          0.18         -2.17         4.35 o                         
  -5   9  13          5.84          2.66         3.21 o                         
  -4   9  13          7.51         11.63         4.27 o                         
  -3   9  13          2.88          5.91         4.11 o                         
  -2   9  13          5.48         10.00         5.00 o                         
  -1   9  13          0.23         -3.02         6.03 o                         
   0   9  13         10.71         21.89         5.68 o                         
   1   9  13          2.55          9.59         6.36 o                         
   2   9  13          0.04         -0.35         4.80 o                         
   3   9  13          2.31         -1.54         4.25 o                         
  -3  10  13          1.60          1.69         3.63 o                         
  -2  10  13          0.88         -2.43         4.87 o                         
  -1  10  13          5.29          3.43         4.23 o                         
   0  10  13          0.36          1.92         4.14 o                         
   1  10  13          3.18          4.32         5.13 o                         
   2  10  13          0.06          9.98         5.60 o                         
  -8   0  14          9.38          8.15         3.51 o                         
  -6   0  14          6.14          3.67         7.66 o                         
  -4   0  14         27.30         36.07        15.04 o                         
  -2   0  14        501.32        599.93        55.16 o                         
   0   0  14         58.46         77.02        15.33 o                         
   2   0  14          8.98          5.60         4.17 o                         
   4   0  14          7.65          8.79         7.27 o                         
   6   0  14         48.52         32.46        11.14 o                         
  -8   1  14          1.30          0.26         2.63 o                         
  -7   1  14         13.19          4.11         2.65 o                         
  -6   1  14          3.39          4.93         4.08 o                         
  -5   1  14          0.70         -1.59         6.34 o                         
  -4   1  14          0.14         -2.11         4.21 o                         
  -3   1  14          7.43          8.48         5.38 o                         
  -2   1  14          0.96          4.02         5.73 o                         
  -1   1  14        496.94        626.40        33.38 o                         
   0   1  14         63.49         66.28        10.47 o                         
   1   1  14          2.51          3.44         6.55 o                         
   2   1  14          0.14          0.14         3.80 o                         
   3   1  14         32.07         24.27         9.91 o                         
   4   1  14         41.85         27.25         7.16 o                         
   5   1  14         13.51         21.04         6.45 o                         
   6   1  14          3.62         -1.22         6.51 o                         
  -8   2  14          1.65         -0.50         2.61 o                         
  -7   2  14         23.84         18.54         5.98 o                         
  -6   2  14          0.24         -1.34         2.68 o                         
  -5   2  14          3.79          7.33         3.99 o                         
  -4   2  14         28.30         26.75         7.52 o                         
  -3   2  14          0.22          1.43         2.82 o                         
  -2   2  14          8.50          5.55         3.82 o                         
  -1   2  14        221.75        247.48        19.41 o                         
   0   2  14          2.75          1.30         3.75 o                         
   1   2  14          0.49          5.97         3.88 o                         
   2   2  14          0.82          0.43         4.09 o                         
   3   2  14         78.19         38.15        22.50 o                         
   4   2  14         25.01         22.50         5.32 o                         
   5   2  14          6.57          2.75         5.08 o                         
   6   2  14          0.22         -1.78         3.55 o                         
  -8   3  14          0.68          1.62         2.43 o                         
  -7   3  14         10.19         10.69         4.22 o                         
  -6   3  14          0.05          1.33         3.63 o                         
  -5   3  14          0.06          3.36         2.39 o                         
  -4   3  14         12.36         13.40         4.30 o                         
  -3   3  14          0.89         -2.32         4.64 o                         
  -2   3  14          8.72         10.17         3.80 o                         
  -1   3  14          4.53         -0.84         2.93 o                         
   0   3  14          0.01         -0.06         3.27 o                         
   1   3  14         34.75         33.26         7.95 o                         
   2   3  14          0.79          4.02         5.31 o                         
   3   3  14         54.14         44.57        17.74 o                         
   4   3  14         11.77          7.12         5.04 o                         
   5   3  14          2.91         -2.78         5.57 o                         
   6   3  14         21.36         14.15         6.07 o                         
  -8   4  14          0.14         -0.73         3.09 o                         
  -7   4  14          2.23          3.84         2.74 o                         
  -6   4  14          4.65          9.59         4.39 o                         
  -5   4  14          8.85          6.55         3.72 o                         
  -4   4  14         15.78         12.45         5.12 o                         
  -3   4  14         36.50         32.19         5.08 o                         
  -2   4  14         30.57         15.71         5.02 o                         
  -1   4  14          0.03          4.07         3.74 o                         
   0   4  14          0.07          3.67         4.88 o                         
   1   4  14          0.02         -2.38         4.76 o                         
   2   4  14          9.71          7.14         7.98 o                         
   3   4  14         11.79          3.14         6.95 o                         
   4   4  14         21.81         16.39         5.18 o                         
   5   4  14          1.04          1.31         4.51 o                         
   6   4  14          7.25          8.71         5.97 o                         
  -7   5  14          0.71         -1.43         2.85 o                         
  -6   5  14          2.04          4.39         3.28 o                         
  -5   5  14          0.01         -0.79         3.27 o                         
  -4   5  14          2.52          1.67         2.47 o                         
  -3   5  14          1.22          6.62         4.37 o                         
  -2   5  14         20.50         25.62         7.03 o                         
  -1   5  14          2.70          1.21         3.59 o                         
   0   5  14          3.25         -2.24         4.90 o                         
   1   5  14         40.94         45.86         9.84 o                         
   2   5  14         14.79          5.32         7.26 o                         
   3   5  14          4.74         -4.22         8.43 o                         
   4   5  14         25.29         20.11         6.21 o                         
   5   5  14          0.07         -1.39         5.98 o                         
  -7   6  14          3.41          5.49         3.80 o                         
  -6   6  14          0.76          0.42         4.84 o                         
  -5   6  14          3.70          4.99         3.31 o                         
  -4   6  14          0.41          1.81         2.89 o                         
  -3   6  14          0.50         -1.88         3.77 o                         
  -2   6  14          2.94          0.41         3.31 o                         
  -1   6  14          1.48         -2.01         4.02 o                         
   0   6  14          4.93          7.82         4.42 o                         
   1   6  14          6.34          9.04         6.33 o                         
   2   6  14          3.74          3.38         7.17 o                         
   3   6  14          1.82         -3.90         7.80 o                         
   4   6  14         25.86         20.18        10.62 o                         
   5   6  14          1.12         -0.23         5.03 o                         
  -6   7  14          1.78          4.71         2.32 o                         
  -5   7  14          4.04          2.22         3.14 o                         
  -4   7  14          2.27         -1.56         3.11 o                         
  -3   7  14          2.14          8.71         2.73 o                         
  -2   7  14          0.51         -0.82         3.83 o                         
  -1   7  14         26.63         42.67         8.23 o                         
   0   7  14          3.78         12.26         6.12 o                         
   1   7  14          0.53         -1.10         7.58 o                         
   2   7  14          1.63          2.74         3.79 o                         
   3   7  14          2.14         -3.84         7.68 o                         
   4   7  14          0.66         -1.65         5.06 o                         
  -5   8  14          1.32          4.44         4.36 o                         
  -4   8  14          0.22         -1.51         4.71 o                         
  -3   8  14          0.39         -1.83         3.66 o                         
  -2   8  14          6.01          1.00         2.67 o                         
  -1   8  14          0.02          1.93         6.49 o                         
   0   8  14          0.13         -0.71         4.24 o                         
   1   8  14          3.97          3.38         3.26 o                         
   2   8  14          1.49          0.42         6.01 o                         
   3   8  14          2.01          1.86         4.90 o                         
  -3   9  14          0.06         -1.85         3.70 o                         
  -2   9  14          0.48         -1.68         3.36 o                         
  -1   9  14          0.32          2.62         3.82 o                         
   0   9  14          0.14          0.45         2.95 o                         
   1   9  14          1.47          4.18         3.67 o                         
   2   9  14          7.06          3.20         5.69 o                         
  -7   0  15         34.23         31.40         8.63 o                         
  -5   0  15          7.08          3.87         6.32 o                         
  -3   0  15        117.92        135.81        31.14 o                         
  -1   0  15        293.43        335.66        39.31 o                         
   1   0  15          7.49         12.07         8.85 o                         
   3   0  15          3.30         -3.17         6.35 o                         
   5   0  15         51.10         58.53        15.75 o                         
  -7   1  15          0.54         -0.46         2.98 o                         
  -6   1  15          7.10          1.48         2.31 o                         
  -5   1  15          3.44          9.95         5.49 o                         
  -4   1  15          0.26         -1.04         3.36 o                         
  -3   1  15         77.79         83.31        14.29 o                         
  -2   1  15          2.31         -0.50         5.07 o                         
  -1   1  15         50.65         51.97        11.27 o                         
   0   1  15          0.78         -0.49         3.78 o                         
   1   1  15          1.13          1.61         3.19 o                         
   2   1  15         12.27          8.28         5.84 o                         
   3   1  15         16.39         11.54         5.92 o                         
   4   1  15          8.61         12.28         6.35 o                         
   5   1  15         14.07         16.03         5.02 o                         
  -7   2  15          3.43         -1.58         3.16 o                         
  -6   2  15          2.07          1.51         3.49 o                         
  -5   2  15         12.30         12.74         3.86 o                         
  -4   2  15          0.06          3.71         3.75 o                         
  -3   2  15         15.44          6.15         3.79 o                         
  -2   2  15        120.38        148.01        17.71 o                         
  -1   2  15         50.46         57.14         9.37 o                         
   0   2  15          1.15         -1.80         5.24 o                         
   1   2  15          1.63          4.20         3.62 o                         
   2   2  15         31.71         31.06         8.38 o                         
   3   2  15          0.65         -1.96         3.92 o                         
   4   2  15          5.51          1.93         4.18 o                         
   5   2  15          4.86          1.75         5.68 o                         
  -7   3  15          4.07          8.10         4.15 o                         
  -6   3  15          3.35          3.90         2.37 o                         
  -5   3  15          3.80          4.98         4.21 o                         
  -4   3  15          4.48         11.75         4.38 o                         
  -3   3  15         19.52         26.32         6.79 o                         
  -2   3  15          0.02         -1.67         5.20 o                         
  -1   3  15          6.60          6.06         4.78 o                         
   0   3  15         46.30         60.88        11.00 o                         
   1   3  15          2.13          1.56         4.78 o                         
   2   3  15         54.23         51.85        10.20 o                         
   3   3  15          0.22          1.29         5.26 o                         
   4   3  15          2.35          1.93         4.17 o                         
   5   3  15          8.53          5.43         3.09 o                         
  -7   4  15          0.62         -2.13         4.26 o                         
  -6   4  15          1.81         -1.69         3.67 o                         
  -5   4  15          7.20          9.29         3.83 o                         
  -4   4  15          2.34          2.11         3.38 o                         
  -3   4  15          0.20          0.04         2.88 o                         
  -2   4  15          7.45         13.81         5.66 o                         
  -1   4  15         10.61          7.65         4.01 o                         
   0   4  15          3.05          7.62         4.79 o                         
   1   4  15         22.53         22.62         6.62 o                         
   2   4  15          0.08          0.21         5.49 o                         
   3   4  15         16.47          8.00         7.33 o                         
   4   4  15          0.19         -2.90         5.79 o                         
   5   4  15          0.00         -1.47         2.95 o                         
  -6   5  15          0.39          0.68         2.80 o                         
  -5   5  15          0.55          2.08         3.57 o                         
  -4   5  15          2.96          5.92         4.17 o                         
  -3   5  15          4.09          2.57         3.74 o                         
  -2   5  15          0.04          3.08         4.12 o                         
  -1   5  15         17.85         12.96         5.17 o                         
   0   5  15         10.40          9.95         4.01 o                         
   1   5  15          0.17         -0.30         4.37 o                         
   2   5  15         12.05         12.69         7.65 o                         
   3   5  15         30.71         14.89         9.06 o                         
   4   5  15          0.88         -1.94         3.88 o                         
  -5   6  15          0.05          1.07         2.93 o                         
  -4   6  15          1.92         -0.87         3.48 o                         
  -3   6  15          4.49          6.54         3.80 o                         
  -2   6  15          3.43          3.39         3.01 o                         
  -1   6  15          3.58          4.12         3.27 o                         
   0   6  15          2.20          7.75         3.75 o                         
   1   6  15          1.70         -3.03         6.12 o                         
   2   6  15          1.58         -0.16         5.99 o                         
   3   6  15          3.54         -0.36         3.53 o                         
  -4   7  15          8.92          3.75         3.83 o                         
  -3   7  15          4.25         -0.33         2.84 o                         
  -2   7  15          5.09          7.27         4.33 o                         
  -1   7  15          9.83          6.66         2.47 o                         
   0   7  15          0.01         -0.40         3.52 o                         
   1   7  15          0.44          3.30         2.48 o                         
   2   7  15          0.73         -1.95         3.90 o                         
   3   7  15          2.75         -2.54         5.09 o                         
  -3   8  15          8.00         10.31         3.96 o                         
  -2   8  15          1.37          4.97         4.04 o                         
  -1   8  15          0.02          0.99         4.66 o                         
   0   8  15          0.69          4.93         4.51 o                         
   1   8  15          2.09         -2.06         4.11 o                         
  -6   0  16          0.97          3.10         4.20 o                         
  -4   0  16          1.21          7.82         6.79 o                         
  -2   0  16         69.88         63.84        15.50 o                         
   0   0  16          1.97          0.91         8.54 o                         
   2   0  16         33.33         23.84        12.42 o                         
   4   0  16          0.10          7.59        14.43 o                         
  -6   1  16          2.86          0.29         2.88 o                         
  -5   1  16          5.73          5.52         3.00 o                         
  -4   1  16         35.82         34.79         7.00 o                         
  -3   1  16         75.79         95.67        14.45 o                         
  -2   1  16          0.08         -1.92         3.85 o                         
  -1   1  16         43.88         48.86        12.24 o                         
   0   1  16          0.19         -2.83         5.88 o                         
   1   1  16          0.04         -2.40         4.91 o                         
   2   1  16          2.23          8.91         6.07 o                         
   3   1  16          2.93          1.38         3.27 o                         
   4   1  16         22.96         18.59         6.04 o                         
  -6   2  16          0.19          2.31         3.22 o                         
  -5   2  16          0.60          0.96         3.56 o                         
  -4   2  16          2.26          0.75         4.41 o                         
  -3   2  16         16.38         14.21         3.01 o                         
  -2   2  16          0.75         -1.71         3.42 o                         
  -1   2  16          0.46          2.20         4.52 o                         
   0   2  16          3.60          8.65         5.51 o                         
   1   2  16          0.00          5.26         3.50 o                         
   2   2  16          0.38         -2.21         4.42 o                         
   3   2  16         20.16         21.25         6.55 o                         
   4   2  16          4.07          4.14         4.34 o                         
  -6   3  16          4.10          3.51         2.19 o                         
  -5   3  16          1.05          3.96         2.60 o                         
  -4   3  16          0.56         -2.21         4.42 o                         
  -3   3  16          1.97         11.10         4.23 o                         
  -2   3  16         21.06         24.29         7.49 o                         
  -1   3  16          0.25         -1.42         2.84 o                         
   0   3  16          3.42          8.92         6.38 o                         
   1   3  16         33.02         30.72         9.31 o                         
   2   3  16          1.41          2.90         3.72 o                         
   3   3  16         10.91          5.99         5.22 o                         
   4   3  16         14.22         12.52         5.12 o                         
  -5   4  16          0.46         -0.12         3.00 o                         
  -4   4  16          2.22         -0.88         1.96 o                         
  -3   4  16          4.55          7.75         3.31 o                         
  -2   4  16          2.68          4.58         4.30 o                         
  -1   4  16          0.53          0.18         4.85 o                         
   0   4  16         41.81         48.82        10.42 o                         
   1   4  16          1.22         -1.88         3.77 o                         
   2   4  16         16.56         24.38         7.50 o                         
   3   4  16          0.71         -2.59         5.19 o                         
  -5   5  16          0.01         -1.81         4.76 o                         
  -4   5  16         19.75         14.04         4.96 o                         
  -3   5  16         10.16          7.74         3.95 o                         
  -2   5  16         12.19         21.50         5.87 o                         
  -1   5  16         21.47         26.53         5.82 o                         
   0   5  16          0.30          3.93         4.40 o                         
   1   5  16         10.16         10.13         7.93 o                         
   2   5  16          5.42          3.27         7.13 o                         
   3   5  16          0.02          4.81         4.47 o                         
  -4   6  16          4.47          4.06         3.98 o                         
  -3   6  16         10.98         15.64         6.41 o                         
  -2   6  16         13.00         14.40         4.27 o                         
  -1   6  16          2.16         -1.92         3.84 o                         
   0   6  16          6.82          8.13         3.01 o                         
   1   6  16          1.31         -1.08         6.67 o                         
   2   6  16          0.00         -1.27         3.99 o                         
  -1   7  16          1.78         -1.09         5.02 o                         
  -5   0  17          3.61          0.11         3.77 o                         
  -3   0  17          5.08          2.59         3.53 o                         
  -1   0  17         22.27         18.72        10.06 o                         
   1   0  17         28.86         33.29        11.70 o                         
   3   0  17         62.12         82.05        20.75 o                         
  -5   1  17          5.82          3.38         2.45 o                         
  -4   1  17         27.42         23.17         6.33 o                         
  -3   1  17          1.23          2.95         5.02 o                         
  -2   1  17          5.24         -2.71         5.41 o                         
  -1   1  17          3.43          4.54         7.48 o                         
   0   1  17          2.22          6.65         8.00 o                         
   1   1  17          0.07          0.88         8.27 o                         
   2   1  17          6.46          6.92         5.03 o                         
  -4   2  17          2.79          2.57         2.58 o                         
  -3   2  17         19.49         17.54         5.87 o                         
  -2   2  17         10.35         11.47         5.73 o                         
  -1   2  17         16.32         11.96         6.02 o                         
   0   2  17          0.43         -3.28         6.56 o                         
   1   2  17          3.22          7.90         7.34 o                         
   2   2  17          1.11         -1.34         4.25 o                         
  -4   3  17          5.17          4.96         2.66 o                         
  -3   3  17          0.11         -1.95         3.90 o                         
  -2   3  17          1.18          9.76         5.52 o                         
  -1   3  17         21.18         25.95         7.07 o                         
   0   3  17          0.15         -2.80         5.66 o                         
   1   3  17          0.21         -6.89        13.77 o                         
   2   3  17          0.69          0.89         5.97 o                         
  -3   4  17          2.89         -1.54         3.20 o                         
  -2   4  17          5.62          8.17         3.89 o                         
  -1   4  17          8.29          7.05         3.78 o                         
   0   4  17          0.73         -2.41         4.82 o                         
   1   4  17          2.02          0.07         5.73 o                         
  -1   5  17          0.23          7.57         4.59 o                         
                                                                                
