# Supplementary material for: Supramolecular synthons in hydrates and solvates of lamotrigine: a tool for cocrystal design
Source: Acta Crystallogr B Struct Sci Cryst Eng Mater. 2024 May 10;80(Pt 3):193–200. doi: 10.1107/S2052520624002567 (PMC11157341; doi:10.1107/S2052520624002567)
Supplement: Supplementary file 7 [file b-80-00193-LAM_n-butanol_solvatesup7.hkl]

data_LAM_n-butanol_solvate                                                                 
_shelx_title ' exp_37'                                                          
_shelx_refln_list_code          4                                               
_shelx_F_calc_maximum      219.31                                               
_exptl_crystal_F_000       688.00                                               
_reflns_d_resolution_high  0.8315                                               
                                                                                
loop_                                                                           
 _space_group_symop_operation_xyz                                               
 'x, y, z'                                                                      
 '-x, -y, -z'                                                                   
                                                                                
_cell_length_a    10.8596                                                       
_cell_length_b    11.4487                                                       
_cell_length_c    15.5823                                                       
_cell_angle_alpha  98.562                                                       
_cell_angle_beta  101.242                                                       
_cell_angle_gamma 115.425                                                       
                                                                                
_shelx_F_squared_multiplier     1.000                                           
                                                                                
loop_                                                                           
 _refln_index_h                                                                 
 _refln_index_k                                                                 
 _refln_index_l                                                                 
 _refln_F_squared_calc                                                          
 _refln_F_squared_meas                                                          
 _refln_F_squared_sigma                                                         
 _refln_observed_status                                                         
   1   0   0        668.63        501.43        15.92 o                         
   2   0   0       2245.60       1804.80        27.42 o                         
   3   0   0       2571.99       2141.43        41.58 o                         
   4   0   0        853.53        860.43        18.51 o                         
   5   0   0        426.53        426.84        21.16 o                         
   6   0   0        229.66        213.02        16.44 o                         
   7   0   0         97.17        103.50        12.34 o                         
   8   0   0        105.35        115.33         8.79 o                         
   9   0   0         13.68         11.27         2.95 o                         
  10   0   0         12.98         17.16         3.63 o                         
  11   0   0          0.01         -0.08         0.90 o                         
 -11   1   0          7.57          8.39         2.51 o                         
 -10   1   0          5.01          5.13         1.76 o                         
  -9   1   0         19.42         26.94         4.31 o                         
  -8   1   0          2.80         -0.24         2.27 o                         
  -7   1   0        119.20        134.96        13.65 o                         
  -6   1   0         82.55         59.25         8.18 o                         
  -5   1   0         10.16          8.57         2.64 o                         
  -4   1   0         80.29         77.15         4.48 o                         
  -3   1   0       3805.03       3512.71        40.63 o                         
  -2   1   0        731.85        680.26        21.03 o                         
  -1   1   0       1026.63        901.30        22.64 o                         
   0   1   0        113.70         70.48         5.42 o                         
   1   1   0          0.14          0.38         0.85 o                         
   2   1   0       3534.68       3145.96        63.33 o                         
   3   1   0       2263.81       2125.92        39.01 o                         
   4   1   0       1767.92       1659.88        61.11 o                         
   5   1   0         99.62         87.40         8.28 o                         
   6   1   0         19.32         17.10         4.90 o                         
   7   1   0        245.21        283.34        21.08 o                         
   8   1   0          0.30          0.33         1.03 o                         
   9   1   0         34.39         31.30         4.48 o                         
  10   1   0          6.70          9.64         2.59 o                         
 -12   2   0          5.70          6.65         1.54 o                         
 -11   2   0         42.81         59.23         6.73 o                         
 -10   2   0         11.89         14.00         3.20 o                         
  -9   2   0         89.74         70.07         7.89 o                         
  -8   2   0         43.57         59.52         9.47 o                         
  -7   2   0        110.24         95.83        11.24 o                         
  -6   2   0          5.76          4.75         2.05 o                         
  -5   2   0          3.69         13.69         3.46 o                         
  -4   2   0          1.52          1.01         3.37 o                         
  -3   2   0        640.87        613.19        14.36 o                         
  -2   2   0      13102.40      14320.77       643.51 o                         
  -1   2   0       8590.09       9227.22       139.31 o                         
   0   2   0        185.35        114.74        10.01 o                         
   1   2   0        106.95        121.80         7.86 o                         
   2   2   0       1059.66        830.51        18.16 o                         
   3   2   0        152.34        154.48         9.10 o                         
   4   2   0        194.93        162.58        14.03 o                         
   5   2   0          9.58          8.09         2.77 o                         
   6   2   0        173.08        164.01        13.20 o                         
   7   2   0        279.57        321.68        16.34 o                         
   8   2   0          0.44         -0.33         0.96 o                         
   9   2   0          0.07         -0.08         0.70 o                         
  10   2   0          8.22          9.63         2.09 o                         
 -12   3   0         19.05         29.00         3.99 o                         
 -11   3   0         24.62         25.86         4.51 o                         
 -10   3   0         16.65         20.33         3.63 o                         
  -9   3   0        230.65        227.58        14.11 o                         
  -8   3   0        310.46        326.48        22.08 o                         
  -7   3   0         15.78         22.01         5.23 o                         
  -6   3   0       1637.41       1583.07        43.22 o                         
  -5   3   0        616.36        636.47        22.71 o                         
  -4   3   0         60.52         48.34         4.54 o                         
  -3   3   0         63.64         58.49         3.18 o                         
  -2   3   0       6199.94       5425.05        70.85 o                         
  -1   3   0         15.49         30.81         5.76 o                         
   0   3   0       4704.28       4453.00        96.37 o                         
   1   3   0       1500.32       1387.65        33.51 o                         
   2   3   0        246.62        257.31        17.71 o                         
   3   3   0         52.57         52.74         5.95 o                         
   4   3   0         18.30         15.46         4.66 o                         
   5   3   0          0.14         10.71         9.73 o                         
   6   3   0         38.12         47.16         4.96 o                         
   7   3   0        254.38        285.28        15.30 o                         
   8   3   0         16.91         22.76         5.75 o                         
   9   3   0         11.83         15.33         3.90 o                         
 -12   4   0          8.27         11.70         3.28 o                         
 -11   4   0          0.99          1.78         0.93 o                         
 -10   4   0          0.01         -0.52         1.04 o                         
  -9   4   0        154.66        212.89        11.32 o                         
  -8   4   0         50.67         45.74         8.09 o                         
  -7   4   0        102.28         81.24        10.05 o                         
  -6   4   0       1304.14       1381.14        40.25 o                         
  -5   4   0        184.41        196.62        10.83 o                         
  -4   4   0       2181.71       2079.36        36.30 o                         
  -3   4   0       1359.16       1320.34        24.24 o                         
  -2   4   0        729.62        725.53        33.51 o                         
  -1   4   0       1006.23        884.84        32.05 o                         
   0   4   0       1381.28       1475.65        56.24 o                         
   1   4   0        154.48        125.76        11.16 o                         
   2   4   0        174.82        154.37        15.46 o                         
   3   4   0         77.77         99.70         9.24 o                         
   4   4   0         19.66         10.82         3.89 o                         
   5   4   0         18.59         12.62         6.61 o                         
   6   4   0         16.34         18.83         4.87 o                         
   7   4   0          6.62          7.41         5.46 o                         
   8   4   0          3.67          2.45         3.30 o                         
   9   4   0          6.02          4.32         2.62 o                         
 -12   5   0          0.38          3.75         2.82 o                         
 -11   5   0         55.93         52.77         6.93 o                         
 -10   5   0         45.45         52.50         5.25 o                         
  -9   5   0         51.33         44.52         5.28 o                         
  -8   5   0          5.71          5.29         1.35 o                         
  -7   5   0         64.48         68.40         9.45 o                         
  -6   5   0        273.03        269.84        14.48 o                         
  -5   5   0        404.66        443.32        17.63 o                         
  -4   5   0        253.64        204.92        10.63 o                         
  -3   5   0       2889.93       3295.46       288.84 o                         
  -2   5   0       2444.67       2642.61        70.17 o                         
  -1   5   0         56.56         64.56         8.70 o                         
   0   5   0         47.46         50.32        10.90 o                         
   1   5   0         16.98         20.15         4.08 o                         
   2   5   0        107.76        104.42         9.71 o                         
   3   5   0        497.78        568.94        24.55 o                         
   4   5   0         32.75         26.00         9.42 o                         
   5   5   0         17.97         18.85         4.79 o                         
   6   5   0         21.94         26.57         6.82 o                         
   7   5   0          7.08          6.22         2.29 o                         
   8   5   0          2.54          3.72         3.24 o                         
 -12   6   0          3.50          5.39         3.64 o                         
 -11   6   0         17.13         21.72         4.20 o                         
 -10   6   0          0.35          1.07         1.00 o                         
  -9   6   0         85.46         90.74         7.74 o                         
  -8   6   0          1.72          3.69         2.55 o                         
  -7   6   0          1.79          2.58         2.49 o                         
  -6   6   0         94.67        120.28        10.36 o                         
  -5   6   0        182.59        238.02        26.90 o                         
  -4   6   0         25.72         59.98         7.49 o                         
  -3   6   0         56.15         43.02         9.45 o                         
  -2   6   0        752.14        754.11        36.67 o                         
  -1   6   0          2.24          7.27         5.15 o                         
   0   6   0         39.38         65.63        14.36 o                         
   1   6   0       1705.78       1807.59        55.04 o                         
   2   6   0         28.81         26.54         5.36 o                         
   3   6   0          0.42          1.52         3.30 o                         
   4   6   0          4.91          9.93         4.03 o                         
   5   6   0         22.03         16.73         8.54 o                         
   6   6   0          6.46          5.36         3.13 o                         
   7   6   0          0.65         -0.70         1.68 o                         
 -11   7   0          0.07          2.43         2.50 o                         
 -10   7   0          5.16          4.27         1.63 o                         
  -9   7   0        243.38        263.62        13.69 o                         
  -8   7   0         81.61        118.18        18.34 o                         
  -7   7   0          3.98          2.38         2.19 o                         
  -6   7   0          3.42         22.14         5.59 o                         
  -5   7   0        292.48        420.52        68.32 o                         
  -4   7   0         24.23         29.15         7.22 o                         
  -3   7   0        707.88        746.08        49.85 o                         
  -2   7   0        113.64        137.87        15.96 o                         
  -1   7   0          4.29          7.13         5.04 o                         
   0   7   0        307.28        367.77        20.42 o                         
   1   7   0          0.22          1.22         2.00 o                         
   2   7   0         36.56         42.13         5.34 o                         
   3   7   0         51.83         51.89         8.62 o                         
   4   7   0         77.51         52.16        14.06 o                         
   5   7   0          0.86          0.55         0.65 o                         
   6   7   0          0.08         -0.63         1.26 o                         
 -12   8   0          4.15          1.69         1.01 o                         
 -11   8   0          1.04          2.70         1.99 o                         
 -10   8   0         32.64         27.07         6.65 o                         
  -9   8   0        257.47        278.88        17.16 o                         
  -8   8   0         31.09         23.19         6.66 o                         
  -7   8   0         85.01        145.81        19.95 o                         
  -6   8   0        154.89        139.90        23.35 o                         
  -5   8   0         46.58         59.91        10.16 o                         
  -4   8   0         64.11         56.45        16.19 o                         
  -3   8   0        139.76        140.60        16.72 o                         
  -2   8   0         47.40         55.61        14.99 o                         
  -1   8   0         60.74         55.50        15.40 o                         
   0   8   0         84.17         93.65        10.73 o                         
   1   8   0         72.93         87.53         8.89 o                         
   2   8   0          0.35          1.14         1.29 o                         
   3   8   0          7.60          2.24         5.40 o                         
   4   8   0          1.15          1.89         3.64 o                         
   5   8   0          0.15          1.11         0.79 o                         
 -12   9   0          1.04         11.57         5.23 o                         
 -11   9   0         31.28         37.73         3.46 o                         
 -10   9   0         50.79         58.72         5.23 o                         
  -9   9   0          2.37          3.13         1.61 o                         
  -8   9   0         14.10          8.10         1.74 o                         
  -7   9   0         20.19         17.48         4.05 o                         
  -6   9   0          2.63          2.79         5.26 o                         
  -5   9   0         13.46          5.76         3.95 o                         
  -4   9   0         13.06         13.86         5.93 o                         
  -3   9   0          0.12          3.55         5.02 o                         
  -2   9   0         80.29         78.66        11.95 o                         
  -1   9   0         46.16         46.18         6.27 o                         
   0   9   0        116.42        150.70        13.75 o                         
   1   9   0         11.05          9.33         4.09 o                         
   2   9   0          3.25          4.05         2.59 o                         
   3   9   0         16.11         14.17         4.81 o                         
   4   9   0          2.67          0.45         0.66 o                         
 -12  10   0          0.01         38.62         4.76 o                         
 -11  10   0         36.38         91.22        14.17 o                         
 -10  10   0         40.42         67.46        10.01 o                         
  -9  10   0          1.26         -0.07         1.37 o                         
  -8  10   0          7.07         18.45         8.82 o                         
  -7  10   0         14.90         22.23        10.49 o                         
  -6  10   0          3.93          8.95         3.03 o                         
  -5  10   0         26.66         33.63         7.10 o                         
  -4  10   0          8.33          1.62         3.26 o                         
  -3  10   0         20.21         23.91         6.86 o                         
  -2  10   0         87.52         96.19        13.90 o                         
  -1  10   0         77.34         96.44        19.25 o                         
   0  10   0         20.97         19.44         9.80 o                         
   1  10   0          2.44          0.86         1.84 o                         
   2  10   0          0.01         -0.34         1.34 o                         
   3  10   0          0.11         -0.20         0.41 o                         
 -11  11   0          6.91         13.09         3.14 o                         
 -10  11   0          0.41         -0.48         0.95 o                         
  -9  11   0          7.01         11.79         3.98 o                         
  -8  11   0         37.26         34.59         5.44 o                         
  -7  11   0         19.24         28.51         6.05 o                         
  -6  11   0         20.47         15.19         5.24 o                         
  -5  11   0         18.24         15.78         5.43 o                         
  -4  11   0          9.55         16.68         5.59 o                         
  -3  11   0          0.97          1.99         2.09 o                         
  -2  11   0         32.01         25.47        10.29 o                         
  -1  11   0         11.08         14.72         7.29 o                         
   0  11   0          4.20          7.38         5.00 o                         
   1  11   0          0.09         -0.67         1.43 o                         
 -10  12   0          0.68          0.98         2.07 o                         
  -9  12   0          0.43         -0.39         0.95 o                         
  -8  12   0          1.32          2.31         1.17 o                         
  -7  12   0          0.13         -0.71         1.41 o                         
  -6  12   0         14.85          8.05         1.17 o                         
  -5  12   0         12.65         17.59         4.22 o                         
  -4  12   0          0.19          2.60         2.47 o                         
  -3  12   0         10.40          9.64         3.94 o                         
  -2  12   0          3.66          5.99         4.83 o                         
  -1  12   0          2.43          2.21         1.53 o                         
  -9  13   0          0.05         -0.13         0.26 o                         
  -8  13   0          3.33          6.61         3.09 o                         
  -7  13   0          0.70          1.87         1.29 o                         
  -6  13   0          4.23          9.10         6.21 o                         
  -5  13   0          0.02         -0.33         1.19 o                         
  -4  13   0          1.14         -0.16         0.87 o                         
  -3  13   0          1.30         -0.28         0.89 o                         
   3 -13   1          7.17          3.72         2.95 o                         
   4 -13   1          1.66          0.28         1.38 o                         
   5 -13   1          9.57         11.68         5.50 o                         
   6 -13   1          5.60          9.39         3.80 o                         
   7 -13   1          0.34         -0.85         1.70 o                         
   8 -13   1          1.56          0.80         1.87 o                         
   9 -13   1          0.04         -0.29         0.83 o                         
   0 -12   1          0.05          0.43         1.00 o                         
   1 -12   1         22.15          9.88         6.99 o                         
   2 -12   1          0.12          0.25         2.23 o                         
   3 -12   1          4.27          4.16         2.48 o                         
   4 -12   1          7.09          7.37         3.00 o                         
   5 -12   1          0.05         -0.40         1.12 o                         
   6 -12   1          4.25          2.18         1.39 o                         
   7 -12   1          1.31          1.95         0.72 o                         
   8 -12   1          2.34          3.11         1.12 o                         
   9 -12   1          2.67          2.33         1.61 o                         
  10 -12   1          5.86         10.80         3.65 o                         
  -2 -11   1          1.29          1.25         1.24 o                         
  -1 -11   1          8.43          4.89         5.78 o                         
   0 -11   1          0.43          0.33         2.38 o                         
   1 -11   1          0.12          5.41         5.16 o                         
   2 -11   1         33.15         34.83        11.64 o                         
   3 -11   1         32.62         33.40         7.88 o                         
   4 -11   1          0.01          0.67         1.99 o                         
   5 -11   1          1.26          0.28         2.38 o                         
   6 -11   1          0.64          1.44         1.16 o                         
   7 -11   1         20.05         33.30         5.76 o                         
   8 -11   1          0.71          0.45         1.87 o                         
   9 -11   1         15.10         58.56        19.06 o                         
  10 -11   1         14.63         53.69        17.72 o                         
  11 -11   1          2.72         32.27        11.78 o                         
  -3 -10   1          0.14         -0.22         0.71 o                         
  -2 -10   1          1.59          0.94         1.10 o                         
  -1 -10   1          3.49          4.30         1.79 o                         
   0 -10   1          0.23          0.01         1.27 o                         
   1 -10   1          1.21          0.83         3.76 o                         
   2 -10   1          0.04          0.25         2.21 o                         
   3 -10   1         13.62          9.79         1.86 o                         
   4 -10   1          3.29          4.78         2.14 o                         
   5 -10   1         53.76         86.07         9.04 o                         
   6 -10   1         78.96        108.57         9.00 o                         
   7 -10   1          6.02         28.59        11.33 o                         
   8 -10   1         66.76         97.47        12.05 o                         
   9 -10   1          0.88          0.34         1.82 o                         
  10 -10   1         14.98         18.27         2.81 o                         
  11 -10   1          9.35         15.61         4.42 o                         
  -4  -9   1          1.23          0.46         0.42 o                         
  -3  -9   1          2.37          2.96         1.62 o                         
  -2  -9   1          0.19         -0.27         0.99 o                         
  -1  -9   1          0.50          0.43         1.84 o                         
   0  -9   1         50.60         60.73         8.72 o                         
   1  -9   1          7.04          5.63         2.31 o                         
   2  -9   1         89.29        115.13        20.66 o                         
   3  -9   1          1.56          3.10         3.08 o                         
   4  -9   1        133.88        155.27        18.24 o                         
   5  -9   1         18.03          9.03         6.99 o                         
   6  -9   1         19.48         43.33         6.66 o                         
   7  -9   1          5.25          0.85         1.37 o                         
   8  -9   1        318.21        385.44        15.77 o                         
   9  -9   1          0.50          2.27         1.32 o                         
  10  -9   1         45.82         22.61        11.65 o                         
  11  -9   1         14.99         10.32         3.68 o                         
  12  -9   1          6.70          8.04         2.63 o                         
  -5  -8   1          2.62          0.93         1.37 o                         
  -4  -8   1          9.41         12.34         4.72 o                         
  -3  -8   1          3.61          2.75         2.40 o                         
  -2  -8   1         43.40         40.80         6.10 o                         
  -1  -8   1          5.55         11.34         3.12 o                         
   0  -8   1         18.80         22.22         5.09 o                         
   1  -8   1        121.77        155.36        17.01 o                         
   2  -8   1         16.74         26.03        10.75 o                         
   3  -8   1         45.06         52.73        10.09 o                         
   4  -8   1        237.00        218.78        39.09 o                         
   5  -8   1         61.74         63.91        14.90 o                         
   6  -8   1         18.09         48.47         8.96 o                         
   7  -8   1         61.28        101.06        16.61 o                         
   8  -8   1          1.22          1.71         1.13 o                         
   9  -8   1        284.30        314.79        12.35 o                         
  10  -8   1          1.03          1.24         0.89 o                         
  11  -8   1          5.13          2.94         2.72 o                         
  12  -8   1          0.08         -1.22         2.44 o                         
  -6  -7   1          2.00          0.83         0.58 o                         
  -5  -7   1          8.43         14.71         4.24 o                         
  -4  -7   1         22.55         22.23         9.17 o                         
  -3  -7   1          0.10          0.08         2.09 o                         
  -2  -7   1        315.69        373.95        21.61 o                         
  -1  -7   1        550.04        651.19        28.37 o                         
   0  -7   1         43.45         59.96         7.97 o                         
   1  -7   1         48.61         65.77        14.90 o                         
   2  -7   1          2.77          1.14         5.34 o                         
   3  -7   1        160.21        127.25        16.04 o                         
   4  -7   1         21.40          5.92         3.91 o                         
   5  -7   1        126.84        167.18        19.08 o                         
   6  -7   1        368.40        392.77        39.28 o                         
   7  -7   1          0.09         -0.62         1.66 o                         
   8  -7   1         27.43         17.51         2.96 o                         
   9  -7   1         30.69         29.88         3.77 o                         
  10  -7   1          3.85          2.83         0.85 o                         
  11  -7   1          2.40          1.64         1.46 o                         
  -7  -6   1          3.44          3.49         2.31 o                         
  -6  -6   1          2.96          1.21         1.70 o                         
  -5  -6   1          4.08          2.29         2.17 o                         
  -4  -6   1        172.42        193.78        19.49 o                         
  -3  -6   1        126.91        115.69        14.61 o                         
  -2  -6   1         37.63         41.91         6.53 o                         
  -1  -6   1         67.92        100.39         9.96 o                         
   0  -6   1         59.30         67.12        13.91 o                         
   1  -6   1          4.19          3.83         0.74 o                         
   2  -6   1       6292.32       6524.26       403.22 o                         
   3  -6   1        805.60        889.45        77.34 o                         
   4  -6   1          3.16          1.84         1.27 o                         
   5  -6   1        730.89        791.85        40.90 o                         
   6  -6   1        109.77         99.43        11.37 o                         
   7  -6   1         17.22         19.71         5.15 o                         
   8  -6   1         28.45         33.53         7.10 o                         
   9  -6   1         27.17         25.84         3.61 o                         
  10  -6   1         27.66         22.21         4.00 o                         
  11  -6   1         76.46         65.52         7.21 o                         
  12  -6   1          7.77          9.14         3.81 o                         
  -8  -5   1          0.03         -1.37         2.74 o                         
  -7  -5   1          4.72          5.82         2.22 o                         
  -6  -5   1         22.82         23.07         6.09 o                         
  -5  -5   1          3.75          4.79         1.88 o                         
  -4  -5   1         17.27         18.26         5.73 o                         
  -3  -5   1          0.78          1.59         1.70 o                         
  -2  -5   1        208.22        257.98        15.29 o                         
  -1  -5   1        186.64        233.44        13.56 o                         
   0  -5   1         80.29         91.44        14.43 o                         
   1  -5   1        715.46        702.61        54.88 o                         
   2  -5   1          0.95          0.96         1.22 o                         
   3  -5   1        490.83        753.10       197.98 o                         
   4  -5   1        169.23        189.35        11.88 o                         
   5  -5   1        699.87        646.56        21.58 o                         
   6  -5   1        160.39        156.16        13.48 o                         
   7  -5   1         13.94         17.93         4.85 o                         
   8  -5   1          9.23          8.14         3.39 o                         
   9  -5   1         76.34         59.94         5.84 o                         
  10  -5   1         14.33          3.46         2.26 o                         
  11  -5   1         44.34         37.75         5.44 o                         
  12  -5   1          4.94          6.98         3.43 o                         
  -9  -4   1          0.62          1.38         1.51 o                         
  -8  -4   1         12.12         15.54         6.64 o                         
  -7  -4   1        119.30        134.75        12.66 o                         
  -6  -4   1         27.10         34.05         6.36 o                         
  -5  -4   1        103.48         98.95        13.12 o                         
  -4  -4   1        247.26        246.77        20.12 o                         
  -3  -4   1        462.86        504.51        31.66 o                         
  -2  -4   1       1085.81       1219.55        37.23 o                         
  -1  -4   1        397.02        414.67        15.99 o                         
   0  -4   1        257.66        220.86        19.94 o                         
   1  -4   1       1007.11        917.69        28.44 o                         
   2  -4   1        100.37        115.16         8.80 o                         
   3  -4   1        324.37        228.20         9.85 o                         
   4  -4   1         36.12         35.73         3.99 o                         
   5  -4   1          7.43          0.98         1.64 o                         
   6  -4   1       2107.18       2108.35        71.83 o                         
   7  -4   1        580.06        713.92        31.40 o                         
   8  -4   1         40.30         33.27         6.93 o                         
   9  -4   1         38.09         40.06         3.85 o                         
  10  -4   1         54.73         47.06         6.45 o                         
  11  -4   1          1.08          1.05         0.36 o                         
  12  -4   1          3.51         10.00         2.93 o                         
  -9  -3   1          0.02         -0.23         0.45 o                         
  -8  -3   1         15.06         18.75         5.05 o                         
  -7  -3   1        469.68        523.84        23.39 o                         
  -6  -3   1         34.14         27.82         6.74 o                         
  -5  -3   1          8.89          5.78         2.48 o                         
  -4  -3   1         34.73         43.30         7.70 o                         
  -3  -3   1        202.42        150.57        10.08 o                         
  -2  -3   1        102.97        105.56         7.57 o                         
  -1  -3   1        538.65        554.96        19.38 o                         
   0  -3   1        311.73        341.75        14.95 o                         
   1  -3   1        859.32       1033.34        33.75 o                         
   2  -3   1       1880.35       2045.57        36.95 o                         
   3  -3   1       9122.58       8859.66        98.82 o                         
   4  -3   1         22.71         19.32         2.19 o                         
   5  -3   1        406.62        395.25        19.22 o                         
   6  -3   1        968.12       1010.43        34.81 o                         
   7  -3   1        108.79        108.03        11.97 o                         
   8  -3   1         30.44         29.53         6.77 o                         
   9  -3   1        203.45        173.03        10.97 o                         
  10  -3   1         30.58         25.85         4.17 o                         
  11  -3   1         30.52         40.96         6.80 o                         
  12  -3   1          3.48          3.88         1.90 o                         
 -10  -2   1          0.04          0.55         0.71 o                         
  -9  -2   1          0.36         -0.09         0.18 o                         
  -8  -2   1          8.12          7.99         2.67 o                         
  -7  -2   1         21.05         19.28         3.70 o                         
  -6  -2   1         11.91          9.65         3.03 o                         
  -5  -2   1          2.08          0.01         2.10 o                         
  -4  -2   1        692.36        642.44        22.46 o                         
  -3  -2   1        202.71        170.64         9.35 o                         
  -2  -2   1         21.67         18.67         2.59 o                         
  -1  -2   1       1860.60       1912.78        36.86 o                         
   0  -2   1        252.59        359.21        17.67 o                         
   1  -2   1        597.40        535.73        15.66 o                         
   2  -2   1         23.26         22.33         2.06 o                         
   3  -2   1         80.22         66.92         4.50 o                         
   4  -2   1          3.42          4.03         1.62 o                         
   5  -2   1        423.10        425.72        20.15 o                         
   6  -2   1        132.61        144.27        12.87 o                         
   7  -2   1        226.26        181.58        15.82 o                         
   8  -2   1          2.18          2.01         1.94 o                         
   9  -2   1         17.79         15.81         3.87 o                         
  10  -2   1         40.22         35.61         4.97 o                         
  11  -2   1          6.02          9.54         2.57 o                         
 -10  -1   1          2.54          4.97         1.77 o                         
  -9  -1   1         28.76         34.33         5.37 o                         
  -8  -1   1        184.32        185.68        11.21 o                         
  -7  -1   1          0.36          4.65         4.42 o                         
  -6  -1   1        158.69        174.55        15.24 o                         
  -5  -1   1        484.12        467.27        19.12 o                         
  -4  -1   1       1715.69       1440.64        31.94 o                         
  -3  -1   1         85.79         89.50         5.68 o                         
  -2  -1   1       1276.79       1299.07        33.11 o                         
  -1  -1   1       2744.93       2408.09        48.34 o                         
   0  -1   1       8701.30       9367.82       133.90 o                         
   1  -1   1       2455.12       2239.09        43.09 o                         
   2  -1   1        753.27        793.89        27.66 o                         
   3  -1   1        823.93        733.48        20.78 o                         
   4  -1   1       1514.88       1353.68        34.24 o                         
   5  -1   1         65.86         66.49         7.97 o                         
   6  -1   1        230.71        201.89        15.78 o                         
   7  -1   1        166.73        185.64        16.66 o                         
   8  -1   1          5.03          2.68         2.14 o                         
   9  -1   1          0.63          0.34         1.05 o                         
  10  -1   1         52.59         58.03         6.20 o                         
  11  -1   1          1.93          1.17         0.47 o                         
 -11   0   1          1.57         -0.06         0.66 o                         
 -10   0   1          0.01         -0.06         1.47 o                         
  -9   0   1         57.44         51.56         5.95 o                         
  -8   0   1          0.74          0.13         0.87 o                         
  -7   0   1         93.22        101.20        19.09 o                         
  -6   0   1         93.42         99.69        10.85 o                         
  -5   0   1        747.82        716.58        21.49 o                         
  -4   0   1        702.55        660.50        13.55 o                         
  -3   0   1       6378.89       5196.23        50.35 o                         
  -2   0   1       8809.70       8846.78       427.86 o                         
  -1   0   1         16.70         35.32         3.71 o                         
   0   0   1       1837.88       1718.60        28.16 o                         
   1   0   1          3.94          3.18         1.18 o                         
   2   0   1          4.95          9.98         2.76 o                         
   3   0   1       5340.25       4455.97        82.33 o                         
   4   0   1        428.00        410.08        15.42 o                         
   5   0   1          4.85          5.19         2.54 o                         
   6   0   1        102.49        123.99        12.64 o                         
   7   0   1         90.19         76.82        10.74 o                         
   8   0   1         25.36         34.58         5.98 o                         
   9   0   1          1.69          2.52         1.25 o                         
  10   0   1          3.44          4.46         1.89 o                         
  11   0   1          2.44          2.82         1.02 o                         
 -11   1   1          0.67          0.03         2.11 o                         
 -10   1   1         39.54         37.96         5.03 o                         
  -9   1   1         10.14         12.17         2.85 o                         
  -8   1   1         27.43         30.87        10.42 o                         
  -7   1   1          9.32         10.47         3.49 o                         
  -6   1   1        275.72        277.10        17.39 o                         
  -5   1   1         24.16         24.40         3.58 o                         
  -4   1   1         10.80         24.25         2.63 o                         
  -3   1   1         13.59         13.17         2.09 o                         
  -2   1   1        533.39        493.78        11.22 o                         
  -1   1   1       9371.15      10026.99       144.99 o                         
   0   1   1        450.67        583.84        19.86 o                         
   1   1   1       1728.36       1410.19        37.83 o                         
   2   1   1       5342.75       5388.99        69.07 o                         
   3   1   1       1021.15       1116.70        26.33 o                         
   4   1   1          3.16          6.13         2.49 o                         
   5   1   1         56.69         54.92         6.71 o                         
   6   1   1        384.18        382.33        23.58 o                         
   7   1   1         70.19         82.50         7.30 o                         
   8   1   1          2.19          1.32         0.56 o                         
   9   1   1         25.20         26.05         4.11 o                         
  10   1   1          0.44          0.14         1.47 o                         
 -12   2   1          8.10         12.08         2.29 o                         
 -11   2   1          0.83          0.51         0.95 o                         
 -10   2   1          3.34          1.05         1.43 o                         
  -9   2   1         12.63          8.56         2.62 o                         
  -8   2   1          5.31          1.95         2.88 o                         
  -7   2   1        170.02        190.07        15.33 o                         
  -6   2   1        467.68        452.43        21.67 o                         
  -5   2   1         43.91         48.46         4.90 o                         
  -4   2   1       2477.84       2412.19        31.56 o                         
  -3   2   1        331.40        312.23         8.53 o                         
  -2   2   1        160.80        186.94         6.85 o                         
  -1   2   1         77.14         82.47         5.80 o                         
   0   2   1        657.66        629.28        26.39 o                         
   1   2   1       1602.19       1662.34        34.41 o                         
   2   2   1        576.92        422.35        12.13 o                         
   3   2   1          1.39          0.80         0.69 o                         
   4   2   1        163.19        152.25        13.48 o                         
   5   2   1         18.23         18.32         4.95 o                         
   6   2   1         15.62         13.22         4.77 o                         
   7   2   1         51.62         48.44         5.72 o                         
   8   2   1         22.21         18.16         4.42 o                         
   9   2   1          5.28          6.51         2.98 o                         
  10   2   1          0.12          0.47         0.79 o                         
 -12   3   1          1.05          1.67         1.09 o                         
 -11   3   1         86.78         95.56         8.88 o                         
 -10   3   1          0.79         -0.27         0.54 o                         
  -9   3   1          8.05          5.70         1.49 o                         
  -8   3   1          2.63          3.37         2.73 o                         
  -7   3   1        267.48        234.72        16.89 o                         
  -6   3   1        831.65        781.16        28.86 o                         
  -5   3   1        117.61        186.23        10.03 o                         
  -4   3   1       1152.73       1051.55        17.52 o                         
  -3   3   1        924.23        835.28        16.00 o                         
  -2   3   1        976.82        962.14        20.10 o                         
  -1   3   1        705.81        572.35        19.00 o                         
   0   3   1          0.25         -0.58         1.16 o                         
   1   3   1       1659.01       1621.92        31.50 o                         
   2   3   1        999.05       1075.54        22.91 o                         
   3   3   1          0.17          1.20         0.67 o                         
   4   3   1        412.11        414.45        23.78 o                         
   5   3   1         86.98         94.02        18.45 o                         
   6   3   1          0.02          0.50         1.01 o                         
   7   3   1         46.96         51.54         6.48 o                         
   8   3   1          2.52          1.34         0.83 o                         
   9   3   1          3.59          4.89         1.86 o                         
 -12   4   1          0.02          4.58         2.71 o                         
 -11   4   1          5.72          3.30         0.87 o                         
 -10   4   1         50.07         37.58         4.83 o                         
  -9   4   1         71.53         63.46         6.14 o                         
  -8   4   1         51.57         65.69         9.63 o                         
  -7   4   1          0.05          0.43         0.80 o                         
  -6   4   1         74.97         51.55         5.87 o                         
  -5   4   1         28.29         23.57         3.07 o                         
  -4   4   1        316.50        329.68         8.62 o                         
  -3   4   1       1760.93       1751.44        88.56 o                         
  -2   4   1        394.64        337.35        16.88 o                         
  -1   4   1        672.79        652.08        19.82 o                         
   0   4   1       1306.95       1305.04        37.29 o                         
   1   4   1        242.13        244.90        13.09 o                         
   2   4   1         59.26         58.84         6.63 o                         
   3   4   1         13.66          7.04         3.59 o                         
   4   4   1          0.24          5.99         5.13 o                         
   5   4   1          5.30          5.88         2.62 o                         
   6   4   1         58.55         59.31        10.93 o                         
   7   4   1          0.01         -0.56         1.12 o                         
   8   4   1         11.03         14.92         6.31 o                         
 -12   5   1         13.36         17.14         3.91 o                         
 -11   5   1         21.03         19.73         3.54 o                         
 -10   5   1          0.42          1.39         0.77 o                         
  -9   5   1          4.05          1.32         1.12 o                         
  -8   5   1          3.70          4.92         1.89 o                         
  -7   5   1          6.02          6.68         2.24 o                         
  -6   5   1         80.52         60.26         6.79 o                         
  -5   5   1          3.68          3.95         1.46 o                         
  -4   5   1          4.20          3.30         1.11 o                         
  -3   5   1        167.12        194.48        19.10 o                         
  -2   5   1       1282.73       1254.01        38.47 o                         
  -1   5   1        816.53        842.35        79.71 o                         
   0   5   1         55.04         65.59        13.15 o                         
   1   5   1          1.36          1.63         0.85 o                         
   2   5   1         48.31         43.02         6.22 o                         
   3   5   1         62.60         74.88        15.80 o                         
   4   5   1         59.57         59.97         8.53 o                         
   5   5   1         19.85         27.77         5.73 o                         
   6   5   1          1.92          2.47         2.11 o                         
   7   5   1          9.24          5.34         2.75 o                         
   8   5   1          0.90          2.39         2.99 o                         
 -12   6   1          1.62          5.72         3.79 o                         
 -11   6   1          4.22          1.59         1.20 o                         
 -10   6   1          2.03          1.36         1.20 o                         
  -9   6   1         27.52         19.42         3.92 o                         
  -8   6   1         28.31         43.50         8.08 o                         
  -7   6   1        351.21        452.85        48.93 o                         
  -6   6   1        155.61        157.39        18.69 o                         
  -5   6   1         99.91         66.26        13.47 o                         
  -4   6   1       3098.21       3523.01        97.95 o                         
  -3   6   1         39.16         25.20         5.22 o                         
  -2   6   1          9.87         16.40         4.85 o                         
  -1   6   1          9.98         10.17         5.84 o                         
   0   6   1          2.12          1.81         2.41 o                         
   1   6   1          0.91          2.52         0.90 o                         
   2   6   1          4.41          7.21         3.60 o                         
   3   6   1         50.40         73.85         9.44 o                         
   4   6   1         57.11         71.31         9.25 o                         
   5   6   1          0.82          0.40         1.79 o                         
   6   6   1          0.03          0.80         0.68 o                         
   7   6   1          0.88          0.52         1.53 o                         
 -12   7   1          7.09         -1.56         3.12 o                         
 -11   7   1          0.26          0.51         1.78 o                         
 -10   7   1          0.15          1.09         0.48 o                         
  -9   7   1        163.61        171.46        12.71 o                         
  -8   7   1         42.34         96.34        31.82 o                         
  -7   7   1         27.33         31.45         6.77 o                         
  -6   7   1        178.63        195.45        33.65 o                         
  -5   7   1         11.87         30.09         9.65 o                         
  -4   7   1         91.88        110.64        13.14 o                         
  -3   7   1        145.15        160.54        19.16 o                         
  -2   7   1          2.29          3.25         9.36 o                         
  -1   7   1          0.18         -2.43         4.86 o                         
   0   7   1        696.27        802.21        30.54 o                         
   1   7   1        225.81        222.33        16.14 o                         
   2   7   1          0.37          0.36         1.35 o                         
   3   7   1          1.34         -1.01         2.01 o                         
   4   7   1          0.14          2.40         3.96 o                         
   5   7   1         14.83          5.42         3.09 o                         
   6   7   1          1.95          0.88         0.89 o                         
 -12   8   1          0.32          1.23         2.22 o                         
 -11   8   1          0.58         -1.58         3.15 o                         
 -10   8   1          0.69          2.65         2.24 o                         
  -9   8   1         40.88         36.77         6.78 o                         
  -8   8   1        537.49        505.84        23.66 o                         
  -7   8   1          0.17         -1.10         2.20 o                         
  -6   8   1          1.25         -0.61         8.09 o                         
  -5   8   1        155.38        195.77        19.28 o                         
  -4   8   1        154.21        144.15        16.48 o                         
  -3   8   1         60.57         60.69        18.86 o                         
  -2   8   1          0.17         -0.39         2.84 o                         
  -1   8   1        220.29        279.45        23.05 o                         
   0   8   1        215.06        271.09        15.51 o                         
   1   8   1         71.25         71.81         7.09 o                         
   2   8   1          1.48          0.46         1.85 o                         
   3   8   1         19.54         13.03         7.15 o                         
   4   8   1          4.51          5.37         5.51 o                         
   5   8   1          6.62          6.93         2.83 o                         
 -12   9   1         18.73         51.49        11.17 o                         
 -11   9   1         11.74         15.04         3.32 o                         
 -10   9   1        140.78        206.69         7.87 o                         
  -9   9   1          5.92          3.12         0.89 o                         
  -8   9   1          3.42          2.93         2.13 o                         
  -7   9   1          6.63          2.72         1.78 o                         
  -6   9   1          6.14         13.50         2.69 o                         
  -5   9   1         56.41         61.12        16.54 o                         
  -4   9   1         11.92         35.91        15.28 o                         
  -3   9   1          6.29          3.98         2.74 o                         
  -2   9   1          0.16          0.23         2.02 o                         
  -1   9   1         40.53         49.62         6.77 o                         
   0   9   1          9.46          6.22         4.09 o                         
   1   9   1          3.17          2.20         2.79 o                         
   2   9   1          2.80          3.59         2.66 o                         
   3   9   1          0.11         -0.13         1.11 o                         
   4   9   1          0.38         -0.10         0.73 o                         
 -12  10   1         10.01         52.34        16.78 o                         
 -11  10   1          8.32         48.34        15.46 o                         
 -10  10   1         26.47         67.09        10.82 o                         
  -9  10   1          3.21         11.63         7.80 o                         
  -8  10   1         86.44        160.64        19.07 o                         
  -7  10   1          4.50          3.91         1.72 o                         
  -6  10   1          5.99         16.71         4.08 o                         
  -5  10   1         20.32         21.85         6.58 o                         
  -4  10   1         10.26         11.09         4.57 o                         
  -3  10   1         10.19          7.24         3.75 o                         
  -2  10   1         24.38         26.25         7.12 o                         
  -1  10   1        110.61        141.86        23.51 o                         
   0  10   1          2.24          0.71         1.47 o                         
   1  10   1          9.54          5.40         5.03 o                         
   2  10   1          5.45          2.38         3.72 o                         
 -11  11   1         25.70         35.98         5.16 o                         
 -10  11   1          2.39          2.09         1.62 o                         
  -9  11   1          4.51         12.87         3.31 o                         
  -8  11   1          1.37          2.81         1.65 o                         
  -7  11   1          6.35         12.22         3.86 o                         
  -6  11   1          2.27          0.41         2.04 o                         
  -5  11   1         27.19         27.66         7.26 o                         
  -4  11   1          2.98          0.60         3.09 o                         
  -3  11   1         26.11         23.14         6.74 o                         
  -2  11   1          0.28          2.96         3.38 o                         
  -1  11   1         84.62         73.32        42.77 o                         
   0  11   1          0.93          0.18         1.08 o                         
   1  11   1          0.01          0.43         1.11 o                         
 -10  12   1          1.95          3.10         2.04 o                         
  -9  12   1          3.84          1.40         1.00 o                         
  -8  12   1          2.93          4.57         1.22 o                         
  -7  12   1          4.59          8.66         2.62 o                         
  -6  12   1         35.31         33.22        11.12 o                         
  -5  12   1          0.59         -0.08         1.52 o                         
  -4  12   1          6.67          5.73         2.61 o                         
  -3  12   1         14.51         15.19         6.45 o                         
  -2  12   1          0.82          1.30         2.62 o                         
  -1  12   1          3.45          0.93         1.53 o                         
  -8  13   1          0.08         -0.14         0.72 o                         
  -7  13   1          1.25         -0.45         1.05 o                         
  -6  13   1          0.02          1.39         1.90 o                         
  -5  13   1          1.80          0.53         1.05 o                         
  -4  13   1          0.06          0.78         1.18 o                         
  -3  13   1          0.24         -0.16         0.31 o                         
   2 -13   2         12.40          9.52         3.76 o                         
   3 -13   2          1.10         -0.25         2.90 o                         
   4 -13   2          2.66          4.93         3.12 o                         
   5 -13   2          0.76          0.69         0.56 o                         
   6 -13   2          3.35          5.49         3.20 o                         
   7 -13   2          3.12          3.14         1.93 o                         
   8 -13   2          9.41         11.18         3.69 o                         
   9 -13   2          0.38         -0.14         0.28 o                         
   0 -12   2          0.39          0.16         1.54 o                         
   1 -12   2         12.39          5.46         4.05 o                         
   2 -12   2          3.98          6.78         4.08 o                         
   3 -12   2          3.89          2.47         1.89 o                         
   4 -12   2          0.07          2.15         1.69 o                         
   5 -12   2          0.50          3.86         1.66 o                         
   6 -12   2          1.44          1.36         1.44 o                         
   7 -12   2          1.68          1.36         0.87 o                         
   8 -12   2          0.01          1.14         2.22 o                         
   9 -12   2          7.94          5.66         2.46 o                         
  10 -12   2         14.09         20.13         4.76 o                         
  -2 -11   2          0.04          1.55         1.29 o                         
  -1 -11   2          0.19         -1.12         2.23 o                         
   0 -11   2         11.14          6.55         4.22 o                         
   1 -11   2          8.60          4.75         5.76 o                         
   2 -11   2         25.85         35.43         8.39 o                         
   3 -11   2          0.06         -1.54         3.09 o                         
   4 -11   2         18.30         14.05         5.59 o                         
   5 -11   2          0.04         -0.73         3.27 o                         
   6 -11   2         11.26         10.16         2.76 o                         
   7 -11   2          0.73          2.42         1.49 o                         
   8 -11   2          2.48          3.75         1.90 o                         
   9 -11   2          0.65         29.31        17.91 o                         
  10 -11   2         30.34         84.61        22.46 o                         
  11 -11   2          2.11         16.66        11.69 o                         
  -3 -10   2          0.03         -0.54         1.52 o                         
  -2 -10   2          8.72          4.21         2.97 o                         
  -1 -10   2          0.89         -0.14         0.29 o                         
   0 -10   2         32.53         39.00        12.35 o                         
   1 -10   2          3.73          2.80         1.71 o                         
   2 -10   2         50.34         78.93         8.58 o                         
   3 -10   2         40.22         37.64         5.69 o                         
   4 -10   2          1.54          1.47         1.74 o                         
   5 -10   2          0.95          7.31         3.06 o                         
   6 -10   2          5.21         10.24         7.00 o                         
   7 -10   2          0.13          2.63         1.26 o                         
   8 -10   2        473.38        607.89        33.13 o                         
   9 -10   2        183.32        265.11        16.64 o                         
  10 -10   2          4.74          2.68         1.87 o                         
  11 -10   2         34.56         78.57        14.68 o                         
  -4  -9   2          0.17         -0.48         0.97 o                         
  -3  -9   2          9.71          4.69         2.07 o                         
  -2  -9   2          2.04         -0.38         0.76 o                         
  -1  -9   2          5.22          5.53         5.31 o                         
   0  -9   2          0.21          1.18         3.16 o                         
   1  -9   2          6.75          9.19         2.78 o                         
   2  -9   2          1.81          1.31         1.23 o                         
   3  -9   2          1.22          4.61         5.73 o                         
   4  -9   2         59.28         92.33        13.73 o                         
   5  -9   2        319.54        247.22        33.30 o                         
   6  -9   2          0.94          7.11         2.97 o                         
   7  -9   2          0.19         -0.08         0.94 o                         
   8  -9   2        378.00        471.88        15.75 o                         
   9  -9   2          8.30         10.23         2.09 o                         
  10  -9   2         10.43          6.30         1.49 o                         
  11  -9   2         11.20          9.65         2.53 o                         
  12  -9   2          1.95          1.84         3.06 o                         
  -5  -8   2          0.01         -0.69         1.39 o                         
  -4  -8   2          2.17          0.90         0.90 o                         
  -3  -8   2          4.48          6.14         3.28 o                         
  -2  -8   2          0.74         -0.49         1.54 o                         
  -1  -8   2         11.25          6.14         2.59 o                         
   0  -8   2         51.24         65.90         8.99 o                         
   1  -8   2         43.97         73.18        11.54 o                         
   2  -8   2         77.91         87.18        17.91 o                         
   3  -8   2          0.12          0.48         2.82 o                         
   4  -8   2         10.92          6.11         3.88 o                         
   5  -8   2          5.34         -4.03         8.05 o                         
   6  -8   2          0.90          2.73         1.74 o                         
   7  -8   2        131.65        181.01        22.78 o                         
   8  -8   2        193.19        230.63        12.48 o                         
   9  -8   2          5.69          5.60         1.72 o                         
  10  -8   2         14.52         16.78         2.95 o                         
  11  -8   2          1.73          1.19         2.13 o                         
  12  -8   2          6.67         -4.59         9.18 o                         
  -6  -7   2          0.36          0.48         1.52 o                         
  -5  -7   2          5.33          5.46         1.98 o                         
  -4  -7   2          4.89          4.88         2.33 o                         
  -3  -7   2         37.06         37.08         5.92 o                         
  -2  -7   2          1.44          0.51         1.27 o                         
  -1  -7   2        532.84        612.63        26.81 o                         
   0  -7   2        104.10        115.48        10.97 o                         
   1  -7   2        146.29        168.81        23.37 o                         
   2  -7   2         93.71         90.00        12.10 o                         
   3  -7   2        872.32        955.44        86.93 o                         
   4  -7   2          0.98          1.81         3.05 o                         
   5  -7   2         14.72         50.27        10.54 o                         
   6  -7   2         59.08         94.94        15.54 o                         
   7  -7   2        148.90        234.37        25.33 o                         
   8  -7   2         55.08         63.30         4.91 o                         
   9  -7   2         47.27         70.09         5.70 o                         
  10  -7   2          4.26          0.82         1.88 o                         
  11  -7   2         19.75         16.19         3.76 o                         
  12  -7   2          8.78         15.86         3.76 o                         
  -7  -6   2          6.69         14.08         4.55 o                         
  -6  -6   2          0.18         -0.65         1.80 o                         
  -5  -6   2          1.65         -0.54         1.62 o                         
  -4  -6   2          0.08          4.53         3.37 o                         
  -3  -6   2        390.23        460.84        29.67 o                         
  -2  -6   2          1.10          0.80         0.54 o                         
  -1  -6   2         35.89         31.37         5.42 o                         
   0  -6   2        131.12        152.37        14.28 o                         
   1  -6   2        190.05        210.68        23.76 o                         
   2  -6   2       1501.51       1593.32        75.60 o                         
   3  -6   2          0.54          3.02         3.17 o                         
   4  -6   2         38.20         31.35         5.25 o                         
   5  -6   2        783.42       1018.12        46.82 o                         
   6  -6   2        700.72        832.75        34.05 o                         
   7  -6   2        114.07        153.79        14.95 o                         
   8  -6   2          9.19          5.33         2.71 o                         
   9  -6   2          0.10          0.59         0.86 o                         
  10  -6   2         21.64         24.38         5.81 o                         
  11  -6   2         13.34          7.11         2.12 o                         
  12  -6   2          2.24          3.07         1.28 o                         
  -8  -5   2         14.20         18.64         4.27 o                         
  -7  -5   2          3.42          3.03         1.34 o                         
  -6  -5   2         16.50         21.80         5.93 o                         
  -5  -5   2          2.09          4.16         2.64 o                         
  -4  -5   2         29.80         26.62         6.55 o                         
  -3  -5   2         70.40         75.03         8.71 o                         
  -2  -5   2        194.15        228.03        14.21 o                         
  -1  -5   2        110.18         91.76         8.27 o                         
   0  -5   2        261.98        276.99        25.15 o                         
   1  -5   2        396.65        369.71        19.79 o                         
   2  -5   2        945.14       1081.09        87.10 o                         
   3  -5   2         44.17         60.54         8.54 o                         
   4  -5   2         59.12         94.25         8.41 o                         
   5  -5   2        379.05        323.91        15.08 o                         
   6  -5   2        328.36        331.59        20.40 o                         
   7  -5   2         56.64         56.35         8.83 o                         
   8  -5   2         28.12         16.72         4.93 o                         
   9  -5   2         21.60         23.13         4.07 o                         
  10  -5   2         40.19         33.65         7.09 o                         
  11  -5   2         65.12         63.36         7.39 o                         
  12  -5   2          1.59          3.23         2.82 o                         
  -9  -4   2          5.20          4.85         1.98 o                         
  -8  -4   2          0.12         -1.28         2.55 o                         
  -7  -4   2         72.56         91.11        10.33 o                         
  -6  -4   2        108.13        124.19        12.26 o                         
  -5  -4   2         63.81         61.07        10.44 o                         
  -4  -4   2         69.28         70.78        10.69 o                         
  -3  -4   2         19.16         25.77         4.57 o                         
  -2  -4   2          0.37          0.05         1.39 o                         
  -1  -4   2       2719.53       2809.29        54.36 o                         
   0  -4   2         92.90         83.98        12.11 o                         
   1  -4   2       1030.76       1126.22       125.42 o                         
   2  -4   2        981.01       1091.26        56.69 o                         
   3  -4   2        964.45        912.63        24.26 o                         
   4  -4   2        584.30        579.08        22.18 o                         
   5  -4   2          2.59          1.37         1.36 o                         
   6  -4   2        410.33        350.48        20.59 o                         
   7  -4   2          5.71          8.55         3.35 o                         
   8  -4   2          9.48          9.52         3.81 o                         
   9  -4   2        139.31        133.12         8.57 o                         
  10  -4   2         62.71         64.12         7.75 o                         
  11  -4   2          3.93          2.01         1.29 o                         
  12  -4   2          4.05          2.24         1.29 o                         
 -10  -3   2          3.84          7.25         2.13 o                         
  -9  -3   2         23.00         31.47         5.97 o                         
  -8  -3   2          0.06         -0.70         1.47 o                         
  -7  -3   2        124.04        136.32        10.36 o                         
  -6  -3   2          2.04          1.56         1.79 o                         
  -5  -3   2        146.26        158.09        13.14 o                         
  -4  -3   2         25.91         25.22         5.64 o                         
  -3  -3   2          2.03          1.21         0.63 o                         
  -2  -3   2       1253.26       1230.22        26.95 o                         
  -1  -3   2        524.47        744.92        64.49 o                         
   0  -3   2       2894.66       3186.93        83.77 o                         
   1  -3   2       2115.65       2064.19        54.57 o                         
   2  -3   2         95.98         94.81         9.64 o                         
   3  -3   2        299.17        310.29        12.22 o                         
   4  -3   2         11.75         10.02         2.67 o                         
   5  -3   2         83.13         78.08         8.71 o                         
   6  -3   2       1364.41       1247.50        40.08 o                         
   7  -3   2          1.33          4.27         2.04 o                         
   8  -3   2         14.59         16.73         5.04 o                         
   9  -3   2         97.66        107.20         8.72 o                         
  10  -3   2          8.00          9.87         2.46 o                         
  11  -3   2          0.08         -0.05         0.11 o                         
 -10  -2   2          0.02          0.82         0.69 o                         
  -9  -2   2          0.03          0.25         1.80 o                         
  -8  -2   2         77.98         88.47        10.63 o                         
  -7  -2   2          0.27          0.51         0.69 o                         
  -6  -2   2         34.34         34.93        10.93 o                         
  -5  -2   2         61.79         55.63         7.26 o                         
  -4  -2   2          1.29          2.10         1.96 o                         
  -3  -2   2        586.48        523.60        16.37 o                         
  -2  -2   2         28.71         30.55         3.37 o                         
  -1  -2   2       1327.72       1405.25        41.66 o                         
   0  -2   2       6488.44       6868.08       116.02 o                         
   1  -2   2       3510.24       3646.32        69.31 o                         
   2  -2   2      10899.70      11089.17       125.83 o                         
   3  -2   2       1280.69       1119.63        16.49 o                         
   4  -2   2        394.05        332.63        16.18 o                         
   5  -2   2       2903.47       2650.40        68.82 o                         
   6  -2   2        174.39        150.96        13.52 o                         
   7  -2   2          5.58          4.57         2.89 o                         
   8  -2   2         44.56         46.80         5.92 o                         
   9  -2   2         19.06         20.94         5.67 o                         
  10  -2   2         13.80          9.20         2.52 o                         
  11  -2   2          3.91          3.91         1.64 o                         
 -11  -1   2          1.41          5.41         2.37 o                         
 -10  -1   2          0.39          0.53         0.72 o                         
  -9  -1   2         86.62         94.45         9.08 o                         
  -8  -1   2        122.97        123.76         9.00 o                         
  -7  -1   2          0.23         -1.85         3.70 o                         
  -6  -1   2         73.01         69.60        14.96 o                         
  -5  -1   2         76.34         63.10         5.85 o                         
  -4  -1   2         94.02         71.48         6.87 o                         
  -3  -1   2        489.74        479.72        13.40 o                         
  -2  -1   2          4.34          4.74         1.16 o                         
  -1  -1   2       1850.92       1587.69        21.57 o                         
   0  -1   2        458.23        523.09        18.36 o                         
   1  -1   2         29.50         18.00         3.03 o                         
   2  -1   2       1273.81       1069.43        33.02 o                         
   3  -1   2        145.32        168.65        10.14 o                         
   4  -1   2       1038.40       1099.67        31.40 o                         
   5  -1   2        196.32        158.16        12.74 o                         
   6  -1   2         35.28         37.11         6.67 o                         
   7  -1   2          1.14          0.35         1.49 o                         
   8  -1   2          6.61          2.97         1.56 o                         
   9  -1   2        189.96        166.31        12.76 o                         
  10  -1   2          0.39          0.13         0.28 o                         
  11  -1   2         16.38         23.45         3.52 o                         
 -11   0   2          2.82          2.36         1.41 o                         
 -10   0   2         19.89         25.82         4.04 o                         
  -9   0   2          0.11          0.42         0.89 o                         
  -8   0   2         68.16         58.00         6.04 o                         
  -7   0   2         51.47         53.57        14.14 o                         
  -6   0   2         71.71         71.97         9.81 o                         
  -5   0   2       1221.24       1166.37        51.44 o                         
  -4   0   2        184.80        180.15         7.66 o                         
  -3   0   2       1558.20       1229.59        18.40 o                         
  -2   0   2      18241.05      18525.78       149.56 o                         
  -1   0   2       1666.65       1510.09        35.58 o                         
   0   0   2        339.13        319.60         8.12 o                         
   1   0   2       2009.12       2276.49        42.36 o                         
   2   0   2        664.51        529.22        22.72 o                         
   3   0   2          1.36          0.83         0.29 o                         
   4   0   2        180.20        165.24         9.89 o                         
   5   0   2         57.60         63.46         8.56 o                         
   6   0   2        188.90        200.52        22.55 o                         
   7   0   2        479.95        490.31        39.37 o                         
   8   0   2         93.66        103.59        10.63 o                         
   9   0   2         48.27         45.89         5.67 o                         
  10   0   2          5.92          6.53         2.00 o                         
 -11   1   2          9.11         12.45         3.63 o                         
 -10   1   2          1.45          1.84         1.18 o                         
  -9   1   2         73.28         60.68         7.09 o                         
  -8   1   2          1.06         -0.52         2.48 o                         
  -7   1   2        125.28        135.18        21.80 o                         
  -6   1   2         99.78         99.29         8.15 o                         
  -5   1   2         31.50         19.42         2.73 o                         
  -4   1   2       1046.53       1056.53        17.34 o                         
  -3   1   2      13158.51      12818.26       126.29 o                         
  -2   1   2         26.93         18.61         2.63 o                         
  -1   1   2          7.24          8.40         2.47 o                         
   0   1   2       7338.60       8086.07        86.91 o                         
   1   1   2        438.96        406.95        20.26 o                         
   2   1   2       2261.36       2363.76        42.39 o                         
   3   1   2       1069.90        951.02        22.82 o                         
   4   1   2         34.50         23.51         5.09 o                         
   5   1   2        108.45        105.16         9.39 o                         
   6   1   2         60.05         49.39        11.92 o                         
   7   1   2        281.28        284.90        15.85 o                         
   8   1   2          7.13          8.64         2.49 o                         
   9   1   2          1.17          1.14         0.64 o                         
  10   1   2          0.60          1.14         1.11 o                         
 -12   2   2          4.10          5.88         1.84 o                         
 -11   2   2         52.11         56.07         6.69 o                         
 -10   2   2         28.10         29.41         4.29 o                         
  -9   2   2         49.86         38.37         5.00 o                         
  -8   2   2        115.67        109.88        20.81 o                         
  -7   2   2         63.90         85.20        16.98 o                         
  -6   2   2        553.35        598.80        46.78 o                         
  -5   2   2       1043.68        933.83        23.93 o                         
  -4   2   2        415.45        305.28         9.68 o                         
  -3   2   2      12488.27      12592.89       143.71 o                         
  -2   2   2       5979.58       5853.68        73.23 o                         
  -1   2   2       7151.60       7352.32       196.76 o                         
   0   2   2        651.20        574.35        27.81 o                         
   1   2   2       4208.04       4175.83        68.44 o                         
   2   2   2        342.34        418.18        13.94 o                         
   3   2   2        769.33        851.01        23.64 o                         
   4   2   2        388.88        364.56        20.99 o                         
   5   2   2        275.16        298.46        30.75 o                         
   6   2   2          1.13         -0.18         1.16 o                         
   7   2   2         23.07         23.87         4.06 o                         
   8   2   2          9.38          5.98         2.54 o                         
   9   2   2          3.81          3.70         2.07 o                         
 -12   3   2          3.35         -0.04         1.10 o                         
 -11   3   2        114.49        112.95         9.68 o                         
 -10   3   2          6.47          6.00         1.76 o                         
  -9   3   2          0.07         -0.49         0.99 o                         
  -8   3   2         20.50         25.43        10.21 o                         
  -7   3   2          4.79          4.20         2.29 o                         
  -6   3   2          0.15          0.00         0.55 o                         
  -5   3   2        807.06        787.16        18.30 o                         
  -4   3   2        436.16        438.49        11.00 o                         
  -3   3   2        102.33         97.56         4.78 o                         
  -2   3   2       3062.42       2988.31        71.59 o                         
  -1   3   2       1725.12       1610.56        29.21 o                         
   0   3   2        940.71        928.75        28.49 o                         
   1   3   2       1172.69       1150.49        30.57 o                         
   2   3   2          3.82          7.20         1.78 o                         
   3   3   2        383.00        380.82        21.54 o                         
   4   3   2         87.96         70.43        14.65 o                         
   5   3   2         10.77         14.96         7.45 o                         
   6   3   2          3.33          4.79         1.51 o                         
   7   3   2         19.95         19.15         4.12 o                         
   8   3   2          7.81         10.48         3.02 o                         
   9   3   2          0.01          0.02         1.10 o                         
 -12   4   2          9.76          9.88         3.25 o                         
 -11   4   2          0.11         -0.14         0.70 o                         
 -10   4   2          9.04          9.22         2.13 o                         
  -9   4   2          0.82          2.00         1.10 o                         
  -8   4   2         40.88         35.59        11.68 o                         
  -7   4   2        104.36        131.03        21.22 o                         
  -6   4   2        505.69        505.31        24.54 o                         
  -5   4   2        547.00        432.65        16.69 o                         
  -4   4   2        167.64        101.85         9.71 o                         
  -3   4   2         13.17         14.57         2.26 o                         
  -2   4   2       1741.22       1608.72        38.90 o                         
  -1   4   2         60.28         60.76         6.16 o                         
   0   4   2        112.88         83.44         9.51 o                         
   1   4   2       2115.29       2483.27        46.47 o                         
   2   4   2          1.42          1.06         1.51 o                         
   3   4   2        846.29        861.88        51.29 o                         
   4   4   2         69.52         75.04        15.92 o                         
   5   4   2          9.49          8.60         2.98 o                         
   6   4   2         60.29         61.90         8.53 o                         
   7   4   2         17.74         20.56         3.76 o                         
   8   4   2          2.30          2.79         2.61 o                         
 -12   5   2         11.26         12.41         3.66 o                         
 -11   5   2         10.66          7.93         2.66 o                         
 -10   5   2         17.41         15.40         2.64 o                         
  -9   5   2         75.03         82.25         5.80 o                         
  -8   5   2         40.50         34.43        11.51 o                         
  -7   5   2        251.23        362.37        47.77 o                         
  -6   5   2         51.70         52.98         6.51 o                         
  -5   5   2         46.56         67.78         7.72 o                         
  -4   5   2        989.40        972.96        44.32 o                         
  -3   5   2         76.95         43.15         9.22 o                         
  -2   5   2          3.95          7.75         2.26 o                         
  -1   5   2        229.71        252.52        16.65 o                         
   0   5   2        238.93        288.96        19.92 o                         
   1   5   2        597.91        674.55        21.54 o                         
   2   5   2        251.32        244.46        26.43 o                         
   3   5   2          5.85          5.40         3.18 o                         
   4   5   2          1.30         -0.90         1.80 o                         
   5   5   2          3.01          0.84         3.02 o                         
   6   5   2         33.78         29.01         7.49 o                         
   7   5   2         11.69         12.88         4.21 o                         
 -13   6   2          0.54          9.79         6.39 o                         
 -12   6   2         15.79         15.45         5.90 o                         
 -11   6   2          1.97          1.96         1.29 o                         
 -10   6   2         30.85         32.57         4.90 o                         
  -9   6   2          0.37         -0.58         1.16 o                         
  -8   6   2          0.41          2.53         2.59 o                         
  -7   6   2        144.35        172.87        20.82 o                         
  -6   6   2          4.16          7.28         2.70 o                         
  -5   6   2        114.44         86.22        15.46 o                         
  -4   6   2        160.34        147.78        13.38 o                         
  -3   6   2         19.72         16.09         4.06 o                         
  -2   6   2         68.98        104.71        12.34 o                         
  -1   6   2        116.17        155.32        22.71 o                         
   0   6   2        162.29        203.00        17.53 o                         
   1   6   2        171.32        203.88        18.12 o                         
   2   6   2          4.62          3.97         0.79 o                         
   3   6   2          4.69          3.64         2.00 o                         
   4   6   2         30.59         30.26         9.94 o                         
   5   6   2          0.60          1.13         1.42 o                         
   6   6   2         11.45          6.71         4.26 o                         
 -12   7   2          0.77          0.13         1.54 o                         
 -11   7   2          4.57          4.45         1.10 o                         
 -10   7   2          9.15          7.95         3.76 o                         
  -9   7   2         21.93         17.92         5.95 o                         
  -8   7   2       1333.79       1878.65       249.88 o                         
  -7   7   2          0.20         -0.45         4.06 o                         
  -6   7   2         21.08         11.70         6.80 o                         
  -5   7   2       2109.90       2171.61        89.07 o                         
  -4   7   2         98.37        128.84        11.59 o                         
  -3   7   2         19.64         14.65         5.22 o                         
  -2   7   2        237.15        236.56        29.93 o                         
  -1   7   2         70.61         93.14        19.52 o                         
   0   7   2         31.03         28.88         5.46 o                         
   1   7   2         82.44         80.26        15.97 o                         
   2   7   2         24.97         36.14         5.60 o                         
   3   7   2         22.07         20.71         6.18 o                         
   4   7   2          0.10          2.91         2.04 o                         
   5   7   2         16.96         10.74         3.95 o                         
   6   7   2          1.41          1.04         0.99 o                         
 -12   8   2         17.22         17.95         4.31 o                         
 -11   8   2          6.63          5.35         1.29 o                         
 -10   8   2         14.59         10.79         1.44 o                         
  -9   8   2        115.80        111.35        10.33 o                         
  -8   8   2        842.06        915.42        21.00 o                         
  -7   8   2          0.35         -0.74         4.72 o                         
  -6   8   2         88.16         70.02        11.50 o                         
  -5   8   2         45.24         50.77         9.65 o                         
  -4   8   2          0.25          3.46         2.54 o                         
  -3   8   2         34.33         40.02         7.93 o                         
  -2   8   2        254.49        337.75        38.93 o                         
  -1   8   2        266.52        357.26        33.94 o                         
   0   8   2        241.95        303.89        19.43 o                         
   1   8   2         21.00         22.90         4.43 o                         
   2   8   2         35.04         37.10         6.63 o                         
   3   8   2          0.50          1.64         3.25 o                         
   4   8   2          0.24          0.11         1.28 o                         
 -12   9   2          0.78          1.08         2.18 o                         
 -11   9   2          1.98          8.40         7.05 o                         
 -10   9   2         63.29         81.30         8.46 o                         
  -9   9   2          3.73         13.33         5.44 o                         
  -8   9   2         10.42         17.93         3.64 o                         
  -7   9   2          1.36          4.11         6.09 o                         
  -6   9   2         17.42         13.80         3.25 o                         
  -5   9   2         18.39         15.69         4.91 o                         
  -4   9   2         72.68         78.88        11.66 o                         
  -3   9   2         19.83         20.92         6.25 o                         
  -2   9   2        323.28        387.07        21.95 o                         
  -1   9   2         67.53         74.85         8.20 o                         
   0   9   2          0.98         -0.18         1.65 o                         
   1   9   2         13.48         18.66         7.44 o                         
   2   9   2          3.17          1.63         1.73 o                         
   3   9   2          0.20          1.54         2.78 o                         
 -12  10   2          0.04         -0.18         1.86 o                         
 -11  10   2         36.42         53.31         6.62 o                         
 -10  10   2         12.59         29.70        14.65 o                         
  -9  10   2         31.13         82.28        12.89 o                         
  -8  10   2          0.06          0.15         0.83 o                         
  -7  10   2         12.30          8.92         3.33 o                         
  -6  10   2         16.24         19.12         6.65 o                         
  -5  10   2         28.03         24.02         7.82 o                         
  -4  10   2         17.35         20.55         6.69 o                         
  -3  10   2          0.16         -0.82         1.64 o                         
  -2  10   2          0.75         -0.09         2.20 o                         
  -1  10   2         43.94         46.96        13.70 o                         
   0  10   2          3.20          4.60         3.33 o                         
   1  10   2          6.49          0.89         3.85 o                         
   2  10   2          0.00         -0.69         1.38 o                         
 -11  11   2          7.02          6.19         2.20 o                         
 -10  11   2         25.07         29.55         5.31 o                         
  -9  11   2          0.08          1.86         0.71 o                         
  -8  11   2         55.19         60.99         8.09 o                         
  -7  11   2          4.91          6.36         2.91 o                         
  -6  11   2         12.28          9.82         6.19 o                         
  -5  11   2         17.22         20.14         6.13 o                         
  -4  11   2          0.14         -0.72         2.06 o                         
  -3  11   2          6.03          6.48         3.76 o                         
  -2  11   2          2.65          2.32         3.73 o                         
  -1  11   2         23.70         17.61        11.21 o                         
   0  11   2          1.70          0.60         0.81 o                         
   1  11   2          0.32          0.21         1.31 o                         
 -10  12   2          0.48          0.01         0.57 o                         
  -9  12   2          0.16         -0.52         1.12 o                         
  -8  12   2          4.05          3.52         1.20 o                         
  -7  12   2          5.85          7.48         4.82 o                         
  -6  12   2          0.09          0.88         0.90 o                         
  -5  12   2          0.70          2.08         1.47 o                         
  -4  12   2          0.02          0.44         2.13 o                         
  -3  12   2          0.08          1.97         2.03 o                         
  -2  12   2          9.00          3.65         4.47 o                         
  -1  12   2          0.39         -0.71         1.43 o                         
  -8  13   2          5.89          9.64         2.58 o                         
  -7  13   2          7.67         11.36         3.00 o                         
  -6  13   2          0.09          0.78         1.36 o                         
  -5  13   2          2.05          0.57         1.33 o                         
  -4  13   2         12.42          7.39         2.96 o                         
   2 -13   3          5.03          5.63         3.03 o                         
   3 -13   3          8.06          9.39         2.96 o                         
   4 -13   3          5.89          4.92         4.08 o                         
   5 -13   3          3.05          3.55         4.14 o                         
   6 -13   3          0.16         -0.94         1.89 o                         
   7 -13   3          3.52          4.61         1.88 o                         
   8 -13   3          0.30          0.48         1.27 o                         
   0 -12   3          0.24          1.33         0.87 o                         
   1 -12   3          0.06         -0.30         1.70 o                         
   2 -12   3          1.66          1.33         1.36 o                         
   3 -12   3          0.24          3.27         2.47 o                         
   4 -12   3          0.09          1.20         2.73 o                         
   5 -12   3          9.50          8.62         3.77 o                         
   6 -12   3          0.01         -0.47         1.94 o                         
   7 -12   3          1.86          3.41         1.79 o                         
   8 -12   3         28.03         40.45         6.51 o                         
   9 -12   3          0.65          2.34         1.69 o                         
  10 -12   3         11.62         10.27         2.93 o                         
  -2 -11   3          2.65          2.24         1.66 o                         
  -1 -11   3          0.13          0.24         0.42 o                         
   0 -11   3         13.97          5.71         5.22 o                         
   1 -11   3          6.38          0.49         2.70 o                         
   2 -11   3          0.91          1.96         2.02 o                         
   3 -11   3          7.12          6.15         3.64 o                         
   4 -11   3          0.15          1.90         3.18 o                         
   5 -11   3          2.28          3.81         2.19 o                         
   6 -11   3          0.95          0.66         0.80 o                         
   7 -11   3          8.49         10.65         3.73 o                         
   8 -11   3         41.09         98.61        21.62 o                         
   9 -11   3         47.35        124.92        29.45 o                         
  10 -11   3          0.31          6.79         3.42 o                         
  11 -11   3          1.39         25.11        12.84 o                         
  -3 -10   3          1.30          1.74         1.42 o                         
  -2 -10   3          0.41         -0.25         0.81 o                         
  -1 -10   3          4.45          5.54         3.18 o                         
   0 -10   3          2.31          2.94         3.56 o                         
   1 -10   3         27.86         29.15        10.53 o                         
   2 -10   3          1.27          0.57         1.20 o                         
   3 -10   3          6.46          5.84         1.71 o                         
   4 -10   3        116.61        119.91        12.15 o                         
   5 -10   3         41.87         59.98         6.56 o                         
   6 -10   3         16.53         23.04         8.19 o                         
   7 -10   3          0.57          3.61         1.60 o                         
   8 -10   3        141.68        172.81        12.11 o                         
   9 -10   3        132.88        187.58        15.93 o                         
  10 -10   3          3.25          9.55         4.81 o                         
  11 -10   3          0.33          2.58         4.21 o                         
  -5  -9   3          4.36          6.43         2.74 o                         
  -4  -9   3          0.05          0.42         0.38 o                         
  -3  -9   3          2.97          3.64         2.68 o                         
  -2  -9   3          0.02          1.04         3.00 o                         
  -1  -9   3          3.15         -0.36         1.93 o                         
   0  -9   3         89.63        116.33        11.77 o                         
   1  -9   3          2.04          1.04         1.44 o                         
   2  -9   3         57.12         60.73        10.61 o                         
   3  -9   3         87.31         99.42        13.54 o                         
   4  -9   3          3.03         13.65         8.43 o                         
   5  -9   3          0.06          7.54         2.78 o                         
   6  -9   3          5.58          8.96         2.71 o                         
   7  -9   3         22.04         27.68         2.75 o                         
   8  -9   3        115.53        121.44         5.87 o                         
   9  -9   3         17.55         10.52         2.04 o                         
  10  -9   3         11.47          6.76         1.19 o                         
  11  -9   3         10.41         11.51         2.27 o                         
  -6  -8   3          0.01          0.33         0.52 o                         
  -5  -8   3          0.52          0.64         1.33 o                         
  -4  -8   3          1.04          0.86         1.21 o                         
  -3  -8   3          0.30          2.71         3.10 o                         
  -2  -8   3         45.84         53.25         8.13 o                         
  -1  -8   3         20.92         27.46         5.66 o                         
   0  -8   3         29.13         37.71         6.56 o                         
   1  -8   3          9.29         16.04         5.07 o                         
   2  -8   3          5.28          5.97         3.15 o                         
   3  -8   3         99.84        113.03        14.17 o                         
   4  -8   3        372.51        400.86        68.89 o                         
   5  -8   3         57.30         45.56         8.21 o                         
   6  -8   3          0.86          1.29         1.06 o                         
   7  -8   3        499.18        533.25        26.24 o                         
   8  -8   3          0.02          0.38         0.88 o                         
   9  -8   3         33.89         27.71         3.30 o                         
  10  -8   3          4.38          1.55         1.21 o                         
  11  -8   3          1.65          3.31         1.91 o                         
  12  -8   3          0.00         -1.72         3.45 o                         
  -7  -7   3          4.19          2.92         1.63 o                         
  -6  -7   3          1.37         -0.04         0.83 o                         
  -5  -7   3          4.09          2.71         1.47 o                         
  -4  -7   3         49.13         49.28         7.72 o                         
  -3  -7   3         40.69         48.24         6.55 o                         
  -2  -7   3        194.99        223.49        16.44 o                         
  -1  -7   3          0.82          0.74         1.38 o                         
   0  -7   3          6.34          1.96         1.38 o                         
   1  -7   3         26.34         24.31         6.07 o                         
   2  -7   3        524.06        596.44        62.66 o                         
   3  -7   3         79.94         83.41        10.75 o                         
   4  -7   3        142.15        153.47        11.32 o                         
   5  -7   3         15.51         34.50         9.61 o                         
   6  -7   3        148.18        177.26        21.54 o                         
   7  -7   3         85.17         77.27        14.64 o                         
   8  -7   3          4.07          3.45         0.82 o                         
   9  -7   3          0.99         -0.10         1.01 o                         
  10  -7   3          7.97         11.13         2.94 o                         
  11  -7   3         10.62          6.59         2.24 o                         
  12  -7   3          5.72          5.93         1.98 o                         
  -7  -6   3          8.90         12.97         4.04 o                         
  -6  -6   3         53.17         50.65         6.29 o                         
  -5  -6   3         38.64         41.81         6.77 o                         
  -4  -6   3         40.24         40.64         6.09 o                         
  -3  -6   3          4.31          2.79         1.69 o                         
  -2  -6   3        143.37        167.94        13.24 o                         
  -1  -6   3          1.09         -0.42         1.16 o                         
   0  -6   3        200.70        231.62        15.12 o                         
   1  -6   3        924.29        990.37        52.63 o                         
   2  -6   3         72.53         73.87         9.27 o                         
   3  -6   3         60.24         82.00         7.36 o                         
   4  -6   3        170.24        269.18        16.59 o                         
   5  -6   3        142.59        201.16        20.62 o                         
   6  -6   3          1.58          0.90         1.28 o                         
   7  -6   3          4.05          0.99         1.61 o                         
   8  -6   3          3.83          4.15         1.87 o                         
   9  -6   3        103.66        128.55        10.67 o                         
  10  -6   3         18.30         16.38         4.12 o                         
  11  -6   3         14.85         14.97         3.30 o                         
  12  -6   3          0.89          0.91         0.80 o                         
  -8  -5   3          6.32          7.35         2.39 o                         
  -7  -5   3          8.11          7.81         2.67 o                         
  -6  -5   3          4.10          3.13         1.33 o                         
  -5  -5   3         67.73         75.83         9.30 o                         
  -4  -5   3        416.95        459.62        29.36 o                         
  -3  -5   3         71.08         63.35         7.80 o                         
  -2  -5   3        224.54        261.84        14.97 o                         
  -1  -5   3       1518.81       1483.37        47.13 o                         
   0  -5   3         51.29         63.67         8.13 o                         
   1  -5   3         35.38         41.65         9.03 o                         
   2  -5   3         57.56         62.62         5.78 o                         
   3  -5   3        128.99        117.32         9.53 o                         
   4  -5   3        225.22        182.69        17.10 o                         
   5  -5   3         24.40         25.51         5.02 o                         
   6  -5   3        557.06        558.76        27.12 o                         
   7  -5   3         76.51         66.11         9.83 o                         
   8  -5   3         42.22         50.57         6.11 o                         
   9  -5   3          0.43          0.45         0.88 o                         
  10  -5   3          3.25          3.21         2.41 o                         
  11  -5   3         10.02          6.32         2.71 o                         
  12  -5   3          0.67         -0.18         0.78 o                         
  -9  -4   3          3.15          3.35         1.57 o                         
  -8  -4   3          0.01         -0.50         0.99 o                         
  -7  -4   3         23.99         21.15         4.82 o                         
  -6  -4   3          6.84         10.86         3.61 o                         
  -5  -4   3         18.54         16.15         4.08 o                         
  -4  -4   3         48.49         46.32         8.49 o                         
  -3  -4   3        314.52        367.64        17.24 o                         
  -2  -4   3        229.96        164.35        10.59 o                         
  -1  -4   3       1370.95       1462.49        43.09 o                         
   0  -4   3          1.99          1.79         1.13 o                         
   1  -4   3        637.16        698.43        23.86 o                         
   2  -4   3       1714.20       1721.74        31.89 o                         
   3  -4   3         60.51         60.80         6.16 o                         
   4  -4   3        164.33        213.97        13.59 o                         
   5  -4   3        191.45        237.54        15.85 o                         
   6  -4   3        138.85        154.21        13.94 o                         
   7  -4   3         11.15         12.33         3.99 o                         
   8  -4   3         61.56         75.61         8.05 o                         
   9  -4   3          4.23          5.06         1.51 o                         
  10  -4   3         35.84         23.86         3.93 o                         
  11  -4   3          4.14          1.87         1.43 o                         
 -10  -3   3          1.10         -0.18         0.87 o                         
  -9  -3   3         39.79         39.05         7.41 o                         
  -8  -3   3          2.49          3.70         2.25 o                         
  -7  -3   3          9.51          7.97         3.05 o                         
  -6  -3   3         52.35         49.60         9.58 o                         
  -5  -3   3          0.10          0.46         0.62 o                         
  -4  -3   3         25.51         26.22         5.73 o                         
  -3  -3   3        178.31        166.94        10.29 o                         
  -2  -3   3        805.14        798.21        26.28 o                         
  -1  -3   3        275.29        242.33        17.75 o                         
   0  -3   3       6476.32       6284.11       184.42 o                         
   1  -3   3       2555.35       1912.08       371.70 o                         
   2  -3   3        153.32        166.08         9.06 o                         
   3  -3   3        445.78        355.23        12.16 o                         
   4  -3   3       3603.78       3406.61        66.70 o                         
   5  -3   3         67.09         87.10         9.34 o                         
   6  -3   3        288.09        291.43        19.31 o                         
   7  -3   3          3.35          5.37         2.41 o                         
   8  -3   3          0.82          5.43         1.99 o                         
   9  -3   3         18.83         29.09         5.50 o                         
  10  -3   3          3.45          4.52         1.60 o                         
  11  -3   3          1.80          0.42         1.19 o                         
 -10  -2   3          2.75          3.84         1.36 o                         
  -9  -2   3          6.14         10.23         3.46 o                         
  -8  -2   3         11.65         15.25         3.52 o                         
  -7  -2   3         16.79         11.17         3.98 o                         
  -6  -2   3         22.45         35.89         8.02 o                         
  -5  -2   3          0.12          0.41         0.72 o                         
  -4  -2   3         86.28         60.87         8.16 o                         
  -3  -2   3        673.30        545.14        18.99 o                         
  -2  -2   3         33.91         26.72         2.83 o                         
  -1  -2   3         39.62         26.21         3.59 o                         
   0  -2   3       7240.64       7001.41       122.41 o                         
   1  -2   3         24.92         21.85         4.49 o                         
   2  -2   3          0.95          1.50         0.63 o                         
   3  -2   3        119.86        120.97         7.04 o                         
   4  -2   3         13.65          8.37         2.75 o                         
   5  -2   3       1122.97       1094.90        51.48 o                         
   6  -2   3         48.95         54.36         8.30 o                         
   7  -2   3         21.56         20.69         5.35 o                         
   8  -2   3         61.72         73.72         7.45 o                         
   9  -2   3         53.58         60.17        10.13 o                         
  10  -2   3          2.18          1.07         1.14 o                         
  11  -2   3          8.37          7.90         2.47 o                         
 -11  -1   3          0.93          1.27         2.57 o                         
 -10  -1   3          6.24          6.63         1.81 o                         
  -9  -1   3          5.01          4.99         2.28 o                         
  -8  -1   3          2.57          4.51         2.07 o                         
  -7  -1   3          8.22          9.55         5.91 o                         
  -6  -1   3        100.36         89.32        12.05 o                         
  -5  -1   3          8.24          9.77         3.47 o                         
  -4  -1   3       1072.54        953.77        30.68 o                         
  -3  -1   3        214.78        197.74         7.12 o                         
  -2  -1   3        623.23        431.80        13.27 o                         
  -1  -1   3       5727.86       5200.59        89.92 o                         
   0  -1   3        255.32        278.59        13.89 o                         
   1  -1   3         24.11         27.76         3.86 o                         
   2  -1   3        216.52        118.67         6.12 o                         
   3  -1   3          1.02          0.21         1.22 o                         
   4  -1   3        710.77        607.31        23.61 o                         
   5  -1   3        204.39        225.68        15.79 o                         
   6  -1   3         41.36         40.23         7.49 o                         
   7  -1   3        206.94        200.19        24.64 o                         
   8  -1   3        387.13        472.99        23.16 o                         
   9  -1   3         36.86         42.52         8.34 o                         
  10  -1   3          4.63          3.14         1.03 o                         
  11  -1   3          4.52          8.12         2.34 o                         
 -11   0   3          1.10          1.42         1.17 o                         
 -10   0   3          2.40          1.26         0.74 o                         
  -9   0   3         22.94         19.76         3.72 o                         
  -8   0   3          2.41          2.83         1.58 o                         
  -7   0   3        300.47        285.51        33.48 o                         
  -6   0   3         16.30         12.90         4.36 o                         
  -5   0   3          9.00          5.06         1.82 o                         
  -4   0   3        263.24        272.93        10.88 o                         
  -3   0   3          0.88          2.13         0.54 o                         
  -2   0   3       4479.50       3926.33       104.04 o                         
  -1   0   3          7.60          5.93         1.45 o                         
   0   0   3         67.82         79.82         4.68 o                         
   1   0   3         74.44         68.57         4.55 o                         
   2   0   3        328.95        312.72        23.71 o                         
   3   0   3        149.40        105.77         6.98 o                         
   4   0   3          1.12          2.68         1.18 o                         
   5   0   3          1.67          0.39         1.41 o                         
   6   0   3          0.29          2.11         3.68 o                         
   7   0   3        109.43        107.14        11.03 o                         
   8   0   3         81.30         77.86        11.71 o                         
   9   0   3          1.04         -0.20         1.18 o                         
  10   0   3          3.10          1.87         0.50 o                         
 -12   1   3          0.54          2.24         1.14 o                         
 -11   1   3          3.08          3.74         1.31 o                         
 -10   1   3          2.45          1.36         0.94 o                         
  -9   1   3        224.16        191.03        12.85 o                         
  -8   1   3         77.02        104.32        20.87 o                         
  -7   1   3         33.30         29.26        11.16 o                         
  -6   1   3        935.99       1101.67        39.86 o                         
  -5   1   3        140.16        117.22         7.68 o                         
  -4   1   3        451.02        391.21        12.76 o                         
  -3   1   3      31169.77      31740.63       319.84 o                         
  -2   1   3      11840.75      12148.97       132.07 o                         
  -1   1   3        506.51        431.71        20.27 o                         
   0   1   3       1368.70       1406.06        64.00 o                         
   1   1   3          1.94          2.66         0.68 o                         
   2   1   3        488.53        374.47        12.66 o                         
   3   1   3        931.72        870.14        28.43 o                         
   4   1   3         17.98         18.05         6.19 o                         
   5   1   3        148.59        156.81        14.37 o                         
   6   1   3         87.32        103.72        17.72 o                         
   7   1   3        582.57        613.17        23.77 o                         
   8   1   3          8.82         11.64         4.31 o                         
   9   1   3          0.02          0.09         0.92 o                         
  10   1   3          6.83          7.76         2.12 o                         
 -12   2   3          3.64          4.70         1.44 o                         
 -11   2   3         44.65         53.28         6.61 o                         
 -10   2   3          0.20          2.51         1.12 o                         
  -9   2   3          0.18          0.23         1.01 o                         
  -8   2   3          6.23          5.86         6.21 o                         
  -7   2   3         12.82         21.08         9.30 o                         
  -6   2   3       2907.25       2969.42       188.87 o                         
  -5   2   3         15.25         26.53         3.09 o                         
  -4   2   3        863.20        756.77        25.71 o                         
  -3   2   3       2744.89       2616.57        47.63 o                         
  -2   2   3        114.16         94.30         6.49 o                         
  -1   2   3       6764.21       7014.94        72.70 o                         
   0   2   3       1427.01       1402.83        26.82 o                         
   1   2   3        420.29        419.05        13.87 o                         
   2   2   3       1676.68       1881.92        43.31 o                         
   3   2   3       1278.81       1558.84        42.92 o                         
   4   2   3        489.91        504.86        36.92 o                         
   5   2   3         48.51         47.04         8.20 o                         
   6   2   3         12.62         11.38         3.73 o                         
   7   2   3        104.26        118.46        12.25 o                         
   8   2   3          2.49          2.58         0.87 o                         
   9   2   3          0.13          0.17         0.81 o                         
 -12   3   3          1.86          3.22         1.61 o                         
 -11   3   3         36.03         31.01         5.10 o                         
 -10   3   3         17.60         12.36         3.32 o                         
  -9   3   3         36.97         27.56         4.09 o                         
  -8   3   3          2.66          3.48         5.87 o                         
  -7   3   3        198.54        178.45        24.55 o                         
  -6   3   3         33.16         34.87         5.15 o                         
  -5   3   3        338.59        320.82        14.78 o                         
  -4   3   3        293.53        298.76        16.28 o                         
  -3   3   3        994.82        998.96        25.42 o                         
  -2   3   3       1537.49       1571.38        34.96 o                         
  -1   3   3       1787.36       1660.08        30.72 o                         
   0   3   3          7.43         19.56         5.85 o                         
   1   3   3        313.87        371.94        18.26 o                         
   2   3   3        132.01        149.92        12.65 o                         
   3   3   3         93.61        100.06        11.32 o                         
   4   3   3         13.90         11.91         6.33 o                         
   5   3   3          0.51         -1.10         2.20 o                         
   6   3   3          1.00         -0.75         1.50 o                         
   7   3   3          4.87          6.62         2.18 o                         
   8   3   3          0.00          1.09         0.43 o                         
 -12   4   3         15.82         19.11         4.40 o                         
 -11   4   3         27.82         19.38         3.70 o                         
 -10   4   3         54.76         59.70         5.64 o                         
  -9   4   3         76.85         75.26         6.04 o                         
  -8   4   3         46.09         37.97        11.80 o                         
  -7   4   3          8.91          6.85         3.13 o                         
  -6   4   3        113.40        120.92         9.85 o                         
  -5   4   3        186.49        148.29         9.97 o                         
  -4   4   3          3.78          3.71         2.49 o                         
  -3   4   3        959.44        851.58        26.88 o                         
  -2   4   3       5449.32       5218.43        68.43 o                         
  -1   4   3         42.09         49.92         5.70 o                         
   0   4   3          4.34         10.11         4.47 o                         
   1   4   3        395.04        543.05        24.88 o                         
   2   4   3         43.80         44.28         7.38 o                         
   3   4   3         23.32         28.36         6.51 o                         
   4   4   3         19.27         27.23         9.60 o                         
   5   4   3          0.28         -0.07         1.83 o                         
   6   4   3         51.24         71.17         8.95 o                         
   7   4   3          0.01          0.62         1.05 o                         
   8   4   3          4.54          8.43         4.07 o                         
 -13   5   3          0.01          0.31         4.81 o                         
 -12   5   3         17.89         26.21         3.61 o                         
 -11   5   3          3.80          7.57         2.62 o                         
 -10   5   3          2.46          3.09         0.98 o                         
  -9   5   3         71.43         79.57         6.36 o                         
  -8   5   3         66.52         53.79        14.34 o                         
  -7   5   3         79.81         74.38        10.87 o                         
  -6   5   3        279.45        271.18        23.04 o                         
  -5   5   3         41.30         55.12         7.56 o                         
  -4   5   3         44.68         49.99        11.12 o                         
  -3   5   3        626.95        573.55        20.30 o                         
  -2   5   3          2.69          1.03         0.72 o                         
  -1   5   3          1.29          0.39         1.48 o                         
   0   5   3        176.32        192.03        23.34 o                         
   1   5   3        454.76        496.43        26.24 o                         
   2   5   3         95.09        114.57        17.88 o                         
   3   5   3         10.56          8.45         4.96 o                         
   4   5   3         51.30         59.39         8.49 o                         
   5   5   3        108.36        106.67        14.73 o                         
   6   5   3          8.31          8.26         3.69 o                         
   7   5   3          3.87          3.29         2.17 o                         
 -13   6   3          4.43         25.99        17.87 o                         
 -12   6   3          3.67          3.09         1.42 o                         
 -11   6   3          0.05         -1.01         2.01 o                         
 -10   6   3          1.02         -0.03         1.95 o                         
  -9   6   3        508.77        539.05        32.82 o                         
  -8   6   3         67.81         97.65        19.72 o                         
  -7   6   3        104.71        101.59        15.63 o                         
  -6   6   3         98.25        112.72        13.01 o                         
  -5   6   3        290.50        283.26        28.92 o                         
  -4   6   3         25.40         14.51         9.27 o                         
  -3   6   3        207.55        194.06        13.52 o                         
  -2   6   3          4.46          4.03         2.66 o                         
  -1   6   3         70.01         68.84        10.53 o                         
   0   6   3          3.39          7.68         5.18 o                         
   1   6   3         96.10        110.29        17.44 o                         
   2   6   3         48.31         43.64        11.37 o                         
   3   6   3          1.44          1.04         0.87 o                         
   4   6   3         25.51         23.47         6.88 o                         
   5   6   3         26.22         15.59         5.65 o                         
   6   6   3          0.00         -0.15         1.49 o                         
 -13   7   3          0.37         18.04        20.62 o                         
 -12   7   3         10.41          6.87         3.93 o                         
 -11   7   3          0.92         -0.35         0.82 o                         
 -10   7   3          2.19          0.84         1.34 o                         
  -9   7   3          0.34          1.09         1.48 o                         
  -8   7   3       1149.60       1123.53        37.02 o                         
  -7   7   3        183.82        174.22        25.95 o                         
  -6   7   3         86.40        110.77        19.91 o                         
  -5   7   3        141.64        131.62        14.76 o                         
  -4   7   3        298.10        278.47        35.89 o                         
  -3   7   3         11.99         24.00         6.88 o                         
  -2   7   3        218.55        249.31        28.80 o                         
  -1   7   3        189.11        235.59        27.97 o                         
   0   7   3          4.52          6.41         2.91 o                         
   1   7   3         22.79         25.51         4.77 o                         
   2   7   3         17.47         18.63         4.04 o                         
   3   7   3         17.53         17.77         5.29 o                         
   4   7   3          2.17          0.58         2.94 o                         
   5   7   3          0.83         -0.59         1.18 o                         
 -12   8   3          0.16          0.61         0.82 o                         
 -11   8   3         23.07         31.48         3.70 o                         
 -10   8   3          2.28          4.28         1.87 o                         
  -9   8   3          5.41          4.26         1.77 o                         
  -8   8   3         26.27         32.60         3.30 o                         
  -7   8   3         16.07         48.46         7.57 o                         
  -6   8   3        155.91        190.79        18.98 o                         
  -5   8   3        156.42        160.71        17.87 o                         
  -4   8   3          9.67         16.19         6.64 o                         
  -3   8   3        305.53        366.48        37.45 o                         
  -2   8   3          8.35         10.65         6.14 o                         
  -1   8   3        128.91        122.67        11.30 o                         
   0   8   3         22.00         23.37         5.28 o                         
   1   8   3         25.74         18.50         4.84 o                         
   2   8   3          0.12         -0.46         1.92 o                         
   3   8   3          3.88          2.07         0.83 o                         
   4   8   3          0.02          1.12         2.07 o                         
 -12   9   3          2.04          4.89         3.43 o                         
 -11   9   3          4.20          2.03         1.33 o                         
 -10   9   3         19.62         57.19        13.32 o                         
  -9   9   3        162.18        235.74        22.45 o                         
  -8   9   3         11.02         35.06        13.67 o                         
  -7   9   3          7.72         16.85         4.32 o                         
  -6   9   3         40.37         34.79         7.80 o                         
  -5   9   3          5.56         11.37         3.92 o                         
  -4   9   3          9.96         13.28         3.96 o                         
  -3   9   3        221.42        232.43        20.58 o                         
  -2   9   3        133.50        180.25        13.73 o                         
  -1   9   3          0.56          0.45         1.03 o                         
   0   9   3          0.19         -0.26         1.53 o                         
   1   9   3         15.89         12.59         7.19 o                         
   2   9   3          4.78          1.49         2.17 o                         
   3   9   3          2.25          0.74         2.39 o                         
 -12  10   3         17.03         25.40         4.61 o                         
 -11  10   3          0.05         -0.37         0.85 o                         
 -10  10   3         10.75         17.50         3.90 o                         
  -9  10   3         28.81         32.06         4.69 o                         
  -8  10   3         20.38         28.58         5.38 o                         
  -7  10   3          1.83          0.76         1.48 o                         
  -6  10   3          5.14          3.88         2.79 o                         
  -5  10   3          7.13          4.59         2.16 o                         
  -4  10   3         18.90         16.91         5.86 o                         
  -3  10   3        118.72        139.96        24.42 o                         
  -2  10   3          0.90          2.17         2.21 o                         
  -1  10   3         57.31         76.45        16.64 o                         
   0  10   3          0.85          1.43         1.71 o                         
   1  10   3          0.01          0.26         1.71 o                         
   2  10   3          1.00          2.08         1.43 o                         
 -11  11   3         38.90         63.31         6.77 o                         
 -10  11   3         17.78         16.31         3.78 o                         
  -9  11   3          2.27          4.35         1.88 o                         
  -8  11   3          2.23          3.80         2.40 o                         
  -7  11   3          9.58         12.72         7.19 o                         
  -6  11   3          1.45          2.36         1.64 o                         
  -5  11   3          0.73          3.11         2.61 o                         
  -4  11   3         22.21         19.73         6.18 o                         
  -3  11   3          7.50          8.00         3.82 o                         
  -2  11   3          0.39          0.53         3.08 o                         
  -1  11   3          0.07          1.56         1.73 o                         
   0  11   3          0.98         -0.36         0.73 o                         
 -10  12   3          1.49          0.86         0.67 o                         
  -9  12   3          8.93          9.73         2.26 o                         
  -8  12   3         41.07         38.79        10.68 o                         
  -7  12   3          9.73          6.76         5.60 o                         
  -6  12   3          3.15         -0.76         1.93 o                         
  -5  12   3          0.35         -0.57         2.22 o                         
  -4  12   3          1.16         -0.17         0.92 o                         
  -3  12   3          0.03          1.32         1.18 o                         
  -2  12   3          1.80          1.21         1.39 o                         
  -7  13   3          1.30         -0.17         1.45 o                         
  -6  13   3          0.05          0.35         0.58 o                         
  -5  13   3          3.98          1.34         0.90 o                         
   2 -13   4          3.39          1.17         1.79 o                         
   3 -13   4          0.12         -0.26         0.94 o                         
   4 -13   4          2.87          3.59         3.34 o                         
   5 -13   4          3.14          0.97         2.53 o                         
   6 -13   4         12.89         15.63         4.43 o                         
   7 -13   4          0.56          0.03         1.36 o                         
   8 -13   4         14.88         19.71         4.96 o                         
   0 -12   4          6.64          5.02         2.47 o                         
   1 -12   4          2.08          2.21         1.77 o                         
   2 -12   4         11.72         13.46         7.65 o                         
   3 -12   4         13.77         17.50         5.69 o                         
   4 -12   4          1.83          1.94         2.49 o                         
   5 -12   4          3.79          5.89         3.18 o                         
   6 -12   4          0.33          1.86         2.36 o                         
   7 -12   4          5.27          2.58         2.09 o                         
   8 -12   4         11.52         18.06         4.41 o                         
   9 -12   4          4.73          4.43         1.88 o                         
  10 -12   4          5.71          5.57         1.93 o                         
  -2 -11   4          0.82          2.47         2.01 o                         
  -1 -11   4         15.45         10.20         3.48 o                         
   0 -11   4         21.00         10.59         6.47 o                         
   1 -11   4          0.63         -0.63         1.40 o                         
   2 -11   4          2.90          4.18         1.77 o                         
   3 -11   4          3.44          3.43         1.13 o                         
   4 -11   4          1.27          0.91         1.18 o                         
   5 -11   4          0.32          0.37         0.82 o                         
   6 -11   4          1.56          0.99         1.24 o                         
   7 -11   4         13.50         10.90         3.78 o                         
   8 -11   4          0.52          0.46         1.10 o                         
   9 -11   4         14.84         80.24        25.15 o                         
  10 -11   4          0.17         17.03        17.43 o                         
  -3 -10   4          0.09          1.88         1.42 o                         
  -2 -10   4          4.32          1.45         1.45 o                         
  -1 -10   4          7.62          8.98         3.58 o                         
   0 -10   4         12.13          7.17         3.53 o                         
   1 -10   4         19.78          8.76         4.63 o                         
   2 -10   4          0.08          0.90         1.78 o                         
   3 -10   4          0.01          1.64         1.51 o                         
   4 -10   4         27.78         38.67         5.02 o                         
   5 -10   4          8.31         10.72         2.99 o                         
   6 -10   4         29.45         64.81        10.56 o                         
   7 -10   4         29.43         76.48        11.65 o                         
   8 -10   4          9.25         11.39         1.98 o                         
   9 -10   4          3.82          8.25         3.32 o                         
  10 -10   4          0.14          2.23         1.33 o                         
  11 -10   4          1.09          8.34         6.76 o                         
  -5  -9   4          0.07          0.13         1.70 o                         
  -4  -9   4          3.01          3.03         2.64 o                         
  -3  -9   4          4.70          1.41         0.78 o                         
  -2  -9   4          0.18          0.31         0.84 o                         
  -1  -9   4         13.25         12.74         5.42 o                         
   0  -9   4          0.20          0.79         1.05 o                         
   1  -9   4          9.55          4.93         3.25 o                         
   2  -9   4          0.20         -0.80         1.60 o                         
   3  -9   4        113.98        124.96        15.15 o                         
   4  -9   4          0.49         -0.92         1.83 o                         
   5  -9   4        124.21        187.57        10.28 o                         
   6  -9   4        113.44        169.85         8.55 o                         
   7  -9   4          0.76          2.09         0.93 o                         
   8  -9   4         33.19         32.30         2.61 o                         
   9  -9   4         20.18         15.60         2.35 o                         
  10  -9   4          1.89         -0.44         1.89 o                         
  11  -9   4          0.94          1.41         1.61 o                         
  -6  -8   4          0.84          1.64         0.99 o                         
  -5  -8   4          0.55          1.85         2.12 o                         
  -4  -8   4          7.33          3.80         1.92 o                         
  -3  -8   4          0.73          1.27         1.80 o                         
  -2  -8   4          0.30          0.26         1.51 o                         
  -1  -8   4         78.60         95.91        10.39 o                         
   0  -8   4         32.42         33.24         5.90 o                         
   1  -8   4         16.21         19.71         5.75 o                         
   2  -8   4         30.78         29.13         6.90 o                         
   3  -8   4         28.26         35.33         7.52 o                         
   4  -8   4         68.10         89.05        17.18 o                         
   5  -8   4          0.44          1.99         2.47 o                         
   6  -8   4         97.42        165.07        22.20 o                         
   7  -8   4          1.14         -0.21         0.84 o                         
   8  -8   4         69.19         90.79         6.00 o                         
   9  -8   4          9.77         12.24         2.44 o                         
  10  -8   4          3.91          2.38         1.51 o                         
  11  -8   4         10.21          5.78         2.84 o                         
  -7  -7   4          3.65          3.46         2.05 o                         
  -6  -7   4          2.55          2.05         2.86 o                         
  -5  -7   4         10.60         10.40         3.19 o                         
  -4  -7   4         11.45          7.19         3.71 o                         
  -3  -7   4        192.32        263.29        18.17 o                         
  -2  -7   4          0.43         -0.05         1.84 o                         
  -1  -7   4         45.75         51.43         7.88 o                         
   0  -7   4         18.23         36.27         6.02 o                         
   1  -7   4        146.37        137.64        14.42 o                         
   2  -7   4          3.04          3.54         1.48 o                         
   3  -7   4        340.02        320.21        21.39 o                         
   4  -7   4         98.40        127.02        12.56 o                         
   5  -7   4        166.92        230.64        24.35 o                         
   6  -7   4          1.32         11.92         5.88 o                         
   7  -7   4          2.16         -0.39         2.23 o                         
   8  -7   4          2.75          4.34         0.79 o                         
   9  -7   4         17.89         12.12         3.50 o                         
  10  -7   4         14.86         14.94         3.88 o                         
  11  -7   4         43.40         30.75         5.03 o                         
  -8  -6   4          1.07          0.52         1.08 o                         
  -7  -6   4         17.48         17.57         4.68 o                         
  -6  -6   4          8.31          9.32         2.62 o                         
  -5  -6   4         18.10         22.44         6.15 o                         
  -4  -6   4          1.36          1.57         1.30 o                         
  -3  -6   4         37.42         36.93         6.09 o                         
  -2  -6   4         30.35         35.75         5.73 o                         
  -1  -6   4         41.54         60.49         7.18 o                         
   0  -6   4          4.02          0.88         1.09 o                         
   1  -6   4         58.84         45.82         7.31 o                         
   2  -6   4        153.21        179.03        27.88 o                         
   3  -6   4        368.46        592.03        24.63 o                         
   4  -6   4        805.71        992.86        45.69 o                         
   5  -6   4         49.27         63.47        11.48 o                         
   6  -6   4        474.29        621.97        39.51 o                         
   7  -6   4          2.31          1.33         2.36 o                         
   8  -6   4          7.44          7.42         2.13 o                         
   9  -6   4          0.29          2.21         2.01 o                         
  10  -6   4          6.63          4.89         2.44 o                         
  11  -6   4          7.88          6.80         1.92 o                         
  -8  -5   4          0.12          0.10         0.83 o                         
  -7  -5   4        141.08        178.75        16.64 o                         
  -6  -5   4         65.95         69.18         7.48 o                         
  -5  -5   4          7.91          7.40         1.99 o                         
  -4  -5   4         97.61        114.03        14.26 o                         
  -3  -5   4          8.21          8.17         2.71 o                         
  -2  -5   4         60.60         63.77         7.20 o                         
  -1  -5   4        441.39        402.73        19.41 o                         
   0  -5   4       1730.86       1865.24        64.73 o                         
   1  -5   4          7.41         16.62         2.86 o                         
   2  -5   4       2419.99       2885.72        58.33 o                         
   3  -5   4        100.40         96.14         9.01 o                         
   4  -5   4        303.84        252.80        21.03 o                         
   5  -5   4         18.09          8.55         3.59 o                         
   6  -5   4         65.85         50.99         8.20 o                         
   7  -5   4          3.35          3.37         2.14 o                         
   8  -5   4         99.14         85.88         6.95 o                         
   9  -5   4         73.00         66.84         8.55 o                         
  10  -5   4         10.60          6.08         2.48 o                         
  11  -5   4          0.25         -0.92         1.84 o                         
  -9  -4   4         22.63         22.26         4.20 o                         
  -8  -4   4         16.70         16.40         5.01 o                         
  -7  -4   4          4.81          1.65         1.91 o                         
  -6  -4   4          5.17          4.77         1.33 o                         
  -5  -4   4          3.16          2.60         1.01 o                         
  -4  -4   4         68.74         93.02        11.90 o                         
  -3  -4   4         62.69         78.19         7.65 o                         
  -2  -4   4         30.74         31.39         4.29 o                         
  -1  -4   4        250.12        230.90        11.40 o                         
   0  -4   4         12.08         16.05         4.22 o                         
   1  -4   4        109.28        129.66         8.47 o                         
   2  -4   4        303.63        435.65        69.53 o                         
   3  -4   4        420.46        363.73        16.42 o                         
   4  -4   4        203.59        227.89        14.53 o                         
   5  -4   4        675.94        854.17        31.56 o                         
   6  -4   4          0.07         -0.72         1.44 o                         
   7  -4   4         75.83         59.10         9.34 o                         
   8  -4   4         31.64         40.14         4.87 o                         
   9  -4   4         26.85         23.97         3.75 o                         
  10  -4   4          2.08          0.98         0.56 o                         
  11  -4   4          3.73          3.50         1.31 o                         
 -10  -3   4          0.38          0.40         1.85 o                         
  -9  -3   4          9.67          9.35         3.09 o                         
  -8  -3   4          7.07          6.99         1.87 o                         
  -7  -3   4         47.23         52.46         7.68 o                         
  -6  -3   4          1.83          3.48         2.07 o                         
  -5  -3   4        137.16        153.00        13.10 o                         
  -4  -3   4        234.42        230.68        17.36 o                         
  -3  -3   4         18.27         24.22         4.65 o                         
  -2  -3   4         68.87         56.98         5.53 o                         
  -1  -3   4          7.51          7.31         1.42 o                         
   0  -3   4      12962.12      13667.30       209.46 o                         
   1  -3   4       2215.68       2268.91        36.09 o                         
   2  -3   4        213.60        209.68        10.95 o                         
   3  -3   4       1128.25       1014.61        22.76 o                         
   4  -3   4        202.99        181.78        12.61 o                         
   5  -3   4        258.02        309.95        24.91 o                         
   6  -3   4         84.22         76.28         9.99 o                         
   7  -3   4        191.47        207.95        23.05 o                         
   8  -3   4          0.04          0.36         1.53 o                         
   9  -3   4          0.21          0.54         0.61 o                         
  10  -3   4          5.14          5.86         1.69 o                         
  11  -3   4          0.62          0.54         1.10 o                         
 -10  -2   4          5.90          7.34         2.40 o                         
  -9  -2   4          0.72          1.07         0.85 o                         
  -8  -2   4         13.83         16.55         3.70 o                         
  -7  -2   4         22.81         28.34         8.66 o                         
  -6  -2   4         16.86         15.94         5.28 o                         
  -5  -2   4        122.08        119.03        10.83 o                         
  -4  -2   4        702.37        647.05        27.02 o                         
  -3  -2   4        543.27        458.61        15.68 o                         
  -2  -2   4       1064.22        897.70        18.69 o                         
  -1  -2   4         32.43         28.43         4.15 o                         
   0  -2   4      48097.14      55709.29       753.10 o                         
   1  -2   4       1196.85       1169.14        40.84 o                         
   2  -2   4        883.35        872.37        22.26 o                         
   3  -2   4       2963.23       2736.25        41.07 o                         
   4  -2   4         49.58         36.80         5.68 o                         
   5  -2   4         13.06          7.52         2.84 o                         
   6  -2   4          8.24          6.10         3.60 o                         
   7  -2   4         18.40         23.24         7.91 o                         
   8  -2   4         76.05         94.61         8.70 o                         
   9  -2   4        283.80        281.99        18.61 o                         
  10  -2   4         10.77          6.24         2.31 o                         
  11  -2   4          1.32          1.14         1.65 o                         
 -11  -1   4          0.06         -0.86         1.71 o                         
 -10  -1   4          1.38          2.49         1.02 o                         
  -9  -1   4          0.32          0.60         0.91 o                         
  -8  -1   4          0.93          0.65         1.40 o                         
  -7  -1   4         16.49         27.65         7.37 o                         
  -6  -1   4         64.07         67.44        10.86 o                         
  -5  -1   4        163.82        155.93        14.89 o                         
  -4  -1   4          2.62          1.22         1.07 o                         
  -3  -1   4         24.52         23.21         2.46 o                         
  -2  -1   4        885.98        800.37        24.22 o                         
  -1  -1   4        133.04        147.53         7.15 o                         
   0  -1   4         91.85         95.83         8.96 o                         
   1  -1   4       1255.27       1152.31        41.32 o                         
   2  -1   4        547.83        537.53        18.03 o                         
   3  -1   4       1557.82       1498.24        28.98 o                         
   4  -1   4        215.73        220.76        17.82 o                         
   5  -1   4          1.48          1.99         2.76 o                         
   6  -1   4          0.17          0.01         1.40 o                         
   7  -1   4        164.80        168.01        11.66 o                         
   8  -1   4          0.40          0.21         1.36 o                         
   9  -1   4          9.38         12.36         4.05 o                         
  10  -1   4          2.34          3.21         1.71 o                         
 -11   0   4          0.22          1.12         2.03 o                         
 -10   0   4         26.33         27.42         3.90 o                         
  -9   0   4         70.65         77.03         6.57 o                         
  -8   0   4         45.70         50.32         6.33 o                         
  -7   0   4         49.01         55.59        10.21 o                         
  -6   0   4          8.34          5.35         2.60 o                         
  -5   0   4         82.00         71.46         6.34 o                         
  -4   0   4        411.73        372.71        13.40 o                         
  -3   0   4        176.08        142.09         7.68 o                         
  -2   0   4        559.33        492.74        17.79 o                         
  -1   0   4       4343.40       4070.32        82.36 o                         
   0   0   4        723.82        687.19        24.85 o                         
   1   0   4         27.86         22.24         1.77 o                         
   2   0   4       2405.21       2114.08        34.62 o                         
   3   0   4        258.50        320.24        12.79 o                         
   4   0   4         16.92         12.75         3.48 o                         
   5   0   4        115.88        123.02        17.77 o                         
   6   0   4        318.59        314.77        30.54 o                         
   7   0   4        787.56        796.74        37.57 o                         
   8   0   4        102.22        116.06        14.33 o                         
   9   0   4          0.60          0.16         0.72 o                         
  10   0   4          9.02         18.80         2.91 o                         
 -12   1   4          3.24          3.41         1.17 o                         
 -11   1   4          0.19          1.24         1.21 o                         
 -10   1   4          4.78          6.18         2.44 o                         
  -9   1   4         28.53         29.95         4.65 o                         
  -8   1   4        120.11        138.46        24.41 o                         
  -7   1   4         41.38         43.06        12.67 o                         
  -6   1   4       2055.40       2014.27        75.30 o                         
  -5   1   4       4400.97       4013.78        77.69 o                         
  -4   1   4        765.14        665.08        17.63 o                         
  -3   1   4         62.87         45.90         4.67 o                         
  -2   1   4       9611.92       9369.11       108.22 o                         
  -1   1   4        731.18        670.94        20.51 o                         
   0   1   4       4664.59       4463.19        61.30 o                         
   1   1   4       4351.99       4483.66        47.89 o                         
   2   1   4         25.06         23.39         4.13 o                         
   3   1   4        493.58        509.62        22.50 o                         
   4   1   4         25.28         31.41         5.88 o                         
   5   1   4         24.86         15.57         4.45 o                         
   6   1   4         98.10        113.18        21.68 o                         
   7   1   4         83.70         75.83         9.63 o                         
   8   1   4         15.64         14.72         4.70 o                         
   9   1   4          7.65          8.68         2.66 o                         
 -12   2   4          0.25          0.10         1.00 o                         
 -11   2   4          0.03          2.53         1.71 o                         
 -10   2   4         15.54         10.94         3.14 o                         
  -9   2   4         95.15        111.32         8.54 o                         
  -8   2   4          0.57          2.49         1.44 o                         
  -7   2   4         21.07         33.96        11.34 o                         
  -6   2   4        751.40        703.76        37.87 o                         
  -5   2   4        277.66        227.26        12.75 o                         
  -4   2   4       1653.69       1635.17        40.75 o                         
  -3   2   4       9326.39       9455.19       118.68 o                         
  -2   2   4          6.51          5.76         1.26 o                         
  -1   2   4       2391.98       2263.22        35.68 o                         
   0   2   4       3773.58       4147.50        56.01 o                         
   1   2   4        403.60        404.96        18.02 o                         
   2   2   4          1.29          0.67         1.54 o                         
   3   2   4        288.68        374.75        20.88 o                         
   4   2   4        191.09        213.34        16.87 o                         
   5   2   4        117.95        120.89        13.20 o                         
   6   2   4        137.56        156.82        13.66 o                         
   7   2   4          3.61          2.85         1.90 o                         
   8   2   4         24.77         20.63         5.13 o                         
   9   2   4          7.86         10.95         3.15 o                         
 -12   3   4          0.43          1.47         1.05 o                         
 -11   3   4         11.96          7.66         2.37 o                         
 -10   3   4         90.17         92.60         9.17 o                         
  -9   3   4         18.84         17.95         3.46 o                         
  -8   3   4          6.38          8.46         5.12 o                         
  -7   3   4         31.60         28.89         6.42 o                         
  -6   3   4       1333.61       1185.06        41.26 o                         
  -5   3   4        137.30        151.31        10.30 o                         
  -4   3   4       1894.55       1859.18        44.23 o                         
  -3   3   4        368.47        324.84        12.10 o                         
  -2   3   4        951.22        927.47        28.32 o                         
  -1   3   4        347.79        470.97        15.92 o                         
   0   3   4        971.70       1157.99        53.51 o                         
   1   3   4          5.64         11.23         3.31 o                         
   2   3   4        456.94        468.50        23.48 o                         
   3   3   4        129.94        153.30        14.39 o                         
   4   3   4         80.26         70.46        14.30 o                         
   5   3   4          8.06         10.73         2.72 o                         
   6   3   4         10.32          9.20         2.97 o                         
   7   3   4         14.11         11.23         2.88 o                         
   8   3   4          9.54         12.26         2.88 o                         
 -12   4   4          1.01          1.76         1.21 o                         
 -11   4   4         49.60         61.09         4.71 o                         
 -10   4   4         26.40         23.56         3.88 o                         
  -9   4   4          0.35          0.13         0.83 o                         
  -8   4   4          0.96          1.40         1.67 o                         
  -7   4   4         73.88         71.56         8.25 o                         
  -6   4   4        262.02        218.62        13.61 o                         
  -5   4   4          0.20          4.32         1.92 o                         
  -4   4   4          2.10          1.12         0.91 o                         
  -3   4   4        245.66        219.69        14.21 o                         
  -2   4   4       1589.60       1636.97        42.22 o                         
  -1   4   4        147.69        131.51         9.35 o                         
   0   4   4         90.50         90.08        10.01 o                         
   1   4   4       1911.86       2117.88        53.11 o                         
   2   4   4         14.51         28.54         6.27 o                         
   3   4   4          1.89          3.38         2.24 o                         
   4   4   4          5.50          9.86         3.43 o                         
   5   4   4         57.63         45.95         9.61 o                         
   6   4   4          0.02          0.70         1.07 o                         
   7   4   4         12.26         15.61         2.99 o                         
 -13   5   4          4.58         14.78         4.63 o                         
 -12   5   4          0.03         -0.42         0.84 o                         
 -11   5   4         22.09         21.03         3.28 o                         
 -10   5   4          2.15          2.00         1.45 o                         
  -9   5   4        565.13        537.99        20.79 o                         
  -8   5   4        690.75        762.36        54.82 o                         
  -7   5   4          0.39         -0.67         1.64 o                         
  -6   5   4         12.60         12.18         3.10 o                         
  -5   5   4        149.11        163.97        13.94 o                         
  -4   5   4         94.66         76.39        13.92 o                         
  -3   5   4       1503.51       1576.91        35.94 o                         
  -2   5   4         23.17         21.76         4.23 o                         
  -1   5   4         75.76         64.43         9.07 o                         
   0   5   4       1044.97       1189.47        40.00 o                         
   1   5   4          0.21         -0.38         1.20 o                         
   2   5   4         17.63         15.63         4.57 o                         
   3   5   4         48.60         62.31         7.20 o                         
   4   5   4        215.69        207.87        25.72 o                         
   5   5   4          0.17          0.91         0.89 o                         
   6   5   4          2.64          2.08         2.10 o                         
   7   5   4          0.57          3.31         2.07 o                         
 -13   6   4          0.29         -1.48         2.95 o                         
 -12   6   4          4.73          5.60         2.52 o                         
 -11   6   4          0.13         -0.45         0.97 o                         
 -10   6   4          0.14          0.60         2.19 o                         
  -9   6   4        175.85        197.81        11.38 o                         
  -8   6   4          7.21          9.71         3.42 o                         
  -7   6   4         24.14         24.48         6.42 o                         
  -6   6   4         44.90         41.28        11.40 o                         
  -5   6   4          8.28         11.01         5.85 o                         
  -4   6   4        552.12        562.72        50.35 o                         
  -3   6   4        216.41        188.26        13.15 o                         
  -2   6   4          1.61          7.57         3.46 o                         
  -1   6   4        393.15        454.66        26.92 o                         
   0   6   4          0.94          2.76         2.35 o                         
   1   6   4         86.84         77.94        14.33 o                         
   2   6   4          1.52          0.19         0.98 o                         
   3   6   4          1.57          3.75         2.53 o                         
   4   6   4         38.55         27.89         7.13 o                         
   5   6   4          1.18          0.08         1.72 o                         
   6   6   4          0.00         -0.63         2.08 o                         
 -12   7   4          0.58          0.85         1.26 o                         
 -11   7   4         18.25         15.12         4.37 o                         
 -10   7   4        110.90        106.79         7.21 o                         
  -9   7   4         27.36         27.31         2.64 o                         
  -8   7   4        155.91        150.84         7.97 o                         
  -7   7   4        143.16        146.00        23.96 o                         
  -6   7   4         58.82         55.85        14.54 o                         
  -5   7   4         44.30         31.76         6.30 o                         
  -4   7   4         31.05         21.74         6.31 o                         
  -3   7   4         14.47         42.33         9.89 o                         
  -2   7   4          1.04          1.23         2.27 o                         
  -1   7   4        157.37        238.23        25.66 o                         
   0   7   4        186.83        207.06        14.64 o                         
   1   7   4         38.82         47.37         6.31 o                         
   2   7   4         44.71         42.96         7.38 o                         
   3   7   4         65.76         61.83        13.32 o                         
   4   7   4          2.30          1.42         1.99 o                         
   5   7   4          0.17         -0.26         0.74 o                         
 -12   8   4          4.47          8.09         2.39 o                         
 -11   8   4          0.22          1.17         1.16 o                         
 -10   8   4         87.82        128.83        12.97 o                         
  -9   8   4         35.58         42.29         5.71 o                         
  -8   8   4         75.45        112.87         8.23 o                         
  -7   8   4          0.13          3.05         3.94 o                         
  -6   8   4          5.61         -4.45         8.90 o                         
  -5   8   4          2.05         -0.93         1.86 o                         
  -4   8   4         50.23         56.20        11.02 o                         
  -3   8   4        113.01        153.94        24.42 o                         
  -2   8   4       1060.17       1116.35        43.38 o                         
  -1   8   4        558.15        648.92        47.34 o                         
   0   8   4          0.99          1.70         1.15 o                         
   1   8   4          3.37          0.98         0.94 o                         
   2   8   4          0.06          0.63         1.34 o                         
   3   8   4          0.04         -0.44         0.88 o                         
   4   8   4          3.70          2.42         1.74 o                         
 -12   9   4         24.42         37.77         4.88 o                         
 -11   9   4          2.16          0.88         1.63 o                         
 -10   9   4          0.01          7.59        16.27 o                         
  -9   9   4         40.00        119.89        16.78 o                         
  -8   9   4         35.43         49.02         7.27 o                         
  -7   9   4          9.93          9.40         4.74 o                         
  -6   9   4          0.60          1.18         7.69 o                         
  -5   9   4        119.96        147.29        23.23 o                         
  -4   9   4        135.77        152.63        16.63 o                         
  -3   9   4         22.53         26.51         5.43 o                         
  -2   9   4          0.36         -1.13         2.26 o                         
  -1   9   4          6.80          4.43         2.62 o                         
   0   9   4          4.34          3.54         2.25 o                         
   1   9   4          1.12          0.03         0.89 o                         
   2   9   4          1.47          0.08         0.94 o                         
   3   9   4          3.65          1.94         1.45 o                         
 -12  10   4         10.14         19.58         4.24 o                         
 -11  10   4          0.82          1.18         1.03 o                         
 -10  10   4          6.26          3.79         1.30 o                         
  -9  10   4          3.29          0.01         0.86 o                         
  -8  10   4          2.02         -0.76         1.81 o                         
  -7  10   4          7.30         10.57         3.63 o                         
  -6  10   4         12.40          8.09         4.11 o                         
  -5  10   4         61.83         70.26        11.54 o                         
  -4  10   4         42.12         56.26        15.20 o                         
  -3  10   4         45.69         54.56        10.01 o                         
  -2  10   4          3.31          0.62         1.74 o                         
  -1  10   4          2.26          1.66         2.31 o                         
   0  10   4          1.17          2.82         1.39 o                         
   1  10   4          0.57         -0.91         1.83 o                         
 -11  11   4          4.06          7.59         2.61 o                         
 -10  11   4          3.81          4.64         2.18 o                         
  -9  11   4          0.32         -0.30         1.57 o                         
  -8  11   4         17.26         20.37         6.83 o                         
  -7  11   4         34.33         36.79        12.08 o                         
  -6  11   4          0.98         -0.14         2.21 o                         
  -5  11   4          0.28          2.70         2.49 o                         
  -4  11   4         35.07         35.67         7.87 o                         
  -3  11   4          8.88          8.37         3.05 o                         
  -2  11   4         21.00         15.04         6.92 o                         
  -1  11   4          1.50         -0.78         1.56 o                         
   0  11   4          0.01         -0.42         0.85 o                         
  -9  12   4          0.48          1.59         1.36 o                         
  -8  12   4          0.95          0.07         1.18 o                         
  -7  12   4         15.76         14.74         6.99 o                         
  -6  12   4          0.96          0.65         0.71 o                         
  -5  12   4         19.88         20.80         5.30 o                         
  -4  12   4          0.06         -0.36         1.25 o                         
  -3  12   4          0.13          1.43         1.74 o                         
   2 -13   5          0.08          0.17         1.47 o                         
   3 -13   5          4.62          4.91         2.89 o                         
   4 -13   5          0.71         -0.20         2.31 o                         
   5 -13   5          2.62          2.15         1.94 o                         
   6 -13   5          0.32         -0.59         1.18 o                         
   7 -13   5          5.84          6.88         2.24 o                         
   8 -13   5          9.29         10.85         3.33 o                         
   0 -12   5         12.03          7.61         3.05 o                         
   1 -12   5          1.99         -0.40         1.61 o                         
   2 -12   5          0.01          0.25         0.85 o                         
   3 -12   5          6.77          4.87         2.09 o                         
   4 -12   5          0.80         -1.30         2.64 o                         
   5 -12   5          4.84          5.53         2.72 o                         
   6 -12   5         12.50         14.78         5.04 o                         
   7 -12   5          0.34          2.61         1.80 o                         
   8 -12   5         21.34         19.42         4.34 o                         
   9 -12   5          5.82          7.80         2.30 o                         
  -2 -11   5          1.73          0.95         1.46 o                         
  -1 -11   5          1.01         -0.34         0.69 o                         
   0 -11   5          0.73          0.26         1.07 o                         
   1 -11   5          0.20         -0.36         0.71 o                         
   2 -11   5         13.42         16.69         5.00 o                         
   3 -11   5          2.41          3.33         1.49 o                         
   4 -11   5         24.13         24.24         6.00 o                         
   5 -11   5          9.07          5.68         2.49 o                         
   6 -11   5          8.53          8.23         2.42 o                         
   7 -11   5         28.13         20.87         4.81 o                         
   8 -11   5          9.62          8.29         2.39 o                         
   9 -11   5          0.96          1.37         1.27 o                         
  10 -11   5          4.44          3.95         2.73 o                         
  -4 -10   5          0.30          1.14         1.56 o                         
  -3 -10   5          0.85         -0.52         1.03 o                         
  -2 -10   5          0.85         -0.52         1.04 o                         
  -1 -10   5          0.30          0.56         1.04 o                         
   0 -10   5          2.38          4.02         2.04 o                         
   1 -10   5          4.67          7.15         4.27 o                         
   2 -10   5         20.41         29.55         6.18 o                         
   3 -10   5          0.22         -0.72         1.44 o                         
   4 -10   5         73.22         78.58         9.33 o                         
   5 -10   5         16.84         10.71         3.63 o                         
   6 -10   5          3.26          6.19         4.94 o                         
   7 -10   5         87.18        136.70        21.95 o                         
   8 -10   5          4.41          9.92         3.44 o                         
   9 -10   5         17.61         28.14         5.74 o                         
  10 -10   5          0.14          0.39         0.59 o                         
  11 -10   5          0.50         24.36         3.31 o                         
  -5  -9   5          1.66          0.72         0.95 o                         
  -4  -9   5          1.59          0.99         1.84 o                         
  -3  -9   5          0.66          1.14         1.01 o                         
  -2  -9   5         23.05         30.03         5.01 o                         
  -1  -9   5         47.87         40.23         7.48 o                         
   0  -9   5         74.08         74.48        10.33 o                         
   1  -9   5         37.47         43.14         8.01 o                         
   2  -9   5         36.77         39.28         8.33 o                         
   3  -9   5         10.05          8.41         2.81 o                         
   4  -9   5          6.59          2.25         2.22 o                         
   5  -9   5         49.44         73.39         9.09 o                         
   6  -9   5         71.75         73.72         5.52 o                         
   7  -9   5        103.05        110.80         5.54 o                         
   8  -9   5         14.45          5.56         1.57 o                         
   9  -9   5          0.92         -1.26         2.52 o                         
  10  -9   5          0.16         -1.55         3.11 o                         
  11  -9   5          0.40         -0.35         0.71 o                         
  -6  -8   5          0.44          1.07         1.36 o                         
  -5  -8   5          1.83          1.17         0.97 o                         
  -4  -8   5          2.25          4.61         2.77 o                         
  -3  -8   5         16.09          8.16         3.92 o                         
  -2  -8   5         12.37         10.04         3.00 o                         
  -1  -8   5         10.18         10.53         3.84 o                         
   0  -8   5         10.58          5.96         6.90 o                         
   1  -8   5          7.32         15.37         5.43 o                         
   2  -8   5        425.56        459.31        35.27 o                         
   3  -8   5         65.14         60.77         9.79 o                         
   4  -8   5         26.19         17.93         7.87 o                         
   5  -8   5        315.87        399.24        33.27 o                         
   6  -8   5         55.18         84.07         9.70 o                         
   7  -8   5         37.15         24.73         3.58 o                         
   8  -8   5          3.52          0.80         0.99 o                         
   9  -8   5          9.51         10.55         2.58 o                         
  10  -8   5          4.11          1.33         1.65 o                         
  11  -8   5         80.52        100.15         5.54 o                         
  -7  -7   5          1.29          0.52         0.92 o                         
  -6  -7   5          0.18          0.14         1.29 o                         
  -5  -7   5         14.28         17.34         5.29 o                         
  -4  -7   5         17.97          8.78         3.22 o                         
  -3  -7   5          8.63          8.40         2.63 o                         
  -2  -7   5         63.87         84.19        12.68 o                         
  -1  -7   5         45.19         68.16        10.98 o                         
   0  -7   5         43.10         46.65         8.60 o                         
   1  -7   5        120.39        128.15        14.16 o                         
   2  -7   5          0.62          1.39         1.62 o                         
   3  -7   5          0.40          1.31         1.80 o                         
   4  -7   5        164.99        259.52        31.78 o                         
   5  -7   5        288.94        271.46        26.46 o                         
   6  -7   5         26.79         33.00         9.66 o                         
   7  -7   5         75.28         82.91         6.59 o                         
   8  -7   5         17.74         29.71         4.66 o                         
   9  -7   5          3.96          1.49         1.89 o                         
  10  -7   5          0.61         -0.87         1.74 o                         
  11  -7   5          2.36         -0.37         0.75 o                         
  -8  -6   5          1.42          0.52         1.88 o                         
  -7  -6   5         25.18         28.86         4.96 o                         
  -6  -6   5         54.05         65.29         8.00 o                         
  -5  -6   5         14.59         17.12         5.53 o                         
  -4  -6   5        131.37        152.26        11.49 o                         
  -3  -6   5         16.77         24.26         5.00 o                         
  -2  -6   5         81.59        102.10        10.14 o                         
  -1  -6   5        104.45        120.72        13.30 o                         
   0  -6   5        232.51        230.50        24.10 o                         
   1  -6   5        256.32        290.31        25.58 o                         
   2  -6   5          6.35         13.46         2.98 o                         
   3  -6   5        109.80        107.49        10.94 o                         
   4  -6   5        221.29        222.06        21.40 o                         
   5  -6   5         29.45         16.36         5.64 o                         
   6  -6   5        436.70        559.12        38.37 o                         
   7  -6   5        126.99        201.23        23.85 o                         
   8  -6   5         16.48         17.74         3.14 o                         
   9  -6   5         31.03         29.89         5.27 o                         
  10  -6   5        103.52         93.95         9.44 o                         
  11  -6   5          0.85         -0.67         1.34 o                         
  -8  -5   5          4.97          5.26         1.51 o                         
  -7  -5   5         89.43        108.43        12.95 o                         
  -6  -5   5         16.55         17.98         3.73 o                         
  -5  -5   5         45.22         55.90         5.42 o                         
  -4  -5   5         26.30         55.96        10.09 o                         
  -3  -5   5        120.24        119.97        10.51 o                         
  -2  -5   5        207.13        215.23        13.23 o                         
  -1  -5   5         99.22        120.40        11.87 o                         
   0  -5   5         49.07         43.15         6.95 o                         
   1  -5   5        191.32        224.56        15.22 o                         
   2  -5   5          3.47          1.83         1.02 o                         
   3  -5   5       2769.68       3086.40       102.55 o                         
   4  -5   5         53.47         44.21         8.90 o                         
   5  -5   5          8.47          3.70         1.93 o                         
   6  -5   5        175.35        156.17        19.78 o                         
   7  -5   5         98.23        104.33        16.98 o                         
   8  -5   5         10.85         10.29         2.48 o                         
   9  -5   5         40.00         37.89         6.36 o                         
  10  -5   5         10.26         11.81         4.43 o                         
  11  -5   5          6.34          2.65         1.31 o                         
  -9  -4   5          0.42         -0.10         2.27 o                         
  -8  -4   5         19.60         17.53         3.48 o                         
  -7  -4   5         41.62         48.32         9.03 o                         
  -6  -4   5          0.25         -0.74         1.47 o                         
  -5  -4   5         10.66          8.57         3.62 o                         
  -4  -4   5        122.37        119.12        13.28 o                         
  -3  -4   5         23.49         32.55         4.84 o                         
  -2  -4   5         11.49         15.01         3.21 o                         
  -1  -4   5       3118.48       3250.17        65.26 o                         
   0  -4   5         18.56         23.80         4.69 o                         
   1  -4   5        266.86        254.29        18.95 o                         
   2  -4   5         21.80         23.99         3.25 o                         
   3  -4   5        876.33        957.72        43.68 o                         
   4  -4   5          6.04          2.11         1.50 o                         
   5  -4   5         66.31         48.34         7.31 o                         
   6  -4   5        190.02        221.60        17.39 o                         
   7  -4   5        147.19        167.63        22.14 o                         
   8  -4   5          3.90          1.62         0.74 o                         
   9  -4   5          2.77          3.23         1.19 o                         
  10  -4   5         31.75         29.89         4.31 o                         
  11  -4   5          0.47         -0.38         0.77 o                         
 -10  -3   5          3.23          3.72         2.12 o                         
  -9  -3   5          0.72          0.83         0.54 o                         
  -8  -3   5         39.68         45.12         6.86 o                         
  -7  -3   5          6.63          9.85         3.98 o                         
  -6  -3   5          1.96          7.05         4.31 o                         
  -5  -3   5         27.29         30.69         6.75 o                         
  -4  -3   5        818.02        915.50        34.75 o                         
  -3  -3   5         52.95         50.96         5.73 o                         
  -2  -3   5         51.83         56.40         4.68 o                         
  -1  -3   5        955.88        998.65        29.27 o                         
   0  -3   5       4570.24       4282.22        68.87 o                         
   1  -3   5        525.96        661.62        16.05 o                         
   2  -3   5         45.90         46.40         5.50 o                         
   3  -3   5         44.36         38.74         5.35 o                         
   4  -3   5        218.50        187.12        13.23 o                         
   5  -3   5        405.59        450.49        41.32 o                         
   6  -3   5         69.18         81.46        14.98 o                         
   7  -3   5          0.31          1.02         0.45 o                         
   8  -3   5         17.98         24.22         3.87 o                         
   9  -3   5         54.45         41.58         6.49 o                         
  10  -3   5          8.52         10.71         2.51 o                         
  11  -3   5          3.34          3.15         1.64 o                         
 -10  -2   5          0.84         -0.83         1.67 o                         
  -9  -2   5         12.89         17.20         2.97 o                         
  -8  -2   5         22.56         24.48         3.92 o                         
  -7  -2   5          4.92          0.53         1.77 o                         
  -6  -2   5          0.72         -1.60         3.54 o                         
  -5  -2   5        146.06        119.99        14.33 o                         
  -4  -2   5         15.33         19.97         4.41 o                         
  -3  -2   5        502.92        420.30        13.41 o                         
  -2  -2   5       1129.58        980.32        18.83 o                         
  -1  -2   5         71.14         66.78         6.89 o                         
   0  -2   5       1314.52       1206.64        28.97 o                         
   1  -2   5       1686.83       1816.12        44.38 o                         
   2  -2   5        110.22         81.53         7.41 o                         
   3  -2   5       4661.94       4572.37        75.54 o                         
   4  -2   5        615.89        669.77        54.00 o                         
   5  -2   5         47.99         40.36         9.59 o                         
   6  -2   5         71.73         82.96        15.00 o                         
   7  -2   5         59.14         69.38         8.60 o                         
   8  -2   5          0.54          1.39         2.13 o                         
   9  -2   5          0.38          1.06         0.50 o                         
  10  -2   5         27.59         24.04         4.04 o                         
 -11  -1   5          0.41          0.30         1.94 o                         
 -10  -1   5         15.48         18.46         3.37 o                         
  -9  -1   5          1.93          0.73         0.64 o                         
  -8  -1   5          2.67          2.13         1.18 o                         
  -7  -1   5          1.13          1.15         1.52 o                         
  -6  -1   5        321.57        299.48        23.33 o                         
  -5  -1   5         24.99         20.28         5.39 o                         
  -4  -1   5         97.75         97.37         6.73 o                         
  -3  -1   5        352.32        257.99        11.81 o                         
  -2  -1   5         24.58         22.12         3.37 o                         
  -1  -1   5       5250.24       4760.26        68.28 o                         
   0  -1   5        465.15        383.67        12.37 o                         
   1  -1   5          1.74          1.10         0.73 o                         
   2  -1   5       5196.86       5276.85        80.17 o                         
   3  -1   5         12.51         17.85         3.98 o                         
   4  -1   5         58.86         45.47         6.76 o                         
   5  -1   5        225.46        218.61        23.35 o                         
   6  -1   5        166.81        160.41        21.71 o                         
   7  -1   5        113.53        148.00        11.11 o                         
   8  -1   5        115.96         88.51        12.66 o                         
   9  -1   5          0.06         -0.41         0.98 o                         
  10  -1   5          5.11          3.45         1.55 o                         
 -11   0   5          4.57          7.28         3.24 o                         
 -10   0   5          7.42          8.52         2.61 o                         
  -9   0   5         27.37         20.17         3.41 o                         
  -8   0   5          8.48          3.83         1.16 o                         
  -7   0   5        100.09        123.72        15.44 o                         
  -6   0   5        198.21        187.29        13.53 o                         
  -5   0   5        483.06        477.10        17.53 o                         
  -4   0   5         10.11         13.72         2.14 o                         
  -3   0   5         60.76         53.41         4.49 o                         
  -2   0   5       1150.19        998.39        44.59 o                         
  -1   0   5        927.85        865.33        27.66 o                         
   0   0   5       1666.34       1564.57        35.27 o                         
   1   0   5       2609.98       2584.38        48.07 o                         
   2   0   5        322.34        219.58        21.06 o                         
   3   0   5         30.45         37.64         4.69 o                         
   4   0   5          5.35         11.89         4.58 o                         
   5   0   5        221.97        240.66        25.47 o                         
   6   0   5        119.20        117.64        18.80 o                         
   7   0   5         85.90         83.00        10.84 o                         
   8   0   5          9.29          9.04         2.87 o                         
   9   0   5         13.81         12.41         3.04 o                         
 -12   1   5          0.28          0.84         0.66 o                         
 -11   1   5         68.29         92.41        10.69 o                         
 -10   1   5         19.03         18.98         4.27 o                         
  -9   1   5         23.06         19.54         3.38 o                         
  -8   1   5          1.47         -1.51         3.98 o                         
  -7   1   5         28.92         17.23         8.04 o                         
  -6   1   5        838.03        822.08        24.45 o                         
  -5   1   5          1.61          1.98         0.96 o                         
  -4   1   5       2143.84       2158.94        32.47 o                         
  -3   1   5       1418.47       1335.30        24.06 o                         
  -2   1   5       6427.80       6113.77        57.66 o                         
  -1   1   5        248.64        265.74        10.88 o                         
   0   1   5          0.12          1.27         2.92 o                         
   1   1   5       1523.25       1709.97        29.60 o                         
   2   1   5        342.08        389.49        18.51 o                         
   3   1   5          2.37         17.49         4.98 o                         
   4   1   5       1417.33       1699.99        58.77 o                         
   5   1   5        292.67        301.15        29.29 o                         
   6   1   5         56.18         45.44         8.57 o                         
   7   1   5         18.03         27.84         6.61 o                         
   8   1   5          5.89          5.87         3.09 o                         
   9   1   5          4.82          7.36         2.23 o                         
 -12   2   5          0.08          0.39         1.18 o                         
 -11   2   5          0.30          1.89         2.53 o                         
 -10   2   5         62.51         61.53         7.52 o                         
  -9   2   5          0.99          1.80         1.30 o                         
  -8   2   5          3.36          4.50         4.02 o                         
  -7   2   5          0.08         -1.08         2.15 o                         
  -6   2   5       2587.54       2437.17        80.29 o                         
  -5   2   5        580.11        631.39        28.89 o                         
  -4   2   5         46.46         42.30         6.30 o                         
  -3   2   5        927.30        906.57        21.14 o                         
  -2   2   5        464.35        488.95        16.33 o                         
  -1   2   5        793.29        726.15        25.19 o                         
   0   2   5       3165.63       3283.19        48.31 o                         
   1   2   5       1797.16       2137.58        58.66 o                         
   2   2   5        267.30        298.64        17.61 o                         
   3   2   5         50.68         38.09         6.65 o                         
   4   2   5          1.30         -0.42         3.16 o                         
   5   2   5          5.08          4.44         0.85 o                         
   6   2   5          0.35         -1.15         2.30 o                         
   7   2   5         20.16         27.26         5.40 o                         
   8   2   5         11.00         10.73         3.41 o                         
 -12   3   5          7.35         10.91         2.73 o                         
 -11   3   5         33.72         37.93         5.72 o                         
 -10   3   5          0.90          1.55         1.28 o                         
  -9   3   5         31.87         28.45         4.46 o                         
  -8   3   5          1.08         -1.63         3.26 o                         
  -7   3   5         14.42          6.19         2.23 o                         
  -6   3   5       1148.91       1177.46        46.41 o                         
  -5   3   5          0.21          0.45         0.45 o                         
  -4   3   5        599.22        573.84        23.26 o                         
  -3   3   5        597.16        573.94        23.04 o                         
  -2   3   5        156.09        112.92         7.79 o                         
  -1   3   5        698.19        702.20        25.95 o                         
   0   3   5          1.42          3.55         1.79 o                         
   1   3   5        373.87        367.51        19.53 o                         
   2   3   5         57.64         51.73         7.86 o                         
   3   3   5         77.35         73.56        10.18 o                         
   4   3   5          2.28          2.66         3.01 o                         
   5   3   5          2.86          7.53         2.65 o                         
   6   3   5          0.03          0.55         0.88 o                         
   7   3   5         14.81         14.19         3.08 o                         
   8   3   5          0.06         -0.36         0.72 o                         
 -12   4   5          1.99          2.31         1.42 o                         
 -11   4   5          0.44         -0.53         1.05 o                         
 -10   4   5         40.33         34.43         3.44 o                         
  -9   4   5         49.28         40.43         5.48 o                         
  -8   4   5        277.69        263.75        31.53 o                         
  -7   4   5        316.32        341.50        18.71 o                         
  -6   4   5          0.06         -0.45         0.89 o                         
  -5   4   5        173.98        130.47        18.56 o                         
  -4   4   5       4064.82       4017.69       111.48 o                         
  -3   4   5         65.18         47.12         5.15 o                         
  -2   4   5        158.64        137.17         9.70 o                         
  -1   4   5         25.39         33.44         6.16 o                         
   0   4   5         42.45         34.63         6.03 o                         
   1   4   5         20.97         15.60         4.27 o                         
   2   4   5         18.37         22.32         5.58 o                         
   3   4   5          0.14          5.62         3.37 o                         
   4   4   5        105.88        119.13        11.64 o                         
   5   4   5         64.32         53.51         8.07 o                         
   6   4   5          0.23          0.02         1.39 o                         
   7   4   5          0.37          3.66         2.70 o                         
 -13   5   5          0.14         -0.72         1.45 o                         
 -12   5   5          7.01          7.94         2.09 o                         
 -11   5   5          8.69         12.89         2.49 o                         
 -10   5   5         13.61          9.88         1.84 o                         
  -9   5   5        200.65        188.51        11.07 o                         
  -8   5   5        947.43       1039.62        44.61 o                         
  -7   5   5         30.05         26.48         9.23 o                         
  -6   5   5        148.63        174.45        15.96 o                         
  -5   5   5          8.44         10.29         6.08 o                         
  -4   5   5         19.06         11.96         3.55 o                         
  -3   5   5          8.35          4.14         1.89 o                         
  -2   5   5        398.78        513.96        26.14 o                         
  -1   5   5         66.70        105.74        16.58 o                         
   0   5   5        225.28        239.32        17.70 o                         
   1   5   5         21.37         16.72         4.54 o                         
   2   5   5         11.58          7.24         3.39 o                         
   3   5   5         76.50         80.26         8.25 o                         
   4   5   5          2.74          2.03         1.70 o                         
   5   5   5          7.84          5.53         3.11 o                         
   6   5   5          1.48          0.51         0.62 o                         
 -13   6   5          0.17          2.92         2.32 o                         
 -12   6   5          9.86         11.91         3.82 o                         
 -11   6   5          4.10          3.12         2.41 o                         
 -10   6   5         39.96         51.20         5.81 o                         
  -9   6   5          0.60          0.38         1.08 o                         
  -8   6   5        147.47        167.67        25.24 o                         
  -7   6   5         17.45         17.54         8.11 o                         
  -6   6   5        174.27        173.53        24.74 o                         
  -5   6   5          1.72         -0.23         9.66 o                         
  -4   6   5          7.91          0.88         2.73 o                         
  -3   6   5         49.08         59.38         7.54 o                         
  -2   6   5         74.84        107.42        13.26 o                         
  -1   6   5        222.23        251.12        30.72 o                         
   0   6   5         70.54         98.21        12.03 o                         
   1   6   5         43.15         40.78         5.89 o                         
   2   6   5         69.07         67.05         7.64 o                         
   3   6   5        131.95        114.13        13.57 o                         
   4   6   5          0.18          1.20         0.75 o                         
   5   6   5          1.08          0.62         0.35 o                         
 -12   7   5          3.13          3.73         0.60 o                         
 -11   7   5          2.86          3.76         2.65 o                         
 -10   7   5        269.43        294.78        20.37 o                         
  -9   7   5         62.73         69.92         8.23 o                         
  -8   7   5          1.34          0.77         1.22 o                         
  -7   7   5         21.95         30.90        10.40 o                         
  -6   7   5         24.60         23.36         4.45 o                         
  -5   7   5         30.22         31.69         7.34 o                         
  -4   7   5         32.41         39.54         8.82 o                         
  -3   7   5         18.16         56.70        10.11 o                         
  -2   7   5        105.24        123.01        20.90 o                         
  -1   7   5        368.64        434.84        33.84 o                         
   0   7   5          0.17          1.50         1.73 o                         
   1   7   5          1.24          0.09         1.51 o                         
   2   7   5         20.04         17.73         4.72 o                         
   3   7   5          0.74          2.54         2.32 o                         
   4   7   5          0.00          2.55         1.99 o                         
 -12   8   5          6.49         11.33         2.78 o                         
 -11   8   5          2.37          4.06         2.40 o                         
 -10   8   5         56.19         74.35        11.07 o                         
  -9   8   5         15.51         15.10         4.02 o                         
  -8   8   5         94.42         98.22         9.98 o                         
  -7   8   5         24.44         15.21         3.10 o                         
  -6   8   5          0.89          0.19         0.58 o                         
  -5   8   5         84.30         90.76        10.84 o                         
  -4   8   5        144.40        156.10        13.51 o                         
  -3   8   5          2.36          0.18         1.53 o                         
  -2   8   5          0.79          1.91         2.44 o                         
  -1   8   5        165.53        214.05        13.34 o                         
   0   8   5         26.20         26.45         5.72 o                         
   1   8   5         15.45         18.31         4.51 o                         
   2   8   5          2.78          1.13         0.80 o                         
   3   8   5          0.23          0.00         1.53 o                         
 -12   9   5          7.49          9.59         2.95 o                         
 -11   9   5          9.20          6.29         2.57 o                         
 -10   9   5          0.56         -0.13         0.26 o                         
  -9   9   5         15.82         23.30         4.44 o                         
  -8   9   5          1.44          0.62         1.25 o                         
  -7   9   5          0.84          3.34         3.82 o                         
  -6   9   5          6.03          8.55         4.64 o                         
  -5   9   5        101.75        141.26        25.97 o                         
  -4   9   5          0.41         -0.14         2.01 o                         
  -3   9   5        243.19        265.81        17.51 o                         
  -2   9   5         58.05         53.32         9.62 o                         
  -1   9   5         80.87         93.06        10.67 o                         
   0   9   5          2.73          1.27         1.11 o                         
   1   9   5          0.05         -0.49         0.99 o                         
   2   9   5          0.10          0.08         1.23 o                         
 -11  10   5         16.27         21.67         3.97 o                         
 -10  10   5          1.36         -0.05         1.06 o                         
  -9  10   5          0.34         -0.12         1.05 o                         
  -8  10   5          3.27          2.55         1.47 o                         
  -7  10   5          0.50         -0.28         1.75 o                         
  -6  10   5        125.95        143.36        16.57 o                         
  -5  10   5          0.54         -1.17         2.34 o                         
  -4  10   5          0.05          3.20         1.43 o                         
  -3  10   5          0.35          0.21         1.42 o                         
  -2  10   5          0.44          1.76         1.57 o                         
  -1  10   5          1.92          1.32         1.64 o                         
   0  10   5          2.74          2.21         1.95 o                         
   1  10   5          0.01          0.72         0.71 o                         
 -10  11   5          5.23         11.18         3.70 o                         
  -9  11   5          0.02          0.48         0.69 o                         
  -8  11   5          3.21          0.91         2.38 o                         
  -7  11   5         51.74         28.93        10.65 o                         
  -6  11   5         17.19         10.26         4.59 o                         
  -5  11   5          0.16          0.49         1.38 o                         
  -4  11   5          1.08          0.39         1.42 o                         
  -3  11   5          1.21         -0.14         0.65 o                         
  -2  11   5          4.92          4.14         2.17 o                         
  -1  11   5          0.12         -0.51         1.02 o                         
  -9  12   5          1.30          1.09         2.82 o                         
  -8  12   5          4.85          6.01         3.47 o                         
  -7  12   5          5.18          2.09         0.82 o                         
  -6  12   5          0.10          0.97         2.70 o                         
  -5  12   5          4.10          2.26         1.09 o                         
  -4  12   5          0.39         -1.43         2.86 o                         
   2 -13   6          1.12          0.28         1.98 o                         
   3 -13   6          1.37          1.41         0.90 o                         
   4 -13   6          8.15          8.69         3.63 o                         
   5 -13   6          1.15          1.31         1.17 o                         
   6 -13   6          3.86          5.49         1.96 o                         
   7 -13   6          0.25          0.11         0.83 o                         
   0 -12   6          0.37         -0.01         0.71 o                         
   1 -12   6          3.53          3.00         2.00 o                         
   2 -12   6          6.15          3.18         2.36 o                         
   3 -12   6          9.34          9.60         3.62 o                         
   4 -12   6          2.69          3.17         2.46 o                         
   5 -12   6          0.33          1.02         1.02 o                         
   6 -12   6          1.58          0.65         0.66 o                         
   7 -12   6          2.68          3.10         1.33 o                         
   8 -12   6         47.56         47.39         9.89 o                         
   9 -12   6         32.28         56.53        11.16 o                         
  -2 -11   6          0.09          2.62         2.64 o                         
  -1 -11   6          2.55         -0.10         1.39 o                         
   0 -11   6          0.29          0.41         1.33 o                         
   1 -11   6          0.11         -0.93         2.01 o                         
   2 -11   6          1.94         -0.29         1.88 o                         
   3 -11   6          0.33         -2.30         4.59 o                         
   4 -11   6          8.90         14.70         4.42 o                         
   5 -11   6         18.86         20.29         4.99 o                         
   6 -11   6         10.81         12.60         3.77 o                         
   7 -11   6         15.07         17.29         3.52 o                         
   8 -11   6          0.44          0.73         1.10 o                         
   9 -11   6         10.05         10.11         2.86 o                         
  10 -11   6          1.28         33.98        19.52 o                         
  -4 -10   6          2.24          2.12         1.63 o                         
  -3 -10   6          0.82          1.45         1.66 o                         
  -2 -10   6          2.15          1.02         0.85 o                         
  -1 -10   6          0.68          2.19         1.96 o                         
   0 -10   6          3.16          2.05         1.24 o                         
   1 -10   6          0.77          0.97         1.83 o                         
   2 -10   6          0.20          1.18         1.16 o                         
   3 -10   6          0.97          4.97         2.54 o                         
   4 -10   6          1.05          7.30         3.09 o                         
   5 -10   6          3.43          1.07         1.10 o                         
   6 -10   6          3.89          4.67         2.08 o                         
   7 -10   6          7.80         10.00         5.88 o                         
   8 -10   6          5.05         15.50         4.18 o                         
   9 -10   6          0.21          3.30         2.54 o                         
  10 -10   6          3.63         15.84         5.18 o                         
  -5  -9   6          0.94          1.53         1.08 o                         
  -4  -9   6          1.04         -0.35         0.71 o                         
  -3  -9   6          0.13         -0.43         0.91 o                         
  -2  -9   6          0.04          0.04         0.87 o                         
  -1  -9   6         21.36         16.94         5.10 o                         
   0  -9   6          0.10          0.90         1.18 o                         
   1  -9   6         44.67         60.11        15.98 o                         
   2  -9   6         23.47         35.77         8.01 o                         
   3  -9   6        273.93        358.56        24.58 o                         
   4  -9   6         21.86         19.39         4.70 o                         
   5  -9   6          0.83          0.37         1.11 o                         
   6  -9   6         11.85         11.90         2.75 o                         
   7  -9   6          1.50         -0.57         1.15 o                         
   8  -9   6          1.97         -0.04         2.60 o                         
   9  -9   6         22.40         25.96         2.61 o                         
  10  -9   6          3.03          1.85         0.58 o                         
  11  -9   6         14.17         33.08         4.54 o                         
  -6  -8   6          1.51          0.87         0.95 o                         
  -5  -8   6          0.01          0.56         1.34 o                         
  -4  -8   6          0.15          0.36         2.20 o                         
  -3  -8   6          7.25          8.77         3.23 o                         
  -2  -8   6          5.16          2.94         0.87 o                         
  -1  -8   6         33.74         28.17         5.13 o                         
   0  -8   6        102.88         96.90        13.63 o                         
   1  -8   6          0.77         -0.08         0.60 o                         
   2  -8   6        119.43        155.35        16.43 o                         
   3  -8   6         78.40         87.97        18.47 o                         
   4  -8   6         10.73          6.90         7.34 o                         
   5  -8   6        125.96        230.75        25.85 o                         
   6  -8   6        423.48        482.38        15.86 o                         
   7  -8   6         18.85         16.62         3.75 o                         
   8  -8   6         50.69         21.17         8.07 o                         
   9  -8   6          0.02          0.96         1.23 o                         
  10  -8   6          6.19          0.52         2.39 o                         
  11  -8   6         13.15          3.26         3.18 o                         
  -7  -7   6          0.01          1.27         1.53 o                         
  -6  -7   6          2.34          5.99         2.49 o                         
  -5  -7   6          0.27          0.96         1.03 o                         
  -4  -7   6          1.14          0.99         1.61 o                         
  -3  -7   6          4.75          4.20         1.09 o                         
  -2  -7   6         33.16         31.41         7.55 o                         
  -1  -7   6         13.72          7.96         3.48 o                         
   0  -7   6          7.59          4.82         1.70 o                         
   1  -7   6         11.07         14.16         6.50 o                         
   2  -7   6        181.91        228.59        24.51 o                         
   3  -7   6         56.92         84.88        13.74 o                         
   4  -7   6         50.47         91.69        15.67 o                         
   5  -7   6        121.94        141.25        19.41 o                         
   6  -7   6        151.54        194.03        23.40 o                         
   7  -7   6         51.28         41.79         5.15 o                         
   8  -7   6          0.84         -0.18         0.87 o                         
   9  -7   6         26.51         19.60         5.16 o                         
  10  -7   6         49.20         45.50         6.40 o                         
  11  -7   6          0.09         -0.53         1.05 o                         
  -8  -6   6          3.23          3.30         2.90 o                         
  -7  -6   6         13.56         16.11         4.77 o                         
  -6  -6   6         46.56         55.03         7.58 o                         
  -5  -6   6         17.34         13.99         4.80 o                         
  -4  -6   6         26.17         22.79         3.98 o                         
  -3  -6   6         10.75          9.72         4.02 o                         
  -2  -6   6          0.48          3.24         1.44 o                         
  -1  -6   6         39.51         26.87         6.43 o                         
   0  -6   6         72.09         74.18        13.98 o                         
   1  -6   6         97.00        112.76        12.34 o                         
   2  -6   6        197.50        208.23        16.17 o                         
   3  -6   6        213.91        306.28        33.38 o                         
   4  -6   6        166.52        185.70        20.21 o                         
   5  -6   6         52.52         61.00        11.80 o                         
   6  -6   6          3.45         -1.08         2.17 o                         
   7  -6   6         48.10         43.13         4.76 o                         
   8  -6   6          8.80         10.65         3.13 o                         
   9  -6   6         88.23         91.04         9.07 o                         
  10  -6   6         34.24         29.94         5.30 o                         
  11  -6   6          1.54          0.60         1.23 o                         
  -8  -5   6          3.58          3.20         1.96 o                         
  -7  -5   6          2.84          0.91         1.46 o                         
  -6  -5   6         23.52         21.57         4.61 o                         
  -5  -5   6          6.88         10.65         3.49 o                         
  -4  -5   6         12.46         11.24         6.22 o                         
  -3  -5   6          0.57          0.16         1.39 o                         
  -2  -5   6        235.30        236.37        26.68 o                         
  -1  -5   6        188.99        194.61        21.14 o                         
   0  -5   6       3136.11       3547.11       236.97 o                         
   1  -5   6        444.79        483.30        23.70 o                         
   2  -5   6          3.23          2.53         1.62 o                         
   3  -5   6          0.65         -0.56         1.12 o                         
   4  -5   6          3.07          1.58         0.86 o                         
   5  -5   6        181.61        183.85        20.71 o                         
   6  -5   6        459.20        470.19        35.65 o                         
   7  -5   6          0.42          0.58         0.88 o                         
   8  -5   6         20.78         17.44         3.15 o                         
   9  -5   6         12.09          9.10         3.22 o                         
  10  -5   6          6.39          7.15         2.45 o                         
  11  -5   6          0.13         -0.34         0.68 o                         
  -9  -4   6          0.02          0.22         1.66 o                         
  -8  -4   6         41.16         49.20         5.77 o                         
  -7  -4   6          9.41          7.19         2.56 o                         
  -6  -4   6         25.48         20.44         4.24 o                         
  -5  -4   6         37.84         50.60        14.21 o                         
  -4  -4   6         79.96         89.92        17.82 o                         
  -3  -4   6        566.87        597.24        42.79 o                         
  -2  -4   6         11.19          7.75         2.88 o                         
  -1  -4   6        174.21        220.66        15.82 o                         
   0  -4   6        575.15        497.44        22.83 o                         
   1  -4   6        612.50        672.82        25.52 o                         
   2  -4   6        553.75        614.20        23.01 o                         
   3  -4   6        229.29        306.33        16.90 o                         
   4  -4   6        472.09        447.32        21.79 o                         
   5  -4   6        691.18        738.51        42.38 o                         
   6  -4   6         14.74          6.25         4.65 o                         
   7  -4   6         26.59         24.29         4.58 o                         
   8  -4   6         45.46         51.51         6.63 o                         
   9  -4   6          0.30          1.08         0.78 o                         
  10  -4   6          0.87         -0.10         0.78 o                         
  11  -4   6          0.67         -0.36         0.92 o                         
 -10  -3   6          2.52          4.52         2.23 o                         
  -9  -3   6         28.00         32.29         6.58 o                         
  -8  -3   6          8.27         10.22         2.68 o                         
  -7  -3   6         29.10         29.97         4.58 o                         
  -6  -3   6         35.47         51.74        10.60 o                         
  -5  -3   6          1.34          3.20         3.77 o                         
  -4  -3   6         10.23         17.20         7.45 o                         
  -3  -3   6        249.66        239.20        16.99 o                         
  -2  -3   6        655.72        677.46        27.53 o                         
  -1  -3   6       1534.54       1504.19        40.85 o                         
   0  -3   6        841.21        809.87        27.05 o                         
   1  -3   6         61.24        101.44         7.98 o                         
   2  -3   6          1.16          0.53         0.39 o                         
   3  -3   6          0.53         -0.24         0.48 o                         
   4  -3   6        377.95        466.83        22.40 o                         
   5  -3   6        104.67        143.26        18.64 o                         
   6  -3   6         54.70         71.34        13.89 o                         
   7  -3   6         17.85         23.55         4.76 o                         
   8  -3   6         13.48         10.18         2.80 o                         
   9  -3   6         38.37         32.25         5.59 o                         
  10  -3   6         13.61         14.17         2.71 o                         
 -10  -2   6          3.27          4.59         2.69 o                         
  -9  -2   6         13.73         17.15         4.12 o                         
  -8  -2   6         29.12         32.96         3.93 o                         
  -7  -2   6          0.59          0.87         1.67 o                         
  -6  -2   6         57.73         51.25        10.18 o                         
  -5  -2   6         71.47         83.57        12.32 o                         
  -4  -2   6         34.89         35.64         5.35 o                         
  -3  -2   6        100.85         60.68         6.42 o                         
  -2  -2   6        965.73        872.51        40.10 o                         
  -1  -2   6        335.24        328.95        16.72 o                         
   0  -2   6        967.24        935.47        44.88 o                         
   1  -2   6       1236.44       1182.91        36.49 o                         
   2  -2   6       1284.78       1245.46        43.28 o                         
   3  -2   6        119.15        127.44        11.01 o                         
   4  -2   6        708.29        796.29        30.49 o                         
   5  -2   6         79.59         61.55        12.25 o                         
   6  -2   6        108.22        134.09        19.75 o                         
   7  -2   6       1256.65       1470.49        52.69 o                         
   8  -2   6          0.66          2.04         3.16 o                         
   9  -2   6          0.59          1.26         0.96 o                         
  10  -2   6          2.56          2.19         0.68 o                         
 -11  -1   6          0.26          0.80         0.78 o                         
 -10  -1   6          0.87          1.28         1.67 o                         
  -9  -1   6         16.63         12.68         2.97 o                         
  -8  -1   6          3.98          4.46         1.52 o                         
  -7  -1   6         85.03         92.62        13.97 o                         
  -6  -1   6        132.29        129.71        15.65 o                         
  -5  -1   6         56.01         45.62         6.72 o                         
  -4  -1   6        361.22        365.74        14.04 o                         
  -3  -1   6        213.33        183.61        10.72 o                         
  -2  -1   6         25.00         24.08         3.62 o                         
  -1  -1   6       1552.34       1473.16        34.33 o                         
   0  -1   6        750.95        664.07        17.47 o                         
   1  -1   6          4.51          7.63         2.03 o                         
   2  -1   6        320.88        252.35        14.93 o                         
   3  -1   6         63.79         71.61         8.52 o                         
   4  -1   6        139.65        152.24        13.49 o                         
   5  -1   6        119.31        126.20        18.35 o                         
   6  -1   6        361.04        386.07        34.43 o                         
   7  -1   6         28.76         27.74         4.74 o                         
   8  -1   6          0.01         -0.26         0.52 o                         
   9  -1   6          5.62          5.56         2.05 o                         
  10  -1   6          0.44         -0.17         0.84 o                         
 -11   0   6         41.22         41.06         7.32 o                         
 -10   0   6         14.81         16.36         3.88 o                         
  -9   0   6          0.18          0.02         0.56 o                         
  -8   0   6         50.50         51.82         5.24 o                         
  -7   0   6         40.17         49.92        10.04 o                         
  -6   0   6         31.59         32.72         4.92 o                         
  -5   0   6        337.59        286.28        13.93 o                         
  -4   0   6        771.06        655.00        17.10 o                         
  -3   0   6          9.71          8.50         1.73 o                         
  -2   0   6        197.03        197.10        10.47 o                         
  -1   0   6          5.09          4.96         1.28 o                         
   0   0   6        570.82        560.70        21.04 o                         
   1   0   6        970.11        981.23        47.59 o                         
   2   0   6         83.28        111.76        10.35 o                         
   3   0   6        271.11        368.86        20.61 o                         
   4   0   6        599.81        658.85        30.97 o                         
   5   0   6        174.46        193.72        23.28 o                         
   6   0   6        454.99        529.67        24.51 o                         
   7   0   6          7.82          7.74         3.98 o                         
   8   0   6          1.95          0.73         0.95 o                         
   9   0   6          0.02          0.16         0.42 o                         
 -12   1   6          0.25          0.14         1.65 o                         
 -11   1   6         53.78         73.22        11.51 o                         
 -10   1   6          2.46          3.59         1.94 o                         
  -9   1   6         24.26         21.13         3.75 o                         
  -8   1   6         13.81          8.72         5.64 o                         
  -7   1   6         16.60         14.77         4.92 o                         
  -6   1   6        124.11        133.85        10.02 o                         
  -5   1   6        473.06        458.96        17.35 o                         
  -4   1   6         91.12         66.66         5.56 o                         
  -3   1   6         39.52         43.79         4.73 o                         
  -2   1   6        698.10        653.57        19.45 o                         
  -1   1   6        476.80        410.09        19.03 o                         
   0   1   6         26.24         33.06         5.12 o                         
   1   1   6        913.28       1097.09        53.08 o                         
   2   1   6        209.53        219.77        24.23 o                         
   3   1   6         85.76         72.11        14.00 o                         
   4   1   6        240.00        262.98        26.58 o                         
   5   1   6          1.41         -1.52         3.05 o                         
   6   1   6          4.48          6.95         3.34 o                         
   7   1   6          4.57          5.35         2.83 o                         
   8   1   6          0.44          0.92         1.69 o                         
   9   1   6          0.82          0.95         1.24 o                         
 -12   2   6         13.11         14.95         4.41 o                         
 -11   2   6          8.79         13.36         3.39 o                         
 -10   2   6          0.75          1.59         1.92 o                         
  -9   2   6         19.03         12.26         3.19 o                         
  -8   2   6         36.97         30.81        11.24 o                         
  -7   2   6          0.13          1.77         1.11 o                         
  -6   2   6        117.59         97.22         9.66 o                         
  -5   2   6       3164.12       2985.16        73.35 o                         
  -4   2   6         36.48         30.55         8.38 o                         
  -3   2   6        183.38        167.32        12.59 o                         
  -2   2   6        316.22        270.44        16.17 o                         
  -1   2   6          0.50          0.03         1.13 o                         
   0   2   6         71.96         68.41        12.78 o                         
   1   2   6       1941.63       2077.17        79.80 o                         
   2   2   6         85.59        105.80        18.00 o                         
   3   2   6        835.75        917.84        55.76 o                         
   4   2   6         34.67         24.05         7.64 o                         
   5   2   6          7.31          7.64         3.45 o                         
   6   2   6         32.32         30.45         7.11 o                         
   7   2   6          5.35          1.19         1.73 o                         
   8   2   6          0.74          0.41         0.82 o                         
 -12   3   6          1.62          3.48         1.73 o                         
 -11   3   6          0.03          0.98         1.04 o                         
 -10   3   6         15.29         17.51         3.42 o                         
  -9   3   6          2.66          0.18         1.57 o                         
  -8   3   6        242.09        248.29        31.16 o                         
  -7   3   6        290.12        292.71        17.93 o                         
  -6   3   6        222.46        204.10        15.56 o                         
  -5   3   6        227.56        201.20        23.38 o                         
  -4   3   6       1105.13        984.48        51.24 o                         
  -3   3   6       1391.41       1284.88        38.32 o                         
  -2   3   6        257.26        229.64        12.06 o                         
  -1   3   6        569.68        720.85        28.80 o                         
   0   3   6        202.67        298.75        21.97 o                         
   1   3   6         46.10         48.72         7.26 o                         
   2   3   6        314.80        369.32        35.87 o                         
   3   3   6         62.51         88.36        17.84 o                         
   4   3   6          5.43          5.97         1.16 o                         
   5   3   6         91.84         94.35        12.99 o                         
   6   3   6          7.79          5.92         2.31 o                         
   7   3   6         10.53         10.32         2.81 o                         
 -12   4   6          2.97          4.58         1.86 o                         
 -11   4   6          6.56          6.89         2.35 o                         
 -10   4   6          1.14          1.19         0.77 o                         
  -9   4   6          0.26         -0.27         1.09 o                         
  -8   4   6        535.07        525.36        30.84 o                         
  -7   4   6         34.97         40.18         7.93 o                         
  -6   4   6         39.66         32.62         7.08 o                         
  -5   4   6         31.77         38.03        10.56 o                         
  -4   4   6         20.93         22.21         7.96 o                         
  -3   4   6         97.13        119.18         9.66 o                         
  -2   4   6         15.16         33.02         4.99 o                         
  -1   4   6        144.55        204.31        18.60 o                         
   0   4   6         34.56         44.51         6.93 o                         
   1   4   6        173.56        205.12        16.36 o                         
   2   4   6         63.60         80.02        10.73 o                         
   3   4   6          2.62          1.73         1.00 o                         
   4   4   6         11.69         11.00         3.65 o                         
   5   4   6          0.20          2.65         2.16 o                         
   6   4   6         10.25          7.67         2.54 o                         
   7   4   6          0.01          1.11         1.36 o                         
 -12   5   6          1.62          2.49         1.57 o                         
 -11   5   6          1.49          2.88         1.72 o                         
 -10   5   6         12.38         12.65         3.38 o                         
  -9   5   6         11.46         14.24         3.33 o                         
  -8   5   6       1072.40        953.51        61.80 o                         
  -7   5   6          0.07         -0.78         1.56 o                         
  -6   5   6         25.41         32.30         6.92 o                         
  -5   5   6        542.09        527.48        41.30 o                         
  -4   5   6        104.06        134.00        13.01 o                         
  -3   5   6          0.53          0.65         2.09 o                         
  -2   5   6        207.39        209.39        17.54 o                         
  -1   5   6          8.23         11.29         9.24 o                         
   0   5   6         31.07         33.96         6.38 o                         
   1   5   6         28.01         38.51         7.39 o                         
   2   5   6          7.17          4.48         2.22 o                         
   3   5   6          5.07          8.79         3.24 o                         
   4   5   6         67.27         65.82         8.72 o                         
   5   5   6         16.89         10.12         3.96 o                         
   6   5   6          0.02         -0.70         1.39 o                         
 -12   6   6          6.43          5.77         2.17 o                         
 -11   6   6          0.01          0.61         0.45 o                         
 -10   6   6         73.83        102.91        13.80 o                         
  -9   6   6         10.83          5.33         1.39 o                         
  -8   6   6         91.45         87.32         6.86 o                         
  -7   6   6         31.90         44.90        13.08 o                         
  -6   6   6         99.04        115.56        20.62 o                         
  -5   6   6         13.47          6.32         7.44 o                         
  -4   6   6         16.40         21.72         5.51 o                         
  -3   6   6        426.45        473.23        22.30 o                         
  -2   6   6         18.24         21.29         5.77 o                         
  -1   6   6        156.24        191.67        16.50 o                         
   0   6   6         46.01         50.08         8.60 o                         
   1   6   6         64.04         59.69         7.17 o                         
   2   6   6        106.45        115.36        12.00 o                         
   3   6   6         13.46         10.42         3.28 o                         
   4   6   6          1.90          2.95         1.44 o                         
   5   6   6          0.47          0.87         1.46 o                         
 -12   7   6          0.26         -0.01         1.15 o                         
 -11   7   6          1.00         -0.12         1.28 o                         
 -10   7   6        110.31         98.24        10.77 o                         
  -9   7   6         84.09         71.65         7.80 o                         
  -8   7   6          2.03          4.26         1.93 o                         
  -7   7   6         63.36         70.68         5.88 o                         
  -6   7   6         13.49          4.39         5.94 o                         
  -5   7   6          1.39         -1.34         2.69 o                         
  -4   7   6         43.26         54.83        10.03 o                         
  -3   7   6         50.92         77.70        12.00 o                         
  -2   7   6        362.74        439.17        41.21 o                         
  -1   7   6         55.81         64.33         7.14 o                         
   0   7   6          9.53          8.00         2.60 o                         
   1   7   6         77.38         86.38        12.96 o                         
   2   7   6         19.95         10.99         3.52 o                         
   3   7   6          4.21          5.66         2.08 o                         
   4   7   6          0.03         -0.33         1.13 o                         
 -12   8   6          0.75          0.85         1.38 o                         
 -11   8   6         10.72         12.30         4.14 o                         
 -10   8   6          1.77          3.10         2.27 o                         
  -9   8   6          9.12         17.32         3.98 o                         
  -8   8   6          0.52          1.40         1.79 o                         
  -7   8   6         35.51         22.65         4.97 o                         
  -6   8   6          6.95          4.13         1.82 o                         
  -5   8   6         11.11         12.65         3.63 o                         
  -4   8   6         52.13         54.00         7.95 o                         
  -3   8   6          1.68          0.38         1.05 o                         
  -2   8   6         24.85         25.80         5.27 o                         
  -1   8   6         90.32         93.03        10.56 o                         
   0   8   6         12.36         15.17         4.14 o                         
   1   8   6         13.76         10.69         3.84 o                         
   2   8   6          1.23          2.41         1.42 o                         
   3   8   6          0.44          1.16         1.20 o                         
 -12   9   6          0.31          0.40         0.81 o                         
 -11   9   6         19.35         24.41         4.97 o                         
 -10   9   6         33.53         43.73        11.73 o                         
  -9   9   6          0.01          0.05         1.84 o                         
  -8   9   6         21.61         10.14         4.78 o                         
  -7   9   6          0.46         -0.61         1.22 o                         
  -6   9   6         75.84         62.85        16.91 o                         
  -5   9   6        259.53        243.34        27.61 o                         
  -4   9   6         17.41         13.90         3.86 o                         
  -3   9   6          6.65          9.44         4.47 o                         
  -2   9   6          0.87          1.63         1.68 o                         
  -1   9   6         28.57         31.67         5.83 o                         
   0   9   6         14.46         10.64         3.45 o                         
   1   9   6          0.86          0.72         1.84 o                         
 -11  10   6         42.00         67.49         6.76 o                         
 -10  10   6          1.34          2.11         1.04 o                         
  -9  10   6          0.06          0.81         1.96 o                         
  -8  10   6          3.34          1.30         1.88 o                         
  -7  10   6         27.31         36.44         8.67 o                         
  -6  10   6         36.63         31.31         7.86 o                         
  -5  10   6         32.41         30.95        10.98 o                         
  -4  10   6          1.54          1.64         0.82 o                         
  -3  10   6          0.20          0.88         2.09 o                         
  -2  10   6         10.98          9.17         3.87 o                         
  -1  10   6          9.58          8.69         4.60 o                         
   0  10   6          0.12         -0.37         0.75 o                         
 -10  11   6          2.53          2.46         1.91 o                         
  -9  11   6          1.43          0.44         2.04 o                         
  -8  11   6         10.45         12.67         6.34 o                         
  -7  11   6         69.57         52.56        20.07 o                         
  -6  11   6          8.78          8.65         3.55 o                         
  -5  11   6          1.56         -0.23         1.39 o                         
  -4  11   6          4.49          8.38         3.46 o                         
  -3  11   6          8.82          7.88         5.05 o                         
  -2  11   6          3.31          1.83         1.22 o                         
  -8  12   6          0.54         -0.79         1.59 o                         
  -7  12   6          1.78         -0.37         0.76 o                         
  -6  12   6          0.27         -0.14         1.22 o                         
  -5  12   6          4.46          6.05         2.85 o                         
   2 -13   7          0.10         -0.40         1.15 o                         
   3 -13   7          2.11          1.25         0.91 o                         
   4 -13   7          0.56         -0.37         0.86 o                         
   5 -13   7          2.57          2.62         1.17 o                         
   6 -13   7          0.00         -0.27         0.55 o                         
   7 -13   7          3.14          5.35         1.91 o                         
   0 -12   7          0.01          1.00         1.69 o                         
   1 -12   7          2.42          2.48         2.49 o                         
   2 -12   7          0.59         -0.40         1.17 o                         
   3 -12   7          5.30          2.00         1.18 o                         
   4 -12   7         14.15         12.92         4.49 o                         
   5 -12   7          1.88          1.66         1.36 o                         
   6 -12   7          4.56          2.20         1.38 o                         
   7 -12   7          0.11          0.16         1.20 o                         
   8 -12   7          7.21          7.81         3.05 o                         
  -2 -11   7          0.93          1.18         1.55 o                         
  -1 -11   7          0.21         -0.57         1.14 o                         
   0 -11   7         17.18         15.72         5.55 o                         
   1 -11   7          0.25          0.66         1.11 o                         
   2 -11   7         21.89         25.48         4.95 o                         
   3 -11   7          3.85          2.15         1.37 o                         
   4 -11   7          3.90          4.45         1.58 o                         
   5 -11   7          0.58         -0.31         0.97 o                         
   6 -11   7          0.54          1.00         0.67 o                         
   7 -11   7         13.22         14.35         3.28 o                         
   8 -11   7         27.85         28.69         5.96 o                         
   9 -11   7          3.51          6.62         2.38 o                         
  -3 -10   7          0.44         -0.32         2.20 o                         
  -2 -10   7          0.01         -0.21         0.43 o                         
  -1 -10   7          2.12          1.84         1.67 o                         
   0 -10   7          2.24          3.42         2.17 o                         
   1 -10   7          0.03          0.03         1.65 o                         
   2 -10   7          3.89          3.15         1.06 o                         
   3 -10   7         31.80         33.14         9.64 o                         
   4 -10   7          5.66          6.81         3.00 o                         
   5 -10   7          5.85          4.86         2.24 o                         
   6 -10   7          9.73          6.68         2.88 o                         
   7 -10   7         20.08         15.46         3.29 o                         
   8 -10   7          0.26         -0.10         0.93 o                         
   9 -10   7         10.60          9.58         2.66 o                         
  10 -10   7          5.05          8.07         2.40 o                         
  -5  -9   7          0.92          0.19         1.92 o                         
  -4  -9   7          3.81          4.95         2.54 o                         
  -3  -9   7          4.61          3.11         2.16 o                         
  -2  -9   7         17.56         19.01         4.15 o                         
  -1  -9   7          1.79          1.41         1.72 o                         
   0  -9   7          0.01         -0.34         1.14 o                         
   1  -9   7          0.29         -0.74         1.48 o                         
   2  -9   7         90.17        103.54        13.86 o                         
   3  -9   7          4.72          1.48         1.37 o                         
   4  -9   7          0.30          0.48         1.41 o                         
   5  -9   7          0.50          1.77         1.03 o                         
   6  -9   7         80.65         84.63        10.68 o                         
   7  -9   7          4.77          4.11         0.80 o                         
   8  -9   7          1.93         -0.58         1.20 o                         
   9  -9   7          0.00          0.09         0.90 o                         
  10  -9   7          2.17          7.10         1.72 o                         
  -6  -8   7          3.79          2.77         1.36 o                         
  -5  -8   7          0.16          1.78         4.02 o                         
  -4  -8   7          0.00         -1.45         3.54 o                         
  -3  -8   7          3.75          0.44         1.68 o                         
  -2  -8   7         17.55         19.35         3.79 o                         
  -1  -8   7          4.73          8.23         3.09 o                         
   0  -8   7         12.19         10.49         4.81 o                         
   1  -8   7         50.27         61.31        10.61 o                         
   2  -8   7         69.58         81.93        11.86 o                         
   3  -8   7        222.78        267.76        32.15 o                         
   4  -8   7        221.14        370.67        31.44 o                         
   5  -8   7         98.79         87.73         9.27 o                         
   6  -8   7         29.23         34.31         3.75 o                         
   7  -8   7          0.09         -0.64         1.28 o                         
   8  -8   7          3.37          1.43         1.03 o                         
   9  -8   7         92.57        119.28        10.06 o                         
  10  -8   7          0.09          0.55         0.92 o                         
  -7  -7   7          5.64          6.21         2.28 o                         
  -6  -7   7          0.77          0.93         1.12 o                         
  -5  -7   7          0.14          0.13         0.74 o                         
  -4  -7   7         13.15         15.46         4.43 o                         
  -3  -7   7         38.26         45.15         5.84 o                         
  -2  -7   7          8.29         11.41         3.41 o                         
  -1  -7   7         98.19        125.48        15.30 o                         
   0  -7   7         30.82         39.92         8.48 o                         
   1  -7   7          5.96          4.56         3.38 o                         
   2  -7   7         17.87         19.62         8.40 o                         
   3  -7   7          0.37          0.96         2.16 o                         
   4  -7   7          0.04         -0.64         1.29 o                         
   5  -7   7        320.00        481.97        36.86 o                         
   6  -7   7          1.11          0.28         0.45 o                         
   7  -7   7         20.37         25.14         4.12 o                         
   8  -7   7         50.37         57.96         5.88 o                         
   9  -7   7          7.42          7.68         3.56 o                         
  10  -7   7         10.65          8.73         2.64 o                         
  -8  -6   7          3.17          4.37         2.85 o                         
  -7  -6   7          6.92          9.87         2.85 o                         
  -6  -6   7          1.70          5.24         1.94 o                         
  -5  -6   7          0.28         -1.00         2.00 o                         
  -4  -6   7         18.55         25.07         4.06 o                         
  -3  -6   7         26.45         36.59         8.00 o                         
  -2  -6   7         59.42         53.45         9.54 o                         
  -1  -6   7          6.77          5.46         4.36 o                         
   0  -6   7        193.82        201.33        24.70 o                         
   1  -6   7         90.26         85.55        11.04 o                         
   2  -6   7        510.81        486.97        40.47 o                         
   3  -6   7          9.11         13.88         4.16 o                         
   4  -6   7        417.22        601.98        37.73 o                         
   5  -6   7         39.40         76.31        13.83 o                         
   6  -6   7         15.63         25.14         6.71 o                         
   7  -6   7         14.08         16.58         2.95 o                         
   8  -6   7         88.28         93.72         8.38 o                         
   9  -6   7          7.30          3.91         1.84 o                         
  10  -6   7          0.01         -0.20         0.73 o                         
  -8  -5   7          0.04         -0.86         2.02 o                         
  -7  -5   7         19.26         28.63         5.30 o                         
  -6  -5   7          7.12          8.71         2.58 o                         
  -5  -5   7          6.54          9.08         2.68 o                         
  -4  -5   7         20.22         24.32         9.31 o                         
  -3  -5   7         50.61         53.17         9.35 o                         
  -2  -5   7          6.94          6.50         3.25 o                         
  -1  -5   7         18.16         12.30         4.36 o                         
   0  -5   7       1618.86       1745.92        94.02 o                         
   1  -5   7        558.38        641.33        28.33 o                         
   2  -5   7         36.61         36.44         6.01 o                         
   3  -5   7          1.11          1.31         1.17 o                         
   4  -5   7        147.23        133.44        12.47 o                         
   5  -5   7         17.06         31.58         8.52 o                         
   6  -5   7          7.59         18.67         7.06 o                         
   7  -5   7          8.18         15.38         3.58 o                         
   8  -5   7          2.35          2.65         1.22 o                         
   9  -5   7          2.47          3.46         1.40 o                         
  10  -5   7          1.42          0.95         1.65 o                         
  -9  -4   7         22.49         33.26         7.09 o                         
  -8  -4   7         24.37         33.75         6.76 o                         
  -7  -4   7          3.18          3.27         1.35 o                         
  -6  -4   7          0.04         -0.53         1.06 o                         
  -5  -4   7          7.87          9.12         4.87 o                         
  -4  -4   7          3.56          3.37         3.69 o                         
  -3  -4   7        328.90        311.69        21.79 o                         
  -2  -4   7         13.06         14.62         4.57 o                         
  -1  -4   7        457.68        486.53        24.93 o                         
   0  -4   7         14.77         19.04         4.87 o                         
   1  -4   7         29.42         30.97         8.94 o                         
   2  -4   7         61.69         78.38         8.40 o                         
   3  -4   7         70.05         46.46         6.82 o                         
   4  -4   7          6.12          2.49         2.04 o                         
   5  -4   7        104.40        139.22        18.75 o                         
   6  -4   7          3.38          1.18         1.57 o                         
   7  -4   7         28.67         27.39         4.93 o                         
   8  -4   7          2.66          4.21         1.82 o                         
   9  -4   7         47.17         50.80         6.76 o                         
  10  -4   7          5.12          5.97         1.96 o                         
 -10  -3   7          0.83          0.35         0.82 o                         
  -9  -3   7          3.62          3.88         1.97 o                         
  -8  -3   7          0.31          0.04         1.55 o                         
  -7  -3   7          1.24          1.72         1.06 o                         
  -6  -3   7         60.52         62.96        16.56 o                         
  -5  -3   7          2.36          2.33         2.17 o                         
  -4  -3   7        706.43        752.62        43.26 o                         
  -3  -3   7         10.24         11.00         2.95 o                         
  -2  -3   7        411.42        357.88        20.88 o                         
  -1  -3   7       1596.68       1543.84        48.35 o                         
   0  -3   7        422.53        402.89        19.78 o                         
   1  -3   7         64.06         56.31        11.50 o                         
   2  -3   7        631.62        744.31        26.45 o                         
   3  -3   7        102.27         74.88         7.31 o                         
   4  -3   7        259.48        291.01        18.60 o                         
   5  -3   7         74.32         96.96        15.74 o                         
   6  -3   7         15.47         19.78         7.71 o                         
   7  -3   7        412.27        466.20        22.97 o                         
   8  -3   7          0.72          0.33         1.36 o                         
   9  -3   7          4.02          3.22         1.65 o                         
  10  -3   7          0.37          0.03         0.80 o                         
 -10  -2   7          6.48         10.20         3.75 o                         
  -9  -2   7         11.04          9.97         3.80 o                         
  -8  -2   7          0.44         -0.58         1.16 o                         
  -7  -2   7         56.98         53.16         5.20 o                         
  -6  -2   7        182.37        211.42        21.36 o                         
  -5  -2   7         19.67         28.33         7.23 o                         
  -4  -2   7          1.15          0.76         0.58 o                         
  -3  -2   7        208.44        257.74        21.74 o                         
  -2  -2   7         68.79         57.20         7.71 o                         
  -1  -2   7         44.52         33.22         5.41 o                         
   0  -2   7        133.44        145.27        18.01 o                         
   1  -2   7          3.55          1.72         0.93 o                         
   2  -2   7       2033.79       1988.80       128.57 o                         
   3  -2   7        166.14        161.18        13.32 o                         
   4  -2   7         23.22         24.75         5.18 o                         
   5  -2   7         80.11         97.17        15.87 o                         
   6  -2   7         76.10         80.82         9.24 o                         
   7  -2   7        126.39        134.83        12.26 o                         
   8  -2   7         70.05         89.86        16.48 o                         
   9  -2   7          0.31          0.42         0.99 o                         
  10  -2   7          2.87          4.55         1.21 o                         
 -11  -1   7          3.27          5.15         1.83 o                         
 -10  -1   7          2.12          2.43         1.97 o                         
  -9  -1   7          2.69          3.61         1.88 o                         
  -8  -1   7         18.94         19.02         3.88 o                         
  -7  -1   7         11.20          9.23         3.93 o                         
  -6  -1   7        321.90        382.10        27.36 o                         
  -5  -1   7          1.89          1.15         1.75 o                         
  -4  -1   7        145.48        142.27         9.21 o                         
  -3  -1   7        875.57        833.13        30.03 o                         
  -2  -1   7        175.79        144.68         9.70 o                         
  -1  -1   7         81.76         68.00         5.01 o                         
   0  -1   7       2992.08       3015.76        83.51 o                         
   1  -1   7        221.22        216.96        13.36 o                         
   2  -1   7          1.87          1.89         0.29 o                         
   3  -1   7        124.15        190.54        14.94 o                         
   4  -1   7        462.29        549.66        27.29 o                         
   5  -1   7         26.90         27.45         8.48 o                         
   6  -1   7        700.72        864.96        31.31 o                         
   7  -1   7         55.46         56.48         7.97 o                         
   8  -1   7          1.08          0.57         1.17 o                         
   9  -1   7          9.05          8.51         2.03 o                         
 -11   0   7         21.94         22.20         4.12 o                         
 -10   0   7         20.39         21.34         4.54 o                         
  -9   0   7          9.34          9.85         2.91 o                         
  -8   0   7          7.41          9.62         3.16 o                         
  -7   0   7          1.27          1.81         2.44 o                         
  -6   0   7         47.54         51.87         6.56 o                         
  -5   0   7         64.79         66.23         6.82 o                         
  -4   0   7        162.68        147.96         9.06 o                         
  -3   0   7        229.23        282.05        10.50 o                         
  -2   0   7        140.11        133.84         9.23 o                         
  -1   0   7       1497.50       1411.95        29.08 o                         
   0   0   7        333.02        284.33        15.87 o                         
   1   0   7          6.63          6.36         2.32 o                         
   2   0   7         27.56         15.49         4.16 o                         
   3   0   7        555.73        627.77        28.72 o                         
   4   0   7         90.41         92.02        11.36 o                         
   5   0   7        170.00        193.25        23.57 o                         
   6   0   7          1.26          0.74         0.84 o                         
   7   0   7         39.21         46.70         8.71 o                         
   8   0   7          0.06         -0.65         1.30 o                         
   9   0   7          4.66          3.75         1.70 o                         
 -12   1   7          0.00         -0.39         0.79 o                         
 -11   1   7          2.29          1.53         1.86 o                         
 -10   1   7          0.01          1.44         1.64 o                         
  -9   1   7         13.59         14.80         3.83 o                         
  -8   1   7          5.07          7.06         2.35 o                         
  -7   1   7         19.37         16.92         4.64 o                         
  -6   1   7          3.77          3.16         2.11 o                         
  -5   1   7         89.12         93.39         9.13 o                         
  -4   1   7        465.56        460.11        22.66 o                         
  -3   1   7          7.62          9.06         3.33 o                         
  -2   1   7        452.81        456.92        22.10 o                         
  -1   1   7        564.21        475.43        22.10 o                         
   0   1   7          0.07          0.87         2.32 o                         
   1   1   7        403.35        502.56        37.91 o                         
   2   1   7         17.04          9.47         5.94 o                         
   3   1   7        138.16        121.86        12.97 o                         
   4   1   7         34.42         28.84         8.61 o                         
   5   1   7         69.78         92.24        12.01 o                         
   6   1   7          0.08          0.55         0.88 o                         
   7   1   7          7.43          6.91         2.46 o                         
   8   1   7          0.18          0.44         1.02 o                         
 -12   2   7          9.44         11.11         3.30 o                         
 -11   2   7          1.75          2.60         2.00 o                         
 -10   2   7         10.03         12.07         3.29 o                         
  -9   2   7          5.45          7.20         2.36 o                         
  -8   2   7        115.39        124.47        22.52 o                         
  -7   2   7        326.45        317.67        19.34 o                         
  -6   2   7        219.07        202.60        18.14 o                         
  -5   2   7        140.05        124.34        18.79 o                         
  -4   2   7         90.77         62.44        12.81 o                         
  -3   2   7         17.53         19.81         4.66 o                         
  -2   2   7       3022.08       2914.37        90.88 o                         
  -1   2   7        119.25         93.99        11.28 o                         
   0   2   7         65.59         50.37        12.02 o                         
   1   2   7         37.56         22.95         8.14 o                         
   2   2   7        144.29        149.61        22.68 o                         
   3   2   7        162.99        194.15        26.39 o                         
   4   2   7         34.15         28.31         4.83 o                         
   5   2   7          7.58          2.38         2.94 o                         
   6   2   7         31.04         52.26        11.12 o                         
   7   2   7          1.99          1.59         1.62 o                         
   8   2   7          3.08          3.63         1.27 o                         
 -12   3   7          3.63          4.34         1.01 o                         
 -11   3   7          4.01          7.57         2.78 o                         
 -10   3   7          0.63         -0.09         1.27 o                         
  -9   3   7         18.83         19.69         3.65 o                         
  -8   3   7         65.63         82.89        12.32 o                         
  -7   3   7          9.01          7.66         3.83 o                         
  -6   3   7        413.14        460.42        27.80 o                         
  -5   3   7        179.65        162.94        22.12 o                         
  -4   3   7         13.78         13.88         5.81 o                         
  -3   3   7        719.26        718.50        30.14 o                         
  -2   3   7         32.73         23.36         5.35 o                         
  -1   3   7          3.48          3.55         2.32 o                         
   0   3   7        322.95        367.49        34.75 o                         
   1   3   7        358.15        385.33        36.98 o                         
   2   3   7        208.86        244.38        30.60 o                         
   3   3   7         40.50         37.76         4.92 o                         
   4   3   7          9.99          7.69         2.22 o                         
   5   3   7        117.23        147.07        23.18 o                         
   6   3   7          8.20         10.23         3.32 o                         
   7   3   7          0.06          0.17         0.23 o                         
 -12   4   7          0.02          1.81         2.06 o                         
 -11   4   7          0.90          1.01         1.39 o                         
 -10   4   7          0.93          2.01         1.84 o                         
  -9   4   7        524.04        596.29        19.67 o                         
  -8   4   7        216.83        243.12        21.50 o                         
  -7   4   7          5.40          5.21         3.88 o                         
  -6   4   7         32.05         17.29         7.96 o                         
  -5   4   7        113.54        130.74        20.58 o                         
  -4   4   7        205.57        229.84        28.56 o                         
  -3   4   7        393.74        465.82        25.70 o                         
  -2   4   7        119.03        144.07        14.29 o                         
  -1   4   7        142.75        139.42        21.49 o                         
   0   4   7        148.52        171.84        25.01 o                         
   1   4   7         66.53         77.19        17.75 o                         
   2   4   7         17.68         16.28         3.32 o                         
   3   4   7         31.43         28.31         4.40 o                         
   4   4   7         83.85         91.62        10.00 o                         
   5   4   7         26.06         26.33         5.20 o                         
   6   4   7          0.97          0.65         0.63 o                         
 -12   5   7         10.67         10.43         2.89 o                         
 -11   5   7          0.02         -0.56         1.12 o                         
 -10   5   7         41.62         40.54         6.89 o                         
  -9   5   7          3.37          5.83         2.82 o                         
  -8   5   7        332.18        286.78        15.98 o                         
  -7   5   7         69.65         44.69         8.95 o                         
  -6   5   7         55.87         64.61        15.53 o                         
  -5   5   7        137.04        166.36        20.04 o                         
  -4   5   7         74.83         72.76         9.96 o                         
  -3   5   7          1.31          0.68         1.56 o                         
  -2   5   7         33.38         37.87         7.67 o                         
  -1   5   7        110.77        101.96        19.77 o                         
   0   5   7          3.18          3.77         3.27 o                         
   1   5   7         86.89         99.44         8.32 o                         
   2   5   7          0.35          2.92         1.81 o                         
   3   5   7          2.34          1.85         1.94 o                         
   4   5   7         13.32         17.98         4.31 o                         
   5   5   7          0.58         -0.44         2.61 o                         
 -12   6   7          0.00          0.33         1.22 o                         
 -11   6   7         15.51         17.94         4.25 o                         
 -10   6   7          0.11         -0.64         1.27 o                         
  -9   6   7         58.85         75.21         8.34 o                         
  -8   6   7          9.46         10.46         2.01 o                         
  -7   6   7         31.81         38.92         6.84 o                         
  -6   6   7         38.27         46.07         7.53 o                         
  -5   6   7          3.45          4.35         2.18 o                         
  -4   6   7          0.26          3.05         4.62 o                         
  -3   6   7        167.59        180.93        17.96 o                         
  -2   6   7        118.83        119.61        21.62 o                         
  -1   6   7        180.27        207.75        23.37 o                         
   0   6   7         88.78         90.97         8.05 o                         
   1   6   7         14.69          9.30         3.57 o                         
   2   6   7          1.36          2.51         2.33 o                         
   3   6   7         10.46         11.45         3.32 o                         
   4   6   7          1.05         -0.03         0.79 o                         
 -12   7   7          1.09          0.65         0.68 o                         
 -11   7   7          0.14          1.07         1.74 o                         
 -10   7   7          6.49          5.41         2.28 o                         
  -9   7   7         51.37         47.01         5.87 o                         
  -8   7   7         22.08         15.08         3.36 o                         
  -7   7   7         22.87         15.41         2.40 o                         
  -6   7   7         75.33         64.22         8.04 o                         
  -5   7   7          9.50          9.78         3.12 o                         
  -4   7   7         61.51         65.40        11.56 o                         
  -3   7   7         31.30         31.15         5.10 o                         
  -2   7   7         38.38         54.71         7.92 o                         
  -1   7   7          1.87          2.71         0.68 o                         
   0   7   7         84.55         73.84        11.94 o                         
   1   7   7         30.85         19.72         4.91 o                         
   2   7   7          4.33          2.71         1.67 o                         
   3   7   7          1.37          0.92         1.06 o                         
 -12   8   7          7.04          9.79         3.25 o                         
 -11   8   7          0.89          2.02         1.89 o                         
 -10   8   7         34.40         39.15         7.34 o                         
  -9   8   7         32.90         28.08         6.06 o                         
  -8   8   7         14.97         12.81         2.93 o                         
  -7   8   7          0.05          0.02         1.20 o                         
  -6   8   7         14.06          4.80         2.95 o                         
  -5   8   7         47.39         57.51         8.41 o                         
  -4   8   7         22.92         25.65         5.58 o                         
  -3   8   7        128.58        125.44        14.68 o                         
  -2   8   7         16.39         12.54         3.82 o                         
  -1   8   7        132.40        138.95        19.53 o                         
   0   8   7         17.97         15.58         3.84 o                         
   1   8   7          0.12         -0.24         1.20 o                         
   2   8   7          2.72          1.45         1.23 o                         
 -11   9   7         93.59         93.35        14.68 o                         
 -10   9   7         32.70         27.19        17.77 o                         
  -9   9   7          0.99          2.43         1.95 o                         
  -8   9   7          0.60          0.18         0.80 o                         
  -7   9   7         63.56         47.37         9.62 o                         
  -6   9   7          0.26         -1.08         2.17 o                         
  -5   9   7         74.93         90.53        10.26 o                         
  -4   9   7        135.16        163.11        13.32 o                         
  -3   9   7          5.15          7.30         2.49 o                         
  -2   9   7          0.13         -0.10         1.02 o                         
  -1   9   7          4.98          6.12         2.13 o                         
   0   9   7          0.11         -0.37         0.75 o                         
   1   9   7          0.00          0.85         1.39 o                         
 -11  10   7          0.53          1.13         1.38 o                         
 -10  10   7          0.92          0.26         1.07 o                         
  -9  10   7          0.86          1.25         1.72 o                         
  -8  10   7        108.64        106.26        13.28 o                         
  -7  10   7          7.22          6.35         3.28 o                         
  -6  10   7         23.26         24.27         6.55 o                         
  -5  10   7         15.19         19.84         4.61 o                         
  -4  10   7         14.42         16.87         3.83 o                         
  -3  10   7          0.15         -0.44         0.89 o                         
  -2  10   7          6.41          7.58         3.31 o                         
  -1  10   7          0.38          0.13         0.61 o                         
  -9  11   7          0.33          2.53         3.08 o                         
  -8  11   7          8.08          8.08         5.33 o                         
  -7  11   7          0.17          0.51         0.55 o                         
  -6  11   7         10.75          7.24         3.63 o                         
  -5  11   7         12.29         13.20         4.21 o                         
  -4  11   7          0.65          0.67         2.00 o                         
  -3  11   7          8.41          9.15         3.51 o                         
   3 -13   8          0.90          1.75         1.49 o                         
   4 -13   8          0.35          0.34         1.03 o                         
   5 -13   8          0.40          1.14         0.87 o                         
   6 -13   8          0.01          0.02         0.82 o                         
   0 -12   8          1.23          0.49         1.41 o                         
   1 -12   8          4.95          2.85         1.37 o                         
   2 -12   8          0.58          0.23         1.37 o                         
   3 -12   8          0.21          0.09         1.62 o                         
   4 -12   8          3.76          2.60         1.56 o                         
   5 -12   8          1.17          0.93         0.94 o                         
   6 -12   8          9.84         12.44         3.07 o                         
   7 -12   8          7.69         11.40         3.25 o                         
   8 -12   8          0.96          1.84         0.78 o                         
  -2 -11   8          0.63         -0.70         1.49 o                         
  -1 -11   8          0.41          1.55         2.60 o                         
   0 -11   8          0.62         -0.70         2.39 o                         
   1 -11   8          4.68          1.76         2.88 o                         
   2 -11   8          1.04          0.49         1.00 o                         
   3 -11   8          9.50         11.55         4.60 o                         
   4 -11   8          0.31         -0.96         1.91 o                         
   5 -11   8          9.44         14.68         3.75 o                         
   6 -11   8          1.00          0.93         0.58 o                         
   7 -11   8         13.14         11.27         4.47 o                         
   8 -11   8         11.15         12.26         2.97 o                         
   9 -11   8          0.26          0.59         1.50 o                         
  -3 -10   8          2.01          0.74         1.17 o                         
  -2 -10   8          4.55          2.72         2.98 o                         
  -1 -10   8          5.80          3.81         2.56 o                         
   0 -10   8          1.13          1.49         1.35 o                         
   1 -10   8          2.25          2.39         3.41 o                         
   2 -10   8         15.40         14.50         5.23 o                         
   3 -10   8          9.92          5.35         2.02 o                         
   4 -10   8          3.30          4.89         1.99 o                         
   5 -10   8          0.05          1.39         2.45 o                         
   6 -10   8         17.65         17.03         3.44 o                         
   7 -10   8          1.34          2.15         1.30 o                         
   8 -10   8          8.82         11.86         2.50 o                         
   9 -10   8          0.02          1.60         1.90 o                         
  -5  -9   8          0.83          4.49         3.39 o                         
  -4  -9   8          0.05         -0.05         1.68 o                         
  -3  -9   8          9.85         10.71         3.50 o                         
  -2  -9   8          1.73          0.35         1.19 o                         
  -1  -9   8          6.94          6.78         3.01 o                         
   0  -9   8          5.22          3.77         1.94 o                         
   1  -9   8         32.38         27.89         5.21 o                         
   2  -9   8          2.55          0.87         1.34 o                         
   3  -9   8          0.71          2.75         1.44 o                         
   4  -9   8          0.65         -0.72         1.43 o                         
   5  -9   8          1.10          0.90         0.83 o                         
   6  -9   8          1.93          0.51         1.40 o                         
   7  -9   8          0.13         -0.28         0.62 o                         
   8  -9   8          0.74          0.21         0.68 o                         
   9  -9   8         26.20         30.19         3.44 o                         
  10  -9   8          1.82          1.47         0.34 o                         
  -6  -8   8          0.24          0.45         1.19 o                         
  -5  -8   8          1.70          2.95         2.23 o                         
  -4  -8   8          1.57         -0.60         1.20 o                         
  -3  -8   8         11.05          9.63         3.69 o                         
  -2  -8   8         43.40         39.41         8.95 o                         
  -1  -8   8          2.39         -0.59         1.28 o                         
   0  -8   8          3.82          1.91         1.69 o                         
   1  -8   8          0.19          3.72         3.59 o                         
   2  -8   8         39.83         33.60        12.43 o                         
   3  -8   8          7.42          6.66         1.73 o                         
   4  -8   8        104.20        101.70         8.78 o                         
   5  -8   8         17.06         23.61         3.84 o                         
   6  -8   8          6.90          7.69         2.32 o                         
   7  -8   8          5.46          2.00         1.38 o                         
   8  -8   8         10.90          5.70         2.21 o                         
   9  -8   8          5.83          3.82         1.53 o                         
  10  -8   8          6.71          2.58         1.69 o                         
  -7  -7   8          5.36          5.64         2.33 o                         
  -6  -7   8          1.45          1.40         0.69 o                         
  -5  -7   8          1.72          2.57         1.41 o                         
  -4  -7   8          7.47          4.41         1.91 o                         
  -3  -7   8         13.00         10.06         2.64 o                         
  -2  -7   8          1.50          1.54         1.49 o                         
  -1  -7   8          0.04         -0.37         2.14 o                         
   0  -7   8         74.60         79.72        15.91 o                         
   1  -7   8          0.06          3.48         2.14 o                         
   2  -7   8        507.47        646.74        51.85 o                         
   3  -7   8        320.80        365.30        37.19 o                         
   4  -7   8        107.35        201.87        23.28 o                         
   5  -7   8        267.84        229.93        17.09 o                         
   6  -7   8          0.21          2.49         0.73 o                         
   7  -7   8          1.89          0.48         0.68 o                         
   8  -7   8         32.59         26.28         4.25 o                         
   9  -7   8          0.70          1.25         1.26 o                         
  10  -7   8          0.31         -0.65         1.31 o                         
  -8  -6   8         14.42          7.07         3.68 o                         
  -7  -6   8          0.07          1.74         1.55 o                         
  -6  -6   8          5.24          2.60         1.87 o                         
  -5  -6   8          0.14         -0.85         1.69 o                         
  -4  -6   8          2.56          2.23         0.90 o                         
  -3  -6   8         27.94         29.23         5.92 o                         
  -2  -6   8          6.61         10.19         5.40 o                         
  -1  -6   8         41.39         42.12         8.93 o                         
   0  -6   8        366.23        445.15        27.35 o                         
   1  -6   8          0.65          0.19         2.01 o                         
   2  -6   8         21.60         27.75         9.81 o                         
   3  -6   8         82.50         80.99        16.59 o                         
   4  -6   8          0.39         -0.52         1.04 o                         
   5  -6   8          0.36         -0.96         1.93 o                         
   6  -6   8         14.14         13.71         3.07 o                         
   7  -6   8         13.53         11.22         2.70 o                         
   8  -6   8          0.05          0.02         1.25 o                         
   9  -6   8          7.06          5.02         1.90 o                         
  10  -6   8          0.75          0.28         1.16 o                         
  -8  -5   8          6.99          5.93         4.37 o                         
  -7  -5   8          0.01          0.23         1.37 o                         
  -6  -5   8          5.54          2.77         1.18 o                         
  -5  -5   8          9.19         12.18         3.27 o                         
  -4  -5   8         14.29         23.33         9.05 o                         
  -3  -5   8          2.98          7.30         4.96 o                         
  -2  -5   8        176.34        200.71        18.43 o                         
  -1  -5   8         81.33        108.50        12.91 o                         
   0  -5   8       1288.74       1540.94        49.19 o                         
   1  -5   8        753.67        883.38        55.27 o                         
   2  -5   8         46.34         48.35        13.00 o                         
   3  -5   8        335.17        432.93        22.91 o                         
   4  -5   8        134.43        144.78        16.37 o                         
   5  -5   8         48.29         70.74        13.22 o                         
   6  -5   8         50.01         51.77         5.79 o                         
   7  -5   8         14.89          6.36         3.18 o                         
   8  -5   8          4.48          2.01         1.10 o                         
   9  -5   8         11.32         11.99         2.99 o                         
  10  -5   8          4.46          7.61         2.65 o                         
  -9  -4   8          2.66          1.17         1.48 o                         
  -8  -4   8          1.89          2.98         2.95 o                         
  -7  -4   8          2.10          3.82         2.05 o                         
  -6  -4   8         31.71         30.66         4.93 o                         
  -5  -4   8         82.81        105.16        20.84 o                         
  -4  -4   8         72.09         67.11        15.60 o                         
  -3  -4   8         23.01         33.73         7.35 o                         
  -2  -4   8         24.08         27.56         6.32 o                         
  -1  -4   8        206.95        236.84        18.10 o                         
   0  -4   8       1460.93       1601.37        46.68 o                         
   1  -4   8         89.28         98.55        17.30 o                         
   2  -4   8        149.16        171.38        22.59 o                         
   3  -4   8        404.97        465.58        23.23 o                         
   4  -4   8          1.67          1.42         0.95 o                         
   5  -4   8         30.13         48.06        11.06 o                         
   6  -4   8          5.72          7.40         2.66 o                         
   7  -4   8         28.84         24.72         6.00 o                         
   8  -4   8          1.65         -0.34         1.05 o                         
   9  -4   8         44.20         51.42         7.68 o                         
  10  -4   8          9.21         11.52         3.91 o                         
 -10  -3   8          6.23          7.66         2.76 o                         
  -9  -3   8          2.97          3.30         2.20 o                         
  -8  -3   8          0.08          0.44         1.09 o                         
  -7  -3   8          9.11         11.09         3.62 o                         
  -6  -3   8         28.67         23.15         4.24 o                         
  -5  -3   8          1.50         -0.20         4.79 o                         
  -4  -3   8          0.42         -0.02         1.68 o                         
  -3  -3   8        304.05        360.84        26.36 o                         
  -2  -3   8        168.80        219.17        19.02 o                         
  -1  -3   8        256.82        300.38        19.11 o                         
   0  -3   8        430.32        545.41        39.72 o                         
   1  -3   8        105.86        101.06        16.61 o                         
   2  -3   8        312.56        293.49        20.27 o                         
   3  -3   8        144.38        111.68         9.44 o                         
   4  -3   8          1.39          4.03         2.24 o                         
   5  -3   8         20.30         21.29         7.45 o                         
   6  -3   8          5.68          4.66         2.02 o                         
   7  -3   8          4.90          4.94         3.62 o                         
   8  -3   8         24.33         29.16         4.56 o                         
   9  -3   8          2.05          1.71         1.47 o                         
 -10  -2   8          4.55          4.33         2.06 o                         
  -9  -2   8          6.97          3.84         2.03 o                         
  -8  -2   8          2.24          3.66         2.44 o                         
  -7  -2   8         43.24         50.77         7.46 o                         
  -6  -2   8         16.83         11.54         5.00 o                         
  -5  -2   8        185.00        219.66        16.31 o                         
  -4  -2   8         46.11         56.83         7.31 o                         
  -3  -2   8         15.81         15.35         3.73 o                         
  -2  -2   8          4.18          2.30         1.45 o                         
  -1  -2   8         10.33          3.38         2.12 o                         
   0  -2   8        131.81        132.46        13.26 o                         
   1  -2   8         60.25         41.83        10.61 o                         
   2  -2   8        647.36        683.55        74.31 o                         
   3  -2   8          2.42          2.03         1.14 o                         
   4  -2   8         27.03         23.81         5.81 o                         
   5  -2   8         61.06         62.53        13.01 o                         
   6  -2   8         76.56         88.33         9.81 o                         
   7  -2   8        123.79        156.31        16.39 o                         
   8  -2   8         22.10         25.68         5.85 o                         
   9  -2   8          2.70          2.18         1.29 o                         
 -11  -1   8          0.78          1.61         2.89 o                         
 -10  -1   8          0.05          0.22         0.88 o                         
  -9  -1   8          1.13          1.30         0.51 o                         
  -8  -1   8          3.72         13.10         4.61 o                         
  -7  -1   8         14.88         10.52         2.94 o                         
  -6  -1   8        245.52        253.33        18.03 o                         
  -5  -1   8        223.11        230.65        15.95 o                         
  -4  -1   8         69.61         71.21         6.16 o                         
  -3  -1   8          7.46          4.91         1.16 o                         
  -2  -1   8          0.41          3.32         1.53 o                         
  -1  -1   8        295.84        282.01        13.59 o                         
   0  -1   8       1051.15       1048.37        54.83 o                         
   1  -1   8        707.01        750.56        46.42 o                         
   2  -1   8         37.59         23.70         5.00 o                         
   3  -1   8       1016.54       1185.26        68.27 o                         
   4  -1   8        219.62        250.83        18.95 o                         
   5  -1   8         23.49         26.82         6.32 o                         
   6  -1   8          5.91          5.10         1.26 o                         
   7  -1   8         31.86         34.10         7.55 o                         
   8  -1   8          2.13          0.46         1.11 o                         
   9  -1   8         12.19         11.23         1.97 o                         
 -11   0   8          2.34          1.39         1.79 o                         
 -10   0   8          7.80          7.55         3.55 o                         
  -9   0   8         11.39         12.75         4.53 o                         
  -8   0   8         10.96          9.22         3.21 o                         
  -7   0   8          0.50         -1.01         3.85 o                         
  -6   0   8          1.03          2.19         1.29 o                         
  -5   0   8          0.07          0.51         1.36 o                         
  -4   0   8         85.83         66.89         7.43 o                         
  -3   0   8       1244.06       1225.00        51.12 o                         
  -2   0   8          2.81          4.77         2.63 o                         
  -1   0   8        242.58        227.80        15.82 o                         
   0   0   8        538.56        520.49        38.63 o                         
   1   0   8       1010.12       1195.23       102.73 o                         
   2   0   8         25.14         26.36         5.74 o                         
   3   0   8        592.65        695.53        31.82 o                         
   4   0   8        230.53        256.53        19.59 o                         
   5   0   8         42.89         51.07         6.25 o                         
   6   0   8         10.12         14.38         4.09 o                         
   7   0   8          6.64         10.51         3.81 o                         
   8   0   8         17.37         13.36         3.26 o                         
 -12   1   8          0.29          0.43         0.76 o                         
 -11   1   8          1.02          2.99         2.06 o                         
 -10   1   8          7.84          8.16         2.69 o                         
  -9   1   8          0.11          1.39         3.62 o                         
  -8   1   8          1.86          0.19         1.06 o                         
  -7   1   8         76.95         92.07        13.08 o                         
  -6   1   8          8.03          6.72         3.54 o                         
  -5   1   8          0.36         -1.58         4.64 o                         
  -4   1   8        151.14        163.46        21.54 o                         
  -3   1   8         62.01         53.51         8.18 o                         
  -2   1   8        257.86        246.87        17.21 o                         
  -1   1   8          0.67          6.39         2.55 o                         
   0   1   8        187.09        228.57        26.12 o                         
   1   1   8         71.98         86.62        16.60 o                         
   2   1   8        576.91        637.62        31.77 o                         
   3   1   8        194.73        212.29        17.85 o                         
   4   1   8        149.97        174.99        11.67 o                         
   5   1   8         92.01        111.15        13.02 o                         
   6   1   8         12.50          9.70         4.04 o                         
   7   1   8         10.21          8.81         2.86 o                         
   8   1   8         17.68         16.94         2.89 o                         
 -12   2   8          0.11          0.92         0.80 o                         
 -11   2   8          6.23          7.14         3.35 o                         
 -10   2   8          0.40          1.31         1.24 o                         
  -9   2   8         15.16         18.73         3.09 o                         
  -8   2   8         51.57         46.18         4.50 o                         
  -7   2   8         84.33         95.10        13.42 o                         
  -6   2   8          0.29          0.61         2.01 o                         
  -5   2   8        441.78        407.36        36.07 o                         
  -4   2   8          3.65          3.43         2.52 o                         
  -3   2   8          7.74          4.17         2.08 o                         
  -2   2   8        334.70        410.17        22.94 o                         
  -1   2   8        102.36         98.12        17.09 o                         
   0   2   8          0.62          2.09         4.00 o                         
   1   2   8       1592.20       1842.52        83.92 o                         
   2   2   8          1.65          0.80         2.59 o                         
   3   2   8         13.20         13.87         4.67 o                         
   4   2   8         38.79         29.90         4.34 o                         
   5   2   8         55.23         39.40        11.81 o                         
   6   2   8          1.64          1.51         1.59 o                         
   7   2   8         11.62          9.53         2.11 o                         
 -12   3   8          1.59          4.01         1.78 o                         
 -11   3   8          1.82          1.96         2.15 o                         
 -10   3   8          4.96          6.13         2.50 o                         
  -9   3   8        495.79        523.11        18.64 o                         
  -8   3   8       1277.88       1514.41        28.99 o                         
  -7   3   8          2.99         -0.22         1.57 o                         
  -6   3   8          5.25          4.25         0.99 o                         
  -5   3   8         67.80         78.22        15.67 o                         
  -4   3   8         53.33         44.79        11.29 o                         
  -3   3   8        600.20        617.64        29.48 o                         
  -2   3   8        404.67        407.44        23.97 o                         
  -1   3   8         11.37         13.93         6.28 o                         
   0   3   8        825.91        860.26        56.80 o                         
   1   3   8          4.29          0.91         3.19 o                         
   2   3   8          8.33          7.94         5.67 o                         
   3   3   8        112.17        127.86         8.40 o                         
   4   3   8         37.35         35.31         6.49 o                         
   5   3   8          0.23          0.32         1.26 o                         
   6   3   8          2.41          0.93         0.90 o                         
 -12   4   8          8.48         11.87         3.77 o                         
 -11   4   8          3.08          8.14         2.92 o                         
 -10   4   8         46.58         30.61         5.58 o                         
  -9   4   8          3.14          1.36         1.40 o                         
  -8   4   8        150.74        179.85        12.63 o                         
  -7   4   8          6.69          4.14         2.36 o                         
  -6   4   8        102.32         91.12        18.09 o                         
  -5   4   8         78.50         85.70        16.67 o                         
  -4   4   8        418.47        388.82        35.39 o                         
  -3   4   8         48.37         32.95         6.94 o                         
  -2   4   8         69.95         71.13        15.95 o                         
  -1   4   8         35.54         21.38         8.65 o                         
   0   4   8          1.80          1.87         4.56 o                         
   1   4   8          0.19         -0.33         1.28 o                         
   2   4   8         12.80          8.67         2.27 o                         
   3   4   8         16.90          8.64         2.72 o                         
   4   4   8         53.28         43.05         8.66 o                         
   5   4   8          0.35         -0.57         1.13 o                         
   6   4   8          0.24          1.34         1.12 o                         
 -12   5   8          0.35          0.46         1.06 o                         
 -11   5   8          8.74         11.16         3.34 o                         
 -10   5   8        202.35        212.00        21.62 o                         
  -9   5   8         48.16         60.42         8.53 o                         
  -8   5   8         21.73         24.50         4.20 o                         
  -7   5   8         38.08         69.75        16.46 o                         
  -6   5   8        102.98        100.97        19.41 o                         
  -5   5   8         68.47         60.52        14.76 o                         
  -4   5   8        148.00        180.79        25.30 o                         
  -3   5   8          7.53          8.68         3.26 o                         
  -2   5   8          4.86          6.96         4.79 o                         
  -1   5   8       1026.27       1303.63        75.11 o                         
   0   5   8         38.90         46.72         5.66 o                         
   1   5   8          0.06          1.36         1.25 o                         
   2   5   8        135.39        151.76        10.87 o                         
   3   5   8         38.52         38.85         5.24 o                         
   4   5   8          0.99          1.33         1.55 o                         
   5   5   8          0.34         -0.29         0.57 o                         
 -12   6   8          0.16         -0.14         0.69 o                         
 -11   6   8         17.86         18.44         3.61 o                         
 -10   6   8          6.46          7.99         2.41 o                         
  -9   6   8         33.11         33.20         5.59 o                         
  -8   6   8         40.60         51.51         5.82 o                         
  -7   6   8          0.00          1.33         1.16 o                         
  -6   6   8         11.79          9.79         2.63 o                         
  -5   6   8         16.71         24.39         8.63 o                         
  -4   6   8         12.93         12.70         6.25 o                         
  -3   6   8          0.26         -1.85         3.70 o                         
  -2   6   8        407.85        430.03        17.29 o                         
  -1   6   8        306.66        319.19        16.91 o                         
   0   6   8          3.84          7.15         2.28 o                         
   1   6   8         62.84         78.62         9.04 o                         
   2   6   8         10.82         13.63         3.58 o                         
   3   6   8          0.75          1.02         1.83 o                         
   4   6   8          0.27         -0.71         1.42 o                         
 -12   7   8         20.12         27.28         7.79 o                         
 -11   7   8          0.43          1.10         1.33 o                         
 -10   7   8          3.06          4.47         1.75 o                         
  -9   7   8         56.68         52.18         5.68 o                         
  -8   7   8          0.05          0.31         1.16 o                         
  -7   7   8          3.30          1.54         1.53 o                         
  -6   7   8         34.40         31.17         6.77 o                         
  -5   7   8         31.68         28.09         6.28 o                         
  -4   7   8         38.79         41.59         9.30 o                         
  -3   7   8         32.86         48.62         5.80 o                         
  -2   7   8         10.64         12.67         3.67 o                         
  -1   7   8         27.35         26.97         5.62 o                         
   0   7   8          0.46         -1.10         2.21 o                         
   1   7   8         33.21         25.44         5.19 o                         
   2   7   8          1.05          0.66         0.92 o                         
   3   7   8          0.02         -0.56         1.11 o                         
 -12   8   8         11.00         10.92         4.42 o                         
 -11   8   8          0.57          1.17         1.83 o                         
 -10   8   8         57.33         60.53        11.77 o                         
  -9   8   8          8.34         10.54         2.68 o                         
  -8   8   8          0.46         -0.58         1.16 o                         
  -7   8   8         32.25         18.17         4.34 o                         
  -6   8   8          8.73          9.09         3.78 o                         
  -5   8   8         57.99         50.01         8.40 o                         
  -4   8   8         55.88         43.75         8.86 o                         
  -3   8   8         12.36         11.93         4.24 o                         
  -2   8   8         32.64         28.93         5.73 o                         
  -1   8   8         21.14         21.86         4.73 o                         
   0   8   8          0.52         -0.51         1.02 o                         
   1   8   8          0.03          0.02         0.47 o                         
   2   8   8          3.23          2.46         1.33 o                         
 -11   9   8          4.56          3.74         1.97 o                         
 -10   9   8          0.44         -0.73         1.45 o                         
  -9   9   8          3.33          0.84         1.18 o                         
  -8   9   8         30.08         22.76         6.38 o                         
  -7   9   8        282.64        251.56        30.59 o                         
  -6   9   8          3.01          1.57         1.64 o                         
  -5   9   8          3.55          2.31         0.86 o                         
  -4   9   8          1.79          2.94         1.41 o                         
  -3   9   8         10.77         10.00         3.11 o                         
  -2   9   8         26.82         26.69         5.04 o                         
  -1   9   8          0.01          0.95         1.15 o                         
   0   9   8          1.02          1.02         1.11 o                         
 -10  10   8          0.02          0.95         0.83 o                         
  -9  10   8          2.36          1.95         1.14 o                         
  -8  10   8          1.66          1.08         1.73 o                         
  -7  10   8          0.18          0.05         4.01 o                         
  -6  10   8         19.59         17.97         4.05 o                         
  -5  10   8         74.15         69.44        10.03 o                         
  -4  10   8         12.44         14.54         4.84 o                         
  -3  10   8          2.08          3.17         2.56 o                         
  -2  10   8          0.69          1.15         0.55 o                         
  -9  11   8         15.83         13.81         5.13 o                         
  -8  11   8         14.12          8.77         2.97 o                         
  -7  11   8          3.67          0.20         2.62 o                         
  -6  11   8          6.28          2.75         2.22 o                         
  -5  11   8          0.25          2.57         3.81 o                         
  -4  11   8          2.22          0.63         0.82 o                         
   0 -12   9          0.05          0.34         1.52 o                         
   1 -12   9          3.71          2.93         2.01 o                         
   2 -12   9         10.73          9.04         3.21 o                         
   3 -12   9          0.03          0.05         0.80 o                         
   4 -12   9          8.56          8.36         2.79 o                         
   5 -12   9          0.44          0.81         0.91 o                         
   6 -12   9          0.26          0.47         1.29 o                         
   7 -12   9          0.03          0.00         1.23 o                         
  -2 -11   9          5.76          3.36         2.45 o                         
  -1 -11   9          0.17          0.28         0.78 o                         
   0 -11   9         13.65         12.65         3.43 o                         
   1 -11   9          3.28          4.84         2.94 o                         
   2 -11   9          3.41          3.81         1.97 o                         
   3 -11   9          1.76          1.34         1.06 o                         
   4 -11   9          2.52          2.49         1.73 o                         
   5 -11   9          2.81          1.11         1.00 o                         
   6 -11   9         16.05         13.50         3.32 o                         
   7 -11   9         11.84          8.30         3.66 o                         
   8 -11   9          4.44          2.34         1.87 o                         
  -3 -10   9          4.97          3.98         3.66 o                         
  -2 -10   9          4.99          3.09         2.87 o                         
  -1 -10   9          0.02          1.03         1.98 o                         
   0 -10   9          0.13          0.02         2.07 o                         
   1 -10   9          0.34          1.45         2.10 o                         
   2 -10   9          7.02          2.56         1.36 o                         
   3 -10   9         10.63         11.57         3.08 o                         
   4 -10   9          1.96          1.69         1.35 o                         
   5 -10   9         10.11         11.11         3.49 o                         
   6 -10   9          0.41          0.69         1.13 o                         
   7 -10   9          4.70          2.03         1.02 o                         
   8 -10   9          1.92          1.20         0.82 o                         
   9 -10   9          0.72          0.03         1.04 o                         
  -4  -9   9          0.08          0.16         1.29 o                         
  -3  -9   9          0.02         -0.15         0.88 o                         
  -2  -9   9          1.92          3.01         0.63 o                         
  -1  -9   9          0.78          1.56         2.74 o                         
   0  -9   9          4.04          4.43         4.47 o                         
   1  -9   9          3.49          3.21         1.56 o                         
   2  -9   9          0.97          3.11         2.33 o                         
   3  -9   9         11.03          6.61         2.58 o                         
   4  -9   9         19.40         22.35         4.20 o                         
   5  -9   9          0.27          0.35         1.20 o                         
   6  -9   9          2.97          1.22         1.25 o                         
   7  -9   9          4.72          2.14         1.11 o                         
   8  -9   9          7.71          8.83         2.22 o                         
   9  -9   9          1.01         -0.24         0.59 o                         
  -6  -8   9          5.58          4.53         3.66 o                         
  -5  -8   9          1.05          2.17         2.93 o                         
  -4  -8   9          6.54          6.24         3.09 o                         
  -3  -8   9          2.62          0.73         1.51 o                         
  -2  -8   9          3.31          4.08         2.87 o                         
  -1  -8   9         23.69         30.04         6.49 o                         
   0  -8   9         12.94         17.76         4.68 o                         
   1  -8   9         79.73         96.00        22.68 o                         
   2  -8   9          2.35          4.01         1.46 o                         
   3  -8   9          0.32          0.57         0.71 o                         
   4  -8   9         30.83         31.14         5.02 o                         
   5  -8   9          4.49          3.88         2.01 o                         
   6  -8   9         35.06         28.69         5.28 o                         
   7  -8   9         15.61         17.50         5.81 o                         
   8  -8   9          1.11          2.08         1.72 o                         
   9  -8   9          0.07         -0.72         1.44 o                         
  -7  -7   9          0.43          1.25         0.76 o                         
  -6  -7   9          0.03          1.10         0.95 o                         
  -5  -7   9          1.72          1.45         1.96 o                         
  -4  -7   9          1.05          0.17         1.31 o                         
  -3  -7   9         21.97         20.70         4.99 o                         
  -2  -7   9         26.32         24.61         5.62 o                         
  -1  -7   9          4.20          7.15         3.29 o                         
   0  -7   9          3.91          5.81         5.37 o                         
   1  -7   9        169.50        206.56        30.12 o                         
   2  -7   9         25.59         32.68        11.59 o                         
   3  -7   9        271.20        315.17        35.54 o                         
   4  -7   9         22.10         18.38         3.12 o                         
   5  -7   9         11.57         10.95         2.80 o                         
   6  -7   9         45.56         54.54         5.56 o                         
   7  -7   9          3.22          7.76         1.92 o                         
   8  -7   9          7.05          5.81         1.93 o                         
   9  -7   9          1.48          1.72         1.04 o                         
  10  -7   9          0.35          0.04         1.65 o                         
  -7  -6   9          0.63          1.08         1.76 o                         
  -6  -6   9          2.09          0.70         1.66 o                         
  -5  -6   9          2.38          1.21         1.18 o                         
  -4  -6   9          7.98          5.83         2.89 o                         
  -3  -6   9          2.82          1.94         1.10 o                         
  -2  -6   9          9.93          7.17         4.75 o                         
  -1  -6   9        111.32        167.40        21.67 o                         
   0  -6   9          6.87         17.14         5.41 o                         
   1  -6   9         83.07         98.76        19.95 o                         
   2  -6   9        292.83        331.33        36.52 o                         
   3  -6   9         40.55         45.16        13.18 o                         
   4  -6   9          4.36          9.90         5.88 o                         
   5  -6   9         28.93         28.45         4.29 o                         
   6  -6   9         91.15        113.70        14.00 o                         
   7  -6   9          2.90          4.83         2.16 o                         
   8  -6   9         13.61         12.89         2.86 o                         
   9  -6   9          5.90          8.74         2.44 o                         
  -8  -5   9          0.05         -0.72         1.44 o                         
  -7  -5   9          2.63          2.23         0.92 o                         
  -6  -5   9          0.29         -0.34         1.14 o                         
  -5  -5   9          9.94          9.01         2.99 o                         
  -4  -5   9          6.94         13.65         3.26 o                         
  -3  -5   9          0.57         -2.19         4.48 o                         
  -2  -5   9          1.13          1.60         1.30 o                         
  -1  -5   9        177.45        203.12        18.50 o                         
   0  -5   9        289.06        375.58        38.18 o                         
   1  -5   9        303.27        483.53        42.53 o                         
   2  -5   9          5.69          4.36         3.73 o                         
   3  -5   9         14.67         11.05         4.27 o                         
   4  -5   9         26.63         22.73         6.94 o                         
   5  -5   9        164.46        203.71        13.83 o                         
   6  -5   9         24.43         33.02         5.23 o                         
   7  -5   9         10.27          7.50         3.14 o                         
   8  -5   9         11.18         12.62         3.06 o                         
   9  -5   9         29.36         30.33         4.40 o                         
  -9  -4   9          9.97          7.67         4.02 o                         
  -8  -4   9          0.02         -0.58         2.18 o                         
  -7  -4   9          0.07          0.07         2.56 o                         
  -6  -4   9          0.01          0.29         0.75 o                         
  -5  -4   9          4.37          2.64         1.19 o                         
  -4  -4   9         42.60         55.55        13.95 o                         
  -3  -4   9        194.15        192.76        18.45 o                         
  -2  -4   9        237.04        256.03        28.58 o                         
  -1  -4   9        238.63        257.04        19.71 o                         
   0  -4   9         10.59         61.22        16.23 o                         
   1  -4   9          1.99          9.88         4.68 o                         
   2  -4   9         66.14         66.13        10.35 o                         
   3  -4   9        416.62        481.85        68.97 o                         
   4  -4   9         66.74         76.24         9.98 o                         
   5  -4   9         79.13         91.20         9.76 o                         
   6  -4   9          0.76         -0.52         1.27 o                         
   7  -4   9         80.72         86.47        11.74 o                         
   8  -4   9         11.69         11.25         3.33 o                         
   9  -4   9          0.81          1.05         0.84 o                         
 -10  -3   9          4.94          6.96         2.86 o                         
  -9  -3   9          0.00          0.65         0.86 o                         
  -8  -3   9          0.55         -0.31         0.62 o                         
  -7  -3   9          6.38          5.41         2.91 o                         
  -6  -3   9        181.85        182.95        14.88 o                         
  -5  -3   9          1.23          0.62         1.97 o                         
  -4  -3   9          0.40         -0.50         1.01 o                         
  -3  -3   9         77.76         62.60         9.86 o                         
  -2  -3   9          1.23          2.25         2.11 o                         
  -1  -3   9        441.34        538.26        27.06 o                         
   0  -3   9         47.03         37.92        11.11 o                         
   1  -3   9         72.59         82.03        11.14 o                         
   2  -3   9        502.80        544.64        46.89 o                         
   3  -3   9         30.46         27.19         6.28 o                         
   4  -3   9        103.37         96.73        11.34 o                         
   5  -3   9        107.51        108.37         9.53 o                         
   6  -3   9          0.21          1.31         1.47 o                         
   7  -3   9         14.74         23.80         6.19 o                         
   8  -3   9         27.56         24.36         4.54 o                         
   9  -3   9          0.32         -0.28         0.69 o                         
 -10  -2   9          4.00          3.54         2.35 o                         
  -9  -2   9          6.06          5.70         3.00 o                         
  -8  -2   9          1.33          1.14         1.19 o                         
  -7  -2   9         16.26         18.45         4.57 o                         
  -6  -2   9         91.44         95.01        14.21 o                         
  -5  -2   9         37.03         46.86         7.42 o                         
  -4  -2   9         58.21         82.98         9.36 o                         
  -3  -2   9        250.60        249.02        15.66 o                         
  -2  -2   9        548.30        579.72        28.28 o                         
  -1  -2   9          3.84          1.62         3.23 o                         
   0  -2   9         72.90         67.67        10.12 o                         
   1  -2   9         71.90         45.20        11.82 o                         
   2  -2   9          1.45         -0.77         4.42 o                         
   3  -2   9         69.71         79.67        10.08 o                         
   4  -2   9          7.46          6.80         2.51 o                         
   5  -2   9         10.38         17.48         3.88 o                         
   6  -2   9         47.19         43.65         8.47 o                         
   7  -2   9         45.57         62.26         9.75 o                         
   8  -2   9         12.16         13.47         4.26 o                         
   9  -2   9          5.21          2.80         1.04 o                         
 -11  -1   9          5.78          9.70         2.41 o                         
 -10  -1   9          0.05         -0.41         0.98 o                         
  -9  -1   9          3.53          3.72         2.57 o                         
  -8  -1   9          0.10          0.32         0.94 o                         
  -7  -1   9         26.95         26.56         5.37 o                         
  -6  -1   9         21.06         22.56         6.83 o                         
  -5  -1   9          3.06          2.40         2.56 o                         
  -4  -1   9        144.23        158.40        10.94 o                         
  -3  -1   9        534.02        553.90        19.79 o                         
  -2  -1   9       1457.97       1563.95        33.20 o                         
  -1  -1   9       1369.16       1651.11        78.39 o                         
   0  -1   9         92.34         83.02        15.79 o                         
   1  -1   9       1230.03       1266.02        65.18 o                         
   2  -1   9        128.13        119.55        19.63 o                         
   3  -1   9          0.26          1.32         1.13 o                         
   4  -1   9        693.66        830.37        36.00 o                         
   5  -1   9          0.51          1.73         1.25 o                         
   6  -1   9          2.69          0.05         1.33 o                         
   7  -1   9          6.36          7.20         3.32 o                         
   8  -1   9         13.24          9.24         3.23 o                         
 -11   0   9          1.16          1.32         0.60 o                         
 -10   0   9         11.72         13.69         3.47 o                         
  -9   0   9          4.13          4.51         1.90 o                         
  -8   0   9          0.96          0.06         0.73 o                         
  -7   0   9          1.37         -1.05         2.10 o                         
  -6   0   9         90.30        104.48        11.44 o                         
  -5   0   9         56.66         52.04         7.67 o                         
  -4   0   9         21.97         26.57         5.02 o                         
  -3   0   9        145.34        131.00        11.05 o                         
  -2   0   9        248.31        264.45        19.93 o                         
  -1   0   9         73.83        102.88        12.77 o                         
   0   0   9        762.73        788.66        51.04 o                         
   1   0   9         25.46         22.64         7.98 o                         
   2   0   9         60.29         50.49         8.27 o                         
   3   0   9        860.70       1040.11        42.45 o                         
   4   0   9          7.73          8.25         2.39 o                         
   5   0   9          1.29          0.83         2.27 o                         
   6   0   9          2.92          0.61         0.96 o                         
   7   0   9         34.39         57.58        11.60 o                         
   8   0   9         14.19         10.89         2.40 o                         
 -11   1   9          4.49          4.43         1.41 o                         
 -10   1   9          3.28          4.28         1.20 o                         
  -9   1   9          2.72          5.37         1.74 o                         
  -8   1   9         25.80         27.14         4.70 o                         
  -7   1   9          0.23          6.16         3.81 o                         
  -6   1   9          1.93         10.48         4.64 o                         
  -5   1   9          1.44          0.69         1.81 o                         
  -4   1   9        387.90        444.46        25.63 o                         
  -3   1   9       1068.83       1200.28        42.07 o                         
  -2   1   9         24.02         26.12         5.91 o                         
  -1   1   9         59.05         46.38        12.11 o                         
   0   1   9          0.87          1.73         3.08 o                         
   1   1   9        136.12        135.51        22.11 o                         
   2   1   9        231.74        301.01        21.01 o                         
   3   1   9        619.10        660.70        36.96 o                         
   4   1   9          4.89          5.00         1.52 o                         
   5   1   9          8.67         11.18         7.00 o                         
   6   1   9         27.97         44.36         7.60 o                         
   7   1   9         18.21         17.53         7.10 o                         
 -12   2   9          1.81          1.01         2.72 o                         
 -11   2   9          1.03          1.99         2.07 o                         
 -10   2   9          5.73          4.76         2.13 o                         
  -9   2   9          1.36          0.07         1.34 o                         
  -8   2   9        880.48        940.55        24.08 o                         
  -7   2   9          7.90          2.02         2.26 o                         
  -6   2   9          0.31          2.24         2.31 o                         
  -5   2   9         72.65         63.46        14.39 o                         
  -4   2   9        820.50        903.18        54.19 o                         
  -3   2   9         31.10         38.54         7.39 o                         
  -2   2   9         88.75        112.32        12.50 o                         
  -1   2   9        361.01        429.38        38.48 o                         
   0   2   9         94.11         85.17        17.32 o                         
   1   2   9        121.43        120.59        21.94 o                         
   2   2   9         73.77         90.82        11.84 o                         
   3   2   9         15.54         22.97         3.53 o                         
   4   2   9         37.73         51.03         6.48 o                         
   5   2   9         72.73         79.54        15.27 o                         
   6   2   9          9.08         14.31         4.24 o                         
   7   2   9          3.11          1.59         0.75 o                         
 -12   3   9          1.47          1.14         0.52 o                         
 -11   3   9         20.37         25.44         5.90 o                         
 -10   3   9         10.08          9.31         3.44 o                         
  -9   3   9         54.67         50.93         6.06 o                         
  -8   3   9         82.12        107.55         8.40 o                         
  -7   3   9         36.98         29.13         7.62 o                         
  -6   3   9         88.88        105.76        19.74 o                         
  -5   3   9        169.71        167.84        23.90 o                         
  -4   3   9         12.51         10.66         5.64 o                         
  -3   3   9         30.27         43.94         8.05 o                         
  -2   3   9         47.83         49.23        12.92 o                         
  -1   3   9         17.32         30.76        11.29 o                         
   0   3   9        157.75        162.73        25.56 o                         
   1   3   9          4.76          2.59         2.57 o                         
   2   3   9          0.06          0.62         0.69 o                         
   3   3   9         17.23         18.06         3.96 o                         
   4   3   9          1.22          0.90         1.10 o                         
   5   3   9          0.94          0.98         2.35 o                         
   6   3   9          0.40         -0.32         1.05 o                         
 -12   4   9          1.01         -0.17         0.75 o                         
 -11   4   9         27.54         31.79         5.60 o                         
 -10   4   9         84.68        106.57        11.13 o                         
  -9   4   9        318.37        340.12        18.11 o                         
  -8   4   9          2.27          3.19         1.61 o                         
  -7   4   9          2.69          2.60         1.64 o                         
  -6   4   9        301.64        309.64        33.97 o                         
  -5   4   9         63.00         65.74        15.59 o                         
  -4   4   9         42.43         39.76        11.65 o                         
  -3   4   9         96.11        147.25        15.69 o                         
  -2   4   9        400.27        487.31        42.94 o                         
  -1   4   9        383.99        401.31        40.55 o                         
   0   4   9         59.50         62.47         7.35 o                         
   1   4   9          8.83          6.15         1.86 o                         
   2   4   9        146.31        141.12        10.89 o                         
   3   4   9         43.79         40.98         6.48 o                         
   4   4   9          0.11         -0.86         1.72 o                         
   5   4   9          0.18          0.87         1.37 o                         
 -12   5   9          7.08          9.93         2.40 o                         
 -11   5   9          3.85          3.45         1.58 o                         
 -10   5   9         62.85         65.50         8.74 o                         
  -9   5   9         14.61         20.57         4.69 o                         
  -8   5   9          0.07          0.01         1.13 o                         
  -7   5   9          0.00          0.31         0.79 o                         
  -6   5   9        155.27        153.10        13.82 o                         
  -5   5   9         10.43          6.55         5.05 o                         
  -4   5   9          2.45         10.37         6.12 o                         
  -3   5   9         36.50         43.34        12.44 o                         
  -2   5   9        170.55        197.04        28.07 o                         
  -1   5   9        279.38        323.90        14.83 o                         
   0   5   9         57.09         60.55         6.42 o                         
   1   5   9         38.17         36.47         5.53 o                         
   2   5   9         17.81         30.45         4.69 o                         
   3   5   9          0.08          0.78         1.05 o                         
   4   5   9          3.61          5.28         2.47 o                         
 -12   6   9         12.01         18.11         3.73 o                         
 -11   6   9          3.08          2.67         1.65 o                         
 -10   6   9         13.04         18.61         3.96 o                         
  -9   6   9         29.08         25.35         4.03 o                         
  -8   6   9          7.96          4.32         1.54 o                         
  -7   6   9          3.86          2.60         1.80 o                         
  -6   6   9          0.05          1.28         1.49 o                         
  -5   6   9         14.37         16.62         4.07 o                         
  -4   6   9         24.34         16.79         4.49 o                         
  -3   6   9          0.13          0.17         1.07 o                         
  -2   6   9          0.83          0.23         0.90 o                         
  -1   6   9        312.71        342.90        17.00 o                         
   0   6   9          0.02          0.71         0.91 o                         
   1   6   9        101.54        112.73        10.55 o                         
   2   6   9          0.19         -0.13         0.26 o                         
   3   6   9          1.44          1.09         0.86 o                         
 -12   7   9         10.41         10.74         4.19 o                         
 -11   7   9         11.41         14.76         3.59 o                         
 -10   7   9          5.99          8.78         2.82 o                         
  -9   7   9          4.11          1.25         0.62 o                         
  -8   7   9          2.20          4.82         1.92 o                         
  -7   7   9          4.33          2.29         1.16 o                         
  -6   7   9         20.62         23.00         5.66 o                         
  -5   7   9         22.52         19.58         6.17 o                         
  -4   7   9          4.82          2.14         1.97 o                         
  -3   7   9         15.76         13.75         3.32 o                         
  -2   7   9        192.40        210.52        18.99 o                         
  -1   7   9         12.57         13.37         3.78 o                         
   0   7   9         24.20         18.73         6.40 o                         
   1   7   9          2.57          3.80         2.04 o                         
   2   7   9          0.17          0.20         0.69 o                         
 -11   8   9          0.92         -0.76         1.52 o                         
 -10   8   9          0.97         -0.20         1.27 o                         
  -9   8   9         24.53         21.24         3.82 o                         
  -8   8   9          1.78          1.22         0.56 o                         
  -7   8   9         56.67         43.16         7.56 o                         
  -6   8   9          0.27         -0.51         1.70 o                         
  -5   8   9          0.07          0.95         0.96 o                         
  -4   8   9          0.47          1.68         1.79 o                         
  -3   8   9         69.58         80.74        11.51 o                         
  -2   8   9          4.22          2.30         1.73 o                         
  -1   8   9          0.03          1.11         1.67 o                         
   0   8   9          0.03          0.35         1.06 o                         
   1   8   9          0.04         -0.32         0.65 o                         
 -11   9   9          1.66          2.29         1.76 o                         
 -10   9   9          0.74          1.50         2.86 o                         
  -9   9   9          0.02          0.52         1.31 o                         
  -8   9   9          0.55          0.29         0.95 o                         
  -7   9   9         31.42         24.49         8.11 o                         
  -6   9   9          0.02         -0.17         1.32 o                         
  -5   9   9         19.54         29.38         5.44 o                         
  -4   9   9         17.53         14.90         6.79 o                         
  -3   9   9          1.15          2.93         1.66 o                         
  -2   9   9          5.55          5.70         2.23 o                         
  -1   9   9          1.49          0.40         0.68 o                         
  -9  10   9          0.06          0.19         2.12 o                         
  -8  10   9         81.85         68.83         9.70 o                         
  -7  10   9          0.01          0.85         0.92 o                         
  -6  10   9          1.11          0.78         1.96 o                         
  -5  10   9          0.25          2.38         1.57 o                         
  -4  10   9          2.79          1.93         0.68 o                         
  -3  10   9          8.43          8.12         3.25 o                         
   1 -12  10          0.05          1.04         1.02 o                         
   2 -12  10          0.01         -0.33         0.93 o                         
   3 -12  10          0.93          1.39         0.70 o                         
   4 -12  10          6.69          8.17         3.12 o                         
   5 -12  10          1.95          1.51         1.21 o                         
   6 -12  10          1.33         -0.07         0.86 o                         
  -1 -11  10          0.89          0.33         1.29 o                         
   0 -11  10          0.20         -0.08         1.31 o                         
   1 -11  10          6.04          4.88         2.10 o                         
   2 -11  10          1.00          1.29         1.36 o                         
   3 -11  10         23.08         28.78         5.46 o                         
   4 -11  10          4.59          4.02         2.41 o                         
   5 -11  10          0.81          0.07         1.13 o                         
   6 -11  10          0.32         -0.56         1.13 o                         
   7 -11  10          0.01         -0.08         4.70 o                         
  -3 -10  10          0.96          0.76         1.45 o                         
  -2 -10  10          0.08          0.13         1.07 o                         
  -1 -10  10          6.10          4.53         2.51 o                         
   0 -10  10         12.34         11.30         3.14 o                         
   1 -10  10          1.44          1.74         0.56 o                         
   2 -10  10          2.33          3.06         0.56 o                         
   3 -10  10          0.04          1.42         1.24 o                         
   4 -10  10          2.36          3.69         2.16 o                         
   5 -10  10          3.27          5.51         2.54 o                         
   6 -10  10         17.85         16.67         5.24 o                         
   7 -10  10          1.53          1.12         1.14 o                         
   8 -10  10          6.21          7.50         2.13 o                         
  -4  -9  10          0.30         -0.21         2.14 o                         
  -3  -9  10          0.50          1.82         0.65 o                         
  -2  -9  10          0.02          0.91         1.70 o                         
  -1  -9  10          2.40          0.77         1.38 o                         
   0  -9  10          2.03          0.60         1.37 o                         
   1  -9  10          2.47         -0.46         0.91 o                         
   2  -9  10          7.35         11.26         3.28 o                         
   3  -9  10          0.18         -0.24         0.63 o                         
   4  -9  10          0.06         -0.34         0.68 o                         
   5  -9  10          1.15          0.90         1.59 o                         
   6  -9  10          8.55          7.55         2.57 o                         
   7  -9  10         13.16         10.49         3.33 o                         
   8  -9  10          0.27          1.67         1.73 o                         
   9  -9  10          4.14          3.68         1.21 o                         
  -5  -8  10          0.58         -0.59         1.17 o                         
  -4  -8  10          3.78          6.01         4.23 o                         
  -3  -8  10          0.69         -0.08         0.39 o                         
  -2  -8  10          1.55         -0.04         1.35 o                         
  -1  -8  10          1.16          0.66         2.04 o                         
   0  -8  10         38.48         63.96        10.91 o                         
   1  -8  10          0.32          0.47         1.80 o                         
   2  -8  10          0.63          0.33         1.47 o                         
   3  -8  10         27.96         32.05         5.91 o                         
   4  -8  10          8.31          9.38         2.72 o                         
   5  -8  10          1.61          3.01         1.11 o                         
   6  -8  10          0.03          2.37         1.93 o                         
   7  -8  10          1.07         -1.04         2.08 o                         
   8  -8  10          0.79          1.05         0.58 o                         
   9  -8  10         16.88         22.11         3.54 o                         
  -6  -7  10          2.99          1.98         1.72 o                         
  -5  -7  10          0.27          1.25         1.82 o                         
  -4  -7  10          3.26          3.75         3.76 o                         
  -3  -7  10          0.17          0.34         1.04 o                         
  -2  -7  10         10.43          8.50         2.96 o                         
  -1  -7  10         39.10         34.04         5.58 o                         
   0  -7  10        431.95        470.86        23.40 o                         
   1  -7  10        201.49        200.57        14.93 o                         
   2  -7  10          0.72          3.77         1.44 o                         
   3  -7  10         87.58         90.81         8.36 o                         
   4  -7  10         26.63         27.72         4.41 o                         
   5  -7  10         15.49         17.64         3.67 o                         
   6  -7  10         77.20         82.84         9.11 o                         
   7  -7  10          1.31          2.40         1.18 o                         
   8  -7  10         13.48         10.68         2.98 o                         
   9  -7  10         13.26         16.90         4.00 o                         
  -7  -6  10          0.44          0.50         1.01 o                         
  -6  -6  10          0.29          0.40         1.24 o                         
  -5  -6  10         13.31         16.61         5.00 o                         
  -4  -6  10          2.75          2.51         1.64 o                         
  -3  -6  10         40.60         43.79         6.37 o                         
  -2  -6  10         23.53         35.83         7.42 o                         
  -1  -6  10          8.52          6.01         2.09 o                         
   0  -6  10         67.63         78.66        18.70 o                         
   1  -6  10        111.77        152.39        25.75 o                         
   2  -6  10         25.21         30.72        11.67 o                         
   3  -6  10         10.70          4.33         4.02 o                         
   4  -6  10          9.97          9.59         2.62 o                         
   5  -6  10        139.28        121.62        39.03 o                         
   6  -6  10          2.06          1.78         1.25 o                         
   7  -6  10          2.79          1.74         1.02 o                         
   8  -6  10         19.38         26.73         3.95 o                         
   9  -6  10          2.67          1.56         1.36 o                         
  -8  -5  10          0.74         -0.54         1.62 o                         
  -7  -5  10          1.51          0.60         2.21 o                         
  -6  -5  10          2.04          5.39         3.38 o                         
  -5  -5  10          0.02          0.19         0.87 o                         
  -4  -5  10          6.61          6.35         2.70 o                         
  -3  -5  10          0.01          5.23         3.09 o                         
  -2  -5  10         77.67         89.51        12.99 o                         
  -1  -5  10        331.66        418.70        27.64 o                         
   0  -5  10         92.74         97.67        20.05 o                         
   1  -5  10         78.60        104.19        20.66 o                         
   2  -5  10         94.31        102.38        17.76 o                         
   3  -5  10          0.04          0.10         1.87 o                         
   4  -5  10         17.64         19.42         3.54 o                         
   5  -5  10         29.56         13.68         5.41 o                         
   6  -5  10         14.35         16.54         4.59 o                         
   7  -5  10         94.68        127.19        13.79 o                         
   8  -5  10         49.61         65.15         6.40 o                         
   9  -5  10          2.93          2.22         0.83 o                         
  -9  -4  10          7.54         10.04         3.61 o                         
  -8  -4  10          2.81          0.45         1.19 o                         
  -7  -4  10          0.23          2.22         1.69 o                         
  -6  -4  10         56.48         61.13        10.45 o                         
  -5  -4  10         10.93          6.89         2.31 o                         
  -4  -4  10          1.21          1.62         2.11 o                         
  -3  -4  10         30.25         31.67         7.75 o                         
  -2  -4  10         74.96         92.09        15.54 o                         
  -1  -4  10          0.96          1.76         4.90 o                         
   0  -4  10        336.31        421.16        40.63 o                         
   1  -4  10        205.54        249.90        25.37 o                         
   2  -4  10         30.24         28.54         7.21 o                         
   3  -4  10         27.38         34.87         7.55 o                         
   4  -4  10         73.45         74.42        15.26 o                         
   5  -4  10          9.83          6.63         3.93 o                         
   6  -4  10         47.36         51.86         8.10 o                         
   7  -4  10        285.22        383.10        19.66 o                         
   8  -4  10          1.26          0.95         0.57 o                         
   9  -4  10          0.04         -0.56         1.12 o                         
  -9  -3  10          1.22          1.97         2.65 o                         
  -8  -3  10          0.51         -0.29         2.46 o                         
  -7  -3  10         12.15         18.43         5.76 o                         
  -6  -3  10         17.00         14.12         4.35 o                         
  -5  -3  10         57.17         62.55         8.49 o                         
  -4  -3  10         19.88         19.43         6.22 o                         
  -3  -3  10        158.38        221.00        19.68 o                         
  -2  -3  10          7.11         11.83         4.18 o                         
  -1  -3  10        181.95        248.38        29.99 o                         
   0  -3  10        109.80        105.68        13.71 o                         
   1  -3  10          9.31         10.15         3.75 o                         
   2  -3  10          2.15          4.51         2.53 o                         
   3  -3  10          0.98          0.56         2.10 o                         
   4  -3  10         58.52         59.75         9.50 o                         
   5  -3  10          9.66         10.91         3.16 o                         
   6  -3  10          9.70          7.51         3.36 o                         
   7  -3  10         14.72         23.44         5.86 o                         
   8  -3  10          9.86          6.30         2.33 o                         
 -10  -2  10          7.02          8.56         2.77 o                         
  -9  -2  10          2.78          5.38         3.39 o                         
  -8  -2  10          3.30          4.29         1.68 o                         
  -7  -2  10         47.73         56.38         8.36 o                         
  -6  -2  10         71.95         84.45         9.88 o                         
  -5  -2  10         13.73          7.23         3.23 o                         
  -4  -2  10         77.69         82.88         9.71 o                         
  -3  -2  10         22.72         28.95         5.57 o                         
  -2  -2  10        167.29        191.21        13.96 o                         
  -1  -2  10         28.95         30.92         7.01 o                         
   0  -2  10         36.65         43.23         8.56 o                         
   1  -2  10        102.91        121.25        20.86 o                         
   2  -2  10          3.88          6.28         4.92 o                         
   3  -2  10        137.56        161.13        23.48 o                         
   4  -2  10        151.85        185.84        18.98 o                         
   5  -2  10          0.84          0.69         1.24 o                         
   6  -2  10        120.68        152.31        15.55 o                         
   7  -2  10          1.59         -0.11         1.15 o                         
   8  -2  10          0.72          2.16         1.25 o                         
 -10  -1  10          4.85          5.89         1.88 o                         
  -9  -1  10          5.25          2.57         3.32 o                         
  -8  -1  10          0.14         -0.76         2.80 o                         
  -7  -1  10          0.88          0.05         1.98 o                         
  -6  -1  10          1.72         -1.08         2.16 o                         
  -5  -1  10          1.40         -0.90         1.79 o                         
  -4  -1  10          4.15          1.14         2.87 o                         
  -3  -1  10         19.34         18.69         3.68 o                         
  -2  -1  10         81.32         74.92         8.61 o                         
  -1  -1  10        580.61        656.44        47.85 o                         
   0  -1  10         22.94         29.08         9.74 o                         
   1  -1  10        481.38        549.09        44.42 o                         
   2  -1  10        312.12        291.30        32.54 o                         
   3  -1  10          2.73          5.35         3.75 o                         
   4  -1  10          4.74          3.83         1.11 o                         
   5  -1  10          0.24         -0.79         1.57 o                         
   6  -1  10          2.36          4.19         2.26 o                         
   7  -1  10         27.43         44.58        10.00 o                         
   8  -1  10          0.61          0.93         0.70 o                         
 -11   0  10          0.98          3.23         1.15 o                         
 -10   0  10          0.34          0.28         1.49 o                         
  -9   0  10         10.59         12.80         3.36 o                         
  -8   0  10          0.78          0.70         1.83 o                         
  -7   0  10          9.42          6.79         3.37 o                         
  -6   0  10          2.54          3.74         1.53 o                         
  -5   0  10         19.51         17.47         5.95 o                         
  -4   0  10         14.75         11.97         4.14 o                         
  -3   0  10        800.26        920.47        31.59 o                         
  -2   0  10        434.05        460.57        26.19 o                         
  -1   0  10         49.93         57.56        13.74 o                         
   0   0  10         34.73         30.83         9.98 o                         
   1   0  10       1090.08       1095.02        64.62 o                         
   2   0  10         54.71         64.85        15.63 o                         
   3   0  10        377.66        404.78        18.93 o                         
   4   0  10         55.14         72.38         7.30 o                         
   5   0  10          0.73          0.47         1.03 o                         
   6   0  10         68.19         82.74        14.28 o                         
   7   0  10          1.67          2.87         1.05 o                         
 -11   1  10          0.00          1.41         1.00 o                         
 -10   1  10          9.12         13.29         3.08 o                         
  -9   1  10         23.58         31.97         4.77 o                         
  -8   1  10         68.12         83.53         7.13 o                         
  -7   1  10          0.04          2.16         0.98 o                         
  -6   1  10         68.86         71.84        12.07 o                         
  -5   1  10         14.61         14.83         6.91 o                         
  -4   1  10        583.48        684.30        36.09 o                         
  -3   1  10        139.58        129.18        14.11 o                         
  -2   1  10         27.58         29.79         6.64 o                         
  -1   1  10         43.84         27.63        10.64 o                         
   0   1  10         95.71        122.16        21.37 o                         
   1   1  10         46.99         40.52        12.18 o                         
   2   1  10        102.34        133.47        23.07 o                         
   3   1  10          7.40          5.49         2.37 o                         
   4   1  10         25.34         20.38         4.03 o                         
   5   1  10         80.46         90.20        15.60 o                         
   6   1  10         10.48         14.87         3.96 o                         
   7   1  10          0.01          0.12         0.45 o                         
 -11   2  10          5.78          5.74         2.05 o                         
 -10   2  10          0.67          0.50         0.44 o                         
  -9   2  10          4.14          4.80         1.77 o                         
  -8   2  10        367.26        403.69        15.91 o                         
  -7   2  10         24.48         31.51         4.89 o                         
  -6   2  10          1.20         -0.08         2.34 o                         
  -5   2  10         19.31         10.38         4.99 o                         
  -4   2  10         35.74         34.92        11.24 o                         
  -3   2  10         63.53         52.94         9.20 o                         
  -2   2  10         52.82         78.19        16.75 o                         
  -1   2  10         48.27         40.64        12.07 o                         
   0   2  10         26.19         19.71         8.61 o                         
   1   2  10         63.18         76.92        17.42 o                         
   2   2  10         89.89         96.04         8.64 o                         
   3   2  10         32.03         28.07         4.71 o                         
   4   2  10          0.09          0.74         1.13 o                         
   5   2  10          8.21         13.76         4.32 o                         
   6   2  10          0.52          0.12         0.64 o                         
 -12   3  10          0.03          0.48         0.90 o                         
 -11   3  10          2.45          1.71         1.46 o                         
 -10   3  10         61.78         73.28         7.58 o                         
  -9   3  10         30.99         29.47         4.22 o                         
  -8   3  10         51.20         49.07         5.71 o                         
  -7   3  10          2.48          2.06         1.05 o                         
  -6   3  10         15.36         31.09        10.44 o                         
  -5   3  10         62.76         78.87        17.50 o                         
  -4   3  10         10.94          7.58         5.21 o                         
  -3   3  10        100.28         98.39        12.73 o                         
  -2   3  10        499.79        558.59        46.20 o                         
  -1   3  10        134.90        153.62        24.74 o                         
   0   3  10          0.05         -0.39         1.81 o                         
   1   3  10         73.18         84.09         7.33 o                         
   2   3  10         56.73         63.50         7.06 o                         
   3   3  10          1.07          1.23         1.16 o                         
   4   3  10         51.82         60.54         9.05 o                         
   5   3  10          9.29         11.18         3.33 o                         
 -12   4  10         14.16         18.94         3.65 o                         
 -11   4  10          4.07          5.83         2.33 o                         
 -10   4  10         74.31         97.19        10.65 o                         
  -9   4  10         70.79         74.08         8.54 o                         
  -8   4  10         21.17         24.44         4.37 o                         
  -7   4  10          9.60         12.04         2.75 o                         
  -6   4  10        134.68        165.12        10.65 o                         
  -5   4  10         32.21         42.06        12.59 o                         
  -4   4  10         10.59         21.15         9.27 o                         
  -3   4  10        216.36        235.96        29.50 o                         
  -2   4  10         27.79         26.88        10.38 o                         
  -1   4  10         18.67         18.25         3.19 o                         
   0   4  10          9.50         10.29         2.34 o                         
   1   4  10          0.17         -0.28         1.14 o                         
   2   4  10         32.59         26.92         4.69 o                         
   3   4  10         25.08         25.26         4.73 o                         
   4   4  10          0.17          2.02         1.36 o                         
 -12   5  10          9.41         10.36         2.38 o                         
 -11   5  10          7.05          7.80         2.32 o                         
 -10   5  10         23.14         19.16         4.13 o                         
  -9   5  10          7.56          0.70         2.60 o                         
  -8   5  10          0.72          3.29         1.56 o                         
  -7   5  10          1.44          2.47         1.34 o                         
  -6   5  10         14.71         10.85         2.15 o                         
  -5   5  10         30.77         26.68         4.88 o                         
  -4   5  10          5.57          8.31         2.42 o                         
  -3   5  10        229.17        264.29        13.64 o                         
  -2   5  10         36.45         45.88         5.43 o                         
  -1   5  10        234.73        259.80        13.42 o                         
   0   5  10          0.13          0.31         0.77 o                         
   1   5  10         46.16         46.43         5.94 o                         
   2   5  10          0.78          0.82         0.93 o                         
   3   5  10          3.73          3.12         1.68 o                         
   4   5  10          0.99          0.80         0.71 o                         
 -12   6  10          0.03         -0.39         0.77 o                         
 -11   6  10          0.41          0.84         1.46 o                         
 -10   6  10          5.57          5.99         2.45 o                         
  -9   6  10          0.94          2.01         1.22 o                         
  -8   6  10          0.67          1.53         2.24 o                         
  -7   6  10          3.66          3.74         1.73 o                         
  -6   6  10          5.87          6.44         2.26 o                         
  -5   6  10         38.34         32.30         5.51 o                         
  -4   6  10          3.82          4.25         2.43 o                         
  -3   6  10         10.16          8.21         2.31 o                         
  -2   6  10         54.67         64.77        10.27 o                         
  -1   6  10          0.33         -0.09         0.55 o                         
   0   6  10          0.90          0.27         0.70 o                         
   1   6  10          8.79         10.21         2.59 o                         
   2   6  10          0.01          1.01         0.70 o                         
   3   6  10          1.61          0.65         0.59 o                         
 -11   7  10         19.89         14.37         3.60 o                         
 -10   7  10          1.31          0.02         0.75 o                         
  -9   7  10         14.61         12.84         2.96 o                         
  -8   7  10          5.26          1.83         1.18 o                         
  -7   7  10         50.62         47.01         6.66 o                         
  -6   7  10          0.42          2.37         2.31 o                         
  -5   7  10         92.37         91.38        10.37 o                         
  -4   7  10         16.10         15.33         4.14 o                         
  -3   7  10         11.46          7.57         3.35 o                         
  -2   7  10         82.57         85.37        10.14 o                         
  -1   7  10         11.62         10.45         2.63 o                         
   0   7  10         12.22         11.78         2.54 o                         
   1   7  10          0.25          0.45         0.80 o                         
 -11   8  10          0.66          1.64         1.50 o                         
 -10   8  10          0.76          1.04         0.93 o                         
  -9   8  10          0.10         -0.36         1.00 o                         
  -8   8  10          2.11          0.19         1.38 o                         
  -7   8  10          1.94          2.03         1.80 o                         
  -6   8  10          4.76          2.83         1.83 o                         
  -5   8  10          0.96         -0.78         1.55 o                         
  -4   8  10          0.01         -0.54         1.08 o                         
  -3   8  10          0.23          0.93         0.70 o                         
  -2   8  10          0.07          0.59         0.55 o                         
  -1   8  10         15.54         13.71         3.33 o                         
   0   8  10          1.25          1.53         0.99 o                         
 -10   9  10          0.05         -0.29         0.81 o                         
  -9   9  10          6.13          8.48         3.14 o                         
  -8   9  10         15.23         22.04         5.34 o                         
  -7   9  10          6.36          7.30         3.43 o                         
  -6   9  10          2.88          5.39         2.17 o                         
  -5   9  10          4.58          1.50         1.43 o                         
  -4   9  10          3.44          3.03         1.97 o                         
  -3   9  10         17.20         15.57         3.54 o                         
  -2   9  10          6.37          4.91         1.46 o                         
  -8  10  10          5.12          4.94         1.60 o                         
  -7  10  10         20.27         21.50         3.88 o                         
  -6  10  10          2.00          2.32         0.89 o                         
  -5  10  10         10.67         10.88         3.56 o                         
  -4  10  10         10.00          8.26         2.72 o                         
   2 -12  11          1.17          1.75         1.54 o                         
   3 -12  11          1.67          1.14         1.56 o                         
   4 -12  11          0.19          0.22         0.51 o                         
   5 -12  11          2.78          0.95         1.12 o                         
  -1 -11  11          0.30         -0.54         1.07 o                         
   0 -11  11          0.32         -1.16         3.81 o                         
   1 -11  11          0.17          0.40         0.98 o                         
   2 -11  11          4.78          3.72         1.59 o                         
   3 -11  11          0.21         -0.28         0.55 o                         
   4 -11  11          7.50          8.36         3.42 o                         
   5 -11  11          0.29          0.41         1.11 o                         
   6 -11  11         12.59         12.40         6.23 o                         
   7 -11  11          1.39         -0.35         1.37 o                         
  -3 -10  11          0.04          1.60         1.88 o                         
  -2 -10  11          2.23          3.34         3.06 o                         
  -1 -10  11          0.73          1.10         1.25 o                         
   0 -10  11          0.76          1.13         1.32 o                         
   1 -10  11          3.28          1.70         1.84 o                         
   2 -10  11          1.79          0.13         0.70 o                         
   3 -10  11         18.37         18.47         4.60 o                         
   4 -10  11          5.36          3.96         2.85 o                         
   5 -10  11          3.00          3.29         2.20 o                         
   6 -10  11          5.07          5.04         2.32 o                         
   7 -10  11          0.00         -0.51         1.17 o                         
  -4  -9  11          0.36          0.57         2.80 o                         
  -3  -9  11          1.40          0.82         2.42 o                         
  -2  -9  11          0.12          1.21         1.88 o                         
  -1  -9  11          7.57         10.83         4.88 o                         
   0  -9  11          1.38          2.24         0.88 o                         
   1  -9  11          1.31          1.29         1.25 o                         
   2  -9  11          0.53          0.81         1.23 o                         
   3  -9  11          1.01          1.27         1.35 o                         
   4  -9  11          0.28         -0.51         1.44 o                         
   5  -9  11         29.35         21.34         8.99 o                         
   6  -9  11          1.47          0.19         1.75 o                         
   7  -9  11          0.02         -0.31         0.62 o                         
   8  -9  11          3.26          5.78         2.30 o                         
  -5  -8  11          0.84          2.16         3.04 o                         
  -4  -8  11          0.30          2.77         2.31 o                         
  -3  -8  11          0.88         -1.44         4.16 o                         
  -2  -8  11          2.07          5.92         4.96 o                         
  -1  -8  11          2.41          2.12         1.77 o                         
   0  -8  11         88.62         72.73        15.10 o                         
   1  -8  11          9.55         10.25         3.05 o                         
   2  -8  11          0.03          0.72         0.98 o                         
   3  -8  11          0.02          0.12         1.69 o                         
   4  -8  11         17.45         14.67         3.81 o                         
   5  -8  11          3.53          0.60         3.20 o                         
   6  -8  11          6.12          5.21         3.57 o                         
   7  -8  11         12.91         14.44         3.56 o                         
   8  -8  11          8.27          6.66         2.63 o                         
  -6  -7  11          0.10          0.34         0.92 o                         
  -5  -7  11          3.22          4.96         3.88 o                         
  -4  -7  11          4.87          2.78         3.13 o                         
  -3  -7  11          6.70          8.80         5.58 o                         
  -2  -7  11          3.99          1.26         0.86 o                         
  -1  -7  11          5.61          3.33         2.30 o                         
   0  -7  11        100.69         98.04        11.65 o                         
   1  -7  11          0.43          1.47         0.59 o                         
   2  -7  11          0.38         -0.14         1.30 o                         
   3  -7  11         28.59         23.14         4.24 o                         
   4  -7  11         39.37         30.31         6.91 o                         
   5  -7  11          5.97          4.42         4.40 o                         
   6  -7  11          2.67          1.56         0.58 o                         
   7  -7  11          0.45         -0.29         0.62 o                         
   8  -7  11          1.56          0.69         1.06 o                         
  -7  -6  11          0.40         -0.87         1.74 o                         
  -6  -6  11          1.00          1.08         1.25 o                         
  -5  -6  11          0.39         -0.98         2.16 o                         
  -4  -6  11          0.47         -0.75         2.97 o                         
  -3  -6  11          3.06         12.19         4.53 o                         
  -2  -6  11          5.33          3.84         1.91 o                         
  -1  -6  11        231.18        247.71        17.29 o                         
   0  -6  11        209.58        228.39        14.64 o                         
   1  -6  11         32.71         25.74         4.86 o                         
   2  -6  11        152.31        164.98        13.40 o                         
   3  -6  11         26.41         22.47         3.95 o                         
   4  -6  11          0.12          0.30         1.70 o                         
   5  -6  11          1.35          0.11         2.22 o                         
   6  -6  11         21.31         23.14         8.27 o                         
   7  -6  11          4.86          7.03         2.26 o                         
   8  -6  11         13.50         14.43         2.64 o                         
  -8  -5  11          0.01         -0.72         1.44 o                         
  -7  -5  11          0.23          1.01         1.68 o                         
  -6  -5  11          9.50         11.79         4.34 o                         
  -5  -5  11          2.80         -0.08         1.40 o                         
  -4  -5  11         56.95         77.83        12.09 o                         
  -3  -5  11         38.26         46.18         9.27 o                         
  -2  -5  11         28.58         29.94        10.86 o                         
  -1  -5  11        315.19        398.93        42.75 o                         
   0  -5  11         24.73         32.80        11.57 o                         
   1  -5  11          0.39         -1.16         2.33 o                         
   2  -5  11          1.08          5.80         3.66 o                         
   3  -5  11         55.01         51.17         7.25 o                         
   4  -5  11         15.07         15.88         5.31 o                         
   5  -5  11         12.46          2.35         4.93 o                         
   6  -5  11          2.50          3.65         1.94 o                         
   7  -5  11        115.40        123.57         9.13 o                         
   8  -5  11          2.22          2.10         0.78 o                         
  -9  -4  11          0.01          0.20         0.52 o                         
  -8  -4  11          0.08         -1.44         2.94 o                         
  -7  -4  11          1.44          0.93         1.59 o                         
  -6  -4  11         54.30         54.95         9.89 o                         
  -5  -4  11          0.14          0.73         1.69 o                         
  -4  -4  11          9.28         13.57         3.88 o                         
  -3  -4  11         16.35         21.76         6.14 o                         
  -2  -4  11          0.07         -3.39         6.77 o                         
  -1  -4  11        144.81        146.46        25.05 o                         
   0  -4  11         53.71         74.94        12.71 o                         
   1  -4  11         31.00         44.31         9.29 o                         
   2  -4  11        186.93        181.37        24.83 o                         
   3  -4  11         37.21         36.63         5.52 o                         
   4  -4  11          5.84          3.95         2.49 o                         
   5  -4  11          1.69          6.06         2.92 o                         
   6  -4  11          0.20          0.56         1.35 o                         
   7  -4  11          3.66          2.32         1.60 o                         
   8  -4  11          7.15          6.21         2.12 o                         
  -9  -3  11          0.07          0.33         1.65 o                         
  -8  -3  11          7.25          9.08         5.01 o                         
  -7  -3  11          0.23          0.00         1.42 o                         
  -6  -3  11          0.18          1.21         2.99 o                         
  -5  -3  11          3.27          3.86         1.53 o                         
  -4  -3  11         12.18          8.46         3.74 o                         
  -3  -3  11          2.35          0.06         2.19 o                         
  -2  -3  11         65.18         62.60        11.21 o                         
  -1  -3  11          2.25          2.40         1.86 o                         
   0  -3  11        242.25        272.63        23.54 o                         
   1  -3  11        101.27        106.97        14.26 o                         
   2  -3  11        129.08        131.81        15.79 o                         
   3  -3  11         37.57         48.09         7.53 o                         
   4  -3  11         60.50         74.40         8.98 o                         
   5  -3  11          0.35          0.53         1.61 o                         
   6  -3  11        167.57        202.12        17.27 o                         
   7  -3  11         13.25         13.60         4.16 o                         
   8  -3  11          0.28          0.69         0.66 o                         
 -10  -2  11          0.96         -0.05         1.37 o                         
  -9  -2  11          4.69          6.21         2.13 o                         
  -8  -2  11          0.96         -1.00         1.99 o                         
  -7  -2  11          7.16         15.69         7.73 o                         
  -6  -2  11          7.90          7.27         5.13 o                         
  -5  -2  11         22.38         33.87         5.81 o                         
  -4  -2  11         51.07         57.71         8.40 o                         
  -3  -2  11          8.12         14.04         4.12 o                         
  -2  -2  11          0.72          0.22         1.84 o                         
  -1  -2  11         89.95         99.71        13.70 o                         
   0  -2  11         10.65          9.56         3.32 o                         
   1  -2  11        127.95        142.06        16.39 o                         
   2  -2  11         85.54         96.10        13.45 o                         
   3  -2  11          3.47          1.39         1.11 o                         
   4  -2  11          0.00          0.02         2.11 o                         
   5  -2  11         29.57         33.48         7.13 o                         
   6  -2  11          1.26         -0.29         1.85 o                         
   7  -2  11          0.69         -1.02         2.04 o                         
 -10  -1  11          0.05         -0.57         1.20 o                         
  -9  -1  11         14.75         22.34         5.09 o                         
  -8  -1  11          0.84         -0.39         0.78 o                         
  -7  -1  11         21.54         27.44         7.51 o                         
  -6  -1  11          2.31          5.38         3.70 o                         
  -5  -1  11          9.03         11.69         5.28 o                         
  -4  -1  11        135.42        156.89        17.20 o                         
  -3  -1  11          5.92          5.98         2.39 o                         
  -2  -1  11         21.17         12.77         4.68 o                         
  -1  -1  11         54.33         60.50        14.86 o                         
   0  -1  11         22.05         10.29         4.95 o                         
   1  -1  11        130.90        182.67        26.47 o                         
   2  -1  11         13.19         24.90         9.75 o                         
   3  -1  11         15.26          9.34         2.18 o                         
   4  -1  11         17.09         28.65         5.22 o                         
   5  -1  11          2.25          1.39         1.44 o                         
   6  -1  11          0.50         -0.40         1.81 o                         
   7  -1  11          0.01          0.89         1.17 o                         
 -11   0  11          0.19          0.10         0.31 o                         
 -10   0  11          3.94          5.46         1.86 o                         
  -9   0  11         20.36         24.44         4.59 o                         
  -8   0  11          7.93          7.96         2.56 o                         
  -7   0  11         26.68         27.10         5.15 o                         
  -6   0  11         44.02         40.71         8.61 o                         
  -5   0  11          0.92          0.58         4.02 o                         
  -4   0  11         82.78         90.61        12.50 o                         
  -3   0  11         82.22         98.14        10.56 o                         
  -2   0  11        212.47        236.16        19.45 o                         
  -1   0  11          4.00          0.63         1.45 o                         
   0   0  11        293.66        308.50        34.81 o                         
   1   0  11        287.00        327.33        35.89 o                         
   2   0  11         62.28         66.79         6.59 o                         
   3   0  11          1.23          1.03         1.21 o                         
   4   0  11         26.13         22.83         4.72 o                         
   5   0  11          2.03          1.05         0.55 o                         
   6   0  11         14.77         23.41         7.01 o                         
   7   0  11          2.95          0.89         0.74 o                         
 -11   1  11          0.72         -0.14         0.73 o                         
 -10   1  11          0.46          0.29         1.10 o                         
  -9   1  11         43.09         37.85         6.08 o                         
  -8   1  11          0.19          1.02         1.69 o                         
  -7   1  11          2.92          3.88         1.26 o                         
  -6   1  11         17.40         21.77         4.93 o                         
  -5   1  11         38.04         36.84        11.51 o                         
  -4   1  11        113.60        123.98        14.54 o                         
  -3   1  11        164.06        187.15        17.87 o                         
  -2   1  11        106.88        128.45        21.58 o                         
  -1   1  11         11.66         17.00         7.87 o                         
   0   1  11        376.52        454.62        42.98 o                         
   1   1  11         55.71         55.10         5.95 o                         
   2   1  11          0.07         -0.01         0.54 o                         
   3   1  11         12.09         15.87         4.74 o                         
   4   1  11          0.17          0.99         1.58 o                         
   5   1  11         33.03         50.42        10.88 o                         
   6   1  11          0.30          1.04         1.93 o                         
 -11   2  11          0.10          0.19         1.15 o                         
 -10   2  11         58.18         76.56         6.15 o                         
  -9   2  11          0.27          0.08         0.77 o                         
  -8   2  11         62.37         68.03         7.41 o                         
  -7   2  11          9.01          8.32         2.73 o                         
  -6   2  11         18.55         13.66         3.66 o                         
  -5   2  11          2.75          8.93         6.00 o                         
  -4   2  11         22.63         23.15         8.73 o                         
  -3   2  11         32.97         35.64         7.69 o                         
  -2   2  11          2.25         -0.60         2.22 o                         
  -1   2  11         52.73         69.20        16.76 o                         
   0   2  11        772.51        856.37        43.97 o                         
   1   2  11         66.28         63.49         6.53 o                         
   2   2  11         28.04         26.45         4.47 o                         
   3   2  11         45.09         41.31         5.52 o                         
   4   2  11         33.19         33.72         6.66 o                         
   5   2  11         23.31         29.22         5.28 o                         
 -11   3  11          4.62          3.83         1.44 o                         
 -10   3  11         22.17         26.70         4.17 o                         
  -9   3  11         26.14         20.73         3.97 o                         
  -8   3  11         38.66         20.23         3.53 o                         
  -7   3  11         33.24         32.41         5.07 o                         
  -6   3  11         17.78         20.96         5.00 o                         
  -5   3  11          0.12          0.85         1.21 o                         
  -4   3  11         23.45         28.73         9.76 o                         
  -3   3  11          0.06          2.73         3.99 o                         
  -2   3  11          1.94          2.87         4.15 o                         
  -1   3  11         90.51         91.57         7.68 o                         
   0   3  11         99.42        108.64         7.46 o                         
   1   3  11          0.20          0.20         0.79 o                         
   2   3  11          2.76          2.67         1.05 o                         
   3   3  11         10.91         10.25         2.94 o                         
   4   3  11         14.36         18.09         4.56 o                         
   5   3  11          4.38          3.76         1.42 o                         
 -11   4  11         64.93         77.91         7.10 o                         
 -10   4  11         27.82         32.54         5.25 o                         
  -9   4  11         27.89         42.61         5.50 o                         
  -8   4  11          1.32          1.30         1.02 o                         
  -7   4  11          0.80         -0.36         1.41 o                         
  -6   4  11         15.02         14.00         3.53 o                         
  -5   4  11         19.83         13.72         3.98 o                         
  -4   4  11         17.06         18.08         4.06 o                         
  -3   4  11        248.52        277.04        13.49 o                         
  -2   4  11         53.99         61.82         6.40 o                         
  -1   4  11         40.37         44.31         5.34 o                         
   0   4  11         16.89         20.04         3.97 o                         
   1   4  11          3.17          4.49         1.71 o                         
   2   4  11          2.59          2.24         1.14 o                         
   3   4  11          4.50          6.36         2.81 o                         
   4   4  11          7.72          9.90         2.27 o                         
 -11   5  11          4.50          2.44         0.95 o                         
 -10   5  11         10.10          8.36         2.43 o                         
  -9   5  11         19.72         15.98         3.47 o                         
  -8   5  11         27.80         18.98         3.37 o                         
  -7   5  11          0.97         -0.08         1.35 o                         
  -6   5  11        105.92        107.60         8.28 o                         
  -5   5  11          1.30          1.95         0.84 o                         
  -4   5  11          3.53          3.97         2.14 o                         
  -3   5  11         69.07         64.41         6.81 o                         
  -2   5  11          0.42          0.32         0.74 o                         
  -1   5  11          0.64          0.80         0.92 o                         
   0   5  11          5.23          8.34         2.21 o                         
   1   5  11         19.23         14.83         3.50 o                         
   2   5  11          3.66          1.84         1.40 o                         
   3   5  11          0.14         -0.28         1.06 o                         
 -11   6  11          2.04          0.43         1.06 o                         
 -10   6  11         14.34         10.48         2.88 o                         
  -9   6  11         15.89         16.01         3.33 o                         
  -8   6  11          3.83          2.85         1.55 o                         
  -7   6  11         91.08         80.79         7.69 o                         
  -6   6  11          1.39          2.22         1.63 o                         
  -5   6  11         37.85         31.63         6.09 o                         
  -4   6  11         64.84         56.38         8.18 o                         
  -3   6  11         65.73         62.53         7.12 o                         
  -2   6  11          0.27          0.02         0.81 o                         
  -1   6  11         51.17         67.28         7.01 o                         
   0   6  11          2.58          1.84         0.86 o                         
   1   6  11          0.05         -0.33         0.85 o                         
   2   6  11          1.93          2.91         1.69 o                         
 -11   7  11          4.97          3.45         0.90 o                         
 -10   7  11          1.47          1.06         0.60 o                         
  -9   7  11          4.53          4.15         1.34 o                         
  -8   7  11         12.63          9.38         2.98 o                         
  -7   7  11         24.34         14.09         6.08 o                         
  -6   7  11          5.86          4.61         3.50 o                         
  -5   7  11          2.49          0.72         1.18 o                         
  -4   7  11          1.42          0.25         1.61 o                         
  -3   7  11          1.63          0.08         1.08 o                         
  -2   7  11         31.67         41.45         6.13 o                         
  -1   7  11          8.79         12.42         2.60 o                         
   0   7  11          0.06          0.41         0.31 o                         
 -10   8  11          0.27         -0.61         1.21 o                         
  -9   8  11          5.37          5.72         1.78 o                         
  -8   8  11          5.44          6.10         2.37 o                         
  -7   8  11          0.42         -0.41         1.32 o                         
  -6   8  11          2.85          1.60         0.88 o                         
  -5   8  11          4.86          1.64         2.05 o                         
  -4   8  11         10.03         15.68         4.62 o                         
  -3   8  11          2.72          0.38         1.43 o                         
  -2   8  11         25.69         27.27         3.67 o                         
  -1   8  11          0.02          0.62         0.71 o                         
  -9   9  11          0.47          0.02         1.53 o                         
  -8   9  11          6.23          6.95         2.90 o                         
  -7   9  11          8.86          9.18         2.70 o                         
  -6   9  11         10.43         11.63         2.71 o                         
  -5   9  11         14.86         19.33         3.84 o                         
  -4   9  11          5.85          9.22         3.14 o                         
  -3   9  11         12.14          9.73         2.62 o                         
   0 -11  12          0.31         -1.36         2.72 o                         
   1 -11  12          3.83          4.87         1.91 o                         
   2 -11  12          2.91          2.47         2.60 o                         
   3 -11  12          0.36          0.32         0.62 o                         
   4 -11  12          0.01         -0.41         0.83 o                         
   5 -11  12          0.38         -0.60         1.20 o                         
  -2 -10  12          3.77          5.12         2.17 o                         
  -1 -10  12          0.01          1.36         1.57 o                         
   0 -10  12          0.57          0.70         0.66 o                         
   1 -10  12          1.60          2.52         2.03 o                         
   2 -10  12          2.01          1.13         0.70 o                         
   3 -10  12          1.61          2.81         2.04 o                         
   4 -10  12          4.24          2.21         1.20 o                         
   5 -10  12         13.81          6.84         6.12 o                         
   6 -10  12          6.39          5.02         2.49 o                         
   7 -10  12          1.33         -0.09         1.13 o                         
  -4  -9  12          0.25          0.71         0.45 o                         
  -3  -9  12          0.02         -0.75         1.67 o                         
  -2  -9  12          0.20          0.00         1.03 o                         
  -1  -9  12          1.22          2.71         1.59 o                         
   0  -9  12         10.29          7.47         2.47 o                         
   1  -9  12          5.96          1.73         3.28 o                         
   2  -9  12         24.27         20.73         6.91 o                         
   3  -9  12         10.78          5.66         2.51 o                         
   4  -9  12         11.85          5.14         5.21 o                         
   5  -9  12         30.81         22.44         9.61 o                         
   6  -9  12          2.35          0.80         1.41 o                         
   7  -9  12          5.37          4.54         1.66 o                         
  -5  -8  12          0.44          1.18         0.94 o                         
  -4  -8  12          0.00          1.62         2.41 o                         
  -3  -8  12          1.39          0.97         2.22 o                         
  -2  -8  12          0.25          2.92         1.20 o                         
  -1  -8  12          2.11          3.50         2.39 o                         
   0  -8  12         25.97         23.24         9.03 o                         
   1  -8  12          3.68          1.92         1.89 o                         
   2  -8  12          1.97          1.09         0.90 o                         
   3  -8  12          0.18         -0.10         0.86 o                         
   4  -8  12          0.00         -1.05         2.10 o                         
   5  -8  12          2.99          1.37         1.48 o                         
   6  -8  12          4.72          4.46         2.24 o                         
   7  -8  12          2.72          1.23         1.07 o                         
   8  -8  12          0.00          0.76         0.86 o                         
  -6  -7  12          0.29         -1.41         2.82 o                         
  -5  -7  12          0.01          0.21         1.18 o                         
  -4  -7  12          0.71          2.12         3.70 o                         
  -3  -7  12          0.03          0.60         3.73 o                         
  -2  -7  12         20.38         20.05         8.64 o                         
  -1  -7  12          0.07          1.98         1.22 o                         
   0  -7  12         24.81         23.92         7.15 o                         
   1  -7  12          1.49          0.45         1.28 o                         
   2  -7  12          0.94          1.26         2.15 o                         
   3  -7  12         18.80         13.14         4.45 o                         
   4  -7  12         20.95         13.16         8.14 o                         
   5  -7  12          0.54          0.79         1.05 o                         
   6  -7  12         31.77         23.46        10.86 o                         
   7  -7  12         12.01         13.82         3.18 o                         
   8  -7  12          0.14         -0.08         0.70 o
[truncated: 90,723 more chars]
