# Supplementary material for: Supramolecular synthons in hydrates and solvates of lamotrigine: a tool for cocrystal design
Source: Acta Crystallogr B Struct Sci Cryst Eng Mater. 2024 May 10;80(Pt 3):193–200. doi: 10.1107/S2052520624002567 (PMC11157341; doi:10.1107/S2052520624002567)
Supplement: Supplementary file 8 [file b-80-00193-LAM_tert-butanol_solvatesup8.hkl]

data_LAM_tert-butanol_solvate                                                       
_shelx_title ' exp_41'                                                          
_shelx_refln_list_code          4                                               
_shelx_F_calc_maximum      107.86                                               
_exptl_crystal_F_000       428.00                                               
_reflns_d_resolution_high  0.8205                                               
                                                                                
loop_                                                                           
 _space_group_symop_operation_xyz                                               
 'x, y, z'                                                                      
 '-x, -y, -z'                                                                   
                                                                                
_cell_length_a     7.4373                                                       
_cell_length_b    10.3023                                                       
_cell_length_c    14.8112                                                       
_cell_angle_alpha  79.699                                                       
_cell_angle_beta   85.337                                                       
_cell_angle_gamma  88.711                                                       
                                                                                
_shelx_F_squared_multiplier     1.000                                           
                                                                                
loop_                                                                           
 _refln_index_h                                                                 
 _refln_index_k                                                                 
 _refln_index_l                                                                 
 _refln_F_squared_calc                                                          
 _refln_F_squared_meas                                                          
 _refln_F_squared_sigma                                                         
 _refln_observed_status                                                         
   1   0   0        163.14        297.14        40.14 o                         
   2   0   0        574.01        622.30       421.25 o                         
   3   0   0        297.68        376.68        49.24 o                         
   4   0   0        974.68       1776.37       214.55 o                         
   5   0   0         22.55         54.06        27.18 o                         
   7   0   0         13.02         17.68        18.42 o                         
   8   0   0          0.15        -14.61        30.08 o                         
  -8   1   0          1.11         12.17        35.98 o                         
  -7   1   0          0.86          8.01        18.97 o                         
  -6   1   0          7.14         34.26        13.26 o                         
  -5   1   0         58.72         62.34        24.43 o                         
  -4   1   0        523.22        491.27        76.05 o                         
  -3   1   0         79.10         72.56        22.98 o                         
  -2   1   0        948.54        784.86        43.63 o                         
  -1   1   0       3456.66       3025.95        90.28 o                         
   0   1   0        443.80        397.60        37.44 o                         
   1   1   0         10.73         20.01         8.88 o                         
   2   1   0         11.54         23.57        19.50 o                         
   3   1   0       1933.53       1761.84       151.63 o                         
   4   1   0        183.00        159.68        32.59 o                         
   5   1   0         22.49         40.29        37.07 o                         
   7   1   0          1.39         -1.62        18.33 o                         
   8   1   0          0.02          2.54         6.38 o                         
  -8   2   0          1.93         -5.11        16.55 o                         
  -7   2   0         25.86         33.84        30.06 o                         
  -6   2   0          0.68         -2.30        13.63 o                         
  -5   2   0         12.33          8.67         9.59 o                         
  -4   2   0          6.43          7.45         5.66 o                         
  -3   2   0       1204.65       1013.55        94.38 o                         
  -2   2   0         21.81        303.82       209.82 o                         
  -1   2   0       1291.35       1018.66        61.17 o                         
   0   2   0      10575.54       9547.22       280.65 o                         
   1   2   0       8179.44       7567.11       175.90 o                         
   2   2   0        317.28        276.92        47.44 o                         
   3   2   0        154.37        110.16        32.11 o                         
   4   2   0         77.63         59.44        31.42 o                         
   5   2   0          0.14          8.70        18.29 o                         
   6   2   0          1.13          0.82        27.06 o                         
   7   2   0          3.27          5.41        15.23 o                         
   8   2   0          0.22          5.46         8.76 o                         
  -8   3   0          0.42          4.10         6.53 o                         
  -7   3   0          8.43         29.42        29.83 o                         
  -6   3   0          2.56          7.97        17.80 o                         
  -5   3   0         10.73         13.00        15.24 o                         
  -4   3   0          4.04          6.89        12.91 o                         
  -3   3   0       4312.09       4255.18       248.00 o                         
  -2   3   0        690.00        704.27        64.26 o                         
  -1   3   0          1.30          3.54         4.61 o                         
   0   3   0        979.79        882.06        66.00 o                         
   1   3   0        486.21        439.17        38.03 o                         
   2   3   0        237.31        203.73        38.69 o                         
   3   3   0          9.94         14.29        12.82 o                         
   4   3   0        126.30        146.32        45.20 o                         
   5   3   0          0.44         -1.46         5.37 o                         
   6   3   0         79.13         77.53        37.70 o                         
   7   3   0          0.05         -2.15         9.12 o                         
   8   3   0          1.82         -0.05        11.56 o                         
  -8   4   0          0.16          3.29        12.64 o                         
  -7   4   0          7.64          9.04        19.10 o                         
  -6   4   0         10.47         30.06        27.09 o                         
  -5   4   0         61.39         57.60        32.83 o                         
  -4   4   0        223.16        216.77        54.85 o                         
  -3   4   0        205.47        205.77        38.97 o                         
  -2   4   0         36.75         28.65        15.13 o                         
  -1   4   0         32.75         29.47        19.94 o                         
   0   4   0       1983.50       1834.16        90.41 o                         
   1   4   0        798.73        778.94        81.03 o                         
   2   4   0        355.13        358.22        54.01 o                         
   3   4   0        323.57        377.23        65.57 o                         
   4   4   0          4.47          9.87        10.71 o                         
   5   4   0         42.64         59.12        31.81 o                         
   6   4   0         18.40          4.67        10.20 o                         
   7   4   0          1.46         -4.92         9.85 o                         
   8   4   0          0.02          1.54         7.91 o                         
  -8   5   0          3.44          9.82         7.26 o                         
  -7   5   0          0.38          4.08        14.98 o                         
  -6   5   0          1.98        -10.17        37.15 o                         
  -5   5   0         16.87         11.74        11.81 o                         
  -4   5   0          8.63         25.83        21.04 o                         
  -3   5   0        219.03        268.10        57.24 o                         
  -2   5   0        140.72        114.19        51.36 o                         
  -1   5   0        128.25        166.56        58.65 o                         
   0   5   0        591.96        565.03        70.34 o                         
   1   5   0        279.39        316.05        56.68 o                         
   2   5   0         50.30         81.14        46.43 o                         
   3   5   0        264.08        272.20        93.52 o                         
   4   5   0          2.34          0.23         2.60 o                         
   5   5   0         44.86         48.85        20.31 o                         
   6   5   0          1.61          1.39         6.11 o                         
   7   5   0         18.05         12.11        13.21 o                         
   8   5   0          0.56          3.63         7.23 o                         
  -7   6   0          1.65         -5.55        30.90 o                         
  -6   6   0          1.26          4.53        18.62 o                         
  -5   6   0          4.47          3.68        12.98 o                         
  -4   6   0         13.41         17.24        21.75 o                         
  -3   6   0          0.84          3.17         8.86 o                         
  -2   6   0        112.28        111.73        38.91 o                         
  -1   6   0         99.54        139.97        58.52 o                         
   0   6   0        561.20        600.62        80.94 o                         
   1   6   0         12.75          6.22         6.78 o                         
   2   6   0         90.39         87.58        35.15 o                         
   3   6   0          7.16          0.13        11.89 o                         
   4   6   0         36.67         39.31        37.81 o                         
   5   6   0          1.27         -6.00        12.26 o                         
   6   6   0         15.89         11.06        13.07 o                         
   7   6   0          2.48          6.37        16.62 o                         
  -7   7   0          0.84         -0.98        10.11 o                         
  -6   7   0         14.75         18.14        32.61 o                         
  -5   7   0         17.04         50.62        41.28 o                         
  -4   7   0          1.99          3.11        19.82 o                         
  -3   7   0         17.91         40.86        26.61 o                         
  -2   7   0        155.53        173.14        51.86 o                         
  -1   7   0         64.53         82.19        34.37 o                         
   0   7   0         75.80        147.31        66.68 o                         
   1   7   0          0.47         -0.97         7.89 o                         
   2   7   0         16.38         17.26        19.63 o                         
   3   7   0         65.25         54.90        42.76 o                         
   4   7   0          8.34          5.21        11.96 o                         
   5   7   0          5.77          6.27         8.49 o                         
   6   7   0          8.03          4.30        15.39 o                         
   7   7   0         13.68         20.42        16.38 o                         
  -6   8   0          0.13         -4.38         8.76 o                         
  -5   8   0          1.52         21.75        73.53 o                         
  -4   8   0          6.73          0.80         4.45 o                         
  -3   8   0        113.06        208.49        50.47 o                         
  -2   8   0        600.04       1024.97       127.65 o                         
  -1   8   0         86.15        129.98        46.62 o                         
   0   8   0          4.64         -0.28        11.34 o                         
   1   8   0         65.95         43.05        38.86 o                         
   2   8   0         33.83         39.54        24.90 o                         
   3   8   0          6.64          1.99        11.42 o                         
   4   8   0          5.10         -4.99        15.62 o                         
   5   8   0          0.01          3.63         8.62 o                         
   6   8   0          0.39         -1.35         6.14 o                         
  -6   9   0          2.29         18.62        25.77 o                         
  -5   9   0          3.06         21.88        42.10 o                         
  -4   9   0          2.74          6.40        19.59 o                         
  -3   9   0          3.28         21.42        20.77 o                         
  -2   9   0         21.48         20.78        31.16 o                         
  -1   9   0         24.24         21.70        15.15 o                         
   1   9   0          0.15         66.83        48.02 o                         
   2   9   0          1.59         55.98        44.08 o                         
   3   9   0          0.55         48.44        40.40 o                         
   4   9   0          1.84          9.63        26.55 o                         
   5   9   0          2.88         16.81        19.68 o                         
   6   9   0          0.04         -4.48         8.96 o                         
  -5  10   0          0.05         10.89        12.73 o                         
  -4  10   0          2.29          4.89        11.15 o                         
  -3  10   0          1.93         12.93        23.64 o                         
  -2  10   0         27.95         52.15        30.62 o                         
  -1  10   0          1.13         11.52        16.80 o                         
   0  10   0          7.67        -29.37        58.73 o                         
   1  10   0          5.04        -13.93        36.48 o                         
   2  10   0          0.79         91.30        54.30 o                         
   3  10   0          1.36         57.79        41.25 o                         
   4  10   0         11.19         12.84        62.48 o                         
   5  10   0          0.02         -6.69        13.39 o                         
  -4  11   0          7.78         37.33        45.35 o                         
  -3  11   0          0.05          8.80         8.42 o                         
  -2  11   0          3.61         11.13        14.10 o                         
  -1  11   0          3.44         54.26        38.90 o                         
   0  11   0          0.60          8.44        14.55 o                         
   1  11   0          0.31         -9.33        18.67 o                         
   2  11   0          0.63        -14.59        29.19 o                         
   3  11   0          1.62        -13.55        29.42 o                         
   4  11   0          0.00         -5.46        16.58 o                         
  -2  12   0          2.04         10.89        15.45 o                         
  -1  12   0          1.46          8.83        12.27 o                         
   0  12   0          1.89         -9.43        19.79 o                         
   1  12   0          0.08         -5.64        39.88 o                         
   2  12   0          0.00         15.72        15.50 o                         
  -1 -12   1          1.11          0.82        51.91 o                         
   0 -12   1          4.71         11.67        29.23 o                         
   1 -12   1          0.20          0.79        23.55 o                         
  -3 -11   1          0.12        -12.42        24.83 o                         
  -2 -11   1          1.73        -13.87        27.74 o                         
  -1 -11   1          3.35         -8.05        16.10 o                         
   0 -11   1          0.55         -1.30        15.30 o                         
   1 -11   1          3.74         10.19        41.44 o                         
   2 -11   1          1.61         25.53        24.67 o                         
   3 -11   1          7.21         12.76        10.43 o                         
  -5 -10   1          2.25         -8.63        17.26 o                         
  -4 -10   1          0.49          0.01        45.94 o                         
  -3 -10   1          0.37         -4.56        35.76 o                         
  -2 -10   1          0.51         72.20        47.63 o                         
  -1 -10   1          1.51        -13.69        32.21 o                         
   0 -10   1          1.49        -18.01        36.02 o                         
   1 -10   1         36.10        110.14        56.92 o                         
   2 -10   1         29.53         52.52        66.37 o                         
   3 -10   1          1.50         78.35        46.88 o                         
   4 -10   1          0.53          0.42         3.21 o                         
   5 -10   1          0.14         -2.89         8.26 o                         
  -6  -9   1          2.47         -5.92        11.83 o                         
  -5  -9   1          0.35          6.22        16.55 o                         
  -4  -9   1          1.12         27.44        28.56 o                         
  -3  -9   1          3.31          5.27        13.28 o                         
  -2  -9   1          0.07        -11.71        47.94 o                         
  -1  -9   1         14.55         81.01        52.80 o                         
   0  -9   1         32.15        156.94        72.55 o                         
   1  -9   1          0.44        -20.41        40.82 o                         
   2  -9   1          0.72        -24.30        60.16 o                         
   3  -9   1          2.72          4.98        10.99 o                         
   4  -9   1         10.96         24.05        18.46 o                         
   5  -9   1          0.56          7.50        37.28 o                         
   6  -9   1          0.29          3.62         2.07 o                         
  -6  -8   1          0.02          2.09        11.25 o                         
  -5  -8   1          1.97          0.36         3.31 o                         
  -4  -8   1          0.12          6.09        33.83 o                         
  -3  -8   1          1.33          7.41        11.62 o                         
  -2  -8   1          0.03         -7.85        15.70 o                         
  -1  -8   1          4.47          2.72         6.26 o                         
   0  -8   1        238.53        361.82        75.33 o                         
   1  -8   1        242.01        219.08        61.84 o                         
   2  -8   1        226.86        347.15       103.92 o                         
   3  -8   1         11.47         34.68        26.78 o                         
   4  -8   1         24.89         31.45        25.98 o                         
   5  -8   1          2.09         21.63        26.06 o                         
   6  -8   1          0.06          2.18        16.81 o                         
  -7  -7   1          0.73         -0.68        10.11 o                         
  -6  -7   1          1.37          0.58        12.87 o                         
  -5  -7   1          4.08         -2.89         7.20 o                         
  -4  -7   1          0.38          0.18         6.23 o                         
  -3  -7   1          2.69         -9.37        23.20 o                         
  -2  -7   1          2.68         -9.93        27.29 o                         
  -1  -7   1         53.14         42.99        24.92 o                         
   0  -7   1         22.00          6.00        12.22 o                         
   1  -7   1         33.54         34.17        22.98 o                         
   2  -7   1          7.92          0.81        11.79 o                         
   3  -7   1         34.42         29.39        22.76 o                         
   4  -7   1          5.24         38.25        35.92 o                         
   5  -7   1          3.45         27.49        30.86 o                         
   6  -7   1         13.98          3.00        20.32 o                         
   7  -7   1          3.35          1.32        30.14 o                         
  -7  -6   1          2.79         10.32        24.01 o                         
  -6  -6   1          1.12          5.31        11.52 o                         
  -5  -6   1          3.01          0.84        10.22 o                         
  -4  -6   1         29.20         45.33        22.85 o                         
  -3  -6   1        100.79        119.97        66.21 o                         
  -2  -6   1        171.75        249.69        56.53 o                         
  -1  -6   1        261.67        330.74        61.97 o                         
   0  -6   1        131.39        155.78        42.99 o                         
   1  -6   1        107.19        146.98        43.22 o                         
   2  -6   1         15.98         12.78        14.76 o                         
   3  -6   1        259.59        308.21        62.50 o                         
   4  -6   1          2.86         -2.74        11.97 o                         
   5  -6   1          0.53          5.87         8.79 o                         
   6  -6   1          0.94          0.24        22.06 o                         
   7  -6   1          0.10         -3.64        20.14 o                         
  -8  -5   1          0.12          3.56         9.11 o                         
  -7  -5   1          1.00          0.29         9.01 o                         
  -6  -5   1          1.31          0.65         9.50 o                         
  -5  -5   1         39.12         41.92        20.27 o                         
  -4  -5   1         34.91         40.69        46.35 o                         
  -3  -5   1        148.55        157.13        70.68 o                         
  -2  -5   1         51.78         67.97        27.55 o                         
  -1  -5   1       2893.23       3004.82       241.14 o                         
   0  -5   1        294.16        307.72        52.35 o                         
   1  -5   1        205.63        221.12        67.62 o                         
   2  -5   1        376.34        417.44        68.06 o                         
   3  -5   1         56.93         59.36        26.00 o                         
   4  -5   1         14.31          7.67        12.11 o                         
   5  -5   1          0.40         15.05        14.61 o                         
   6  -5   1         36.03        102.21        88.77 o                         
   7  -5   1          0.12         -5.83        15.28 o                         
   8  -5   1          0.44          1.61         8.42 o                         
  -8  -4   1          0.36          1.96        12.43 o                         
  -7  -4   1          0.12         -3.22         9.79 o                         
  -6  -4   1         13.16          9.77        11.87 o                         
  -5  -4   1         24.60         35.97        26.34 o                         
  -4  -4   1         41.18         43.42        28.41 o                         
  -3  -4   1          1.22         -0.74         5.33 o                         
  -2  -4   1        707.52        841.14       107.12 o                         
  -1  -4   1         33.08         26.97        15.44 o                         
   0  -4   1        138.67        116.95        28.82 o                         
   1  -4   1        358.98        365.87        76.78 o                         
   2  -4   1        676.39        641.17        75.56 o                         
   3  -4   1        116.91        112.62        26.80 o                         
   4  -4   1          1.46         -0.14         5.73 o                         
   5  -4   1          7.98          8.40         1.06 o                         
   6  -4   1         33.25         60.51        38.62 o                         
   7  -4   1          0.11          6.26        15.14 o                         
   8  -4   1          7.18          2.92        19.22 o                         
  -8  -3   1          0.83          2.69        14.58 o                         
  -7  -3   1          0.02          0.89         5.39 o                         
  -6  -3   1          8.78         22.40        37.54 o                         
  -5  -3   1          5.64          2.08        22.93 o                         
  -4  -3   1        448.00        523.18        85.76 o                         
  -3  -3   1        152.56        153.64        40.92 o                         
  -2  -3   1        165.02        166.46        26.93 o                         
  -1  -3   1        929.15        889.58        54.70 o                         
   0  -3   1       7307.89       6490.76       152.88 o                         
   1  -3   1        431.46        336.59        62.23 o                         
   2  -3   1        921.81        833.04        44.43 o                         
   3  -3   1        610.58        597.86        54.88 o                         
   4  -3   1         87.21         78.62        40.16 o                         
   5  -3   1         15.03         10.63         8.86 o                         
   6  -3   1         11.06         23.42        21.32 o                         
   7  -3   1         14.67         10.58         2.78 o                         
   8  -3   1          5.92         27.58        22.51 o                         
  -8  -2   1          2.21          2.21        16.85 o                         
  -7  -2   1          1.99          7.77        15.21 o                         
  -6  -2   1          1.63         14.26        23.64 o                         
  -5  -2   1         16.67         26.20        22.82 o                         
  -4  -2   1        547.87        568.23        85.65 o                         
  -3  -2   1         46.46         35.83        18.60 o                         
  -2  -2   1         83.06         91.81        17.30 o                         
  -1  -2   1       7751.03       7831.34       235.27 o                         
   0  -2   1        631.83        531.75        66.81 o                         
   1  -2   1         22.06         19.71         6.00 o                         
   2  -2   1        428.99        401.40       128.58 o                         
   3  -2   1         22.25         71.53        26.72 o                         
   4  -2   1          1.72          4.14         4.30 o                         
   5  -2   1          7.52         38.22        23.75 o                         
   6  -2   1         78.00        102.65        38.04 o                         
   7  -2   1          0.31         10.11         9.62 o                         
   8  -2   1          0.54          1.83        14.49 o                         
  -8  -1   1          2.34          4.88         8.60 o                         
  -7  -1   1          4.87         -4.15        14.17 o                         
  -6  -1   1          2.30          2.31         6.47 o                         
  -5  -1   1         16.98         19.68        11.69 o                         
  -4  -1   1         11.66         13.24        14.39 o                         
  -3  -1   1          6.34          4.34         3.49 o                         
  -2  -1   1          0.83         14.00        11.18 o                         
  -1  -1   1         18.88         17.37         4.84 o                         
   0  -1   1       1903.94       1605.81        51.96 o                         
   1  -1   1         23.45         23.91         6.09 o                         
   2  -1   1       1722.47       1374.11        58.57 o                         
   3  -1   1        248.01        237.22        43.39 o                         
   4  -1   1          4.62          3.44        10.62 o                         
   5  -1   1         29.60         16.84        14.05 o                         
   6  -1   1         39.63         44.19        11.00 o                         
   7  -1   1         33.48         49.24        30.83 o                         
   8  -1   1         13.35         18.00        21.20 o                         
   9  -1   1          4.66         22.73        20.40 o                         
  -8   0   1          0.00         -3.31        10.59 o                         
  -7   0   1          9.40         14.05        13.46 o                         
  -5   0   1          0.25          1.24         8.84 o                         
  -4   0   1        422.69        847.15       149.55 o                         
  -3   0   1        242.37        358.16        51.99 o                         
  -2   0   1       5911.78       8704.36       326.92 o                         
  -1   0   1      10442.96      19162.27      2149.40 o                         
   0   0   1        353.23        522.11        26.27 o                         
   1   0   1       1667.54       2850.64       124.48 o                         
   2   0   1       2359.02       3203.30       194.69 o                         
   3   0   1        178.62        285.64        73.71 o                         
   4   0   1         54.86         73.48        29.67 o                         
   5   0   1         27.97         86.11        34.73 o                         
   6   0   1         70.92        186.86        47.99 o                         
   7   0   1          0.72         12.58        21.95 o                         
   8   0   1          3.63         31.01        54.90 o                         
  -8   1   1          0.19         -9.16        18.33 o                         
  -7   1   1          0.21         -7.10        14.19 o                         
  -6   1   1         16.46         22.00         8.21 o                         
  -5   1   1         17.00         13.04        16.35 o                         
  -4   1   1        667.95        705.19        92.95 o                         
  -3   1   1        724.47        681.82        68.35 o                         
  -2   1   1          4.41         -3.11        11.42 o                         
  -1   1   1         81.05         68.48        15.27 o                         
   0   1   1        839.93        702.97        50.92 o                         
   2   1   1         97.76         79.05        31.16 o                         
   3   1   1        530.93        476.19        46.77 o                         
   4   1   1        304.51        398.26        63.52 o                         
   5   1   1         73.85        103.51        59.18 o                         
   7   1   1          0.03         -0.16        10.85 o                         
   8   1   1          0.10        -10.32        36.59 o                         
  -8   2   1          0.99         -9.12        18.24 o                         
  -7   2   1          0.13         15.05        23.43 o                         
  -6   2   1         26.09         58.61        27.58 o                         
  -5   2   1         47.52         37.72        28.82 o                         
  -4   2   1        173.72        175.54        47.75 o                         
  -3   2   1         36.98         12.31        16.51 o                         
  -2   2   1       1239.30       1198.47        95.61 o                         
  -1   2   1       2167.49       1780.93       206.73 o                         
   0   2   1        754.74        616.90        67.41 o                         
   1   2   1        471.51        414.97        58.71 o                         
   2   2   1       1062.26        866.49        73.19 o                         
   3   2   1        450.45        489.06        51.76 o                         
   4   2   1         40.09         54.42        25.69 o                         
   5   2   1        102.89        115.54        61.02 o                         
   6   2   1        242.79        206.57        98.94 o                         
   7   2   1          3.36          3.52        10.42 o                         
   8   2   1          4.78          8.68        14.09 o                         
  -8   3   1          0.82          0.34         5.01 o                         
  -7   3   1          0.47          2.19        22.13 o                         
  -6   3   1         23.38         30.69        13.27 o                         
  -5   3   1         31.82         29.60        12.11 o                         
  -4   3   1        858.37        624.02       123.63 o                         
  -3   3   1        755.89        583.94       107.73 o                         
  -2   3   1        248.02        214.16        33.75 o                         
  -1   3   1        104.15         67.27        37.61 o                         
   0   3   1        340.31        265.97        36.36 o                         
   1   3   1       1613.57       1485.71        71.99 o                         
   2   3   1         64.59         55.72        20.79 o                         
   3   3   1          7.13          3.87         5.22 o                         
   4   3   1         20.96         22.26        18.33 o                         
   5   3   1          9.39         17.58        14.60 o                         
   6   3   1         15.63         12.55        29.75 o                         
   7   3   1          0.58          3.66        18.24 o                         
   8   3   1          1.46          8.55         7.08 o                         
  -8   4   1          2.47         -1.93         8.65 o                         
  -7   4   1          0.96         -1.06         9.43 o                         
  -6   4   1          1.04         -4.49        11.56 o                         
  -5   4   1          2.01          7.25        15.74 o                         
  -4   4   1          7.43          5.93         2.70 o                         
  -3   4   1        177.51        175.06        64.21 o                         
  -2   4   1          9.01          1.68        11.11 o                         
  -1   4   1       1321.22       1157.48        66.16 o                         
   0   4   1         44.67         38.51        12.63 o                         
   1   4   1          2.33          5.89         5.15 o                         
   2   4   1        171.01        160.28        36.09 o                         
   3   4   1        297.24        318.72        60.31 o                         
   4   4   1          0.33          3.76         8.03 o                         
   5   4   1          2.97         -1.78         4.64 o                         
   6   4   1         58.06         53.28        30.84 o                         
   7   4   1         24.38         28.01        23.65 o                         
   8   4   1          1.09          5.28         3.76 o                         
  -8   5   1          0.36          4.24         8.72 o                         
  -7   5   1          0.03         -0.65         9.55 o                         
  -6   5   1          3.16         13.88        12.05 o                         
  -5   5   1          9.50         67.48        51.47 o                         
  -4   5   1         20.47         11.54        15.24 o                         
  -3   5   1         37.84         40.08        23.08 o                         
  -2   5   1         93.05         62.54        38.10 o                         
  -1   5   1         85.02         96.33        44.67 o                         
   0   5   1        120.31        123.46        32.80 o                         
   1   5   1        207.27        252.48        50.45 o                         
   2   5   1        156.17        176.08        65.84 o                         
   3   5   1         45.49         42.60        34.25 o                         
   4   5   1          6.05         16.91        26.42 o                         
   5   5   1         14.02         27.60        18.61 o                         
   6   5   1         63.02         67.39        39.31 o                         
   7   5   1          0.02          6.77        19.16 o                         
   8   5   1          0.06          1.78         5.88 o                         
  -7   6   1          5.89         12.17        14.14 o                         
  -6   6   1          2.63          1.17        13.22 o                         
  -5   6   1          6.15         15.47        23.46 o                         
  -4   6   1         15.43         24.59        26.08 o                         
  -3   6   1         17.94         20.51        15.78 o                         
  -2   6   1          0.15         -3.20        13.74 o                         
  -1   6   1          3.48          5.92        15.70 o                         
   0   6   1         12.70         27.28        15.72 o                         
   1   6   1         28.82         28.46        17.98 o                         
   2   6   1          7.90          3.56         4.59 o                         
   3   6   1          0.06         10.74        26.65 o                         
   4   6   1          4.56          5.56         5.48 o                         
   5   6   1          0.07         -0.15        11.72 o                         
   6   6   1          5.80          0.31         4.71 o                         
   7   6   1         30.08         41.76        31.11 o                         
   8   6   1          0.59          0.96         6.64 o                         
  -7   7   1          3.19         13.74        29.65 o                         
  -6   7   1          6.53         20.30        19.18 o                         
  -5   7   1          3.05          4.07         8.08 o                         
  -4   7   1         74.02         98.38        33.62 o                         
  -3   7   1          9.75         17.92        23.07 o                         
  -2   7   1         55.55        102.91        56.42 o                         
  -1   7   1        171.65        168.03        71.41 o                         
   0   7   1         34.26         20.64        28.16 o                         
   1   7   1         48.93         61.18        29.21 o                         
   2   7   1          0.29          1.06        13.17 o                         
   3   7   1         60.17        107.89        66.29 o                         
   4   7   1          1.20         -3.60         7.21 o                         
   5   7   1         25.13         14.05        25.15 o                         
   6   7   1         13.03          9.02        25.59 o                         
   7   7   1          0.58         -0.74         9.63 o                         
  -6   8   1          4.80          5.99        11.30 o                         
  -5   8   1          0.64         26.70        28.17 o                         
  -4   8   1          6.71         -1.78         3.55 o                         
  -3   8   1         78.11         73.57        30.04 o                         
  -2   8   1         45.76         54.71        30.70 o                         
  -1   8   1        119.77        162.32        53.01 o                         
   0   8   1         19.12         24.28        24.59 o                         
   1   8   1         21.76         41.80        27.03 o                         
   2   8   1          0.15          1.39        11.93 o                         
   3   8   1         99.74         81.44        31.28 o                         
   4   8   1          0.12          4.31        10.22 o                         
   5   8   1          2.46          8.38        35.29 o                         
   6   8   1          6.00         13.39        12.90 o                         
   7   8   1          1.42         -1.07         7.66 o                         
  -6   9   1          2.60         13.34        23.19 o                         
  -5   9   1          0.62         13.61        50.19 o                         
  -3   9   1          0.37          8.11        39.58 o                         
  -2   9   1         27.00         -8.26        47.92 o                         
  -1   9   1         23.76         -1.47        29.69 o                         
   0   9   1          2.02         -1.26         2.52 o                         
   1   9   1          7.08        108.53        61.15 o                         
   2   9   1         19.27         47.61        45.79 o                         
   3   9   1          0.15         13.28        27.95 o                         
   4   9   1         13.15          5.29        35.96 o                         
   5   9   1          0.82         -1.13        10.70 o                         
   6   9   1          0.33          0.07         3.49 o                         
  -5  10   1          0.31         13.37        29.67 o                         
  -4  10   1          0.17        -11.60        23.20 o                         
  -3  10   1          1.49         19.39        28.12 o                         
  -2  10   1          1.92         -4.11        18.25 o                         
  -1  10   1          5.94         32.18        30.48 o                         
   0  10   1          0.53         14.62        29.00 o                         
   1  10   1          0.37        -11.32        32.94 o                         
   2  10   1          8.44        -12.73        29.52 o                         
   3  10   1         15.65        102.08        55.22 o                         
   4  10   1          2.04          2.31        11.33 o                         
   5  10   1          0.05         -1.92         7.56 o                         
  -4  11   1          0.12         15.44        68.99 o                         
  -3  11   1          3.87        -11.42        22.84 o                         
  -2  11   1          2.65         23.25        18.75 o                         
  -1  11   1          0.39        -13.64        27.27 o                         
   0  11   1          2.22         -6.63        23.92 o                         
   1  11   1          5.83          0.61        11.43 o                         
   2  11   1          0.57         -3.30        24.94 o                         
   3  11   1          0.99         -5.22        22.73 o                         
   4  11   1          0.88          2.10         9.55 o                         
  -2  12   1          0.94         22.45        12.45 o                         
  -1  12   1          0.43          2.01         3.70 o                         
   0  12   1          0.93         -3.20        23.89 o                         
   1  12   1          0.00          0.22         5.75 o                         
   2  12   1          0.03         -3.80        14.11 o                         
   0 -12   2          0.00          3.41        24.75 o                         
  -3 -11   2          0.44         -7.91        19.29 o                         
  -2 -11   2          0.20        -14.84        29.67 o                         
  -1 -11   2          0.03        -20.40        40.79 o                         
   0 -11   2          7.40         -5.85        49.11 o                         
   1 -11   2          1.20         11.53        45.20 o                         
   2 -11   2          0.53         -1.48        12.15 o                         
   3 -11   2          6.77         -5.12        23.79 o                         
  -4 -10   2          0.19         -0.83        41.17 o                         
  -3 -10   2          0.03          4.75        33.83 o                         
  -2 -10   2          0.65         44.87        24.35 o                         
  -1 -10   2          0.20        110.71        58.58 o                         
   0 -10   2          7.04        -32.25        64.50 o                         
   1 -10   2         24.46          4.71        61.76 o                         
   2 -10   2          7.18          6.92        33.22 o                         
   3 -10   2          0.45          2.41        25.51 o                         
   4 -10   2          0.22         20.76        22.03 o                         
  -5  -9   2          1.05         26.38        23.56 o                         
  -4  -9   2          0.54          4.52        11.40 o                         
  -3  -9   2          0.50        -14.04        38.08 o                         
  -2  -9   2          0.27        -13.46        26.93 o                         
  -1  -9   2          0.96          0.84        32.52 o                         
   0  -9   2          0.04        102.03        58.01 o                         
   1  -9   2         16.00        -21.94        43.88 o                         
   2  -9   2         25.33         14.83        52.15 o                         
   3  -9   2          5.27         50.99        31.62 o                         
   4  -9   2          0.37          8.90        16.73 o                         
   5  -9   2         14.00         17.43        99.28 o                         
  -6  -8   2          1.54         -0.78         7.94 o                         
  -5  -8   2          5.09         -1.49        10.49 o                         
  -4  -8   2          9.00        -12.89        25.78 o                         
  -3  -8   2          8.52        -13.42        26.85 o                         
  -2  -8   2          6.10          0.41         4.09 o                         
  -1  -8   2          1.32         -8.48        46.77 o                         
   0  -8   2        100.04        142.93        66.90 o                         
   1  -8   2        178.20        193.19        59.11 o                         
   2  -8   2         17.45        -20.77        63.53 o                         
   3  -8   2          0.43         38.53        29.32 o                         
   4  -8   2          0.62         19.56        18.52 o                         
   5  -8   2          1.04         10.08        17.76 o                         
   6  -8   2          0.23         27.10        25.09 o                         
  -7  -7   2          0.09          0.10        12.74 o                         
  -6  -7   2          0.46         -4.87        18.17 o                         
  -5  -7   2          1.83          1.23        11.59 o                         
  -4  -7   2          3.03         -0.20         7.38 o                         
  -3  -7   2          0.85          2.53         8.23 o                         
  -2  -7   2         38.84         27.72        27.15 o                         
  -1  -7   2          0.23         -7.97        15.93 o                         
   0  -7   2        129.05        138.36        44.52 o                         
   1  -7   2         64.74         50.23        27.60 o                         
   2  -7   2         24.23         20.04        27.15 o                         
   3  -7   2         17.28         58.72        32.53 o                         
   4  -7   2         11.32         54.18        30.98 o                         
   5  -7   2         58.72         47.03        40.64 o                         
   6  -7   2          0.01         14.40        12.82 o                         
   7  -7   2          0.39         -5.41        16.49 o                         
  -7  -6   2          0.07          0.88         9.77 o                         
  -6  -6   2          0.55         -1.67        10.20 o                         
  -5  -6   2          0.05          0.94         6.11 o                         
  -4  -6   2         19.58         17.36        11.96 o                         
  -3  -6   2         13.21         22.91        26.81 o                         
  -2  -6   2         52.11         68.22        48.83 o                         
  -1  -6   2        294.59        357.14        65.08 o                         
   0  -6   2         30.50         50.28        24.67 o                         
   1  -6   2          3.68         -2.80        11.09 o                         
   2  -6   2          4.37          3.51         7.18 o                         
   3  -6   2        205.11        235.26        77.07 o                         
   4  -6   2         41.05         46.57        21.81 o                         
   5  -6   2         28.31         30.04        32.81 o                         
   6  -6   2         11.86          7.62        54.41 o                         
   7  -6   2         11.15          3.85        26.35 o                         
  -8  -5   2          2.81         12.80        12.74 o                         
  -7  -5   2          0.14          3.79         7.52 o                         
  -6  -5   2          6.90         -0.82         7.25 o                         
  -5  -5   2          2.02          4.98         6.79 o                         
  -4  -5   2         31.34         64.12        48.99 o                         
  -3  -5   2         33.56         14.20        18.20 o                         
  -2  -5   2        213.88        270.14        52.19 o                         
  -1  -5   2          8.64          0.66         5.00 o                         
   0  -5   2        535.27        485.16        56.13 o                         
   1  -5   2         54.35         57.96        22.86 o                         
   2  -5   2        169.18        149.67        31.07 o                         
   3  -5   2        339.62        305.41        58.44 o                         
   4  -5   2          0.23         16.37        28.44 o                         
   5  -5   2          0.35         11.28        15.86 o                         
   6  -5   2          0.54         -2.26        25.46 o                         
   7  -5   2          0.92          4.81        24.26 o                         
   8  -5   2          3.34         10.36         2.81 o                         
  -8  -4   2          0.24          8.19        13.80 o                         
  -7  -4   2          0.11          1.88         8.56 o                         
  -6  -4   2          0.28          1.42         7.90 o                         
  -5  -4   2         15.04         18.78        13.09 o                         
  -4  -4   2         18.19         15.61        28.81 o                         
  -3  -4   2          0.11          1.33        16.38 o                         
  -2  -4   2         41.92         44.26        18.98 o                         
  -1  -4   2       2175.01       2276.69       137.69 o                         
   0  -4   2        329.81        312.73        39.95 o                         
   1  -4   2        111.45        111.92        30.11 o                         
   2  -4   2          7.92         15.39         8.02 o                         
   3  -4   2         75.90         52.10        17.55 o                         
   4  -4   2         38.40         31.76        16.63 o                         
   5  -4   2          0.41          8.03        16.82 o                         
   6  -4   2          9.86         21.97        21.89 o                         
   7  -4   2          1.83         -1.56         9.99 o                         
   8  -4   2          1.32         -1.70         8.33 o                         
  -8  -3   2          0.39          0.90         5.89 o                         
  -7  -3   2          0.07         -3.40         9.36 o                         
  -6  -3   2          2.46         -5.12        11.52 o                         
  -5  -3   2          1.11          1.94         8.69 o                         
  -4  -3   2          2.50          8.02        16.08 o                         
  -3  -3   2         95.07        116.46        36.97 o                         
  -2  -3   2        309.12        277.99        34.13 o                         
  -1  -3   2       1013.47        911.64        76.36 o                         
   0  -3   2        353.56        363.80        32.11 o                         
   1  -3   2        691.37        630.21        48.03 o                         
   2  -3   2        105.98        105.92        18.91 o                         
   3  -3   2         33.04         32.87        11.28 o                         
   4  -3   2         31.90         17.80        11.96 o                         
   5  -3   2        118.60        121.00        44.35 o                         
   6  -3   2          2.36         12.80        13.87 o                         
   7  -3   2         23.61         23.24        25.87 o                         
   8  -3   2          8.18         15.06        11.26 o                         
  -8  -2   2          0.82         -2.48         4.96 o                         
  -7  -2   2         16.71         32.58        23.71 o                         
  -6  -2   2         13.77         22.63        18.68 o                         
  -5  -2   2         30.90         48.96        30.06 o                         
  -4  -2   2         99.94         80.49        35.87 o                         
  -3  -2   2        666.25        689.03        86.77 o                         
  -2  -2   2          7.69         35.05        14.91 o                         
  -1  -2   2        330.92        757.03       441.95 o                         
   0  -2   2      11634.00      10776.38       219.61 o                         
   1  -2   2        955.42        923.99        35.38 o                         
   2  -2   2        124.82        139.06        20.58 o                         
   3  -2   2         87.96        116.79        20.74 o                         
   4  -2   2         65.62         57.12        20.64 o                         
   5  -2   2          5.57         -2.62         7.55 o                         
   6  -2   2          5.31         -0.09         7.80 o                         
   7  -2   2         52.94         50.34        30.34 o                         
   8  -2   2         18.05         31.39        28.92 o                         
  -8  -1   2          0.69         -5.54        11.09 o                         
  -7  -1   2         12.63         10.18        12.36 o                         
  -6  -1   2         28.43         20.85        17.62 o                         
  -5  -1   2         23.90         68.25        53.98 o                         
  -4  -1   2        461.24        534.56       104.90 o                         
  -3  -1   2         27.53          2.76        23.66 o                         
  -2  -1   2        600.66        544.31        28.98 o                         
  -1  -1   2       5950.54       5685.99       107.93 o                         
   0  -1   2        268.17        266.30        26.86 o                         
   1  -1   2       4499.73       3756.95        68.61 o                         
   2  -1   2       1507.06       1317.20        66.76 o                         
   3  -1   2       1360.48       1232.59        80.83 o                         
   4  -1   2          1.53          4.26         5.70 o                         
   5  -1   2        365.14        373.03        61.52 o                         
   6  -1   2         23.04         22.19        14.10 o                         
   7  -1   2         15.46          8.23        10.03 o                         
   8  -1   2          1.34        -10.13        20.26 o                         
   9  -1   2          5.16         30.87        23.82 o                         
  -8   0   2          0.83         -0.55         7.91 o                         
  -7   0   2         17.42         23.10        21.64 o                         
  -6   0   2          1.91         11.45        14.81 o                         
  -5   0   2         33.61        107.20        44.10 o                         
  -4   0   2         15.72         29.42        29.34 o                         
  -3   0   2        149.13        112.75       159.55 o                         
  -2   0   2       1963.48       3288.15       134.66 o                         
  -1   0   2        516.57        833.31       143.70 o                         
   0   0   2        792.64       1155.32       131.24 o                         
   1   0   2       2143.85       3356.41       111.63 o                         
   2   0   2         66.16         77.37        10.82 o                         
   3   0   2        407.55        591.14        69.25 o                         
   4   0   2         10.30          6.42         5.00 o                         
   5   0   2        476.93       1116.43       127.92 o                         
   6   0   2          1.72          0.44         8.95 o                         
   7   0   2         15.97         26.48        32.74 o                         
   8   0   2          2.63         -0.63        34.32 o                         
   9   0   2          0.04          4.50         9.46 o                         
  -8   1   2          7.41          2.04         6.28 o                         
  -7   1   2          8.49          7.43        10.38 o                         
  -6   1   2          4.36         -1.73        19.19 o                         
  -5   1   2          5.78          8.79         7.82 o                         
  -4   1   2        134.11        173.43        46.32 o                         
  -3   1   2       1456.53       1287.39        80.71 o                         
  -2   1   2        183.19        140.74        22.61 o                         
  -1   1   2       2810.52       2167.64       743.71 o                         
   0   1   2         21.69         47.15        23.14 o                         
   1   1   2       3212.02       3080.32       114.29 o                         
   2   1   2       2087.31       1823.76        95.90 o                         
   3   1   2         42.77         55.94        16.45 o                         
   4   1   2         91.80         81.08        29.62 o                         
   5   1   2         16.40         23.62        16.16 o                         
   6   1   2        320.99        345.39       130.14 o                         
   7   1   2          0.14          9.61        20.75 o                         
   8   1   2          3.70         34.65        56.52 o                         
  -8   2   2          2.63          2.48        17.90 o                         
  -7   2   2          4.23          0.29        11.01 o                         
  -6   2   2          1.72          0.00         9.97 o                         
  -5   2   2         94.96        116.42        53.33 o                         
  -4   2   2         41.84        178.56        82.74 o                         
  -3   2   2         29.27         46.02        20.85 o                         
  -2   2   2        270.08        294.41        34.96 o                         
  -1   2   2        964.42       1917.37       519.56 o                         
   0   2   2       2261.87       1989.47       127.01 o                         
   1   2   2       1224.30       1013.67        91.26 o                         
   2   2   2       3522.41       3050.73       103.22 o                         
   3   2   2        361.00        284.71        37.36 o                         
   4   2   2         54.21         31.87        18.25 o                         
   5   2   2        396.35        595.54       144.53 o                         
   6   2   2         59.69         51.19        28.94 o                         
   7   2   2          0.39         -3.42         6.84 o                         
   8   2   2          1.18         -0.89         6.55 o                         
  -8   3   2          2.70         15.00        18.78 o                         
  -7   3   2          7.67         -8.14        16.28 o                         
  -6   3   2         15.44         11.58        11.75 o                         
  -5   3   2          0.16          9.75        20.21 o                         
  -4   3   2         24.17          8.22        14.33 o                         
  -3   3   2        155.39        131.24        51.26 o                         
  -2   3   2        653.34        442.24        90.05 o                         
  -1   3   2        559.33        422.59        75.68 o                         
   0   3   2        418.17        332.99        42.05 o                         
   1   3   2        361.73        323.85        44.24 o                         
   2   3   2        422.18        374.62        53.49 o                         
   3   3   2        153.03        165.38        40.83 o                         
   4   3   2          6.52         -0.22         7.20 o                         
   5   3   2        146.56        196.48        82.56 o                         
   6   3   2          9.08          8.93        27.62 o                         
   7   3   2          8.33         11.36        15.43 o                         
   8   3   2          3.58          3.97         9.16 o                         
  -8   4   2          1.82         -5.61        11.22 o                         
  -7   4   2          2.76         -3.58        18.18 o                         
  -6   4   2          0.31        -11.96        23.92 o                         
  -5   4   2         23.56         23.57        33.38 o                         
  -4   4   2          6.52          6.33        15.19 o                         
  -3   4   2         20.48         45.93        40.45 o                         
  -2   4   2          4.66          3.69        33.90 o                         
  -1   4   2        152.01        112.84        20.36 o                         
   0   4   2         46.26         35.36        17.51 o                         
   1   4   2         18.67         26.96        13.70 o                         
   2   4   2         12.39          9.52         7.77 o                         
   3   4   2        504.48        476.55        73.53 o                         
   4   4   2         15.82         12.65         5.00 o                         
   5   4   2         12.25          3.10        13.78 o                         
   6   4   2         41.51         46.76        29.32 o                         
   7   4   2          0.17          3.24        11.07 o                         
   8   4   2          2.28          5.92        10.22 o                         
  -8   5   2          0.35          3.33         6.66 o                         
  -7   5   2         11.97          0.95         6.50 o                         
  -6   5   2         14.68         -2.72         9.12 o                         
  -5   5   2         56.44        116.15        39.13 o                         
  -4   5   2          0.20         -1.21         9.98 o                         
  -3   5   2          0.22          0.10         9.82 o                         
  -2   5   2          0.24          7.29        14.07 o                         
  -1   5   2        403.15        352.08        89.81 o                         
   0   5   2        192.36        180.74        40.61 o                         
   1   5   2        100.63         95.47        30.49 o                         
   2   5   2        413.33        378.57        95.17 o                         
   3   5   2          0.15         -1.52        12.64 o                         
   4   5   2          0.05          1.13         7.92 o                         
   5   5   2         27.88         23.68        14.69 o                         
   6   5   2         16.08         10.53        13.79 o                         
   7   5   2          7.97          9.42        14.24 o                         
   8   5   2          0.07          3.83         8.75 o                         
  -7   6   2          0.15          3.92         6.47 o                         
  -6   6   2          0.47         19.44        20.86 o                         
  -5   6   2         39.28         93.41        82.57 o                         
  -4   6   2         57.00         78.62        55.28 o                         
  -3   6   2         41.28         32.11        32.15 o                         
  -2   6   2        257.38        320.68        96.73 o                         
  -1   6   2        120.67        113.22        55.52 o                         
   0   6   2        188.36        222.88        50.21 o                         
   1   6   2        316.43        348.57        66.14 o                         
   2   6   2        201.10        197.01        77.20 o                         
   3   6   2         29.51         36.68        34.16 o                         
   4   6   2         43.08         35.36        33.97 o                         
   5   6   2         89.41         96.69        42.13 o                         
   6   6   2         24.17          9.16        26.33 o                         
   7   6   2          2.89          7.49        19.11 o                         
   8   6   2          1.15         -4.37         8.75 o                         
  -7   7   2          4.76         32.67        34.26 o                         
  -6   7   2          1.56          1.42        11.66 o                         
  -5   7   2          5.32         23.31        28.68 o                         
  -4   7   2          0.66          4.65         8.39 o                         
  -3   7   2         22.55         24.08        27.81 o                         
  -2   7   2          5.29         15.08        24.35 o                         
  -1   7   2         57.00         54.02        40.39 o                         
   0   7   2         16.00          6.52        11.49 o                         
   1   7   2          0.82         -2.68         5.35 o                         
   2   7   2         15.45         36.47        39.63 o                         
   3   7   2          0.18         -2.45        13.30 o                         
   4   7   2          4.94          3.61        15.14 o                         
   5   7   2          0.68          0.93         9.36 o                         
   6   7   2          1.71          0.61        16.48 o                         
   7   7   2          3.55          5.66         8.86 o                         
  -6   8   2          1.15         -7.69        15.38 o                         
  -5   8   2          1.46          8.15        71.44 o                         
  -4   8   2         22.26          7.01        20.00 o                         
  -3   8   2         18.97         24.14        23.15 o                         
  -2   8   2          5.12          6.71        10.00 o                         
  -1   8   2          6.39          0.41         6.28 o                         
   0   8   2          0.12         -1.54        10.02 o                         
   1   8   2         89.42        138.45        47.49 o                         
   2   8   2          7.71         29.10        21.14 o                         
   3   8   2          4.18          0.57         7.64 o                         
   4   8   2          7.94          4.99        13.57 o                         
   5   8   2          6.68          4.89        16.66 o                         
   6   8   2          0.81          6.52        10.03 o                         
   7   8   2          0.15         -2.52         6.67 o                         
  -6   9   2          0.75        -14.49        28.98 o                         
  -5   9   2          1.27         52.13        49.79 o                         
  -4   9   2          3.53        -23.35        46.71 o                         
  -3   9   2         25.51         30.76        43.14 o                         
  -2   9   2         50.20         54.67        34.52 o                         
  -1   9   2        112.94        169.03        82.21 o                         
   0   9   2         26.35         -7.34        29.47 o                         
   1   9   2          6.01         -5.28        29.05 o                         
   2   9   2         18.37         39.40        22.02 o                         
   3   9   2         26.70         47.65        35.43 o                         
   4   9   2         25.27         35.97        41.43 o                         
   5   9   2          0.93         -9.37        18.74 o                         
   6   9   2          0.05          4.83        15.45 o                         
  -5  10   2          0.32         17.34        13.07 o                         
  -4  10   2          0.89          6.16        12.35 o                         
  -3  10   2          7.11         12.92        27.07 o                         
  -2  10   2          9.83          4.72        30.32 o                         
  -1  10   2          0.51          3.06         8.69 o                         
   0  10   2          1.29         14.70        24.77 o                         
   1  10   2          6.33         -3.59        22.42 o                         
   2  10   2          0.72        -10.92        36.53 o                         
   3  10   2          5.83         -3.60         7.20 o                         
   4  10   2          1.22         -1.65        16.34 o                         
   5  10   2          0.31         -0.05         7.22 o                         
  -4  11   2          0.18         53.77        51.17 o                         
  -3  11   2          1.11        -11.99        27.95 o                         
  -2  11   2          1.34          5.78        14.47 o                         
  -1  11   2          0.86        -17.61        41.36 o                         
   0  11   2          2.10          8.50        18.93 o                         
   1  11   2          1.15          8.11        21.12 o                         
   2  11   2          5.67         -1.00        13.18 o                         
   3  11   2          0.72         -5.30        17.70 o                         
   4  11   2          0.01         -0.87         6.53 o                         
  -2  12   2          2.07        -12.27        24.54 o                         
  -1  12   2          4.86         22.18        14.44 o                         
   0  12   2          1.74        -10.15        20.30 o                         
   1  12   2          0.54        -10.43        20.85 o                         
   2  12   2          0.61          1.66        14.80 o                         
  -3 -11   3          0.16        -15.49        30.97 o                         
  -2 -11   3          0.46        -10.07        20.14 o                         
  -1 -11   3          0.05        -14.04        28.08 o                         
   0 -11   3          1.61        -12.54        25.08 o                         
   1 -11   3          0.03         -4.56         9.12 o                         
   2 -11   3          4.03         -0.89        10.40 o                         
   3 -11   3          1.03         -6.14        30.09 o                         
  -4 -10   3          0.11          3.07        16.81 o                         
  -3 -10   3          0.02          4.02        23.59 o                         
  -2 -10   3          0.42         45.10        23.30 o                         
  -1 -10   3          0.04         90.45        35.31 o                         
   0 -10   3          3.44        -26.37        52.75 o                         
   1 -10   3          2.16        -13.20        26.40 o                         
   2 -10   3          4.43         -2.55        10.18 o                         
   3 -10   3         20.18         39.16        22.82 o                         
   4 -10   3          8.48         25.65        23.37 o                         
  -5  -9   3          1.78         -6.33        48.20 o                         
  -4  -9   3          1.46         -9.37        46.77 o                         
  -3  -9   3          0.15        -16.76        33.52 o                         
  -2  -9   3          0.35         -6.57        28.79 o                         
  -1  -9   3         19.72         48.31        28.04 o                         
   0  -9   3          4.46         93.64        37.14 o                         
   1  -9   3         44.67         22.41        21.96 o                         
   2  -9   3          0.23          5.38        24.56 o                         
   3  -9   3          0.37          8.01        12.07 o                         
   4  -9   3          7.25         16.35        22.13 o                         
   5  -9   3          3.22         -3.65         7.33 o                         
  -6  -8   3          0.12         -0.47         9.78 o                         
  -5  -8   3          0.00          1.37         6.03 o                         
  -4  -8   3          7.38         -1.57         7.14 o                         
  -3  -8   3          8.22        -10.45        20.90 o                         
  -2  -8   3          2.66        -21.67        43.34 o                         
  -1  -8   3         60.29         50.12        28.28 o                         
   0  -8   3        130.95        209.84        84.21 o                         
   1  -8   3         59.30         49.08        30.72 o                         
   2  -8   3          3.50        -12.29        46.25 o                         
   3  -8   3         30.99         97.44        42.42 o                         
   4  -8   3          0.12         15.29        16.23 o                         
   5  -8   3          4.06         -8.18        16.36 o                         
   6  -8   3          4.15         19.74        21.36 o                         
  -7  -7   3          0.39         -1.28         2.56 o                         
  -6  -7   3          0.01         -5.29        10.58 o                         
  -5  -7   3          2.19         -3.06         6.11 o                         
  -4  -7   3          4.67          2.42        15.58 o                         
  -3  -7   3          1.29         -1.08         6.45 o                         
  -2  -7   3          4.46          6.69        16.59 o                         
  -1  -7   3        228.22        279.08        83.37 o                         
   0  -7   3         71.54         60.49        35.05 o                         
   1  -7   3         62.07         51.10        45.08 o                         
   2  -7   3         90.29        114.32        56.91 o                         
   3  -7   3          9.48         83.81        29.84 o                         
   4  -7   3          6.90         15.12        14.41 o                         
   5  -7   3          3.74         21.91        27.70 o                         
   6  -7   3         27.19         78.59        43.46 o                         
   7  -7   3          2.06          3.39         9.22 o                         
  -7  -6   3          1.21          1.79         1.64 o                         
  -6  -6   3          0.03          5.68        11.39 o                         
  -5  -6   3         17.26          7.39        10.31 o                         
  -4  -6   3          3.19          5.26         5.97 o                         
  -3  -6   3          2.06          0.71         2.75 o                         
  -2  -6   3        128.42        148.73        69.56 o                         
  -1  -6   3        245.38        340.46        62.91 o                         
   0  -6   3         10.24         -3.14        20.73 o                         
   1  -6   3        216.44        239.25        53.12 o                         
   2  -6   3        189.63        204.58        71.12 o                         
   3  -6   3          0.02          0.28        11.33 o                         
   4  -6   3          2.39          6.24        36.16 o                         
   5  -6   3          6.79         -7.19        16.21 o                         
   6  -6   3          0.03          9.67        30.12 o                         
   7  -6   3          4.04         -3.76        14.03 o                         
  -7  -5   3          0.67          1.62         8.78 o                         
  -6  -5   3          3.21         -0.58         7.22 o                         
  -5  -5   3          0.02          2.90         7.92 o                         
  -4  -5   3         24.59         44.30        45.56 o                         
  -3  -5   3        135.62        194.73        82.79 o                         
  -2  -5   3         14.13         10.67         4.60 o                         
  -1  -5   3         32.89         20.99        18.83 o                         
   0  -5   3        388.61        421.51        68.42 o                         
   1  -5   3        138.68        176.51        43.07 o                         
   2  -5   3         75.02         54.76        31.35 o                         
   3  -5   3         37.23         62.54        25.64 o                         
   4  -5   3        103.84        145.93        65.26 o                         
   5  -5   3          2.17         20.71        36.89 o                         
   6  -5   3         10.99         33.86        41.34 o                         
   7  -5   3          1.86        -15.84        50.04 o                         
   8  -5   3          1.22          3.86        20.07 o                         
  -8  -4   3          1.51          4.49         4.79 o                         
  -7  -4   3          0.36         -1.50         3.69 o                         
  -6  -4   3          1.58          9.29        15.66 o                         
  -5  -4   3         57.12         40.10        17.48 o                         
  -4  -4   3        276.85        335.97       111.68 o                         
  -3  -4   3          2.14          1.33        13.48 o                         
  -2  -4   3         90.08         86.20        27.71 o                         
  -1  -4   3       2683.43       2793.12       156.08 o                         
   0  -4   3        127.85        147.74        27.92 o                         
   1  -4   3        135.63        119.06        31.63 o                         
   2  -4   3         76.03         63.11        21.05 o                         
   3  -4   3        787.37        793.15        89.66 o                         
   4  -4   3         19.01         14.39        26.75 o                         
   5  -4   3         25.94         46.55        27.13 o                         
   6  -4   3          9.22         24.01        16.89 o                         
   7  -4   3          0.00         -3.62        17.77 o                         
   8  -4   3          8.81         11.49        15.82 o                         
  -8  -3   3          0.65          0.80         5.25 o                         
  -7  -3   3          4.93          7.02         9.14 o                         
  -6  -3   3          1.80         -3.69        11.91 o                         
  -5  -3   3         40.00         47.81        43.68 o                         
  -4  -3   3          3.08         -9.22       278.61 o                         
  -3  -3   3          0.14         -0.77         2.23 o                         
  -2  -3   3         41.03         34.13        14.71 o                         
  -1  -3   3        924.33        874.07        76.39 o                         
   0  -3   3        681.02        655.87        52.75 o                         
   1  -3   3         43.22         31.13         9.78 o                         
   2  -3   3        495.54        421.02        37.34 o                         
   3  -3   3         27.44         22.82        11.20 o                         
   4  -3   3        105.98         71.14        28.56 o                         
   5  -3   3         30.49         29.06        31.67 o                         
   6  -3   3          0.20          7.70         3.77 o                         
   7  -3   3          0.06         -3.91        20.70 o                         
   8  -3   3          2.96         -4.57         9.14 o                         
  -8  -2   3          0.59         -0.47         8.29 o                         
  -7  -2   3          0.07         -4.93         9.86 o                         
  -6  -2   3          4.12         -1.06        12.71 o                         
  -5  -2   3          3.80          1.34        23.43 o                         
  -4  -2   3        404.67        459.77        84.20 o                         
  -3  -2   3         57.25         57.67        29.21 o                         
  -2  -2   3        244.29        195.58        30.63 o                         
  -1  -2   3        788.20        700.14        48.86 o                         
   0  -2   3       1678.34       1616.97        74.83 o                         
   1  -2   3       1000.08       1116.89        91.24 o                         
   2  -2   3       2044.00       1641.61        58.06 o                         
   3  -2   3        152.91        219.89        48.57 o                         
   4  -2   3         13.67          9.23         6.19 o                         
   5  -2   3         12.06         -5.94        14.18 o                         
   6  -2   3          9.00         12.37        15.00 o                         
   7  -2   3         36.17         47.04        25.06 o                         
   8  -2   3         15.71         12.82        11.87 o                         
  -8  -1   3          4.59          1.92         3.39 o                         
  -7  -1   3          3.53         -2.32         9.50 o                         
  -6  -1   3          4.76          4.08         9.66 o                         
  -4  -1   3        306.26        354.19        69.88 o                         
  -3  -1   3         17.93         -1.66        74.60 o                         
  -2  -1   3          2.79          2.67         3.08 o                         
  -1  -1   3        640.23        443.42        48.77 o                         
   0  -1   3        614.38        542.09        36.09 o                         
   1  -1   3        158.88        148.03        15.05 o                         
   2  -1   3         35.09         36.40         8.62 o                         
   3  -1   3        174.50        173.24        23.54 o                         
   4  -1   3         42.63         58.18        21.33 o                         
   5  -1   3        277.98        338.06        58.72 o                         
   6  -1   3          6.20         -3.74        13.16 o                         
   7  -1   3          0.09          2.79        13.97 o                         
   8  -1   3          0.50         -3.36         7.23 o                         
  -8   0   3          2.82          3.78         7.97 o                         
  -7   0   3          0.72         -5.28        16.99 o                         
  -6   0   3         51.31         96.22        44.53 o                         
  -5   0   3        129.84        354.28       102.93 o                         
  -4   0   3         26.43         56.75        25.73 o                         
  -3   0   3        785.79       1291.02       108.50 o                         
  -2   0   3       1782.03       3326.79       193.12 o                         
  -1   0   3      10657.54      12910.87       698.96 o                         
   0   0   3        233.12        294.78        31.26 o                         
   1   0   3       1876.12       1923.27      1203.84 o                         
   2   0   3         69.57         69.09        13.81 o                         
   3   0   3        197.22        378.22        57.33 o                         
   4   0   3        102.10        210.79        50.77 o                         
   5   0   3          1.10         12.61        12.34 o                         
   6   0   3         79.11        190.51        46.97 o                         
   7   0   3         25.42         53.97        34.72 o                         
   8   0   3          0.26         12.79        35.74 o                         
   9   0   3          3.16         18.81        19.08 o                         
  -8   1   3          0.25         -0.09         6.53 o                         
  -7   1   3          0.62         -0.38         8.10 o                         
  -6   1   3         12.28          5.24        28.66 o                         
  -5   1   3         24.56         23.85        24.18 o                         
  -4   1   3        144.59        183.83        65.00 o                         
  -3   1   3         23.27         17.97        10.44 o                         
  -2   1   3        332.91        276.27        38.79 o                         
  -1   1   3       4315.72       3940.93       120.24 o                         
   0   1   3        202.10        154.29        63.89 o                         
   1   1   3         74.15         50.10        13.13 o                         
   2   1   3        409.92        393.12        62.65 o                         
   3   1   3        112.34         70.52        18.38 o                         
   4   1   3       1264.06       1346.03       123.57 o                         
   5   1   3        293.20        400.49        75.64 o                         
   6   1   3         33.95         29.19        17.14 o                         
   7   1   3          2.56         -3.00        16.59 o                         
   8   1   3          6.09         20.59        18.69 o                         
   9   1   3          1.83         20.08        19.42 o                         
  -8   2   3          5.30          5.40         8.80 o                         
  -7   2   3          0.64         -3.49        15.39 o                         
  -6   2   3          1.15         10.47        17.27 o                         
  -5   2   3          2.40        -13.84        27.69 o                         
  -4   2   3         70.90         63.13        36.76 o                         
  -3   2   3         70.06        360.71       184.32 o                         
  -2   2   3        414.34        368.58        27.14 o                         
  -1   2   3       4036.46       3672.08       126.74 o                         
   0   2   3        263.91        564.75       587.57 o                         
   1   2   3        588.22        500.36        43.43 o                         
   2   2   3        814.17        675.51        59.49 o                         
   3   2   3        238.34        196.66        32.41 o                         
   4   2   3         49.45         82.65        23.57 o                         
   5   2   3          3.81          0.49        11.51 o                         
   6   2   3         38.19         24.84        11.17 o                         
   7   2   3         14.06         16.96        28.56 o                         
   8   2   3          0.98        -17.20        34.40 o                         
  -8   3   3          4.46         19.10        19.55 o                         
  -7   3   3          0.16         -0.88        14.12 o                         
  -6   3   3          0.18        -30.31        60.61 o                         
  -5   3   3         20.46         -5.13        13.11 o                         
  -4   3   3        175.63        172.26        65.15 o                         
  -3   3   3         36.50         37.53        26.90 o                         
  -2   3   3        101.83         94.90        16.78 o                         
  -1   3   3        754.45        628.33        89.80 o                         
   0   3   3        371.77        329.42        44.31 o                         
   1   3   3        155.04        135.44        28.40 o                         
   2   3   3        580.85        528.46        54.09 o                         
   3   3   3        290.43        266.70        52.35 o                         
   4   3   3        289.46        296.22        62.27 o                         
   5   3   3         48.87         89.48        54.71 o                         
   6   3   3        128.04        130.83       103.60 o                         
   7   3   3          8.86         10.81        11.70 o                         
   8   3   3          1.15         -2.11        15.81 o                         
  -8   4   3          0.00          1.53        16.24 o                         
  -7   4   3          7.97         -7.61        15.21 o                         
  -6   4   3         17.65        -19.15        38.31 o                         
  -5   4   3         12.42         19.13        23.95 o                         
  -4   4   3          6.07         11.12        18.52 o                         
  -3   4   3         11.67         17.99        21.07 o                         
  -2   4   3          9.78         19.18        35.23 o                         
  -1   4   3          3.75         -2.71         5.44 o                         
   0   4   3        509.73        473.47        59.59 o                         
   1   4   3       1144.25       1099.78        95.16 o                         
   2   4   3       1155.22       1229.99        87.61 o                         
   3   4   3          1.21          5.00        10.96 o                         
   4   4   3          5.94          5.96        10.54 o                         
   5   4   3          1.51         -0.98         7.66 o                         
   6   4   3          1.23         -1.05        26.18 o                         
   7   4   3         11.10          3.80         7.98 o                         
   8   4   3          0.06         -3.62        17.53 o                         
  -8   5   3          0.28         10.28        10.02 o                         
  -7   5   3          0.66         -1.67        16.76 o                         
  -6   5   3          1.25        -10.09        20.18 o                         
  -5   5   3          0.58          0.23         6.72 o                         
  -4   5   3         98.28         90.15        35.84 o                         
  -3   5   3         42.24         48.42        25.17 o                         
  -2   5   3        263.19        203.24        70.61 o                         
  -1   5   3         39.68         33.99        27.43 o                         
   0   5   3        225.18        225.87        45.46 o                         
   1   5   3         71.61         71.89        27.97 o                         
   2   5   3         36.19         47.87        18.92 o                         
   3   5   3        222.11        249.29        57.89 o                         
   4   5   3          3.58          0.18         9.20 o                         
   5   5   3         35.26         32.73        19.81 o                         
   6   5   3         27.39         25.11        42.03 o                         
   7   5   3          3.24          3.98        15.60 o                         
   8   5   3          0.13         -0.38        16.55 o                         
  -7   6   3          3.96          3.87         9.61 o                         
  -6   6   3          3.79         -4.96         9.92 o                         
  -5   6   3          8.93         51.02        27.92 o                         
  -4   6   3          7.56          5.84        13.37 o                         
  -3   6   3          0.65          5.50        28.78 o                         
  -2   6   3         97.87        126.81        61.90 o                         
  -1   6   3        613.81        614.68       130.20 o                         
   0   6   3        167.10        222.74        50.72 o                         
   1   6   3        341.87        365.04        69.33 o                         
   2   6   3        111.91        123.53        41.58 o                         
   3   6   3        207.63        244.71        90.68 o                         
   4   6   3         28.63         35.04        32.67 o                         
   5   6   3          6.84          5.69        12.08 o                         
   6   6   3          8.65         21.07        25.66 o                         
   7   6   3          0.34          2.26         8.47 o                         
   8   6   3          0.09          0.97        10.92 o                         
  -7   7   3          0.54         -2.78        15.13 o                         
  -6   7   3          2.87          3.38        12.13 o                         
  -5   7   3          3.43         17.61        82.88 o                         
  -4   7   3          0.25          1.73         4.80 o                         
  -3   7   3         53.42         52.29        38.89 o                         
  -2   7   3         71.99         75.84        49.01 o                         
  -1   7   3        192.23        262.04        90.29 o                         
   0   7   3         12.77         20.58        12.83 o                         
   1   7   3         98.24        123.13        42.98 o                         
   2   7   3         40.81         34.47        35.58 o                         
   3   7   3          1.97          7.76        22.83 o                         
   4   7   3          3.50         -1.68        13.33 o                         
   5   7   3          5.97         -1.30        10.97 o                         
   6   7   3          0.74          4.79        12.67 o                         
   7   7   3          0.11         -0.73         8.24 o                         
  -6   8   3          3.31        -13.76        27.53 o                         
  -5   8   3         10.39         52.70        63.85 o                         
  -4   8   3         54.09         34.15        18.61 o                         
  -3   8   3         11.82         23.89        21.49 o                         
  -2   8   3          2.37          0.07        12.82 o                         
  -1   8   3          1.22         -1.75        11.09 o                         
   0   8   3         10.83         15.22        25.33 o                         
   1   8   3          4.88          1.52         3.53 o                         
   2   8   3         72.08        102.71        33.16 o                         
   3   8   3          2.66          2.53         5.74 o                         
   4   8   3          0.64          4.61        24.21 o                         
   5   8   3          1.19         -0.87         2.13 o                         
   6   8   3          3.85          8.13        11.44 o                         
   7   8   3          0.20         -1.57         7.25 o                         
  -6   9   3          0.48        -16.48        32.95 o                         
  -5   9   3          4.00        128.24        57.59 o                         
  -4   9   3         23.92         26.11        33.40 o                         
  -3   9   3         95.44        142.52        53.82 o                         
  -2   9   3         73.02        101.19        44.67 o                         
  -1   9   3          0.29         -0.63         9.93 o                         
   0   9   3         85.13         95.19        43.51 o                         
   1   9   3         49.67         32.69        20.81 o                         
   2   9   3         19.07          4.70        14.30 o                         
   3   9   3         11.50         48.37        63.46 o                         
   4   9   3          4.57         -2.26        19.34 o                         
   5   9   3          4.21          3.98        10.55 o                         
   6   9   3          0.49         -5.08        13.47 o                         
  -5  10   3          0.06         28.78        22.47 o                         
  -4  10   3          0.19          0.92         4.63 o                         
  -3  10   3          8.76          6.18        26.37 o                         
  -2  10   3         11.56         16.48        34.03 o                         
  -1  10   3          4.31         -5.59        17.12 o                         
   0  10   3          0.60         11.29        13.07 o                         
   1  10   3          9.16          0.05        15.51 o                         
   2  10   3          2.05         -3.11         6.22 o                         
   3  10   3          1.74         -6.80        14.97 o                         
   4  10   3          1.74         -5.08        10.16 o                         
   5  10   3          0.37          2.45         7.20 o                         
  -4  11   3          0.01         21.58        50.28 o                         
  -3  11   3          2.87         -2.76        18.33 o                         
  -2  11   3          0.02          8.23        27.51 o                         
  -1  11   3          5.39         -3.67        27.70 o                         
   0  11   3          0.12          1.42        14.27 o                         
   1  11   3          3.03          8.05        21.28 o                         
   2  11   3          0.23          1.70        11.09 o                         
   3  11   3          0.39         -4.32        14.36 o                         
   4  11   3          0.17          1.44         9.01 o                         
  -2  12   3          6.20          1.48         5.30 o                         
  -1  12   3          1.76         12.09        16.91 o                         
   0  12   3          0.01        -12.14        35.21 o                         
   1  12   3          1.00          0.81        14.95 o                         
   2  12   3          3.07         -1.24        13.70 o                         
  -2 -11   4          0.81        -12.17        24.34 o                         
  -1 -11   4          0.08         -7.71        15.42 o                         
   0 -11   4          0.47          5.94        28.62 o                         
   1 -11   4          1.62         40.18        23.61 o                         
   2 -11   4          1.88          3.93         4.48 o                         
  -4 -10   4          0.26         39.96        17.81 o                         
  -3 -10   4          0.07         23.21        14.61 o                         
  -2 -10   4          0.16         59.43        26.45 o                         
  -1 -10   4          6.14          4.45        80.61 o                         
   0 -10   4          0.44        -17.31        34.62 o                         
   1 -10   4          0.38         -7.43        14.86 o                         
   2 -10   4         35.45         95.57        23.86 o                         
   3 -10   4         16.53         34.07        17.91 o                         
   4 -10   4          0.90         -6.82        13.64 o                         
  -5  -9   4          0.19          2.19        32.40 o                         
  -4  -9   4          0.09         -8.54        17.09 o                         
  -3  -9   4          0.00         -6.83        25.39 o                         
  -2  -9   4         39.55         40.52        25.23 o                         
  -1  -9   4         10.30         47.87        27.71 o                         
   0  -9   4         56.21        101.30        56.17 o                         
   1  -9   4          6.08        -21.66        43.32 o                         
   2  -9   4          2.85         -5.82        11.63 o                         
   3  -9   4          4.23          6.12        15.29 o                         
   4  -9   4          1.63         -2.98         9.09 o                         
   5  -9   4          4.21          4.29        74.45 o                         
  -6  -8   4          0.27         -4.15        30.43 o                         
  -5  -8   4          0.66        -11.03        22.06 o                         
  -4  -8   4          0.05        -12.47        24.94 o                         
  -3  -8   4          0.25        -11.38        22.77 o                         
  -2  -8   4         34.03         -7.65        27.25 o                         
  -1  -8   4        176.84        204.86        78.88 o                         
   0  -8   4         13.11         53.14        28.50 o                         
   1  -8   4         29.91         21.39        35.97 o                         
   2  -8   4          3.25         -2.44        29.91 o                         
   3  -8   4         13.54         50.07        23.86 o                         
   4  -8   4          2.36         18.25        24.97 o                         
   5  -8   4          1.24          3.92         6.66 o                         
   6  -8   4          4.39         -0.18         6.52 o                         
  -6  -7   4          0.02         -1.24         6.15 o                         
  -5  -7   4          2.08          0.42        13.99 o                         
  -4  -7   4          0.85          1.95         7.09 o                         
  -3  -7   4          1.72         -4.31         9.55 o                         
  -2  -7   4         66.37         61.07        30.53 o                         
  -1  -7   4        183.25        239.48        80.64 o                         
   0  -7   4        105.79        127.87        57.60 o                         
   1  -7   4          9.27         16.60        15.44 o                         
   2  -7   4         11.22          5.67        14.16 o                         
   3  -7   4          1.16         41.87        18.20 o                         
   4  -7   4          9.33         15.19        16.68 o                         
   5  -7   4          4.71          7.42        11.69 o                         
   6  -7   4          3.79         37.60        33.36 o                         
   7  -7   4          0.16        -10.60        21.20 o                         
  -7  -6   4          0.49          1.96        13.66 o                         
  -6  -6   4          0.08         -1.53        11.94 o                         
  -5  -6   4         13.13         16.79        14.46 o                         
  -4  -6   4         14.99         13.54        11.78 o                         
  -3  -6   4          1.00         -0.09         8.30 o                         
  -2  -6   4         26.78         35.01        35.24 o                         
  -1  -6   4        135.32        181.08        47.92 o                         
   0  -6   4          2.91         -4.90        27.20 o                         
   1  -6   4         77.29         59.19        31.71 o                         
   2  -6   4        122.70        124.25        56.36 o                         
   3  -6   4          6.42         20.55        30.21 o                         
   4  -6   4          1.24         24.74        20.45 o                         
   5  -6   4         21.73         21.37        28.01 o                         
   6  -6   4          1.59         32.98        38.48 o                         
   7  -6   4          0.12         -3.60        10.73 o                         
  -7  -5   4          1.10          2.14         5.64 o                         
  -6  -5   4          2.22          3.13         5.73 o                         
  -5  -5   4          6.86          6.40         8.53 o                         
  -4  -5   4         48.65         51.65        20.89 o                         
  -3  -5   4         63.10         90.97        58.39 o                         
  -2  -5   4         28.88         19.75        28.05 o                         
  -1  -5   4         96.86        110.49        33.86 o                         
   0  -5   4        192.65        191.60        58.74 o                         
   1  -5   4          9.40        -14.82        29.65 o                         
   2  -5   4          8.58         16.51        11.91 o                         
   3  -5   4         25.61         17.07        12.56 o                         
   4  -5   4         21.94          4.94        15.64 o                         
   5  -5   4         62.47        104.87        42.52 o                         
   6  -5   4          0.50         12.51        25.06 o                         
   7  -5   4          5.46         -0.97        23.74 o                         
  -8  -4   4          0.20         -0.94         5.21 o                         
  -7  -4   4          0.16          1.72         7.18 o                         
  -6  -4   4          5.60         -1.87        10.27 o                         
  -5  -4   4         23.22         21.32        11.16 o                         
  -4  -4   4          0.69         32.37        24.77 o                         
  -3  -4   4          2.22         -0.52        11.47 o                         
  -2  -4   4         11.69         24.23        15.88 o                         
  -1  -4   4          9.03          9.99         1.31 o                         
   0  -4   4        881.35       1072.11        94.62 o                         
   1  -4   4        766.72        869.15        85.47 o                         
   2  -4   4        439.92        399.39        59.31 o                         
   3  -4   4         13.63         33.44        18.52 o                         
   4  -4   4         10.98         46.76        39.97 o                         
   5  -4   4        197.18        215.59        48.80 o                         
   6  -4   4          9.60         38.27        26.30 o                         
   7  -4   4          5.30          6.71        13.04 o                         
   8  -4   4          2.63         -0.46         8.14 o                         
  -8  -3   4          0.03         -1.50         8.14 o                         
  -7  -3   4          0.04          0.77         8.25 o                         
  -6  -3   4          0.12         -6.46        12.93 o                         
  -5  -3   4         37.52         38.88        11.83 o                         
  -4  -3   4         52.11        -33.76       264.60 o                         
  -3  -3   4          8.02         14.20        28.89 o                         
  -2  -3   4        340.61        326.52        50.85 o                         
  -1  -3   4          1.95          4.27         8.65 o                         
   0  -3   4        155.72        146.73        29.28 o                         
   1  -3   4         19.18         17.09         3.23 o                         
   2  -3   4        981.75        867.27        83.86 o                         
   3  -3   4         44.26         65.77        26.16 o                         
   4  -3   4         79.88         95.13        51.54 o                         
   5  -3   4         92.32        100.23        58.47 o                         
   6  -3   4         41.76         66.78        30.69 o                         
   7  -3   4          4.25          5.35        17.08 o                         
   8  -3   4          0.39         -0.64         9.49 o                         
  -8  -2   4          0.17          1.29         2.93 o                         
  -7  -2   4          2.41         -7.43        14.86 o                         
  -6  -2   4         11.18          5.23        12.71 o                         
  -5  -2   4          4.84         23.89        37.18 o                         
  -4  -2   4         29.80         32.69        51.63 o                         
  -2  -2   4        305.45        313.36        36.96 o                         
  -1  -2   4          0.69          2.54         5.08 o                         
   0  -2   4       1876.30       1758.15        81.05 o                         
   1  -2   4       4239.64       4234.70       137.34 o                         
   2  -2   4        284.69        327.37        39.17 o                         
   3  -2   4          0.17         -2.98         6.31 o                         
   4  -2   4         16.08         48.70        41.98 o                         
   5  -2   4        428.49        476.71       127.24 o                         
   6  -2   4        328.48        410.15        73.72 o                         
   7  -2   4          0.56         -4.36        13.76 o                         
   8  -2   4          4.92          8.94        11.41 o                         
  -8  -1   4          0.38          0.05         4.47 o                         
  -7  -1   4          0.03          7.43        20.54 o                         
  -6  -1   4          2.66          2.65         9.89 o                         
  -5  -1   4         17.84         13.99        20.86 o                         
  -4  -1   4         55.86         11.72        44.03 o                         
  -3  -1   4        208.36        221.03        66.52 o                         
  -2  -1   4        366.23        432.50        38.51 o                         
  -1  -1   4       1995.44       1811.41       135.68 o                         
   0  -1   4        633.74        532.84        72.28 o                         
   1  -1   4        406.94        390.57        30.41 o                         
   2  -1   4         30.38         21.84         6.75 o                         
   3  -1   4          0.76          0.12         2.50 o                         
   4  -1   4         71.02         61.05        22.08 o                         
   5  -1   4        131.21        140.37        47.90 o                         
   6  -1   4        101.78        111.58        36.95 o                         
   7  -1   4          0.14         -7.16        18.87 o                         
   8  -1   4          0.49          6.94         8.23 o                         
  -8   0   4          0.22          7.14        12.44 o                         
  -7   0   4          1.08         -7.26        14.52 o                         
  -6   0   4          2.04          5.80        12.15 o                         
  -5   0   4        165.75        427.22       114.85 o                         
  -4   0   4        253.68        479.36       106.16 o                         
  -3   0   4        493.99        687.61       152.08 o                         
  -2   0   4        833.97       1363.31       133.25 o                         
  -1   0   4       1995.02       3391.73        99.08 o                         
   0   0   4       1740.06       2505.33       113.20 o                         
   1   0   4         91.64        151.98        38.52 o                         
   2   0   4       5171.19       7614.91       160.38 o                         
   3   0   4        284.50        575.40        73.73 o                         
   4   0   4          9.34         14.17        13.74 o                         
   5   0   4         91.46        144.38        39.70 o                         
   6   0   4        332.98        748.77        83.29 o                         
   7   0   4          4.83          6.03         7.09 o                         
   8   0   4         13.12         21.99        52.34 o                         
  -8   1   4          1.76         -3.43        17.48 o                         
  -7   1   4          2.31          1.86         2.41 o                         
  -6   1   4          6.26         -1.22        27.37 o                         
  -5   1   4         73.65        134.58        64.24 o                         
  -4   1   4          4.95          4.22        36.63 o                         
  -3   1   4       1084.60       1249.94       102.33 o                         
  -2   1   4       4111.71       4194.30       273.43 o                         
  -1   1   4       1018.97       1061.56        67.93 o                         
   1   1   4         78.78         63.38        24.65 o                         
   2   1   4       1078.86       1047.60        75.50 o                         
   3   1   4        801.93        805.79        64.58 o                         
   4   1   4         85.27         74.19        30.32 o                         
   5   1   4        156.00        174.83        50.69 o                         
   6   1   4          0.16         12.72        16.80 o                         
   7   1   4          1.36          1.40        15.87 o                         
   8   1   4          0.56          1.50        16.23 o                         
  -8   2   4          3.90         -1.58         9.64 o                         
  -7   2   4          1.42         15.30        17.40 o                         
  -6   2   4         19.29         58.88        37.57 o                         
  -5   2   4         39.00         28.73        28.08 o                         
  -4   2   4          4.71        162.91        95.86 o                         
  -3   2   4         85.87        101.95        36.54 o                         
  -2   2   4        248.64        219.03        39.10 o                         
  -1   2   4          2.22         12.68        11.72 o                         
   0   2   4        510.72        572.29       304.31 o                         
   1   2   4       1705.98       1506.81        68.76 o                         
   2   2   4         22.02        142.93        53.50 o                         
   3   2   4        885.38        862.43        70.29 o                         
   4   2   4         11.49         20.46        16.09 o                         
   5   2   4         74.14         91.41        58.49 o                         
   6   2   4         31.45         29.00        16.10 o                         
   7   2   4          0.87          0.34        10.23 o                         
   8   2   4          4.69          4.47        17.66 o                         
  -8   3   4          0.12         -1.17        11.01 o                         
  -7   3   4         16.91         -2.18        12.16 o                         
  -6   3   4          2.51        -10.53        44.67 o                         
  -5   3   4        241.79        302.91       102.33 o                         
  -4   3   4         10.93        -27.00        87.14 o                         
  -3   3   4         60.18         45.05        29.02 o                         
  -2   3   4         13.48          3.28        12.50 o                         
  -1   3   4       1640.54       1583.23       236.08 o                         
   0   3   4         13.21         12.60         8.07 o                         
   1   3   4         49.26         46.11        18.41 o                         
   2   3   4         78.34         54.40        19.70 o                         
   3   3   4        204.58        195.00        34.26 o                         
   4   3   4        149.71        158.25        45.07 o                         
   5   3   4          0.05         -5.91        26.52 o                         
   6   3   4         16.14         37.30        39.03 o                         
   7   3   4          9.28          0.57        11.91 o                         
   8   3   4          8.03         11.40         2.62 o                         
  -8   4   4          0.96         -6.05        12.09 o                         
  -7   4   4          0.03          0.95        10.87 o                         
  -6   4   4          2.92        -15.88        54.17 o                         
  -5   4   4        112.86        163.37        42.28 o                         
  -4   4   4         65.43         69.45        49.02 o                         
  -3   4   4         32.90         23.87        19.04 o                         
  -2   4   4        666.08        647.74       125.11 o                         
  -1   4   4        410.50        343.14        50.84 o                         
   0   4   4       2086.31       2000.17       129.47 o                         
   1   4   4         84.37         77.14        25.37 o                         
   2   4   4       1065.06       1103.00       103.20 o                         
   3   4   4         70.91         91.99        33.81 o                         
   4   4   4         76.56        102.42        38.96 o                         
   5   4   4        112.20        145.88        49.44 o                         
   6   4   4          0.47          5.74         7.63 o                         
   7   4   4          0.40         17.61        20.95 o                         
   8   4   4          2.76         -9.71        22.97 o                         
  -7   5   4          4.47         10.54        47.13 o                         
  -6   5   4          0.22        -10.54        21.09 o                         
  -5   5   4          5.70          3.91        18.54 o                         
  -4   5   4          7.54          6.08        24.70 o                         
  -3   5   4          0.38         -0.21        11.57 o                         
  -2   5   4        558.19        679.44       137.09 o                         
  -1   5   4        209.93        163.68        37.66 o                         
   0   5   4        984.73       1077.29       105.61 o                         
   1   5   4        262.81        303.44        57.20 o                         
   2   5   4          0.98          1.00         2.90 o                         
   3   5   4         23.72         23.26        16.98 o                         
   4   5   4          0.04         -7.11        14.22 o                         
   5   5   4         30.28         24.79        22.28 o                         
   6   5   4          6.90          2.91        16.43 o                         
   7   5   4          4.44          4.31        14.81 o                         
   8   5   4          0.18         -7.17        14.34 o                         
  -7   6   4          0.45         -5.86        11.73 o                         
  -6   6   4          0.76         -6.87        13.74 o                         
  -5   6   4         26.72         63.85        27.56 o                         
  -4   6   4          0.43          1.47        19.63 o                         
  -3   6   4          5.07         12.68        22.74 o                         
  -2   6   4         26.97         31.05        31.83 o                         
  -1   6   4         18.79         15.29        20.93 o                         
   0   6   4         99.27        120.61        38.60 o                         
   1   6   4        563.26        642.56        92.29 o                         
   2   6   4         99.65         92.87        36.69 o                         
   3   6   4          0.05          4.40        19.61 o                         
   4   6   4         57.64         95.45        58.55 o                         
   5   6   4         39.44         29.06        26.41 o                         
   6   6   4         22.47         18.11        19.48 o                         
   7   6   4          2.83         10.77         2.87 o                         
   8   6   4          0.86         -8.04        16.32 o                         
  -7   7   4          0.01          0.44         9.81 o                         
  -6   7   4          0.39         -4.82        28.98 o                         
  -5   7   4         17.11         22.73        19.86 o                         
  -4   7   4          0.14         -2.37        10.37 o                         
  -3   7   4        213.31        238.42        70.52 o                         
  -2   7   4         88.29        102.78        58.94 o                         
  -1   7   4         56.25         73.32        44.80 o                         
   0   7   4        217.03        263.69        60.49 o                         
   1   7   4         38.12         64.43        32.64 o                         
   2   7   4         24.85         52.21        43.80 o                         
   3   7   4         16.92         19.05        23.58 o                         
   4   7   4         30.20         33.24        26.55 o                         
   5   7   4          1.44          2.96        12.20 o                         
   6   7   4         15.10         30.97        25.89 o                         
   7   7   4          1.39         -0.77        16.69 o                         
  -6   8   4          3.50        -18.61        37.23 o                         
  -5   8   4          0.34          7.61        61.36 o                         
  -4   8   4          0.34          8.97        15.04 o                         
  -3   8   4         79.71        136.80        42.03 o                         
  -2   8   4        172.38        228.17        67.64 o                         
  -1   8   4          0.17          9.94        15.13 o                         
   0   8   4         97.40        113.37        65.88 o                         
   1   8   4          7.30          0.67         6.63 o                         
   2   8   4         46.32         69.48        38.01 o                         
   3   8   4          5.14          2.89         5.76 o                         
   4   8   4         55.40         29.09        41.71 o                         
   5   8   4          9.76         -8.87        17.74 o                         
   6   8   4          4.01          6.59         7.72 o                         
   7   8   4          1.01         -0.77         8.62 o                         
  -6   9   4          0.37        -17.63        35.26 o                         
  -5   9   4         17.83        116.52        54.52 o                         
  -4   9   4         23.07          8.56        17.93 o                         
  -3   9   4         93.94        112.56        50.02 o                         
  -2   9   4         24.38         63.37        35.89 o                         
  -1   9   4         37.61         25.85        20.80 o                         
   0   9   4          3.63         10.05        14.07 o                         
   1   9   4          0.60         -2.20        14.05 o                         
   2   9   4         35.02         18.91        15.36 o                         
   3   9   4          0.45         -8.97        20.59 o                         
   4   9   4          2.36         -2.12         6.63 o                         
   5   9   4          0.02         -1.66         9.67 o                         
   6   9   4          0.03         -1.09        11.69 o                         
  -5  10   4          2.49         17.28        17.29 o                         
  -4  10   4          0.62         -9.75        19.50 o                         
  -3  10   4         11.14         23.93        41.56 o                         
  -2  10   4         17.90         34.93        40.69 o                         
  -1  10   4          5.63         23.07        28.51 o                         
   0  10   4          1.32         -2.37         9.13 o                         
   1  10   4         14.62         26.42        20.62 o                         
   2  10   4          9.15          9.06        11.01 o                         
   3  10   4          2.07         -0.33         6.71 o                         
   4  10   4          0.51          0.52         9.20 o                         
   5  10   4          0.01          0.36         2.40 o                         
  -4  11   4          0.01         71.99        34.14 o                         
  -3  11   4          0.16        -10.59        21.19 o                         
  -2  11   4         16.30         36.86        11.79 o                         
  -1  11   4          0.80         12.88        24.66 o                         
   0  11   4          0.14        -10.23        22.83 o                         
   1  11   4          0.64         13.94        16.87 o                         
   2  11   4          5.44         11.09        17.28 o                         
   3  11   4          1.18          1.35         3.59 o                         
   4  11   4          1.61          0.37         7.74 o                         
  -2  12   4          0.49          5.67        16.19 o                         
  -1  12   4          1.53         11.20        19.93 o                         
   0  12   4          0.09         10.29        18.73 o                         
   1  12   4          0.28         -0.38        10.08 o                         
   2  12   4          2.97          0.45        10.42 o                         
  -1 -11   5          3.12         -0.71         6.32 o                         
   0 -11   5          1.13         48.65        21.66 o                         
   1 -11   5          0.82         49.45        21.19 o                         
  -3 -10   5          0.02         43.45        23.84 o                         
  -2 -10   5          8.76         88.55        30.37 o                         
  -1 -10   5          1.84        -15.95        31.89 o                         
   0 -10   5          0.26        -11.33        22.66 o                         
   1 -10   5          4.48         37.16        18.94 o                         
   2 -10   5          8.02         22.71        17.55 o                         
   3 -10   5          0.06         -8.06        16.12 o                         
   4 -10   5          1.22         -6.99        13.98 o                         
  -4  -9   5          0.00         -5.04        10.09 o                         
  -3  -9   5          3.21         -1.86        11.24 o                         
  -2  -9   5          1.27         14.10        14.52 o                         
  -1  -9   5         83.35        186.15        63.12 o                         
   0  -9   5         21.59        -24.52        55.69 o                         
   1  -9   5          2.89        -10.58        21.16 o                         
   2  -9   5          0.06         35.23        20.68 o                         
   3  -9   5          0.33         15.30        19.62 o                         
   4  -9   5          0.19          8.83         9.80 o                         
   5  -9   5          1.68         -5.82        20.24 o                         
  -5  -8   5          0.62         -9.36        18.73 o                         
  -4  -8   5          0.02        -11.12        22.24 o                         
  -3  -8   5          5.32        -11.42        22.84 o                         
  -2  -8   5         50.66         19.20        17.86 o                         
  -1  -8   5          0.18         -8.89        17.79 o                         
   0  -8   5          2.45        -11.32        22.65 o                         
   1  -8   5         19.46        -18.26        36.52 o                         
   2  -8   5         18.90         16.79        25.26 o                         
   3  -8   5          0.76         12.19        17.58 o                         
   4  -8   5         10.03         10.25        18.14 o                         
   5  -8   5          5.18         -5.95        12.59 o                         
   6  -8   5          2.29         -0.06         4.87 o                         
  -6  -7   5          0.19        -10.74        21.48 o                         
  -5  -7   5          1.91        -11.27        22.54 o                         
  -4  -7   5          0.04          7.20        10.62 o                         
  -3  -7   5          0.02         -2.09         8.42 o                         
  -2  -7   5         28.76         10.72        15.16 o                         
  -1  -7   5        113.42        119.66        53.39 o                         
   0  -7   5         42.09         30.81        39.47 o                         
   1  -7   5         10.36         19.36        16.16 o                         
   2  -7   5          3.64         -5.15        19.16 o                         
   3  -7   5          2.54         23.99        20.69 o                         
   4  -7   5         16.10         74.82        52.01 o                         
   5  -7   5         35.69         44.86        30.26 o                         
   6  -7   5          0.12         -2.20        15.26 o                         
  -7  -6   5          0.22        -13.31        26.61 o                         
  -6  -6   5          1.76         -3.93         7.85 o                         
  -5  -6   5          9.20          5.58        18.60 o                         
  -4  -6   5         27.01         26.78        20.52 o                         
  -3  -6   5          2.45          8.67        13.76 o                         
  -2  -6   5          8.98         11.15        18.55 o                         
  -1  -6   5         57.26        113.59        53.55 o                         
   0  -6   5          4.16         25.51        28.66 o                         
   1  -6   5          4.30          8.80        16.42 o                         
   2  -6   5          9.00         14.42        24.99 o                         
   3  -6   5         35.18         33.68        43.51 o                         
   4  -6   5         87.09         76.24        37.29 o                         
   5  -6   5         14.11         33.59        25.19 o                         
   6  -6   5          3.04         27.22        34.38 o                         
   7  -6   5          0.12         -1.74         7.45 o                         
  -7  -5   5          0.26         -2.29         4.57 o                         
  -6  -5   5          1.97         -3.86         8.07 o                         
  -5  -5   5         33.82         22.69        16.55 o                         
  -4  -5   5          0.25          6.13         6.07 o                         
  -3  -5   5         40.38         72.10        59.72 o                         
  -2  -5   5          2.88          3.03         5.27 o                         
  -1  -5   5        120.50        119.06        38.42 o                         
   0  -5   5          2.58         11.67        17.22 o                         
   1  -5   5        369.79        386.17        92.23 o                         
   2  -5   5          2.25          9.67        25.29 o                         
   3  -5   5          0.29         52.60        41.35 o                         
   4  -5   5        115.47        144.50        40.04 o                         
   5  -5   5         61.22         37.66        36.68 o                         
   6  -5   5          7.34         29.00        34.27 o                         
   7  -5   5          1.95        -11.22        22.44 o                         
  -7  -4   5          0.34          3.33         9.83 o                         
  -6  -4   5          0.12          3.07         4.52 o                         
  -5  -4   5          1.02         -1.59         3.18 o                         
  -4  -4   5         96.74         -4.60       316.21 o                         
  -3  -4   5         32.09         40.39        40.55 o                         
  -2  -4   5         94.81        104.63        58.73 o                         
  -1  -4   5         50.71         76.93        30.05 o                         
   0  -4   5        207.11        200.52        44.79 o                         
   1  -4   5         19.30         33.82        30.67 o                         
   2  -4   5          5.59         14.53         9.89 o                         
   3  -4   5          9.68         23.87        21.53 o                         
   4  -4   5        124.82        161.85        71.64 o                         
   5  -4   5          1.86          7.82        12.04 o                         
   6  -4   5          2.31         25.01        21.17 o                         
   7  -4   5          0.35         -1.36         6.71 o                         
   8  -4   5          0.03         11.24         7.70 o                         
  -8  -3   5          0.14         -0.55         1.48 o                         
  -7  -3   5          1.16          1.29         4.88 o                         
  -6  -3   5          0.59          2.75         9.72 o                         
  -5  -3   5          2.84          3.28         4.80 o                         
  -4  -3   5         38.64         30.70        33.68 o                         
  -3  -3   5          0.93          4.98        14.69 o                         
  -2  -3   5         71.94         66.54        25.83 o                         
  -1  -3   5         21.59         33.73        14.31 o                         
   0  -3   5         35.79         36.73        13.74 o                         
   1  -3   5        351.17        404.11        54.45 o                         
   2  -3   5         65.70         54.65        23.49 o                         
   3  -3   5         17.38          9.49        19.92 o                         
   4  -3   5         15.22         10.06        11.18 o                         
   5  -3   5        236.75        257.79        56.40 o                         
   6  -3   5         11.32          9.71        11.96 o                         
   7  -3   5          0.76          1.20         6.89 o                         
   8  -3   5          0.44          6.17        11.47 o                         
  -8  -2   5          0.34         -3.50         7.28 o                         
  -7  -2   5          0.19          4.34         9.23 o                         
  -6  -2   5         19.48         24.01        24.27 o                         
  -5  -2   5          5.09          0.10         4.92 o                         
  -4  -2   5          0.07          0.16        18.68 o                         
  -3  -2   5         16.01        -87.42       174.83 o                         
  -2  -2   5        343.25        395.20        44.95 o                         
  -1  -2   5         18.10         55.80        16.66 o                         
   0  -2   5        466.07        877.26       116.20 o                         
   1  -2   5        676.36        592.60        54.01 o                         
   2  -2   5          0.19         12.46        22.63 o                         
   3  -2   5        217.64        216.75        45.88 o                         
   4  -2   5          1.49         20.14        32.51 o                         
   5  -2   5        214.74        256.26        93.39 o                         
   6  -2   5        199.89        245.08        59.46 o                         
   7  -2   5         31.08         28.47        12.28 o                         
   8  -2   5          5.42         22.85        19.58 o                         
  -8  -1   5          1.68          1.29         4.97 o                         
  -7  -1   5          0.16          0.80         6.06 o                         
  -6  -1   5          9.14          0.67         2.62 o                         
  -5  -1   5          5.36          7.14         9.54 o                         
  -4  -1   5         47.27         90.78        43.60 o                         
  -3  -1   5        973.05       1093.18       152.66 o                         
  -2  -1   5        617.88        615.33        71.70 o                         
  -1  -1   5        473.21        549.45        43.33 o                         
   0  -1   5        521.82        440.93        38.60 o                         
   1  -1   5       2090.12       1811.82        62.91 o                         
   2  -1   5        111.28        122.07        23.97 o                         
   3  -1   5          2.47         -2.30         4.61 o                         
   4  -1   5        593.26        650.95        92.35 o                         
   5  -1   5         43.12         55.10        31.73 o                         
   6  -1   5         49.13         37.45        16.78 o                         
   7  -1   5          7.10          4.27         4.00 o                         
   8  -1   5         12.94         33.90        26.45 o                         
  -8   0   5          0.37          2.27         8.93 o                         
  -7   0   5          0.05          0.75        11.51 o                         
  -6   0   5          7.32          5.29        10.98 o                         
  -5   0   5          2.44        -11.11        23.59 o                         
  -4   0   5          1.85         10.43        19.10 o                         
  -3   0   5        145.58        296.36        52.36 o                         
  -2   0   5        724.54       1312.67        93.75 o                         
  -1   0   5        356.82        567.34        48.83 o                         
   0   0   5        582.08        702.44        44.45 o                         
   1   0   5         31.65         64.65        14.79 o                         
   2   0   5        649.32        919.43        57.43 o                         
   3   0   5          5.51          5.72         6.54 o                         
   4   0   5        489.49        731.82       100.56 o                         
   5   0   5          1.98          3.64        12.39 o                         
   6   0   5        121.36        231.02        41.70 o                         
   7   0   5          4.65         19.69        15.13 o                         
   8   0   5          0.13          7.06        15.22 o                         
  -8   1   5          2.27          5.27        11.78 o                         
  -7   1   5          0.03         -6.26        12.51 o                         
  -6   1   5         10.28          1.37         6.64 o                         
  -5   1   5          0.12          0.20        18.18 o                         
  -4   1   5         32.05         44.28        21.54 o                         
  -3   1   5       1078.66       1250.74       108.51 o                         
  -2   1   5         72.45         83.78        23.39 o                         
  -1   1   5         21.62         18.28         9.34 o                         
   0   1   5        614.67        575.37        42.12 o                         
   1   1   5       1886.25       1698.31        95.78 o                         
   2   1   5        619.34        477.60        83.15 o                         
   3   1   5        358.91        363.06        61.94 o                         
   4   1   5         58.21         61.25        29.32 o                         
   5   1   5        155.99        212.26        57.28 o                         
   6   1   5         74.90         83.73        24.20 o                         
   7   1   5          1.11         11.43        12.42 o                         
   8   1   5          0.38          5.55        14.09 o                         
  -8   2   5          0.62         -3.47         8.22 o                         
  -7   2   5          0.12         -2.58         6.68 o                         
  -6   2   5         28.54         47.24        23.35 o                         
  -5   2   5         22.03         46.36        41.99 o                         
  -4   2   5        175.52        128.90        50.56 o                         
  -3   2   5        202.29        221.73        42.49 o                         
  -2   2   5        345.37        357.68        51.95 o                         
  -1   2   5          1.24          4.41         5.83 o                         
   0   2   5        112.88       1035.01       838.43 o                         
   1   2   5       3053.65       2624.02       120.46 o                         
   2   2   5        910.70        791.24        75.99 o                         
   3   2   5         60.48         56.04        18.50 o                         
   4   2   5        196.89        196.23        50.33 o                         
   5   2   5        138.16        146.15        47.58 o                         
   6   2   5         10.57          8.28        14.97 o                         
   7   2   5         16.25         10.02        16.36 o                         
   8   2   5          6.34         18.90        15.89 o                         
  -8   3   5          1.36         -4.47         8.93 o                         
  -7   3   5          2.37          2.33        13.96 o                         
  -6   3   5          0.13         -1.04        11.11 o                         
  -5   3   5          0.76          5.29         7.53 o                         
  -4   3   5         79.29         -4.09        84.58 o                         
  -3   3   5        197.50        183.53        49.40 o                         
  -2   3   5        266.79        214.25        37.03 o                         
  -1   3   5        405.70        469.10        85.05 o                         
   0   3   5         12.96         14.75         8.34 o                         
   1   3   5        479.34        432.45        54.63 o                         
   2   3   5          3.98          1.32         3.04 o                         
   3   3   5        209.02        206.12        36.52 o                         
   4   3   5        224.56        256.09        59.33 o                         
   5   3   5         18.97         21.20        29.08 o                         
   6   3   5         61.82         58.32        63.66 o                         
   7   3   5          0.10         -9.72        29.08 o                         
   8   3   5          0.37          8.17         6.37 o                         
  -8   4   5          0.01         -2.54        12.42 o                         
  -7   4   5          4.45          2.73         7.19 o                         
  -6   4   5         26.85         -3.76        41.88 o                         
  -5   4   5         12.16         28.43        17.18 o                         
  -4   4   5         39.21         44.02        43.76 o                         
  -3   4   5         58.25         70.25        46.05 o                         
  -2   4   5         81.37         90.04        35.83 o                         
  -1   4   5         73.11         53.16        22.25 o                         
   0   4   5        258.19        235.10        44.24 o                         
   1   4   5        292.65        251.86        47.37 o                         
   2   4   5          3.83          6.50         7.78 o                         
   3   4   5          3.38          7.92        10.48 o                         
   4   4   5          1.00          9.14        13.52 o                         
   5   4   5          9.89         -1.97        13.05 o                         
   6   4   5          7.78         25.83        34.39 o                         
   7   4   5         17.37         33.14        41.68 o                         
   8   4   5          3.12          1.01        18.45 o                         
  -7   5   5          0.46         -4.85        21.91 o                         
  -6   5   5          7.11         19.76        18.15 o                         
  -5   5   5         13.55          0.45         9.40 o                         
  -4   5   5         37.22         23.91        29.77 o                         
  -3   5   5         54.60         41.30        35.52 o                         
  -2   5   5          0.91         -4.00        14.52 o                         
  -1   5   5         58.19         80.93        27.49 o                         
   0   5   5         25.32         21.14        12.20 o                         
   1   5   5        361.16        365.09        63.98 o                         
   2   5   5         50.18         58.64        27.91 o                         
   3   5   5        135.81        191.77        52.88 o                         
   4   5   5          0.48         -4.57        10.03 o                         
   5   5   5         87.49         77.46        31.98 o                         
   6   5   5          1.85          9.74        19.00 o                         
   7   5   5         13.28          8.04        14.21 o                         
   8   5   5          1.34         16.21        18.16 o                         
  -7   6   5          0.05          0.13        11.57 o                         
  -6   6   5          4.43        -14.09        47.92 o                         
  -5   6   5         13.13         18.90        18.32 o                         
  -4   6   5         36.10          4.96        33.13 o                         
  -3   6   5         75.79        120.62        62.02 o                         
  -2   6   5         85.01         70.57        47.86 o                         
  -1   6   5          4.74         -4.54         9.08 o                         
   0   6   5        174.56        189.78        39.07 o                         
   1   6   5         50.08         83.79        32.65 o                         
   2   6   5         17.41         27.21        20.57 o                         
   3   6   5         93.03        117.06        60.72 o                         
   4   6   5        191.78        279.92       104.70 o                         
   5   6   5          9.76          9.70        18.16 o                         
   6   6   5         14.98          4.09        15.30 o                         
   7   6   5          0.80         -7.89        19.69 o                         
  -7   7   5          0.03         -3.11        11.62 o                         
  -6   7   5          0.98        -13.71        27.43 o                         
  -5   7   5          0.98          0.23        12.74 o                         
  -4   7   5         43.67         35.02        18.54 o                         
  -3   7   5          5.16         -5.07        16.32 o                         
  -2   7   5         22.18         40.89        40.37 o                         
  -1   7   5          4.83         -3.21        17.02 o                         
   0   7   5          6.10          7.74         3.66 o                         
   1   7   5        170.80        174.73        53.60 o                         
   2   7   5          0.09         -2.95        12.70 o                         
   3   7   5          0.33         -1.50        10.06 o                         
   4   7   5         82.96         90.73        33.11 o                         
   5   7   5         87.56         63.18        38.99 o                         
   6   7   5         22.06         29.57        27.97 o                         
   7   7   5          4.05          2.20         4.59 o                         
  -6   8   5          2.43         -6.65        34.91 o                         
  -5   8   5          2.59          8.20        49.97 o                         
  -4   8   5         23.13         17.25        15.68 o                         
  -3   8   5         91.74         97.53        35.77 o                         
  -2   8   5         13.83         18.29        22.79 o                         
  -1   8   5          0.95          3.28        17.18 o                         
   0   8   5          0.99         21.41        24.46 o                         
   1   8   5         97.79        162.53        53.88 o                         
   2   8   5          7.44         -2.36        10.72 o                         
   3   8   5          0.90         -9.01        18.01 o                         
   4   8   5         27.30         12.31        18.51 o                         
   5   8   5          0.44         -0.56         9.34 o                         
   6   8   5          0.63          1.86         2.41 o                         
   7   8   5          1.97         -1.72        11.89 o                         
  -5   9   5         13.89         54.85        25.20 o                         
  -4   9   5         20.51         25.35        27.73 o                         
  -3   9   5          6.33         11.89        15.51 o                         
  -2   9   5          7.88         15.77        16.25 o                         
  -1   9   5          3.91         -0.04        17.56 o                         
   0   9   5         15.36          1.50        10.89 o                         
   1   9   5         21.64         28.33        20.51 o                         
   2   9   5         46.60         28.12        26.17 o                         
   3   9   5         22.27          1.63        15.80 o                         
   4   9   5          3.38         -3.24        15.69 o                         
   5   9   5          0.00          0.96        10.88 o                         
   6   9   5          0.82         -2.66         7.21 o                         
  -5  10   5          0.13         -5.66        11.32 o                         
  -4  10   5          0.01        155.48        61.35 o                         
  -3  10   5          7.52         -5.90        11.81 o                         
  -2  10   5         14.90         37.64        37.79 o                         
  -1  10   5          6.96         38.05        44.67 o                         
   0  10   5          2.02         12.09        19.41 o                         
   1  10   5          0.78         -0.28        11.03 o                         
   2  10   5         11.35         16.89        16.79 o                         
   3  10   5         11.63         11.82        12.28 o                         
   4  10   5          0.71         -0.76         4.17 o                         
   5  10   5          0.08         -1.46         8.24 o                         
  -3  11   5          3.60        -15.58        31.15 o                         
  -2  11   5          2.16         19.29        29.76 o                         
  -1  11   5          1.13          6.69         7.45 o                         
   0  11   5          2.37        -10.01        23.99 o                         
   1  11   5          8.52         13.86         7.92 o                         
   2  11   5          4.32          8.32         7.42 o                         
   3  11   5          2.42          6.70        11.24 o                         
   4  11   5          0.66          7.56        12.68 o                         
  -2  12   5          0.74        -11.44        22.88 o                         
  -1  12   5          0.00          0.13        11.90 o                         
   0  12   5          0.44         20.54        20.29 o                         
   1  12   5          0.18          4.63        13.81 o                         
   2  12   5          1.10         -2.46        10.45 o                         
  -3 -10   6          0.72         12.13        67.63 o                         
  -2 -10   6          1.05         13.95        61.20 o                         
  -1 -10   6          4.67         -2.29        14.79 o                         
   0 -10   6          0.04         13.75        14.51 o                         
   1 -10   6          2.51         29.08        20.51 o                         
   2 -10   6          3.80         15.10        21.79 o                         
   3 -10   6          0.01          4.13         8.47 o                         
  -4  -9   6          1.00         16.37        12.30 o                         
  -3  -9   6          0.13          3.01        11.44 o                         
  -2  -9   6         24.83         46.69        39.86 o                         
  -1  -9   6          5.90         51.95        21.27 o                         
   0  -9   6          0.71        -13.09        26.18 o                         
   1  -9   6          1.51         -3.55        11.41 o                         
   2  -9   6          1.04         25.44        23.78 o                         
   3  -9   6          0.95         -1.74         5.96 o                         
   4  -9   6          0.08         -4.39         8.79 o                         
  -5  -8   6          2.45         -6.85        13.71 o                         
  -4  -8   6          0.03         -8.07        16.14 o                         
  -3  -8   6          4.23        -10.60        21.19 o                         
  -2  -8   6          0.08        -10.12        20.24 o                         
  -1  -8   6          0.10        -12.15        24.29 o                         
   0  -8   6          7.58          9.72        10.91 o                         
   1  -8   6          7.25        -11.29        22.57 o                         
   2  -8   6         11.51          6.67         7.81 o                         
   3  -8   6          6.13         32.38        21.98 o                         
   4  -8   6         42.24         45.74        25.10 o                         
   5  -8   6          1.75         -8.45        16.89 o                         
  -6  -7   6          0.33         -6.94        13.88 o                         
  -5  -7   6          0.00        -13.44        26.87 o                         
  -4  -7   6          0.63         -3.64        31.23 o                         
  -3  -7   6          3.39         -9.25        32.22 o                         
  -2  -7   6         26.16          4.07         7.95 o                         
  -1  -7   6          8.48         -3.47        13.76 o                         
   0  -7   6          0.32        -17.63        35.25 o                         
   1  -7   6         34.48          6.72        34.48 o                         
   2  -7   6          0.75         24.04        17.63 o                         
   3  -7   6          4.44         16.64        16.56 o                         
   4  -7   6         27.14         33.94        34.24 o                         
   5  -7   6         37.88         25.42        27.93 o                         
   6  -7   6          1.01          1.12        16.64 o                         
  -6  -6   6          0.19          8.74        14.02 o                         
  -5  -6   6          7.00          9.84        11.92 o                         
  -4  -6   6         12.00          4.89         8.04 o                         
  -3  -6   6          0.52         -0.53         5.87 o                         
  -2  -6   6          4.42         -0.55         5.67 o                         
  -1  -6   6         20.14         60.39        45.27 o                         
   0  -6   6         45.79        106.39        56.53 o                         
   1  -6   6         40.38         95.61        53.37 o                         
   2  -6   6         14.61         26.97        19.00 o                         
   3  -6   6          5.99         23.73        28.03 o                         
   4  -6   6         28.43        107.59       108.20 o                         
   5  -6   6         72.38         49.95        41.94 o                         
   6  -6   6          8.42         12.33        12.24 o                         
   7  -6   6          0.19          6.29         7.84 o                         
  -7  -5   6          0.20         -4.65         9.30 o                         
  -6  -5   6          0.02          2.12         4.47 o                         
  -5  -5   6          0.05         -3.64        13.88 o                         
  -4  -5   6          0.01         -2.09         4.57 o                         
  -3  -5   6          2.29          2.51         4.71 o                         
  -2  -5   6          9.27         -0.07        15.54 o                         
  -1  -5   6         39.28         74.96        40.35 o                         
   0  -5   6         12.23         57.93        44.01 o                         
   1  -5   6         10.91         44.37        43.41 o                         
   2  -5   6         51.20        104.00        55.48 o                         
   3  -5   6         11.69        -20.56        41.12 o                         
   4  -5   6         73.33         92.36        38.32 o                         
   5  -5   6         28.58          5.08        15.18 o                         
   6  -5   6          0.53         -1.66        17.69 o                         
   7  -5   6          1.12          9.29        14.20 o                         
  -7  -4   6          0.46         -1.20        10.36 o                         
  -6  -4   6          3.70          1.93         5.40 o                         
  -5  -4   6          0.81         -1.36         2.71 o                         
  -4  -4   6         15.16         17.63        10.13 o                         
  -3  -4   6         21.71         38.00        41.59 o                         
  -2  -4   6        112.30         97.37        61.32 o                         
  -1  -4   6          0.64         -9.67        19.33 o                         
   0  -4   6        111.16        178.13        65.82 o                         
   1  -4   6         30.65         97.06        51.33 o                         
   2  -4   6        100.44        174.19        67.86 o                         
   3  -4   6          1.38         -2.94        20.86 o                         
   4  -4   6          3.90          0.80        22.74 o                         
   5  -4   6        160.98        162.02        38.63 o                         
   6  -4   6         54.31         67.17        26.64 o                         
   7  -4   6          8.29         11.65        11.13 o                         
  -7  -3   6          0.31         -3.36         8.07 o                         
  -6  -3   6          4.60          5.82         8.44 o                         
  -5  -3   6          1.26          2.30         4.30 o                         
  -4  -3   6          9.48         10.52        23.71 o                         
  -3  -3   6          8.60        -21.09       214.62 o                         
  -1  -3   6         35.84         36.93        14.23 o                         
   0  -3   6          2.34          1.02         5.26 o                         
   1  -3   6          9.61         23.66        23.60 o                         
   2  -3   6        177.62        172.70        44.12 o                         
   3  -3   6        137.72         93.36        30.82 o                         
   4  -3   6         34.14         37.08        30.82 o                         
   5  -3   6         25.28         40.94        22.01 o                         
   6  -3   6         35.93         40.80        25.74 o                         
   7  -3   6         26.75         34.92        17.42 o                         
   8  -3   6          3.13          3.08         5.09 o                         
  -8  -2   6          0.50          4.60         7.22 o                         
  -7  -2   6          0.00          7.59        13.41 o                         
  -6  -2   6          0.06         -0.28         7.81 o                         
  -5  -2   6         28.53         22.63        10.40 o                         
  -4  -2   6         32.15        -23.52       116.17 o                         
  -2  -2   6          8.03        115.57        29.65 o                         
  -1  -2   6        461.97        417.22        47.88 o                         
   0  -2   6        132.45        247.01        39.74 o                         
   1  -2   6         10.02         21.97        17.89 o                         
   2  -2   6        343.10        252.92        39.26 o                         
   3  -2   6          0.38          8.13        11.88 o                         
   4  -2   6        174.56        171.23        72.31 o                         
   5  -2   6        300.04        283.19        96.52 o                         
   6  -2   6          1.83          4.84        13.90 o                         
   7  -2   6         18.82         23.90        18.35 o                         
   8  -2   6          0.83          1.99         6.50 o                         
  -8  -1   6          0.88          4.91         9.48 o                         
  -7  -1   6          0.01          8.51        15.91 o                         
  -6  -1   6          0.24         -3.21        12.43 o                         
  -5  -1   6          4.72          3.63         2.47 o                         
  -4  -1   6         51.19         59.46       112.46 o                         
  -3  -1   6          0.54         -0.36         0.72 o                         
  -2  -1   6          7.46          1.23         5.88 o                         
  -1  -1   6         51.72         71.22        39.76 o                         
   0  -1   6        339.63        270.37        42.01 o                         
   1  -1   6          5.74          4.95         2.87 o                         
   2  -1   6        872.19        861.08        68.74 o                         
   3  -1   6        221.37        257.10        40.84 o                         
   4  -1   6        112.23        123.05        40.67 o                         
   5  -1   6        300.44        277.24        97.39 o                         
   6  -1   6         61.58         56.33        13.26 o                         
   7  -1   6         56.13         79.43        27.00 o                         
   8  -1   6          0.39         -0.53         3.95 o                         
  -8   0   6          3.43         -2.40        10.52 o                         
  -7   0   6          2.51          6.58         7.50 o                         
  -6   0   6          2.84          1.68         8.72 o                         
  -5   0   6          5.34          5.93         8.08 o                         
  -4   0   6         10.53         23.39        17.70 o                         
  -3   0   6          0.02          3.53        10.55 o                         
  -2   0   6         27.49         20.96        25.21 o                         
  -1   0   6         25.67         58.77        28.23 o                         
   0   0   6        479.31        292.97       319.43 o                         
   1   0   6        165.31        226.09        25.95 o                         
   2   0   6        452.61        650.75        66.74 o                         
   3   0   6         17.14         24.39        14.46 o                         
   4   0   6          1.83         12.63        12.51 o                         
   5   0   6          1.43          2.31        12.28 o                         
   6   0   6          0.27          5.34         8.30 o                         
   7   0   6          0.15          8.62        13.39 o                         
   8   0   6          1.59         16.05        22.28 o                         
  -8   1   6          0.18          3.86         9.46 o                         
  -7   1   6          3.65         -7.43        14.86 o                         
  -6   1   6          1.12          4.56        25.82 o                         
  -5   1   6          1.21         -2.78         8.85 o                         
  -4   1   6        120.04        156.07        43.80 o                         
  -3   1   6         58.97         66.85        22.82 o                         
  -2   1   6         10.87          9.12         7.79 o                         
  -1   1   6        751.02        734.15       101.00 o                         
   0   1   6         20.61         28.75        10.32 o                         
   1   1   6        187.02        168.38        31.09 o                         
   2   1   6       1317.48       1199.87        92.98 o                         
   3   1   6        482.00        474.84        63.38 o                         
   4   1   6        462.65        526.07        86.44 o                         
   5   1   6         23.49         14.80        15.76 o                         
   6   1   6         11.54         10.40         9.34 o                         
   7   1   6          5.31         15.45        19.89 o                         
   8   1   6          7.90         11.12         9.00 o                         
  -8   2   6          0.66          5.24        16.55 o                         
  -7   2   6          0.61         -5.56        12.08 o                         
  -6   2   6         13.45          8.73        15.36 o                         
  -5   2   6          3.89         10.55        15.77 o                         
  -4   2   6          4.44         23.79        22.29 o                         
  -3   2   6        336.64        349.29        57.97 o                         
  -2   2   6        229.11        269.50        59.52 o                         
  -1   2   6        207.03        241.61        53.15 o                         
   0   2   6       1289.10       1281.25       114.43 o                         
   1   2   6        205.51        303.67        81.72 o                         
   2   2   6        298.42        202.10        57.82 o                         
   3   2   6        402.08        397.50        61.81 o                         
   4   2   6        198.90        229.36        55.13 o                         
   5   2   6         41.49         28.24        22.31 o                         
   6   2   6          2.81         -2.74         6.42 o                         
   7   2   6          4.78         11.16        14.46 o                         
   8   2   6          0.02          0.39         8.11 o                         
  -8   3   6          0.42          0.03        11.77 o                         
  -7   3   6          0.53         -0.99         4.63 o                         
  -6   3   6          0.33         -1.04         8.43 o                         
  -5   3   6          2.34         12.39        14.70 o                         
  -4   3   6         27.96        -13.03        55.54 o                         
  -3   3   6         11.80          5.23         7.45 o                         
  -2   3   6        331.51        395.06        55.56 o                         
  -1   3   6         89.74         87.27        31.14 o                         
   0   3   6       2336.63       2229.54       129.98 o                         
   1   3   6          0.64         -2.04         8.40 o                         
   2   3   6         98.50        114.75        48.68 o                         
   3   3   6        560.92        539.58        74.97 o                         
   4   3   6         19.36         26.48        15.57 o                         
   5   3   6         17.56         17.05        25.72 o                         
   6   3   6          1.85         -0.60        18.32 o                         
   7   3   6         16.90         22.59        25.54 o                         
   8   3   6          1.25          1.62         4.84 o                         
  -7   4   6          0.04         -9.15        18.31 o                         
  -6   4   6          1.05          1.17         6.06 o                         
  -5   4   6         17.23          6.17        15.98 o                         
  -4   4   6         47.18         51.81        40.92 o                         
  -3   4   6         65.57          5.59       126.44 o                         
  -2   4   6         23.60         25.54        22.02 o                         
  -1   4   6          0.12         -1.88         6.32 o                         
   0   4   6          0.87          1.91         6.85 o                         
   1   4   6        885.39        979.47        97.07 o                         
   2   4   6         12.61         25.69        28.61 o                         
   3   4   6         47.17         42.88        23.36 o                         
   4   4   6         61.22         90.56        39.01 o                         
   5   4   6          1.81         18.71        36.77 o                         
   6   4   6          0.84          1.01        23.89 o                         
   7   4   6          0.08        -16.64        33.29 o                         
   8   4   6          0.03         -2.92         5.83 o                         
  -7   5   6          0.00         -4.78         9.57 o                         
  -6   5   6          0.72          1.66        11.78 o                         
  -5   5   6         19.10         36.68        20.89 o                         
  -4   5   6         41.17         49.80        29.41 o                         
  -3   5   6        141.44        141.98        68.87 o                         
  -2   5   6          0.81          9.25        14.33 o                         
  -1   5   6        417.50        542.39        77.76 o                         
   0   5   6        137.31        136.69        38.53 o                         
   1   5   6        421.04        436.76        71.98 o                         
   2   5   6          1.18          0.41        15.36 o                         
   3   5   6         48.10         45.16        26.70 o                         
   4   5   6        260.16        338.74        77.05 o                         
   5   5   6         45.83         40.80        21.99 o                         
   6   5   6          6.03          9.52        17.75 o                         
   7   5   6          1.65         -8.45        25.87 o                         
   8   5   6          0.30         -5.19        14.38 o                         
  -7   6   6          3.24          0.68         5.86 o                         
  -6   6   6          1.42        -16.31        55.78 o                         
  -5   6   6          0.12          3.19         5.69 o                         
  -4   6   6          6.22          1.24        12.22 o                         
  -3   6   6        199.30        158.12        76.91 o                         
  -2   6   6         64.86         86.67        55.43 o                         
  -1   6   6         71.00         51.43        37.66 o                         
   0   6   6        171.19        232.13        52.97 o                         
   1   6   6         15.69         13.66        14.05 o                         
   2   6   6          2.52          5.22         5.74 o                         
   3   6   6         71.95         91.98        58.03 o                         
   4   6   6         22.83         10.39        14.07 o                         
   5   6   6          0.15          8.24        17.43 o                         
   6   6   6         12.55         13.96        18.68 o                         
   7   6   6          3.89         -3.17        11.85 o                         
  -6   7   6          0.24        -12.11        42.75 o                         
  -5   7   6          0.37         -7.75        15.49 o                         
  -4   7   6          6.59         25.66        96.66 o                         
  -3   7   6         44.62         43.73        33.34 o                         
  -2   7   6         60.87         71.42        50.62 o                         
  -1   7   6         13.67         21.36        16.29 o                         
   0   7   6         21.76         27.61        15.38 o                         
   1   7   6          6.84          8.28        10.18 o                         
   2   7   6         10.08         16.02        22.44 o                         
   3   7   6        194.54        211.92        50.11 o                         
   4   7   6         33.93         33.69        24.26 o                         
   5   7   6         66.98         39.05        40.93 o                         
   6   7   6          0.49         -7.83        16.96 o                         
   7   7   6          3.55          4.70         4.04 o                         
  -6   8   6          0.24         13.57        14.46 o                         
  -5   8   6          0.27          0.71         6.65 o                         
  -4   8   6         24.54         23.96        19.90 o                         
  -3   8   6         13.29         26.90        17.65 o                         
  -2   8   6          1.47          7.74        11.99 o                         
  -1   8   6          2.39        -10.63        21.25 o                         
   0   8   6          6.05         13.98        13.17 o                         
   1   8   6         97.49         88.77        31.43 o                         
   2   8   6          0.53         -0.58         2.98 o                         
   3   8   6          8.28          4.29        11.48 o                         
   4   8   6          3.37         -2.44         9.08 o                         
   5   8   6          0.05         -3.51         7.02 o                         
   6   8   6          3.35          2.73         6.23 o                         
  -5   9   6          7.35         17.42        14.05 o                         
  -4   9   6          0.06         -4.35         8.70 o                         
  -3   9   6         10.28         -6.47        12.93 o                         
  -2   9   6          5.11          7.39         8.69 o                         
  -1   9   6          0.38         -1.18        16.56 o                         
   0   9   6         70.69         84.32        35.07 o                         
   1   9   6          7.21          5.68        10.32 o                         
   2   9   6         23.98         11.41        11.82 o                         
   3   9   6          0.04         -4.90         9.79 o                         
   4   9   6         11.24          8.84        15.38 o                         
   5   9   6          2.11          1.39        14.01 o                         
   6   9   6          3.82          4.20        10.32 o                         
  -4  10   6          6.97        100.56        47.53 o                         
  -3  10   6          0.15         -1.07         3.91 o                         
  -2  10   6          0.11          7.71        26.33 o                         
  -1  10   6          1.29         22.39        30.54 o                         
   0  10   6         13.54         38.82        28.74 o                         
   1  10   6         14.94         18.86        16.13 o                         
   2  10   6         20.44         17.90        15.49 o                         
   3  10   6          9.94          7.29         7.93 o                         
   4  10   6         13.87         22.04        16.07 o                         
   5  10   6          0.77         -0.11         3.89 o                         
  -3  11   6          0.12        165.02        56.40 o                         
  -2  11   6          6.29         18.37        28.05 o                         
  -1  11   6          0.84         17.68        16.74 o                         
   0  11   6          1.49         -2.09         7.09 o                         
   1  11   6          2.52         10.50        16.40 o                         
   2  11   6          1.42         10.00        13.48 o                         
   3  11   6          3.29         12.53        11.68 o                         
   4  11   6          0.00          0.07         6.00 o                         
  -1  12   6          0.51         -2.96         9.45 o                         
   0  12   6          0.02          7.50        15.03 o                         
   1  12   6          2.67         14.05        22.11 o                         
   2  12   6          0.00         -0.89         6.13 o                         
  -2 -10   7          3.01         -8.96        22.40 o                         
  -1 -10   7          0.32          6.70        15.06 o                         
   0 -10   7          1.68         46.13        21.46 o                         
   1 -10   7          8.69         83.24        22.58 o                         
   2 -10   7          0.94         49.37        28.27 o                         
  -3  -9   7          3.04         -3.21        16.09 o                         
  -2  -9   7          4.10         32.95        18.69 o                         
  -1  -9   7          0.65         12.33        70.02 o                         
   0  -9   7          1.11         -1.24        14.26 o                         
   1  -9   7          1.33         17.70        22.13 o                         
   2  -9   7          0.00         32.82        22.97 o                         
   3  -9   7          0.02         -4.25         8.49 o                         
   4  -9   7          3.67         -2.42         9.11 o                         
  -4  -8   7          3.43          0.10         5.46 o                         
  -3  -8   7          3.90         -1.91         6.30 o                         
  -2  -8   7          0.03          9.51        10.25 o                         
  -1  -8   7          1.47         -8.82        31.94 o                         
   0  -8   7          1.71        -11.11        22.58 o                         
   1  -8   7          0.60         -4.87         9.73 o                         
   2  -8   7         10.00         -0.21        26.56 o                         
   3  -8   7          7.95          5.82        19.17 o                         
   4  -8   7         13.30         -1.86        12.98 o                         
   5  -8   7          0.11         -0.36         6.15 o                         
  -5  -7   7          0.91         -9.51        19.02 o                         
  -4  -7   7          0.58         -6.93        28.46 o                         
  -3  -7   7          1.77         -9.20        18.41 o                         
  -2  -7   7         24.88         31.39        22.75 o                         
  -1  -7   7          3.44         -0.28        13.44 o                         
   0  -7   7          0.06         -9.52        19.04 o                         
   1  -7   7         22.17         34.15        12.99 o                         
   2  -7   7          0.01         -4.44        15.62 o                         
   3  -7   7         36.29         30.07        19.07 o                         
   4  -7   7         84.21         88.04        37.61 o                         
   5  -7   7          0.30         -4.69         9.37 o                         
   6  -7   7          4.98         13.92        13.89 o                         
  -6  -6   7          0.01         -6.74        13.48 o                         
  -5  -6   7          0.05          7.37         9.32 o                         
  -4  -6   7          2.49         14.01        13.83 o                         
  -3  -6   7         20.77         -4.51        43.29 o                         
  -2  -6   7          2.57          4.89         8.23 o                         
  -1  -6   7          0.38          4.04        12.04 o                         
   0  -6   7         22.91          7.46        12.26 o                         
   1  -6   7         58.79         27.50        20.02 o                         
   2  -6   7         39.35        103.48        28.05 o                         
   3  -6   7          7.14         10.22        16.04 o                         
   4  -6   7         62.86        139.23       130.03 o                         
   5  -6   7          4.34         -6.06        12.12 o                         
   6  -6   7          0.06          3.40        21.02 o                         
  -6  -5   7          0.36          0.12         7.03 o                         
  -5  -5   7          0.19          5.58         7.48 o                         
  -4  -5   7          2.39          7.13         6.90 o                         
  -3  -5   7          3.58          8.23         8.76 o                         
  -2  -5   7          0.11         10.39        18.32 o                         
  -1  -5   7          4.75        -15.82        31.65 o                         
   0  -5   7         68.08        -10.39        39.24 o                         
   1  -5   7         13.97        -29.46        58.92 o                         
   2  -5   7          2.92        -26.28        52.56 o                         
   3  -5   7         33.73         20.11        32.08 o                         
   4  -5   7          0.44         13.16        60.42 o                         
   5  -5   7         17.95         11.69        12.29 o                         
   6  -5   7          0.65          3.14         7.13 o                         
   7  -5   7          0.57          3.29         8.52 o                         
  -7  -4   7          0.00         -1.95         3.90 o                         
  -6  -4   7          0.61          0.13         5.50 o                         
  -5  -4   7          0.26          2.55         6.16 o                         
  -4  -4   7          2.29          1.43         5.54 o                         
  -3  -4   7          6.39          3.91        10.41 o                         
  -2  -4   7         48.05         26.55        32.29 o                         
  -1  -4   7         64.19         53.54        18.41 o                         
   0  -4   7          8.82        -26.02        52.04 o                         
   1  -4   7        388.11        309.64        75.46 o                         
   2  -4   7         35.54          4.73        31.44 o                         
   3  -4   7        105.92         72.33        27.44 o                         
   4  -4   7          6.23          4.96         9.67 o                         
   5  -4   7         66.21         80.24        42.32 o                         
   6  -4   7          4.75          1.28         4.94 o                         
   7  -4   7          0.95          0.53         9.39 o                         
  -7  -3   7          0.02         -0.08         4.75 o                         
  -6  -3   7          4.80          4.58         8.35 o                         
  -5  -3   7          1.28         -0.05         3.12 o                         
  -4  -3   7         17.86         11.48         8.58 o                         
  -3  -3   7         46.56        -21.33       125.60 o                         
  -2  -3   7         13.34       -110.72       221.44 o                         
  -1  -3   7          1.58          6.85         5.08 o                         
   0  -3   7         53.93         37.57        13.61 o                         
   1  -3   7        830.10        785.18        93.74 o                         
   2  -3   7          0.65         -1.00         8.43 o                         
   3  -3   7          0.97          5.05         8.82 o                         
   4  -3   7        115.08         86.68        53.64 o                         
   5  -3   7         75.86         78.97        27.86 o                         
   6  -3   7         27.96         47.80        28.85 o                         
   7  -3   7          3.46          0.62         7.59 o                         
   8  -3   7          0.02          1.30         8.85 o                         
  -7  -2   7          0.73          3.55         7.30 o                         
  -6  -2   7          0.13          5.10         8.09 o                         
  -5  -2   7          4.01          0.57         3.22 o                         
  -4  -2   7          1.49         35.58        72.83 o                         
  -2  -2   7         67.20         54.64        26.55 o                         
  -1  -2   7        372.76        418.68        52.25 o                         
   0  -2   7        138.87        271.20        42.72 o                         
   1  -2   7          2.88         50.11        21.39 o                         
   2  -2   7          7.65          4.84         5.05 o                         
   3  -2   7         47.41         49.12        23.92 o                         
   4  -2   7         58.01         56.68        41.72 o                         
   5  -2   7         81.27         78.66        21.79 o                         
   6  -2   7          5.70          1.68        17.43 o                         
   7  -2   7          1.49         12.58        15.72 o                         
   8  -2   7          0.13         -2.97         9.42 o                         
  -7  -1   7          0.62         -0.82         4.33 o                         
  -6  -1   7          7.40         11.30        12.57 o                         
  -5  -1   7          3.54          1.05         4.42 o                         
  -3  -1   7          0.84        -13.39       102.21 o                         
  -2  -1   7         59.12         66.53        25.25 o                         
  -1  -1   7          0.27         -1.27        11.28 o                         
   0  -1   7        961.34       1068.39        77.04 o                         
   1  -1   7        244.57        265.59        32.42 o                         
   2  -1   7        146.21        157.49        32.63 o                         
   3  -1   7         24.81         19.90        17.60 o                         
   4  -1   7          3.17         -0.06        16.62 o                         
   5  -1   7        116.56        159.32        53.06 o                         
   6  -1   7          6.75          0.39         5.00 o                         
   7  -1   7          0.16          1.55         8.84 o                         
   8  -1   7          0.19         -0.05         1.20 o                         
  -8   0   7          0.25          0.86         3.50 o                         
  -7   0   7          0.02          1.15         6.98 o                         
  -6   0   7         28.40         37.62        22.07 o                         
  -5   0   7          0.64         -0.41         3.42 o                         
  -3   0   7          1.26         -2.16        18.86 o                         
  -2   0   7       1282.25       1865.92      1396.56 o                         
  -1   0   7         36.69         30.00       146.62 o                         
   0   0   7         47.45         24.80       133.05 o                         
   1   0   7        761.09        940.21        83.93 o                         
   2   0   7          4.31          2.36         5.45 o                         
   3   0   7        496.14        994.83       113.19 o                         
   4   0   7         55.01         71.27        33.13 o                         
   5   0   7        167.63        283.88        70.66 o                         
   6   0   7         13.49         21.78        11.46 o                         
   7   0   7         19.44         33.61        16.60 o                         
   8   0   7          3.37          3.70         6.98 o                         
  -8   1   7          0.95          5.02         7.76 o                         
  -7   1   7          0.20          5.05        10.25 o                         
  -6   1   7         11.25          8.94        11.33 o                         
  -5   1   7          9.29          0.62         9.90 o                         
  -4   1   7        180.57        159.19       117.13 o                         
  -3   1   7        159.57         78.43       104.07 o                         
  -2   1   7          6.30         -1.37         6.53 o                         
  -1   1   7        352.31        473.88        90.78 o                         
   0   1   7        576.71        385.31       300.26 o                         
   1   1   7         82.68         52.80        20.62 o                         
   2   1   7        948.13        851.22        84.35 o                         
   3   1   7          2.48         -0.88         4.68 o                         
   4   1   7        155.17        160.16        49.54 o                         
   5   1   7          4.96          3.17        14.75 o                         
   6   1   7        122.54        138.15        36.92 o                         
   7   1   7          0.11          1.11         6.78 o                         
   8   1   7          3.10         -3.56        11.12 o                         
  -7   2   7          1.57         -2.16         8.99 o                         
  -6   2   7          8.13         -1.12         9.37 o                         
  -5   2   7          1.54          0.89         8.05 o                         
  -4   2   7         50.16        101.38       105.75 o                         
  -3   2   7        190.93        288.60        75.93 o                         
  -2   2   7        310.53        302.50        70.85 o                         
  -1   2   7         46.88        219.19       335.45 o                         
   0   2   7        570.89        490.03       135.45 o                         
   1   2   7        197.02         79.83        48.83 o                         
   2   2   7        162.30        169.08        42.96 o                         
   3   2   7        128.84        112.23        33.39 o                         
   4   2   7         27.72         24.08        20.20 o                         
   5   2   7          3.79          6.78        10.96 o                         
   6   2   7          6.50         10.39         9.30 o                         
   7   2   7          9.50         30.78        26.68 o                         
   8   2   7          0.41         -3.15        10.15 o                         
  -7   3   7          3.66          0.53         6.67 o                         
  -6   3   7         12.29          4.13         8.13 o                         
  -5   3   7         41.63         32.24        21.88 o                         
  -4   3   7         77.13          9.32        85.25 o                         
  -3   3   7          1.73         -2.65        12.80 o                         
  -2   3   7          8.31          5.80         9.92 o                         
  -1   3   7        221.40        199.00        52.29 o                         
   0   3   7        255.84        238.75        61.36 o                         
   1   3   7         64.66         45.95        28.97 o                         
   2   3   7        285.14        249.96        69.89 o                         
   3   3   7        217.88        250.33        53.16 o                         
   4   3   7          0.71         -0.43         5.13 o                         
   5   3   7          6.74        -10.67        21.35 o                         
   6   3   7          4.72          1.65        10.47 o                         
   7   3   7          8.91         30.25        23.97 o                         
   8   3   7          0.35          1.94        17.07 o                         
  -7   4   7          0.12          1.37         4.87 o                         
  -6   4   7          5.58         12.23         8.36 o                         
  -5   4   7          0.17          1.64         9.50 o                         
  -4   4   7         23.04         31.83        37.53 o                         
  -3   4   7        217.20         23.35        44.06 o                         
  -2   4   7         49.73          1.31        94.43 o                         
  -1   4   7        157.47        164.93        42.41 o                         
   0   4   7         54.97         79.03        27.90 o                         
   1   4   7        196.12        180.87        63.19 o                         
   2   4   7         22.10         28.80        28.33 o                         
   3   4   7        618.30        770.48       147.16 o                         
   4   4   7        104.19        129.04        46.44 o                         
   5   4   7          1.15        -14.51        29.01 o                         
   6   4   7          7.91         13.12        34.78 o                         
   7   4   7         16.90         45.91        49.41 o                         
   8   4   7          2.18          3.42        13.10 o                         
  -7   5   7          2.49         -1.94        11.08 o                         
  -6   5   7          0.51         34.06        18.71 o                         
  -5   5   7          6.56         -1.19        16.02 o                         
  -4   5   7         14.79         50.07        22.58 o                         
  -3   5   7        144.95        157.78        74.33 o                         
  -2   5   7        134.83        127.94        62.42 o                         
  -1   5   7        391.05        461.16        74.61 o                         
   0   5   7        168.46        214.50        50.02 o                         
   1   5   7          0.13          0.13        10.02 o                         
   2   5   7         68.01         82.26        55.01 o                         
   3   5   7          9.03         18.79        20.75 o                         
   4   5   7          0.45          2.60         7.20 o                         
   5   5   7         14.39          6.03        24.68 o                         
   6   5   7         20.28         30.09        37.69 o                         
   7   5   7          0.05          1.35        17.18 o                         
   8   5   7          0.06          9.00        18.16 o                         
  -7   6   7          0.30         -1.07         4.17 o                         
  -6   6   7          4.70         24.26        12.39 o                         
  -5   6   7          1.54          9.62        11.87 o                         
  -4   6   7         20.74         58.78        24.45 o                         
  -3   6   7         17.26         24.15        17.80 o                         
  -2   6   7        145.10        112.81        63.22 o                         
  -1   6   7          7.28          4.27         9.40 o                         
   0   6   7         65.43         80.19        32.62 o                         
   1   6   7         52.65         30.83        30.16 o                         
   2   6   7          0.74          3.37        22.71 o                         
   3   6   7         18.99         31.47        24.02 o                         
   4   6   7          0.28          3.48        11.85 o                         
   5   6   7          3.50          6.50        11.24 o                         
   6   6   7          1.62          1.87         8.27 o                         
   7   6   7          6.74         13.40        26.29 o                         
  -6   7   7          4.35         13.21         8.57 o                         
  -5   7   7          0.07         -5.56        11.11 o                         
  -4   7   7          0.14         38.75        58.40 o                         
  -3   7   7         39.83         66.65        30.35 o                         
  -2   7   7         13.38         15.50         9.37 o                         
  -1   7   7         51.35         82.26        55.51 o                         
   0   7   7         64.18         69.13        29.68 o                         
   1   7   7         24.96         35.81        29.06 o                         
   2   7   7         20.15         32.81        25.31 o                         
   3   7   7          1.45         -2.99         8.02 o                         
   4   7   7         85.85        101.51        45.25 o                         
   5   7   7         23.07          1.94        20.91 o                         
   6   7   7         11.72         34.58        33.73 o                         
   7   7   7          2.93          4.54         6.09 o                         
  -6   8   7          0.03         -2.72         5.45 o                         
  -5   8   7         11.14         12.33        14.73 o                         
  -4   8   7         43.61         94.89        39.46 o                         
  -3   8   7          8.93         19.66        16.20 o                         
  -2   8   7         31.99         38.04        17.78 o                         
  -1   8   7         21.03         23.09        21.85 o                         
   0   8   7          0.13         -0.21         2.02 o                         
   1   8   7         15.18         11.09         5.82 o                         
   2   8   7          4.45         10.87         7.75 o                         
   3   8   7         43.80         46.99        26.65 o                         
   4   8   7          1.16          6.52        11.79 o                         
   5   8   7          0.06         -1.80         4.79 o                         
   6   8   7          2.66         10.31        10.34 o                         
  -5   9   7          0.59        -14.03        28.07 o                         
  -4   9   7          2.40         -0.28        11.92 o                         
  -3   9   7          0.03         10.98        15.40 o                         
  -2   9   7          0.69          7.36         9.48 o                         
  -1   9   7          1.84          1.65         6.07 o                         
   0   9   7          0.13         -7.50        15.01 o                         
   1   9   7          0.71          2.20         7.33 o                         
   2   9   7          3.03         13.94        18.60 o                         
   3   9   7          1.76          7.26        13.86 o                         
   4   9   7          5.47          9.82        13.14 o                         
   5   9   7          0.00          0.07         6.01 o                         
   6   9   7          0.24         -2.55         7.08 o                         
  -4  10   7         10.74         70.33        37.49 o                         
  -3  10   7          0.39         -0.36        10.10 o                         
  -2  10   7          0.18          6.40        18.85 o                         
  -1  10   7          4.06         29.99        23.51 o                         
   0  10   7          0.12         -3.03         6.06 o                         
   1  10   7         20.52         16.90        13.42 o                         
   2  10   7          6.01         18.12        17.39 o                         
   3  10   7         26.76         48.24        23.82 o                         
   4  10   7          0.14          5.68         7.62 o                         
   5  10   7          0.08         -2.68         6.45 o                         
  -3  11   7          0.16         78.77        36.06 o                         
  -2  11   7          0.12          0.57         9.93 o                         
  -1  11   7          1.49         28.97        21.85 o                         
   0  11   7          5.46         -0.87        11.42 o                         
   1  11   7          4.39         17.91        15.98 o                         
   2  11   7          0.61         -0.13        11.18 o                         
   3  11   7          0.94          8.07         8.12 o                         
   4  11   7          0.37          1.67        15.08 o                         
  -1  12   7          0.03          2.69        11.81 o                         
   0  12   7          2.91         20.18        14.14 o                         
   1  12   7          0.26         25.38        17.15 o                         
   2  12   7          0.71          2.36        10.68 o                         
   0 -10   8          0.92         62.34        38.50 o                         
  -3  -9   8          3.67         33.98        14.75 o                         
  -2  -9   8          0.72         27.99        27.82 o                         
  -1  -9   8          0.02         29.79        56.99 o                         
   0  -9   8          3.45         63.36        34.94 o                         
   1  -9   8          0.79         61.82        21.84 o                         
   2  -9   8          1.04         26.83        18.96 o                         
   3  -9   8          1.22         22.30        28.58 o                         
  -4  -8   8          2.12        -12.12        24.25 o                         
  -3  -8   8          0.07        -11.82        26.15 o                         
  -2  -8   8          6.67        -10.11        20.22 o                         
  -1  -8   8          9.76        -11.85        45.48 o                         
   0  -8   8          7.44         39.19        33.80 o                         
   1  -8   8          3.79         14.76        18.99 o                         
   2  -8   8          5.29          4.52        30.27 o                         
   3  -8   8          3.27         -0.87        11.11 o                         
   4  -8   8          7.76         11.43        10.56 o                         
  -5  -7   8          0.11         -1.50         8.17 o                         
  -4  -7   8          3.52          2.14         8.15 o                         
  -3  -7   8          7.90         11.40        12.88 o                         
  -2  -7   8          9.01          5.12        13.96 o                         
  -1  -7   8          3.75         32.00        41.01 o                         
   0  -7   8          0.27         13.94        12.35 o                         
   1  -7   8          7.35          1.49        14.73 o                         
   2  -7   8          1.71         14.57        22.89 o                         
   3  -7   8          9.80          1.07        11.46 o                         
   4  -7   8          0.77         -5.68        20.13 o                         
   5  -7   8          1.23         -2.23         4.88 o                         
  -5  -6   8          0.01          2.55         4.10 o                         
  -4  -6   8          0.01        -13.65        27.30 o                         
  -3  -6   8         11.59         -0.40        15.80 o                         
  -2  -6   8         11.05          2.23        11.96 o                         
  -1  -6   8         12.52         61.67        32.33 o                         
   0  -6   8          0.58         -3.02        13.57 o                         
   1  -6   8         10.23          3.97        14.71 o                         
   2  -6   8          0.05          2.90        13.15 o                         
   3  -6   8          8.29         -4.89        13.53 o                         
   4  -6   8          2.33        -11.04        22.07 o                         
   5  -6   8         25.20         10.63        11.84 o                         
   6  -6   8          1.07         -0.34         9.60 o                         
  -6  -5   8          0.53         11.17        10.46 o                         
  -5  -5   8          0.03         -3.85        11.98 o                         
  -4  -5   8          1.78         -1.62         3.70 o                         
  -3  -5   8         16.58         -0.30        21.38 o                         
  -2  -5   8          9.09          1.59        20.46 o                         
  -1  -5   8         12.88         -0.73        14.88 o                         
   0  -5   8         33.94         24.77        21.04 o                         
   1  -5   8         16.54        -11.66        23.32 o                         
   2  -5   8          0.81         -5.11        10.23 o                         
   3  -5   8          8.81          8.11        15.73 o                         
   4  -5   8          1.39         -1.16         7.62 o                         
   5  -5   8          0.54          0.17         2.00 o                         
   6  -5   8          2.50          0.52        11.02 o                         
   7  -5   8          4.35          5.45        14.35 o                         
  -6  -4   8          0.50          0.31         2.50 o                         
  -5  -4   8          2.86          4.11         6.63 o                         
  -4  -4   8         18.61         16.96        10.58 o                         
  -3  -4   8         30.73         26.64        14.22 o                         
  -2  -4   8          8.73          5.85         4.32 o                         
  -1  -4   8          7.23          2.08        11.05 o                         
   0  -4   8        114.66        106.00        47.90 o                         
   1  -4   8          3.32         -9.92        20.99 o                         
   2  -4   8          3.35          9.65        14.00 o                         
   3  -4   8         59.89         -7.22        60.64 o                         
   4  -4   8          2.62         -4.73         9.46 o                         
   5  -4   8         64.57         55.00        31.37 o                         
   6  -4   8          4.61          0.78         7.09 o                         
   7  -4   8          4.89         12.61         6.83 o                         
  -7  -3   8          0.44         -0.98         4.93 o                         
  -6  -3   8          0.04          1.62         2.48 o                         
  -5  -3   8          0.77          1.70         3.60 o                         
  -4  -3   8          0.07          0.16         6.65 o                         
  -3  -3   8         44.35         67.59        53.34 o                         
  -2  -3   8          2.40        -92.10       184.19 o                         
  -1  -3   8        299.66        397.51        57.12 o                         
   0  -3   8        307.65        387.67        69.14 o                         
   1  -3   8          0.10          5.32         9.37 o                         
   2  -3   8         43.60         30.48        18.07 o                         
   3  -3   8          3.32         13.16        22.08 o                         
   4  -3   8          0.30         -6.05        12.10 o                         
   5  -3   8          4.24         -5.48        12.21 o                         
   6  -3   8          0.11          1.14         3.54 o                         
   7  -3   8          0.03         -3.56         7.12 o                         
  -7  -2   8          0.84          4.44         9.00 o                         
  -6  -2   8          0.02          2.30         7.55 o                         
  -5  -2   8          5.73          5.56         8.99 o                         
  -4  -2   8         14.39         13.50        11.71 o                         
  -3  -2   8         10.10        -46.50        93.00 o                         
  -2  -2   8          1.22         17.21        16.72 o                         
  -1  -2   8         30.24         88.09        30.66 o                         
   0  -2   8        631.45        821.29        76.18 o                         
   1  -2   8          5.37         56.66        24.35 o                         
   2  -2   8        238.35        270.74        49.52 o                         
   3  -2   8          1.73         57.67        33.88 o                         
   4  -2   8        163.18        164.38        71.30 o                         
   5  -2   8          1.08          6.69         8.08 o                         
   6  -2   8          9.97          2.02         5.03 o                         
   7  -2   8          1.29          6.88         8.80 o                         
   8  -2   8          0.84          9.04        13.55 o                         
  -7  -1   8          0.52          1.34         6.45 o                         
  -6  -1   8          2.35          0.55         6.77 o                         
  -5  -1   8         16.89          9.52        10.69 o                         
  -4  -1   8         50.72         39.81        29.61 o                         
  -3  -1   8          6.93          5.95        42.37 o                         
  -2  -1   8         25.93         41.17        21.43 o                         
  -1  -1   8        617.87        762.46        92.71 o                         
   0  -1   8        294.65        373.14        49.77 o                         
   1  -1   8         19.13         37.36        14.55 o                         
   2  -1   8        382.19        408.19        55.44 o                         
   3  -1   8         20.44         15.90        16.45 o                         
   4  -1   8        149.19        142.70        65.96 o                         
   5  -1   8         40.16         40.94        15.88 o                         
   6  -1   8         46.29         63.14        27.04 o                         
   7  -1   8         11.39         19.27        10.39 o                         
   8  -1   8          0.01        -11.46        22.92 o                         
  -7   0   8          1.27         -2.34         4.67 o                         
  -6   0   8          0.12         -1.76         7.19 o                         
  -5   0   8          0.01         -0.08         4.30 o                         
  -4   0   8        148.23         64.45       208.18 o                         
  -3   0   8        479.16       1156.81       178.56 o                         
  -2   0   8         41.29        105.39        51.77 o                         
  -1   0   8         27.31         33.14        21.63 o                         
   0   0   8          9.72         37.09        26.12 o                         
   1   0   8          1.56         -1.80         5.26 o                         
   2   0   8        213.27        460.85        54.38 o                         
   3   0   8        274.18        434.25       108.90 o                         
   4   0   8         26.23         71.06        33.05 o                         
   5   0   8         67.01        140.19        33.65 o                         
   6   0   8         13.80         19.54        13.65 o                         
   7   0   8          1.07          1.80        10.14 o                         
   8   0   8          0.06          4.85        11.02 o                         
  -7   1   8          2.46          1.09         2.65 o                         
  -6   1   8          3.97         -3.31        10.18 o                         
  -5   1   8         13.30          5.20         2.51 o                         
  -4   1   8         61.70        118.68        58.61 o                         
  -3   1   8         82.72         33.96        73.34 o                         
  -2   1   8          0.64         22.93        64.72 o                         
  -1   1   8          8.03          1.78         7.22 o                         
   0   1   8       1211.35        850.40       703.13 o                         
   1   1   8        525.08        445.64        89.14 o                         
   2   1   8        103.81        109.58        32.43 o                         
   3   1   8         39.82         30.23        23.34 o                         
   4   1   8         52.35         66.26        33.38 o                         
   5   1   8          0.10          5.54         7.85 o                         
   6   1   8         34.84         42.52        23.60 o                         
   7   1   8          4.30          9.81        13.90 o                         
   8   1   8          0.56          0.11         1.54 o                         
  -7   2   8          1.89         -7.75        15.51 o                         
  -6   2   8          3.56         -0.07         8.49 o                         
  -5   2   8         19.70         30.72        18.84 o                         
  -4   2   8        260.50        192.37       200.95 o                         
  -3   2   8         16.22         72.24        53.92 o                         
  -2   2   8         28.81         76.11        60.27 o                         
  -1   2   8          7.19        210.61       279.65 o                         
   0   2   8        542.58        426.73       139.67 o                         
   1   2   8        171.82        214.65        63.04 o                         
   2   2   8          1.67         -3.82         7.65 o                         
   3   2   8         75.25         60.85        26.85 o                         
   4   2   8        124.98        122.83        44.44 o                         
   5   2   8        119.90        149.89        35.28 o                         
   6   2   8         21.53         25.59        17.37 o                         
   7   2   8          4.73          1.65         6.96 o                         
   8   2   8          0.95         12.38        11.25 o                         
  -7   3   8          0.05         -2.95         5.89 o                         
  -6   3   8          2.81         -0.64        13.86 o                         
  -5   3   8         20.99         10.79         9.49 o                         
  -4   3   8          8.44          7.32        16.73 o                         
  -3   3   8         68.98         39.17        48.83 o                         
  -2   3   8          0.87         -3.84        13.49 o                         
  -1   3   8         44.48         23.97        26.49 o                         
   0   3   8         91.82         30.00        99.14 o                         
   1   3   8        194.84        188.32        61.07 o                         
   2   3   8         23.50         12.76        15.41 o                         
   3   3   8        366.59        401.46        69.48 o                         
   4   3   8          8.22         12.08         5.97 o                         
   5   3   8         46.55         43.23        53.32 o                         
   6   3   8          0.90        -12.40        33.08 o                         
   7   3   8          8.94          0.96         9.53 o                         
   8   3   8          0.68          6.58        12.42 o                         
  -7   4   8          5.44         -2.56         7.57 o                         
  -6   4   8          1.64          1.24         5.50 o                         
  -5   4   8          0.31         -3.09        11.14 o                         
  -4   4   8         33.54         17.44        14.15 o                         
  -3   4   8        210.19        -40.81        81.62 o                         
  -2   4   8         35.62          2.43       130.56 o                         
  -1   4   8         11.52         12.32        13.00 o                         
   0   4   8        421.50        360.36        93.11 o                         
   1   4   8         38.99         42.66        32.70 o                         
   2   4   8        328.15        306.55        89.12 o                         
   3   4   8          0.16          0.83         9.36 o                         
   4   4   8         54.74         77.92        36.24 o                         
   5   4   8          0.08          0.49         4.83 o                         
   6   4   8        122.96        143.22        79.92 o                         
   7   4   8          2.58         -0.11         8.94 o                         
   8   4   8          0.57         -9.15        18.30 o                         
  -7   5   8          2.18         -0.47         5.39 o                         
  -6   5   8          0.95         -1.72         3.44 o                         
  -5   5   8         10.54         26.27        15.22 o                         
  -4   5   8          1.24          2.01         3.49 o                         
  -3   5   8         58.83         82.37        55.70 o                         
  -2   5   8         32.39         45.78        24.27 o                         
  -1   5   8          2.81          6.04         7.04 o                         
   0   5   8        171.19        189.94        71.68 o                         
   1   5   8          0.62         -1.95         5.25 o                         
   2   5   8        196.13        209.64        78.14 o                         
   3   5   8          0.41          4.14         7.51 o                         
   4   5   8         85.46         53.32        27.59 o                         
   5   5   8         22.53         14.40        17.22 o                         
   6   5   8         34.11         45.29        41.71 o                         
   7   5   8          9.15         34.19        37.22 o                         
  -6   6   8          0.97         -1.31         3.70 o                         
  -5   6   8          6.61         23.63        30.57 o                         
  -4   6   8          0.45         26.86        16.36 o                         
  -3   6   8        141.57        180.17        39.35 o                         
  -2   6   8         38.68         35.55        33.50 o                         
  -1   6   8         25.59         37.89        21.65 o                         
   0   6   8          1.36         20.02        25.98 o                         
   1   6   8         16.35          7.34        18.20 o                         
   2   6   8          1.20          4.16         9.74 o                         
   3   6   8         61.74         64.18        31.87 o                         
   4   6   8         50.59         35.75        24.79 o                         
   5   6   8          1.24         -0.65        21.10 o                         
   6   6   8          1.98          4.06        18.63 o                         
   7   6   8          3.59         14.22        24.50 o                         
  -6   7   8          0.27         -2.42         5.98 o                         
  -5   7   8          0.10          8.03         8.70 o                         
  -4   7   8          0.24          9.13        27.62 o                         
  -3   7   8          1.59        -11.80        23.59 o                         
  -2   7   8          2.37         16.64        21.63 o                         
  -1   7   8         94.12        122.71        34.63 o                         
   0   7   8        109.22        118.26        57.85 o                         
   1   7   8         36.23         33.98        34.78 o                         
   2   7   8          0.28          1.37        10.01 o                         
   3   7   8        448.97        542.22        67.94 o                         
   4   7   8         74.14         60.73        34.29 o                         
   5   7   8          0.05         -3.08         6.15 o                         
   6   7   8         15.05         22.79        11.89 o                         
   7   7   8          0.00         -1.89         3.77 o                         
  -5   8   8         22.88          8.65        19.85 o                         
  -4   8   8          2.57          1.43         6.84 o                         
  -3   8   8          0.06         -2.92         8.70 o                         
  -2   8   8          2.11         -3.67        23.73 o                         
  -1   8   8         11.91          6.38         9.27 o                         
   0   8   8         13.48         17.09        13.76 o                         
   1   8   8         27.53         42.25        23.14 o                         
   2   8   8         43.04         40.44        19.10 o                         
   3   8   8          4.84          2.74        11.03 o                         
   4   8   8         52.46         41.25        28.96 o                         
   5   8   8          7.64          6.31        16.67 o                         
   6   8   8          2.46         -1.27         7.20 o                         
  -5   9   8          3.34         29.69        29.06 o                         
  -4   9   8          3.48          4.45        12.30 o                         
  -3   9   8          0.39          1.88        13.90 o                         
  -2   9   8          6.73         10.41        15.83 o                         
  -1   9   8          0.71         13.21        12.26 o                         
   0   9   8          7.33         17.73        13.00 o                         
   1   9   8          1.55         -0.27         4.25 o                         
   2   9   8          0.76          6.34        15.88 o                         
   3   9   8         57.73         96.10        35.38 o                         
   4   9   8          2.43          0.99         3.59 o                         
   5   9   8          2.07          3.03         9.49 o                         
  -4  10   8          2.14         -1.29         4.62 o                         
  -3  10   8          7.37         48.65        54.92 o                         
  -2  10   8          1.71          2.48        11.07 o                         
  -1  10   8          0.31          9.27        10.55 o                         
   0  10   8         14.97         34.36        25.94 o                         
   1  10   8         25.97         41.21        26.15 o                         
   2  10   8          3.43          0.75         8.15 o                         
   3  10   8          0.46          4.67        11.21 o                         
   4  10   8          3.61         -0.39         8.89 o                         
   5  10   8          1.31         -0.10         3.60 o                         
  -2  11   8          1.01         43.11        72.64 o                         
  -1  11   8          9.13         30.37        18.96 o                         
   0  11   8          8.81         16.42        14.85 o                         
   1  11   8          0.08         -3.33         6.66 o                         
   2  11   8          0.89          3.46        10.02 o                         
   3  11   8          1.20         13.45         9.67 o                         
   0  12   8          0.01          6.94         7.37 o                         
   1  12   8          0.01         10.54         9.64 o                         
  -2  -9   9          0.04         88.29        33.86 o                         
  -1  -9   9          0.00         37.80        30.34 o                         
   0  -9   9          0.90        -23.32        92.52 o                         
   1  -9   9          0.02          7.18        30.67 o                         
   2  -9   9          0.26        112.72        35.23 o                         
  -3  -8   9          5.10         -7.92        15.85 o                         
  -2  -8   9         12.64         11.66        11.01 o                         
  -1  -8   9          2.30         -1.23        23.30 o                         
   0  -8   9          1.42         42.68        26.40 o                         
   1  -8   9         19.95         79.24        34.50 o                         
   2  -8   9          2.88         18.86        24.97 o                         
   3  -8   9          1.07         26.68        16.84 o                         
   4  -8   9          3.48         16.51        11.88 o                         
  -4  -7   9          0.57          8.18        26.98 o                         
  -3  -7   9          2.31         -1.40         4.91 o                         
  -2  -7   9          0.15        -17.29        34.57 o                         
  -1  -7   9          5.17         28.23        40.99 o                         
   0  -7   9         12.33         26.60        17.35 o                         
   1  -7   9          0.17         34.02        15.51 o                         
   2  -7   9          4.32         14.08        28.71 o                         
   3  -7   9         15.83          5.55         8.53 o                         
   4  -7   9          1.45          9.98        11.12 o                         
   5  -7   9          3.74         30.11        14.85 o                         
  -5  -6   9          1.08         -0.30         2.43 o                         
  -4  -6   9          1.22         -1.69        10.80 o                         
  -3  -6   9          1.99          3.60         5.55 o                         
  -2  -6   9          0.00          7.04        27.51 o                         
  -1  -6   9         21.30         31.83        36.60 o                         
   0  -6   9          7.92          5.72        13.20 o                         
   1  -6   9          9.36          2.69         9.12 o                         
   2  -6   9         29.52         31.08        18.09 o                         
   3  -6   9          0.78         -0.29         4.25 o                         
   4  -6   9          1.01         -7.79        15.58 o                         
   5  -6   9          1.30          5.42         6.90 o                         
   6  -6   9          0.86          4.58        18.38 o                         
  -6  -5   9          0.09          9.44         8.12 o                         
  -5  -5   9          1.22         -5.18        10.36 o                         
  -4  -5   9          3.05          3.29         3.47 o                         
  -3  -5   9          0.04         -7.62        15.24 o                         
  -2  -5   9          0.05         -0.98         8.95 o                         
  -1  -5   9          9.92         42.98        24.11 o                         
   0  -5   9          8.07         14.25        14.14 o                         
   1  -5   9         25.49         12.52         8.72 o                         
   2  -5   9         15.68          4.84         7.85 o                         
   3  -5   9         44.25         17.93        17.52 o                         
   4  -5   9         14.12         10.95        16.54 o                         
   5  -5   9         16.21         33.35        22.87 o                         
   6  -5   9          2.17         11.32         9.59 o                         
  -6  -4   9          0.92          6.65         7.91 o                         
  -5  -4   9          4.21          0.30         2.85 o                         
  -4  -4   9          2.59          3.80         5.73 o                         
  -3  -4   9         11.74          2.82         5.14 o                         
  -2  -4   9         28.28         28.30        15.43 o                         
  -1  -4   9        147.93         34.57       147.78 o                         
   0  -4   9          0.84         32.64        37.95 o                         
   1  -4   9          0.15         22.95        32.05 o                         
   2  -4   9          1.10         -3.90         7.80 o                         
   3  -4   9          4.09         -5.27        10.53 o                         
   4  -4   9          0.53         26.94        33.65 o                         
   5  -4   9          1.26         -5.81        11.62 o                         
   6  -4   9         12.75         24.11         8.64 o                         
   7  -4   9          2.64         11.22         7.01 o                         
  -6  -3   9          0.33         10.09        11.04 o                         
  -5  -3   9          3.59          4.97         7.88 o                         
  -4  -3   9          0.99         -2.84         6.43 o                         
  -3  -3   9          0.03          3.76         9.77 o                         
  -1  -3   9         17.54         29.27        18.61 o                         
   0  -3   9          0.77         17.68        20.32 o                         
   1  -3   9         82.46        164.98        68.44 o                         
   2  -3   9         52.49        101.23        57.77 o                         
   3  -3   9          7.17          0.44         5.47 o                         
   4  -3   9         20.84         14.39        11.70 o                         
   5  -3   9         12.01         23.90        21.13 o                         
   6  -3   9         25.45         48.24        20.57 o                         
   7  -3   9          7.14          7.55         7.26 o                         
  -7  -2   9          0.00          6.33         9.45 o                         
  -6  -2   9          1.62          2.20         9.25 o                         
  -5  -2   9          0.01         -0.98         6.98 o                         
  -4  -2   9         36.09         51.28        21.29 o                         
  -3  -2   9          7.77         10.35        15.91 o                         
  -2  -2   9          0.45          4.55        11.34 o                         
  -1  -2   9         77.56        257.55        59.40 o                         
   0  -2   9         39.90        217.72        43.15 o                         
   1  -2   9          8.82         86.51        38.10 o                         
   2  -2   9        129.32        177.40        42.63 o                         
   3  -2   9        123.78        176.50        74.44 o                         
   4  -2   9         20.83         10.00        10.18 o                         
   5  -2   9         19.88          9.99        13.27 o                         
   6  -2   9          4.46          4.45         9.55 o                         
   7  -2   9          5.32          2.72         4.43 o                         
  -7  -1   9          0.62         -1.84         3.69 o                         
  -6  -1   9          0.14         -4.82         9.65 o                         
  -5  -1   9          9.93         12.00        12.76 o                         
  -4  -1   9         53.63         50.40        31.36 o                         
  -3  -1   9          6.89          4.49         9.21 o                         
  -2  -1   9         20.45         26.67        22.52 o                         
  -1  -1   9        333.40        441.93        75.60 o                         
   0  -1   9         14.73         17.27        11.37 o                         
   1  -1   9         20.33         16.93        12.88 o                         
   2  -1   9         10.56         12.26        10.93 o                         
   3  -1   9        604.60        583.30       131.72 o                         
   4  -1   9        298.84        314.67       100.68 o                         
   5  -1   9        189.60        208.72        40.90 o                         
   6  -1   9         68.21         60.23        24.97 o                         
   7  -1   9          0.00         -2.57         9.42 o                         
   8  -1   9          0.72         15.74        17.49 o                         
  -7   0   9          0.39          0.37         7.76 o                         
  -6   0   9          5.82         20.68        17.47 o                         
  -5   0   9         28.98         52.99        25.13 o                         
  -4   0   9         84.69        107.73        48.09 o                         
  -3   0   9          0.52         -6.98        13.96 o                         
  -2   0   9         63.27         96.29        50.78 o                         
  -1   0   9        136.35        195.15        67.41 o                         
   0   0   9         27.47         53.36        33.11 o                         
   1   0   9          1.64          3.50         2.79 o                         
   2   0   9         58.30         99.08        37.32 o                         
   3   0   9          8.06          7.29        10.39 o                         
   4   0   9          6.73          6.07        13.19 o                         
   5   0   9          8.51          7.11         6.72 o                         
   6   0   9         19.55         39.72        18.10 o                         
   7   0   9          0.03         -4.30         8.60 o                         
   8   0   9          0.01         -8.01        16.03 o                         
  -7   1   9          0.06          5.75         9.65 o                         
  -6   1   9          0.48         -0.63         7.01 o                         
  -5   1   9         16.21          3.12         5.68 o                         
  -4   1   9        102.51        106.41        26.49 o                         
  -3   1   9          6.23          3.81         4.85 o                         
  -2   1   9         78.12         52.79        35.06 o                         
  -1   1   9        129.84         72.95        82.93 o                         
   0   1   9        315.20        175.40       159.14 o                         
   1   1   9        190.95        229.29        66.08 o                         
   2   1   9        158.81        175.03        43.56 o                         
   3   1   9        142.37        163.56        67.08 o                         
   4   1   9          1.53         -1.40        10.83 o                         
   5   1   9         16.36          4.39         5.38 o                         
   6   1   9          5.12          5.61         6.53 o                         
   7   1   9          2.70          3.13        15.88 o                         
   8   1   9          1.28          7.56        12.34 o                         
  -7   2   9          0.35          3.44         5.34 o                         
  -6   2   9          0.42         -2.21        11.94 o                         
  -5   2   9         10.18          6.48        13.81 o                         
  -4   2   9         29.97         30.25        14.48 o                         
  -3   2   9         77.97        135.67        56.89 o                         
  -2   2   9         66.62         90.09        85.63 o                         
  -1   2   9         77.19         88.94        55.26 o                         
   0   2   9        433.50        678.09       103.22 o                         
   1   2   9         98.24        127.37        55.23 o                         
   2   2   9        368.60        379.10        90.54 o                         
   3   2   9        299.79        293.78        60.84 o                         
   4   2   9          1.57          5.07        12.38 o                         
   5   2   9         31.43         25.76        12.97 o                         
   6   2   9          9.27         28.39        25.47 o                         
   7   2   9          1.31         -7.08        14.15 o                         
   8   2   9          0.01         -1.88        11.65 o                         
  -7   3   9          3.37         -2.93        15.10 o                         
  -6   3   9          1.31         -2.22        10.59 o                         
  -5   3   9          1.76         -2.11         4.22 o                         
  -4   3   9          1.73          0.49        10.71 o                         
  -3   3   9         29.78          2.63        32.54 o                         
  -2   3   9          2.88          1.65         5.84 o                         
  -1   3   9        275.42         88.44       155.31 o                         
   0   3   9         43.31          6.29        69.59 o                         
   1   3   9        356.20        432.01       100.00 o                         
   2   3   9        312.40        371.32        93.99 o                         
   3   3   9         70.95         79.32        44.03 o                         
   4   3   9          3.10        -10.67        22.14 o                         
   5   3   9         20.92         36.73        48.34 o                         
   6   3   9        120.28        177.82        99.75 o                         
   7   3   9          3.17         -8.61        22.39 o                         
   8   3   9          5.05         23.74        23.13 o                         
  -7   4   9          0.42         -1.05         6.48 o                         
  -6   4   9          2.76         -1.47         4.73 o                         
  -5   4   9          7.38          0.21         6.52 o                         
  -4   4   9         71.47         55.73        21.53 o                         
  -2   4   9          4.19          7.27        12.31 o                         
  -1   4   9         63.93          3.44       117.37 o                         
   0   4   9         71.94        104.96        53.09 o                         
   1   4   9         15.06         10.56        16.44 o                         
   2   4   9        210.40        169.19        67.78 o                         
   3   4   9         25.56         26.75        27.00 o                         
   4   4   9         12.89         11.30         9.52 o                         
   5   4   9         39.11         47.80        51.42 o                         
   6   4   9          4.15         11.26        24.13 o                         
   7   4   9          0.58         -2.58        21.06 o                         
  -6   5   9          0.84         -2.79         5.57 o                         
  -5   5   9          0.06         -5.05        10.11 o                         
  -4   5   9          0.12          1.72        11.22 o                         
  -3   5   9          0.26          3.80        11.91 o                         
  -2   5   9          1.63         -4.80         9.60 o                         
  -1   5   9        111.76        131.19        59.79 o                         
   0   5   9         53.80         52.25        40.79 o                         
   1   5   9         47.27         60.20        44.40 o                         
   2   5   9         74.77         59.58        39.30 o                         
   3   5   9        216.58        237.51        82.88 o                         
   4   5   9          1.11          4.75         7.00 o                         
   5   5   9         46.37         40.01        43.19 o                         
   6   5   9         29.60         37.40        43.22 o                         
   7   5   9          2.03         -3.81        13.15 o                         
  -6   6   9          0.81          0.21         8.61 o                         
  -5   6   9          0.92          5.75         9.37 o                         
  -4   6   9          0.87         -3.70         7.59 o                         
  -3   6   9          8.43         -6.29        28.01 o                         
  -2   6   9          3.29         24.65        28.52 o                         
  -1   6   9        102.26        180.80        68.14 o                         
   0   6   9         16.16          6.79        14.34 o                         
   1   6   9         26.49         19.92        23.50 o                         
   2   6   9         16.93         20.55        17.43 o                         
   3   6   9        417.97        475.29        73.42 o                         
   5   6   9         22.11         45.97        41.80 o                         
   6   6   9         19.10         27.71        30.99 o                         
   7   6   9          0.10         -5.07        10.39 o                         
  -6   7   9          3.92          1.14         3.83 o                         
  -5   7   9          0.19         13.16        10.75 o                         
  -4   7   9          0.03         -3.56         9.74 o                         
  -3   7   9          5.27         -3.89        19.97 o                         
  -2   7   9         11.30          9.03        10.49 o                         
  -1   7   9          0.52          0.39        11.84 o                         
   0   7   9         19.20         19.21        13.39 o                         
   1   7   9        116.77        161.97        43.64 o                         
   2   7   9        349.85        483.19        73.27 o                         
   3   7   9         60.57         54.30        26.23 o                         
   4   7   9          4.06          0.81         6.37 o                         
   5   7   9          0.11          2.59         6.72 o                         
   6   7   9          0.86          2.72        13.25 o                         
  -5   8   9          0.09          2.93        10.19 o                         
  -4   8   9         12.87         14.05        11.29 o                         
  -3   8   9          0.31         -7.40        26.89 o                         
  -2   8   9          3.79          4.00         9.24 o                         
  -1   8   9          0.06          3.37         9.31 o                         
   0   8   9         54.69         71.46        38.12 o                         
   1   8   9          4.12          3.53         8.68 o                         
   2   8   9         10.74         14.95        14.82 o                         
   3   8   9        111.35        137.85        51.50 o                         
   4   8   9          0.28         -4.21         8.42 o                         
   5   8   9          1.15         -0.65         6.37 o                         
   6   8   9          0.33         -0.70         7.17 o                         
  -4   9   9          0.56         -1.84         7.72 o                         
  -3   9   9          1.49         -1.90         8.89 o                         
  -2   9   9          4.10         -3.95         7.90 o                         
  -1   9   9         36.89         56.53        26.35 o                         
   0   9   9          2.52         -0.63        10.86 o                         
   1   9   9          5.71          7.64        10.88 o                         
   2   9   9          2.61          3.51         2.50 o                         
   3   9   9          3.17          4.36        14.92 o                         
   4   9   9          0.00         -0.28         4.65 o                         
   5   9   9          2.26          2.21         9.20 o                         
  -3  10   9          0.22         16.46        11.57 o                         
  -2  10   9          7.61          0.50         3.42 o                         
  -1  10   9         26.62         72.67        33.98 o                         
   0  10   9         28.25         47.75        21.46 o                         
   1  10   9          2.53         12.45         9.78 o                         
   2  10   9          0.28         -2.00         7.26 o                         
   3  10   9          0.04          6.31         8.21 o                         
   4  10   9          2.41         -1.70         8.34 o                         
  -2  11   9          1.04         28.88        46.76 o                         
  -1  11   9          7.49          5.14         9.49 o                         
   0  11   9          4.31         18.38        18.19 o                         
   1  11   9          0.09          2.87         8.63 o                         
   2  11   9          0.07          1.32         6.28 o                         
   3  11   9          4.11          3.19        29.89 o                         
   0  -9  10          0.01        -14.81        29.63 o                         
   1  -9  10          0.04         86.63        34.00 o                         
  -2  -8  10          0.07         19.31        18.94 o                         
  -1  -8  10          3.73         71.45        39.48 o                         
   0  -8  10          6.35        -19.16        38.32 o                         
   1  -8  10          0.73         51.46        26.08 o                         
   2  -8  10          2.51         65.16        26.36 o                         
   3  -8  10          0.54          7.84        33.88 o                         
  -4  -7  10          0.12         -8.79        17.58 o                         
  -3  -7  10          0.60         43.90        36.43 o                         
  -2  -7  10          5.29        -19.35        38.71 o                         
  -1  -7  10          1.25         -2.64        10.37 o                         
   0  -7  10          1.38         81.45        34.57 o                         
   1  -7  10         19.84          5.35        27.58 o                         
   2  -7  10         17.75         15.31        26.92 o                         
   3  -7  10          8.20         25.32        16.54 o                         
   4  -7  10          0.23          8.04        26.02 o                         
  -4  -6  10          0.62          8.64        31.79 o                         
  -3  -6  10          0.08          8.28        33.06 o                         
  -2  -6  10          6.89         42.15        53.82 o                         
  -1  -6  10          1.95        -10.31        38.15 o                         
   0  -6  10          9.23         11.54        11.93 o                         
   1  -6  10          1.68          1.38         2.10 o                         
   2  -6  10         19.26         20.40        13.36 o                         
   3  -6  10         13.27         26.84        15.64 o                         
   4  -6  10          0.49          8.17        10.16 o                         
   5  -6  10          4.10         19.26        14.87 o                         
  -5  -5  10          0.48         -1.75         6.04 o                         
  -4  -5  10          0.03          5.44        14.71 o                         
  -3  -5  10          1.46          2.52         8.77 o                         
  -2  -5  10          5.56         -1.30         7.73 o                         
  -1  -5  10         19.90         64.85        48.09 o                         
   0  -5  10          6.66          3.76         8.10 o                         
   1  -5  10         28.14         47.99        18.46 o                         
   2  -5  10          0.15          6.33         8.30 o                         
   3  -5  10          0.08         -0.94         5.75 o                         
   4  -5  10          0.17          1.09         8.19 o                         
   5  -5  10          0.22          3.13         6.56 o                         
   6  -5  10          2.32          5.17         7.88 o                         
  -6  -4  10          0.07         -3.93         7.86 o                         
  -5  -4  10          4.08         13.81        12.58 o                         
  -4  -4  10          5.26         -2.33         4.66 o                         
  -3  -4  10          1.74          1.17         7.21 o                         
  -2  -4  10          7.87          5.03         8.26 o                         
  -1  -4  10         39.82         68.70        65.91 o                         
   0  -4  10         69.20         -4.07        42.52 o                         
   1  -4  10          5.06         11.82        13.88 o                         
   2  -4  10         31.79         19.34         9.25 o                         
   3  -4  10          7.62         -0.79         7.69 o                         
   4  -4  10         11.33          2.21         9.49 o                         
   5  -4  10          0.28          1.37         8.41 o                         
   6  -4  10          0.04          1.65         4.20 o                         
  -6  -3  10          0.02         -3.45         6.91 o                         
  -5  -3  10          1.84          5.02         5.41 o                         
  -4  -3  10          3.07          9.93        10.22 o                         
  -3  -3  10         10.30          5.72         7.78 o                         
  -2  -3  10          4.88          4.25         9.10 o                         
  -1  -3  10         25.19         28.68        24.94 o                         
   0  -3  10          7.96        142.19        68.37 o                         
   1  -3  10         31.14        109.24        63.06 o                         
   2  -3  10        142.08        159.70        35.78 o                         
   3  -3  10         56.05         38.96        14.04 o                         
   4  -3  10         23.62         15.71        16.76 o                         
   5  -3  10         36.59         54.48        23.60 o                         
   6  -3  10          1.80          0.69         8.66 o                         
   7  -3  10          0.00         -4.29         8.57 o                         
  -6  -2  10          0.08          3.19         4.44 o                         
  -5  -2  10          4.41          8.32        10.34 o                         
  -4  -2  10          6.79         10.51         9.75 o                         
  -3  -2  10         17.88         13.68        12.21 o                         
  -2  -2  10          0.71          7.70        10.75 o                         
  -1  -2  10         32.00         42.21        26.24 o                         
   0  -2  10          4.39         41.68        25.24 o                         
   1  -2  10         20.11         41.69        43.58 o                         
   2  -2  10         29.42         70.09        33.57 o                         
   3  -2  10         64.50         75.31        24.95 o                         
   4  -2  10         28.26         57.33        21.05 o                         
   5  -2  10        129.05        125.02        37.91 o                         
   6  -2  10         10.23         10.02        12.12 o                         
   7  -2  10          0.91         -1.26         8.48 o                         
  -6  -1  10          0.02          5.32         5.48 o                         
  -5  -1  10          6.17         -3.34         7.97 o                         
  -4  -1  10          2.08          4.49        16.18 o                         
  -3  -1  10         15.92         13.46         6.27 o                         
  -2  -1  10          0.61          3.44        13.11 o                         
  -1  -1  10         12.37         16.82        15.15 o                         
   0  -1  10         30.66         49.61        26.72 o                         
   1  -1  10          2.08          3.62        15.49 o                         
   2  -1  10        344.04        358.21        73.78 o                         
   3  -1  10         69.82         59.03        45.55 o                         
   4  -1  10        168.67        161.86        37.20 o                         
   5  -1  10          4.86          2.20         7.46 o                         
   6  -1  10         10.21          1.97         6.10 o                         
   7  -1  10          4.55         -0.33         1.76 o                         
  -7   0  10          0.19         -1.54         3.08 o                         
  -6   0  10          0.62         -0.19         7.12 o                         
  -5   0  10          3.44          7.35        11.85 o                         
  -4   0  10         15.65         24.60        22.95 o                         
  -3   0  10          0.05         -2.84         6.97 o                         
  -2   0  10         27.59         54.81        29.46 o                         
  -1   0  10         16.96         35.44        31.05 o                         
   0   0  10        228.64        385.20        95.60 o                         
   1   0  10          0.77         -0.12         7.74 o                         
   2   0  10        330.72        696.26       144.24 o                         
   3   0  10         29.07         29.07        31.22 o                         
   4   0  10          2.80         19.96        11.57 o                         
   5   0  10        109.41        218.17        46.26 o                         
   6   0  10         31.12         24.13        15.30 o                         
   7   0  10          1.78         14.61        14.35 o                         
  -7   1  10          0.27          2.19         4.53 o                         
  -6   1  10          0.13         -3.88         7.77 o                         
  -5   1  10          0.00         -3.52         7.04 o                         
  -4   1  10          3.62         -3.29         6.58 o                         
  -3   1  10          0.03         -2.09         4.19 o                         
  -2   1  10         49.37         50.18        39.81 o                         
  -1   1  10        166.85        130.30        90.23 o                         
   0   1  10         61.36         67.23        38.84 o                         
   1   1  10        180.26        192.42        66.48 o                         
   2   1  10        169.50        192.72        65.23 o                         
   3   1  10         81.10         80.92        48.13 o                         
   4   1  10         16.27          4.53         5.87 o                         
   5   1  10        132.25        120.52        29.39 o                         
   6   1  10          0.86         -3.66         8.44 o                         
   7   1  10          0.00         -2.30        10.29 o                         
  -7   2  10          1.05         -1.87         4.75 o                         
  -6   2  10          0.17          1.77         6.93 o                         
  -5   2  10          0.24          3.88        11.67 o                         
  -4   2  10         15.52         26.74        12.87 o                         
  -3   2  10         29.52         23.51        11.13 o                         
  -2   2  10         15.42         24.30        24.93 o                         
  -1   2  10        213.33        230.23        71.72 o                         
   0   2  10        281.27        161.42       114.41 o                         
   1   2  10        121.37        140.93        59.80 o                         
   2   2  10        262.38        341.13        89.16 o                         
   3   2  10         48.08         99.13        49.67 o                         
   4   2  10          0.44         -0.66         8.97 o                         
   5   2  10          7.09          1.59         5.40 o                         
   6   2  10         57.90         70.69        40.95 o                         
   7   2  10          0.00          3.66         6.30 o                         
  -6   3  10          0.01         -9.21        18.41 o                         
  -5   3  10          5.67         -3.65        10.96 o                         
  -4   3  10          0.14         -4.14         8.27 o                         
  -3   3  10          2.49          2.96         8.29 o                         
  -2   3  10         54.15          3.81        71.88 o                         
  -1   3  10          4.01         -3.53        33.56 o                         
   0   3  10          4.45         -9.17        86.25 o                         
   1   3  10         46.71         58.38        39.71 o                         
   2   3  10        731.14        858.55       151.07 o                         
   3   3  10         15.81         10.02        13.10 o                         
   4   3  10          1.41         -4.68        12.21 o                         
   5   3  10        161.74        118.81        52.41 o                         
   6   3  10         11.57          9.06        23.62 o                         
   7   3  10          1.70         -1.66         7.54 o                         
  -6   4  10          0.25          0.70         4.31 o                         
  -5   4  10          3.74         -1.84        14.07 o                         
  -4   4  10          0.80         -2.79         5.70 o                         
  -3   4  10         68.09        126.20        36.61 o                         
  -2   4  10         85.02         -0.12       169.09 o                         
  -1   4  10          0.71         -6.27        13.31 o                         
   0   4  10         18.42          9.44        14.42 o                         
   1   4  10          0.35          8.35        27.37 o                         
   2   4  10        136.84        159.21        65.63 o                         
   3   4  10         35.58         29.87        25.56 o                         
   4   4  10          7.28         -0.88         4.96 o                         
   5   4  10         34.99         34.39        25.03 o                         
   6   4  10          0.10         -8.88        27.04 o                         
   7   4  10          0.00          0.18         6.90 o                         
  -5   5  10          0.02         -3.31         8.73 o                         
  -4   5  10          5.71         -3.48        14.37 o                         
  -3   5  10          0.68         -3.22        12.79 o                         
  -2   5  10          0.55         -5.06        10.12 o                         
  -1   5  10         35.87         35.73        33.50 o                         
   0   5  10         18.68         34.78        30.80 o                         
   1   5  10          9.99         21.23        23.48 o                         
   2   5  10        105.69        135.64        63.07 o                         
   3   5  10        140.27        114.35        41.62 o                         
   4   5  10         16.74          8.21        26.86 o                         
   5   5  10          1.65          8.96        17.57 o                         
   6   5  10          9.65         14.74        17.25 o                         
   7   5  10          0.06         -3.48         6.97 o                         
  -6   6  10          0.30         -3.63         8.02 o                         
  -5   6  10          4.20          6.89         6.84 o                         
  -4   6  10          3.19         -0.49         8.87 o                         
  -3   6  10          0.47         14.30        16.04 o                         
  -2   6  10          0.48        -16.05        32.11 o                         
  -1   6  10         68.32        101.18        33.02 o                         
   0   6  10          2.76          7.00        12.35 o                         
   1   6  10          1.89          1.32         3.98 o                         
   2   6  10        445.70        488.93        99.89 o                         
   3   6  10         58.99         42.49        19.79 o                         
   4   6  10         12.64          3.46        12.42 o                         
   5   6  10          9.06          9.89        12.33 o                         
   6   6  10          7.10          3.50         8.64 o                         
   7   6  10          0.11         -3.80         7.60 o                         
  -5   7  10          1.01          4.30         5.06 o                         
  -4   7  10          0.26          2.72         7.09 o                         
  -3   7  10          0.85          0.16         4.98 o                         
  -2   7  10          6.70          4.99        21.33 o                         
  -1   7  10          0.08         33.18        23.70 o                         
   0   7  10          9.85         29.25        14.36 o                         
   1   7  10         52.56         71.48        28.94 o                         
   2   7  10          4.91          0.52         9.32 o                         
   3   7  10         13.09         12.17        12.16 o                         
   4   7  10          1.31         -8.32        16.65 o                         
   5   7  10         20.00         42.06        39.76 o                         
   6   7  10          0.28          6.12        10.43 o                         
  -5   8  10          0.07         -2.21         8.62 o                         
  -4   8  10          0.99          2.89         6.09 o                         
  -3   8  10          6.10         16.15        14.40 o                         
  -2   8  10          8.56          2.31         5.44 o                         
  -1   8  10         15.87          2.52        12.11 o                         
   0   8  10          0.04         -0.04        16.81 o                         
   1   8  10          6.79         42.90        35.54 o                         
   2   8  10         62.23         72.08        36.90 o                         
   3   8  10          1.16          5.43        10.86 o                         
   4   8  10          0.58          1.63         7.51 o                         
   5   8  10          3.42         12.44        14.09 o                         
   6   8  10          0.33          6.05        14.36 o                         
  -4   9  10          0.32         -1.01         3.85 o                         
  -3   9  10          1.29          9.78        10.48 o                         
  -2   9  10          9.02         -0.37         7.37 o                         
  -1   9  10          8.13         33.45        32.66 o                         
   0   9  10         15.76         29.35        22.32 o                         
   1   9  10          1.54         20.23        14.30 o                         
   2   9  10          1.13          4.24         7.88 o                         
   3   9  10          0.42          4.35         9.85 o                         
   4   9  10          2.25          5.90         7.00 o                         
   5   9  10          0.01         -0.41        12.39 o                         
  -3  10  10          3.67         24.01        24.08 o                         
  -2  10  10          8.29         21.72        78.30 o                         
  -1  10  10          1.94         -4.70         9.41 o                         
   0  10  10          2.11         13.16        13.66 o                         
   1  10  10          0.56         14.73        22.80 o                         
   2  10  10          4.53         38.95        17.07 o                         
   3  10  10          3.44         19.28        12.27 o                         
   4  10  10          3.18         -0.78         5.39 o                         
  -1  11  10          0.76          9.75        34.11 o                         
   0  11  10          4.40         16.64        18.32 o                         
   1  11  10          0.19         15.83        13.40 o                         
   2  11  10          0.12          4.91        16.12 o                         
  -1  -8  11          0.20          8.15        11.62 o                         
   1  -8  11          4.59        -15.51        31.03 o                         
   2  -8  11          0.05        113.14        43.23 o                         
  -3  -7  11          1.56         -5.25        16.02 o                         
  -2  -7  11          0.06         -9.37        18.73 o                         
  -1  -7  11          0.18          7.02         7.99 o                         
   0  -7  11          7.17         18.03        62.08 o                         
   1  -7  11          3.42         61.60        52.28 o                         
   2  -7  11          0.46          2.08        15.22 o                         
   3  -7  11          3.87         20.09        15.21 o                         
   4  -7  11          0.32         22.28        31.36 o                         
  -4  -6  11          1.86         -1.77         6.73 o                         
  -3  -6  11          0.19         -5.39        10.77 o                         
  -2  -6  11          0.81         -9.41        36.72 o                         
  -1  -6  11          8.81         -7.43        14.86 o                         
   0  -6  11          0.02          2.47        15.34 o                         
   1  -6  11         11.59         20.05        16.84 o                         
   2  -6  11          3.60          1.22         2.77 o                         
   3  -6  11          3.87         40.16        17.71 o                         
   4  -6  11          0.03          6.80        20.82 o                         
   5  -6  11          0.85          6.86         7.11 o                         
  -5  -5  11          0.88          8.06        11.01 o                         
  -4  -5  11          0.20         -2.22         7.04 o                         
  -3  -5  11          0.10          0.92         4.92 o                         
  -2  -5  11          6.43         28.77        42.38 o                         
  -1  -5  11          0.27        -17.25        34.50 o                         
   0  -5  11          2.38         -4.86         9.73 o                         
   1  -5  11         21.18         55.18        18.27 o                         
   2  -5  11         14.13         12.47        11.55 o                         
   3  -5  11          1.36          4.99         8.10 o                         
   4  -5  11          0.14         28.98        14.48 o                         
   5  -5  11          0.57          7.70        13.50 o                         
  -5  -4  11          0.31          3.56         8.56 o                         
  -4  -4  11          3.20          1.71         9.82 o                         
  -3  -4  11          0.59          0.28         3.01 o                         
  -2  -4  11          3.77         -2.51        12.94 o                         
  -1  -4  11          1.79          0.29        16.29 o                         
   0  -4  11          3.62        -17.52        35.04 o                         
   1  -4  11          3.42          2.31         6.65 o                         
   2  -4  11         23.82         16.02        11.44 o                         
   3  -4  11          0.12          1.44         4.67 o                         
   4  -4  11         18.21         18.01        12.90 o                         
   5  -4  11          0.57          8.71        10.74 o                         
   6  -4  11          1.86          1.97         4.88 o                         
  -5  -3  11          1.44          3.22         5.61 o                         
  -4  -3  11         16.99         30.05        17.40 o                         
  -3  -3  11          0.28         -0.58         6.57 o                         
  -2  -3  11          0.60         -2.73        13.34 o                         
  -1  -3  11         15.02          9.97        13.14 o                         
   0  -3  11          1.23        -21.96        51.82 o                         
   1  -3  11         64.67         70.32        23.49 o                         
   2  -3  11          0.23         13.79        10.20 o                         
   3  -3  11          6.40         10.21         7.54 o                         
   4  -3  11          0.01         23.82        13.80 o                         
   5  -3  11         13.22         25.80        15.61 o                         
   6  -3  11          0.27          1.85         6.74 o                         
  -6  -2  11          0.09         18.38        16.98 o                         
  -5  -2  11          5.37          4.11         9.21 o                         
  -4  -2  11          0.73         -2.78         6.95 o                         
  -3  -2  11          0.01          9.95        10.74 o                         
  -2  -2  11         30.12         57.60        20.12 o                         
  -1  -2  11        155.64        190.47        38.19 o                         
   0  -2  11          8.62          1.74        17.62 o                         
   1  -2  11         54.99         60.15        26.08 o                         
   2  -2  11          8.88         40.06        17.95 o                         
   3  -2  11          4.61         17.95        14.53 o                         
   4  -2  11        251.74        268.51        46.82 o                         
   5  -2  11          0.26          1.44         8.67 o                         
   6  -2  11          1.63         -0.75         6.23 o                         
   7  -2  11          0.09          2.81         5.61 o                         
  -6  -1  11          0.81          3.88         6.21 o                         
  -5  -1  11          0.94         -1.30         3.10 o                         
  -4  -1  11         19.21         28.76        18.59 o                         
  -3  -1  11          0.31         -3.54         8.07 o                         
  -2  -1  11          9.07         11.90        10.43 o                         
  -1  -1  11          2.12         -2.39         6.33 o                         
   0  -1  11          0.35          4.19        13.12 o                         
   1  -1  11          0.15        -17.20        34.41 o                         
   2  -1  11          2.00          0.04        24.02 o                         
   3  -1  11         88.11         96.62        27.55 o                         
   4  -1  11          0.17         -0.06         9.53 o                         
   5  -1  11          4.94          7.76         7.29 o                         
   6  -1  11          4.92         -2.72         5.44 o                         
   7  -1  11          0.29          0.78         5.39 o                         
  -6   0  11          1.75          0.04         9.43 o                         
  -5   0  11          0.11         -1.76         3.52 o                         
  -4   0  11         12.94         23.30        21.42 o                         
  -3   0  11          0.07          2.06         5.40 o                         
  -2   0  11         55.75        116.19        27.57 o                         
  -1   0  11         42.05         74.89        35.42 o                         
   0   0  11         27.48         31.74        21.81 o                         
   1   0  11        156.30        336.19        69.13 o                         
   2   0  11         97.62        194.54        80.16 o                         
   3   0  11          8.23         32.79        16.61 o                         
   4   0  11         34.49         46.99        13.52 o                         
   5   0  11         89.04        122.94        42.61 o                         
   6   0  11          0.93          2.84         6.48 o                         
   7   0  11          0.64         15.90        20.12 o                         
  -6   1  11          0.33         -2.82         6.30 o                         
  -5   1  11          3.28          4.95         6.97 o                         
  -4   1  11          1.95         -0.33         2.66 o                         
  -3   1  11          0.04         -3.65         7.30 o                         
  -2   1  11          0.70          2.81         9.34 o                         
  -1   1  11         35.53         73.08        43.09 o                         
   0   1  11          7.15         10.81        18.74 o                         
   1   1  11        637.60        802.78       140.81 o                         
   2   1  11         13.72         18.30        14.34 o                         
   3   1  11         60.05         41.79        21.66 o                         
   4   1  11         10.80          7.37         7.09 o                         
   5   1  11         45.75         29.90        16.19 o                         
   6   1  11         22.89         15.37        11.05 o                         
   7   1  11          0.84          4.75         7.81 o                         
  -6   2  11          3.57          2.01         6.45 o                         
  -5   2  11          5.08          0.76         4.91 o                         
  -4   2  11          9.95          5.30         7.16 o                         
  -3   2  11          3.45         -0.03        10.60 o                         
  -2   2  11         17.51          4.13         6.87 o                         
  -1   2  11         27.76         28.44        28.62 o                         
   0   2  11         46.85         73.89        40.70 o                         
   1   2  11         21.47         33.48        29.34 o                         
   2   2  11        199.14        219.47        74.58 o                         
   3   2  11         38.90         47.66        19.72 o                         
   4   2  11        137.28        107.23        35.90 o                         
   5   2  11         17.66         28.46        20.77 o                         
   6   2  11          9.18         27.31        18.26 o                         
   7   2  11          0.15         -6.96        13.91 o                         
  -6   3  11          0.08         -0.56        11.56 o                         
  -5   3  11          0.69         -1.28         6.43 o                         
  -4   3  11          1.27          3.45         5.80 o                         
  -3   3  11          2.10         -2.56         8.01 o                         
  -2   3  11         40.56         41.36        15.44 o                         
  -1   3  11          7.27        -16.83        82.48 o                         
   0   3  11          0.94          0.65         1.21 o                         
   1   3  11        204.07        279.78        87.47 o                         
   2   3  11        295.14        445.95       110.83 o                         
   3   3  11          3.90          1.11        10.10 o                         
   4   3  11          0.67         12.53        15.64 o                         
   5   3  11          2.54          7.82        13.88 o                         
   6   3  11          3.29         16.09        20.98 o                         
   7   3  11          0.05          0.70        13.14 o                         
  -6   4  11          0.47          5.49        10.87 o                         
  -5   4  11          0.67          9.67        11.82 o                         
  -4   4  11          2.31          5.91         9.79 o                         
  -3   4  11          1.02         -3.13        11.80 o                         
  -2   4  11         64.59        131.75        30.17 o                         
  -1   4  11        157.16        268.75        65.16 o                         
   0   4  11         35.56         41.94        34.33 o                         
   1   4  11         93.92        146.29        63.41 o                         
   2   4  11          3.91         11.10        13.27 o                         
   3   4  11        111.06         74.17        27.29 o                         
   4   4  11         25.93         14.27        20.54 o                         
   5   4  11         33.42         27.10        17.85 o                         
   6   4  11          1.56         -1.86        10.56 o                         
   7   4  11          0.01          1.90         9.12 o                         
  -6   5  11          2.81          2.21         8.00 o                         
  -5   5  11          1.00         -3.02        10.94 o                         
  -4   5  11          0.13          1.73         7.69 o                         
  -3   5  11          0.03         -0.84         7.13 o                         
  -2   5  11          0.36         -5.00        10.00 o                         
  -1   5  11         27.41         44.88        17.08 o                         
   0   5  11          3.11          6.30         6.37 o                         
   1   5  11        102.48        138.16        27.27 o                         
   2   5  11        165.39        224.18        52.92 o                         
   3   5  11         16.19         14.38        10.20 o                         
   4   5  11         10.69          2.47        10.06 o                         
   5   5  11         25.39         13.50        10.66 o                         
   6   5  11          0.65          1.64        13.26 o                         
   7   5  11          0.00          0.24         9.28 o                         
  -5   6  11          1.91         -4.71         9.41 o                         
  -4   6  11         20.39         36.40        18.51 o                         
  -3   6  11          9.49          9.15        12.45 o                         
  -2   6  11         26.42         84.63        70.69 o                         
  -1   6  11          0.23          1.17        18.24 o                         
   0   6  11          5.13         21.42        16.44 o                         
   1   6  11         76.15        114.64        31.94 o                         
   2   6  11         35.90         41.59        20.99 o                         
   3   6  11          0.58          1.31         6.93 o                         
   4   6  11          0.19          4.98        11.04 o                         
   5   6  11          1.29          8.10        18.00 o                         
   6   6  11          0.23          1.88         4.79 o                         
  -5   7  11          0.72         -4.01         8.02 o                         
  -4   7  11          2.74         22.96        14.02 o                         
  -3   7  11          0.59          3.66         4.96 o                         
  -2   7  11         11.17         -6.90        13.81 o                         
  -1   7  11          9.91         15.14        15.32 o                         
   0   7  11         22.99         25.16        13.06 o                         
   1   7  11          4.01         26.38        15.94 o                         
   2   7  11         14.54         13.31        14.41 o                         
   3   7  11          1.00          1.62        14.86 o                         
   4   7  11          2.48          1.67         3.08 o                         
   5   7  11         12.09         22.22        27.64 o                         
   6   7  11          0.00          4.85        11.30 o                         
  -4   8  11          1.09          2.12         5.04 o                         
  -3   8  11          0.35          0.57         3.97 o                         
  -2   8  11          4.73         -5.38        26.12 o                         
  -1   8  11          4.79         21.54        17.04 o                         
   0   8  11          2.66         11.16        11.37 o                         
   1   8  11          2.17         -3.56         9.38 o                         
   2   8  11         29.84         56.09        29.23 o                         
   3   8  11          0.10         -4.21        10.50 o                         
   4   8  11          2.46          2.21         8.51 o                         
   5   8  11          7.26         13.16        17.93 o                         
  -3   9  11          0.01          5.22        10.87 o                         
  -2   9  11          1.62         -2.87        10.21 o                         
  -1   9  11         16.99         22.17        16.68 o                         
   0   9  11          0.08         11.44        13.14 o                         
   1   9  11          3.53          5.64        12.96 o                         
   2   9  11          7.21         10.28        12.18 o                         
   3   9  11          2.13         15.31        11.01 o                         
   4   9  11          7.62         19.15        22.72 o                         
  -2  10  11          0.06         20.51        13.91 o                         
  -1  10  11          1.06         11.52        39.95 o                         
   0  10  11          0.47         12.55        17.74 o                         
   1  10  11          2.63          7.29         9.52 o                         
   2  10  11          0.20          0.68         8.89 o                         
   3  10  11          2.07         11.41        13.48 o                         
   0  11  11          0.83        -12.74        25.48 o                         
   1  11  11          1.67          1.50         5.02 o                         
  -2  -7  12          0.05         55.24        29.44 o                         
  -1  -7  12          0.88         60.21        33.95 o                         
   1  -7  12          2.99        -20.68        41.36 o                         
   2  -7  12          0.31         39.19        27.45 o                         
  -3  -6  12          0.11        -12.52        25.03 o                         
  -2  -6  12          0.03         -3.94         7.88 o                         
  -1  -6  12          2.27         -0.77         5.69 o                         
   0  -6  12          0.00         15.60        34.05 o                         
   1  -6  12          2.10         -2.95        10.95 o                         
   2  -6  12          4.98          8.23        11.07 o                         
   3  -6  12          0.83         39.13        30.35 o                         
   4  -6  12          0.54          1.19         3.06 o                         
  -4  -5  12          0.14         -8.51        30.29 o                         
  -3  -5  12          0.02         -7.07        45.06 o                         
  -2  -5  12          0.59        -10.79        21.58 o                         
  -1  -5  12          0.02         -9.30        33.82 o                         
   0  -5  12          4.88          6.88         9.65 o                         
   1  -5  12          1.00         13.90        20.73 o                         
   2  -5  12         21.74         14.37        13.24 o                         
   3  -5  12          3.00         20.62         9.86 o                         
   4  -5  12         21.76         23.42        30.98 o                         
   5  -5  12          0.81          6.54         6.78 o                         
  -4  -4  12          1.10          8.04         6.76 o                         
  -3  -4  12          4.84         16.33        13.27 o                         
  -2  -4  12          7.12          2.51         4.92 o                         
  -1  -4  12          3.89         -4.43        32.50 o                         
   0  -4  12          1.77         -7.64        15.28 o                         
   1  -4  12          0.51          6.98        10.16 o                         
   2  -4  12          3.29          1.49        10.02 o                         
   3  -4  12          4.96         11.20        12.40 o                         
   4  -4  12          0.82         -4.00         8.11 o                         
   5  -4  12         14.60         18.87         9.76 o                         
  -5  -3  12          1.08         -6.44        12.88 o                         
  -4  -3  12          0.60         -0.06         5.17 o                         
  -3  -3  12          0.12         -3.40        10.13 o                         
  -2  -3  12          0.20          0.53         5.33 o                         
  -1  -3  12          0.64          0.10         7.62 o                         
   0  -3  12          0.85          8.76        11.40 o                         
   1  -3  12         24.96         56.24        19.69 o                         
   2  -3  12          4.80         -5.77        11.53 o                         
   3  -3  12          1.02          3.75        12.10 o                         
   4  -3  12         10.97          8.94        10.01 o                         
   5  -3  12         30.45         45.86        15.30 o                         
   6  -3  12          2.05          2.61         5.08 o                         
  -5  -2  12          0.24          5.86         5.23 o                         
  -4  -2  12          5.80          6.52         7.20 o                         
  -3  -2  12         23.83         23.88        17.02 o                         
  -2  -2  12         17.93         46.54        26.39 o                         
  -1  -2  12          9.51         26.89        14.66 o                         
   0  -2  12          8.91         17.37        21.50 o                         
   1  -2  12         46.60         31.34        27.13 o                         
   2  -2  12          0.29          8.18        10.13 o                         
   3  -2  12        107.08        111.03        61.01 o                         
   4  -2  12          3.56          2.68         4.65 o                         
   5  -2  12          0.02         -2.82         5.65 o                         
   6  -2  12          1.48         -1.09         6.15 o                         
  -6  -1  12          0.05          7.51         5.49 o                         
  -5  -1  12          0.83         -1.05         5.36 o                         
  -4  -1  12          0.18          0.82         2.90 o                         
  -3  -1  12          3.55          4.50        13.45 o                         
  -2  -1  12         33.63         43.78        18.75 o                         
  -1  -1  12          0.39         -2.85         5.70 o                         
   0  -1  12         13.98         14.67         9.27 o                         
   1  -1  12         15.66          6.38         7.17 o                         
   2  -1  12        283.40        254.10        66.92 o                         
   3  -1  12          8.23          5.35         7.57 o                         
   4  -1  12          8.85          5.50         5.92 o                         
   5  -1  12         37.88         32.51        15.31 o                         
   6  -1  12          2.56         -0.39         3.48 o                         
  -6   0  12          2.22         10.23         8.31 o                         
  -5   0  12          0.03          1.09         6.37 o                         
  -4   0  12          1.25          2.84         7.02 o                         
  -3   0  12          0.04          2.06         9.41 o                         
  -2   0  12         15.79         23.33        15.99 o                         
  -1   0  12          7.10         14.18         9.44 o                         
   0   0  12          5.65          7.83         7.70 o                         
   1   0  12         70.70        140.74        28.92 o                         
   2   0  12         83.57        156.11        29.62 o                         
   3   0  12         12.72         13.03         8.77 o                         
   4   0  12          0.05         -2.63         7.74 o                         
   5   0  12         12.17         16.78        10.78 o                         
   6   0  12          0.05         -3.94         7.88 o                         
   7   0  12          7.08         31.16        24.52 o                         
  -6   1  12          1.39         -1.05         2.11 o                         
  -5   1  12          9.95          8.83         7.90 o                         
  -4   1  12          1.89          2.70         7.28 o                         
  -3   1  12          4.30          6.44        11.12 o                         
  -2   1  12          1.10          5.53         5.09 o                         
  -1   1  12          7.74          8.57        11.39 o                         
   0   1  12         43.49         43.45        22.64 o                         
   1   1  12          0.64          6.62         8.43 o                         
   2   1  12        276.24        257.62        37.77 o                         
   3   1  12          1.31          0.46         4.41 o                         
   4   1  12         43.15         30.90        12.91 o                         
   5   1  12          9.84          0.28         6.29 o                         
   6   1  12          1.47         -1.30         6.96 o                         
   7   1  12          0.68          3.29        13.01 o                         
  -6   2  12          0.05         -2.15         6.60 o                         
  -5   2  12          7.43         10.67        16.92 o                         
  -4   2  12          0.11          4.65         8.71 o                         
  -3   2  12         22.41         20.58        18.20 o                         
  -2   2  12         27.63         48.04        15.72 o                         
  -1   2  12         82.80        181.79        31.89 o                         
   0   2  12          9.10         21.97        16.97 o                         
   1   2  12          1.79         21.15        17.05 o                         
   2   2  12        124.58        139.25        29.57 o                         
   3   2  12         54.03         64.25        25.70 o                         
   4   2  12         10.91         89.62        57.52 o                         
   5   2  12         11.12         12.57        13.53 o                         
   6   2  12          1.36         -4.92         9.84 o                         
   7   2  12          7.51         25.23        21.49 o                         
  -6   3  12          0.10          0.70         3.89 o                         
  -5   3  12          0.04          3.80        10.25 o                         
  -4   3  12          0.00         -7.79        16.41 o                         
  -3   3  12          0.53        -12.48        29.39 o                         
  -2   3  12         11.00         -0.23         6.97 o                         
  -1   3  12          0.08         -3.68         8.29 o                         
   0   3  12         39.76         26.99        16.99 o                         
   1   3  12         49.54         70.64        22.09 o                         
   2   3  12         26.07         20.41        13.73 o                         
   3   3  12         26.15         32.15        17.17 o                         
   4   3  12         25.21         -4.29        21.70 o                         
   5   3  12         33.26         34.86        26.82 o                         
   6   3  12          6.60          0.81        10.08 o                         
   7   3  12          8.81         14.77        11.56 o                         
  -5   4  12          6.84          1.92         7.16 o                         
  -4   4  12          0.43         -0.26         3.58 o                         
  -3   4  12         14.67          4.18         9.90 o                         
  -2   4  12          0.65          0.07         8.70 o                         
  -1   4  12         60.48         94.25        25.32 o                         
   0   4  12          5.28          6.61        12.22 o                         
   1   4  12         22.11         21.52        12.44 o                         
   2   4  12         58.81         41.86        18.42 o                         
   3   4  12          0.02          7.76        10.23 o                         
   4   4  12          6.69         -0.74         9.34 o                         
   5   4  12         10.57          5.34        12.44 o                         
   6   4  12          2.72          0.13         2.27 o                         
   7   4  12          0.41         -4.92         9.83 o                         
  -5   5  12          2.35         -4.92         9.84 o                         
  -4   5  12          0.52         -4.06        12.06 o                         
  -3   5  12          7.84          1.20         6.63 o                         
  -2   5  12          9.52         15.65        13.49 o                         
  -1   5  12          0.67          3.05         5.66 o                         
   0   5  12         74.09        115.62        28.46 o                         
   1   5  12          0.42          3.36         4.17 o                         
   2   5  12          4.20          7.32         5.56 o                         
   3   5  12         21.66         24.67        16.82 o                         
   4   5  12         53.06         40.13        29.04 o                         
   5   5  12          3.10          8.40        10.83 o                         
   6   5  12          0.00          0.02        11.39 o                         
  -5   6  12          1.06         -1.60         7.39 o                         
  -4   6  12          0.93         -3.19         6.38 o                         
  -3   6  12          4.03          3.79         8.68 o                         
  -2   6  12         23.68         91.23        31.95 o                         
  -1   6  12          9.87          6.08         8.63 o                         
   0   6  12          1.05          3.28         8.31 o                         
   1   6  12         51.58         68.06        27.82 o                         
   2   6  12         30.40         21.64        17.64 o                         
   3   6  12          3.54         -4.33         8.67 o                         
   4   6  12         19.61          7.22        10.60 o                         
   5   6  12          5.87          4.14         9.36 o                         
   6   6  12          0.13         -1.77         4.14 o                         
  -4   7  12          1.16          3.51         8.85 o                         
  -3   7  12          2.16          0.44         9.10 o                         
  -2   7  12          0.02         25.05        15.62 o                         
  -1   7  12         14.78         17.41        22.17 o                         
   0   7  12         22.98         34.33        19.27 o                         
   1   7  12         25.41         60.25        25.81 o                         
   2   7  12          2.65          9.62        11.06 o                         
   3   7  12          0.48          0.26         9.63 o                         
   4   7  12          0.53         -0.18        15.48 o                         
   5   7  12          2.91         14.53        23.21 o                         
  -4   8  12          0.00         -1.93         6.07 o                         
  -3   8  12          6.29          1.62         5.89 o                         
  -2   8  12          0.87         14.76        10.87 o                         
  -1   8  12          5.02         -6.65        22.89 o                         
   0   8  12          8.75         22.05        13.79 o                         
   1   8  12         57.36        113.84        34.73 o                         
   2   8  12         15.63         13.06        10.68 o                         
   3   8  12          1.64          4.60        13.12 o                         
   4   8  12          6.59          9.00        12.97 o                         
   5   8  12          0.11         -1.00         8.45 o                         
  -3   9  12          0.12         -3.86         9.16 o                         
  -2   9  12          0.11         -0.79         9.74 o                         
  -1   9  12          0.51          3.50        13.37 o                         
   0   9  12         11.96         19.73        15.44 o                         
   1   9  12          0.14         -0.02         9.14 o                         
   2   9  12          0.33          3.18         6.56 o                         
   3   9  12          3.38          1.85         4.40 o                         
   4   9  12          4.76         -0.97         4.65 o                         
  -2  10  12          5.88         -0.95         3.19 o                         
  -1  10  12          1.44          2.17        10.51 o                         
   0  10  12          0.37        -12.83        25.65 o                         
   1  10  12          0.06          4.33         6.68 o                         
   2  10  12          0.97          1.22         5.43 o                         
   3  10  12          0.15          6.59         6.90 o                         
  -2  -6  13          0.48         28.31        21.41 o                         
  -1  -6  13          0.43          7.44        31.36 o                         
   0  -6  13          1.22        -19.24        70.43 o                         
   1  -6  13         11.71        -12.11        42.42 o                         
   2  -6  13          1.70         12.23        16.50 o                         
   3  -6  13          0.61         23.42        18.83 o                         
  -3  -5  13          0.08        -11.05        22.10 o                         
  -2  -5  13          0.54         -1.92        19.83 o                         
  -1  -5  13          0.00         -0.20         9.00 o                         
   0  -5  13          1.20         36.46        23.63 o                         
   1  -5  13          1.37         -6.63        13.26 o                         
   2  -5  13          0.99         -2.68         5.37 o                         
   3  -5  13          1.11         -2.84         5.67 o                         
   4  -5  13          4.37          3.65         5.13 o                         
  -4  -4  13          0.09         -8.88        28.90 o                         
  -3  -4  13          0.45          2.85         4.66 o                         
  -2  -4  13          2.80          0.74         3.59 o                         
  -1  -4  13          6.46        -16.67        33.34 o                         
   0  -4  13          0.01          4.22         6.24 o                         
   1  -4  13         20.68         36.78        17.56 o                         
   2  -4  13          6.22          5.47         9.86 o                         
   3  -4  13          0.02          4.05         7.08 o                         
   4  -4  13         14.16         17.76        13.17 o                         
   5  -4  13          2.89         11.15         9.90 o                         
  -4  -3  13          0.65          0.88         3.17 o                         
  -3  -3  13          2.72          5.67         8.96 o                         
  -2  -3  13          1.57         -6.06        34.72 o                         
  -1  -3  13          0.01         -7.52        15.05 o                         
   0  -3  13         16.21         30.20        13.97 o                         
   1  -3  13         21.43         38.65        23.67 o                         
   2  -3  13          0.04          0.39         3.16 o                         
   3  -3  13          0.35          5.56         8.61 o                         
   4  -3  13         22.57         28.87        18.08 o                         
   5  -3  13          2.34         -2.37         4.74 o                         
  -5  -2  13          0.58          7.29        11.07 o                         
  -4  -2  13          0.07          2.99         4.09 o                         
  -3  -2  13          0.18          3.56         5.01 o                         
  -2  -2  13         14.52          8.89        10.70 o                         
  -1  -2  13         15.01          5.82        10.94 o                         
   0  -2  13          2.75          7.19        26.19 o                         
   1  -2  13          0.19          0.48         6.67 o                         
   2  -2  13        173.28        157.66        41.93 o                         
   3  -2  13         23.49         17.45        11.91 o                         
   4  -2  13          9.81          7.67         9.86 o                         
   5  -2  13         12.17          0.46         4.43 o                         
   6  -2  13          0.56          5.62         7.77 o                         
  -5  -1  13          0.00         -1.81         3.62 o                         
  -4  -1  13          0.18         -3.16         6.32 o                         
  -3  -1  13          2.29         -2.42         9.03 o                         
  -2  -1  13          3.95          8.14        11.62 o                         
  -1  -1  13          0.34         -0.75         2.39 o                         
   0  -1  13          0.04         -0.65        13.29 o                         
   1  -1  13        281.99        285.58        87.95 o                         
   2  -1  13          0.10         -3.56         7.15 o                         
   3  -1  13          2.07          1.99         4.59 o                         
   4  -1  13          0.83          3.38         6.44 o                         
   5  -1  13         16.59         -0.87         5.92 o                         
   6  -1  13          0.07         -0.55         2.97 o                         
  -5   0  13          0.61         -0.70         4.90 o                         
  -4   0  13          4.39          3.69         4.86 o                         
  -3   0  13          4.85          8.90        11.20 o                         
  -2   0  13          0.15          2.48         8.43 o                         
  -1   0  13          3.06          0.64         5.73 o                         
   0   0  13          3.24          1.53         6.66 o                         
   1   0  13         93.88        197.36        53.35 o                         
   2   0  13        104.29        185.07        37.69 o                         
   3   0  13         12.04         14.42        10.94 o                         
   4   0  13         29.59         50.91        18.60 o                         
   5   0  13          0.21          8.64         7.52 o                         
   6   0  13          0.47         10.13         8.96 o                         
  -5   1  13          0.10          2.51         9.62 o                         
  -4   1  13          2.18          2.61         4.24 o                         
  -3   1  13          7.64          9.97        12.32 o                         
  -2   1  13         23.87         16.33        17.19 o                         
  -1   1  13          3.49         -1.10         5.74 o                         
   0   1  13          0.65         -2.20         7.14 o                         
   1   1  13         24.55         15.04         8.57 o                         
   2   1  13         49.52         27.58        21.35 o                         
   3   1  13          2.66          0.57         5.50 o                         
   4   1  13         18.37         14.61        11.22 o                         
   5   1  13          0.05         -2.60         5.26 o                         
   6   1  13          0.29          4.91         8.66 o                         
  -5   2  13          0.61          1.94         6.47 o                         
  -4   2  13          0.01          5.59         6.43 o                         
  -3   2  13          0.14          5.61         8.83 o                         
  -2   2  13         61.57        105.33        30.23 o                         
  -1   2  13         47.17         68.54        23.91 o                         
   0   2  13         13.75         12.04         5.23 o                         
   1   2  13         17.61         53.59        18.97 o                         
   2   2  13          9.53          4.91         4.16 o                         
   3   2  13          1.84         44.95        23.25 o                         
   4   2  13          6.96         10.10        13.07 o                         
   5   2  13          9.38          9.61        10.68 o                         
   6   2  13          0.66         -0.90         4.06 o                         
  -5   3  13          0.27         14.71        17.84 o                         
  -4   3  13          2.60         -3.20         9.83 o                         
  -3   3  13          3.98          0.57        19.62 o                         
  -2   3  13          0.14          0.04         5.87 o                         
  -1   3  13          5.65          0.89         7.73 o                         
   0   3  13          0.24         -0.76         7.12 o                         
   1   3  13         80.94         72.30        33.56 o                         
   2   3  13         41.57         53.43        18.85 o                         
   3   3  13         20.31         11.45        16.64 o                         
   4   3  13         44.32          7.45        36.57 o                         
   5   3  13          5.05         10.46        14.34 o                         
   6   3  13          4.30          9.49         9.09 o                         
  -5   4  13          0.30          2.08         6.59 o                         
  -4   4  13          5.85         10.69        10.51 o                         
  -3   4  13          7.58         -5.16        10.32 o                         
  -2   4  13         18.21         25.08        13.88 o                         
  -1   4  13          2.38         -0.96         9.87 o                         
   0   4  13          0.24         -2.06         5.77 o                         
   1   4  13          7.76          4.72         4.03 o                         
   2   4  13          0.71         -0.88         7.90 o                         
   3   4  13         20.52          7.56        10.34 o                         
   4   4  13         81.71         64.41        55.81 o                         
   5   4  13          0.05          8.61        12.60 o                         
   6   4  13          9.38         16.14        24.54 o                         
  -5   5  13          0.02         -0.62         7.52 o                         
  -4   5  13          0.38         -0.78         7.48 o                         
  -3   5  13          0.03         -6.97        22.56 o                         
  -2   5  13          1.93          2.73         8.12 o                         
  -1   5  13          1.72         -4.69         9.38 o                         
   0   5  13          0.35         -5.18        10.35 o                         
   1   5  13          9.80          7.73         6.88 o                         
   2   5  13          0.29          2.04         8.94 o                         
   3   5  13          5.94          2.89         7.31 o                         
   4   5  13          3.18          9.15         8.28 o                         
   5   5  13          6.63         10.70        11.13 o                         
   6   5  13          0.41          4.51         8.08 o                         
  -4   6  13          3.61          4.00         6.21 o                         
  -3   6  13          4.66         -1.30         8.43 o                         
  -2   6  13          2.25          2.30         6.49 o                         
  -1   6  13          8.96          9.34         9.04 o                         
   0   6  13         58.78         55.66        23.63 o                         
   1   6  13         98.09        155.92        42.16 o                         
   2   6  13          0.14         -1.01         6.43 o                         
   3   6  13         39.18         22.82        14.81 o                         
   4   6  13          2.16         -0.44         7.25 o                         
   5   6  13         14.71         11.42        10.91 o                         
  -4   7  13          0.04         -2.49         4.97 o                         
  -3   7  13          2.39         -2.79         5.58 o                         
  -2   7  13          0.77         -1.76         7.60 o                         
  -1   7  13         20.57         24.13        15.42 o                         
   0   7  13          0.74         -6.54        13.09 o                         
   1   7  13         37.04         58.44        31.55 o                         
   2   7  13         12.09          6.03         3.63 o                         
   3   7  13         21.22         27.33        22.77 o                         
   4   7  13         13.65          6.23         6.51 o                         
   5   7  13          2.08          9.35         9.12 o                         
  -3   8  13          0.54          0.13         8.56 o                         
  -2   8  13          5.90         10.58         8.72 o                         
  -1   8  13         10.40         10.91        13.71 o                         
   0   8  13         27.78         17.04        54.41 o                         
   1   8  13         13.96          7.05         8.57 o                         
   2   8  13          0.00         -4.70         9.39 o                         
   3   8  13          0.38         -0.11         8.27 o                         
   4   8  13          4.55          3.40         5.16 o                         
  -2   9  13          4.46         -4.03        10.86 o                         
  -1   9  13          0.11          4.94         6.09 o                         
   0   9  13          7.51        -11.55        23.10 o                         
   1   9  13          4.98         -3.81        22.57 o                         
   2   9  13          0.70          5.42         7.76 o                         
   3   9  13          1.85         -0.76        10.19 o                         
   0  10  13          2.58         11.74        14.00 o                         
   1  10  13          2.10        -13.37        26.74 o                         
   0  -6  14          8.02          4.61        38.32 o                         
   1  -6  14          0.03         58.63        28.52 o                         
  -2  -5  14          0.05         14.58         9.91 o                         
  -1  -5  14          0.09         12.53        34.93 o                         
   0  -5  14          0.32          4.67        10.06 o                         
   1  -5  14          4.56          0.98        10.86 o                         
   2  -5  14          0.13          4.40         8.74 o                         
   3  -5  14          2.04         14.88        11.37 o                         
  -3  -4  14          1.48          0.04         2.75 o                         
  -2  -4  14          0.10         -0.98         5.08 o                         
  -1  -4  14          0.56          1.97        30.18 o                         
   0  -4  14          1.00         -1.35        12.35 o                         
   1  -4  14         18.58         29.59        20.69 o                         
   2  -4  14          0.08          6.86         9.12 o                         
   3  -4  14          4.38          8.46        12.22 o                         
   4  -4  14          4.01          6.36         6.62 o                         
  -3  -3  14          0.11         -3.89         7.78 o                         
  -2  -3  14          0.87         -3.39         9.75 o                         
  -1  -3  14          0.03          0.33         2.79 o                         
   0  -3  14         11.39          7.85        10.24 o                         
   1  -3  14          2.57         10.74        19.30 o                         
   2  -3  14         14.34          8.19         7.95 o                         
   3  -3  14          0.07         -0.50         3.95 o                         
   4  -3  14          2.16          2.38         5.13 o                         
   5  -3  14          1.02         -0.07         2.30 o                         
  -4  -2  14          0.02          3.48         6.33 o                         
  -3  -2  14          0.00         -2.99         7.50 o                         
  -2  -2  14          2.23          3.90        10.53 o                         
  -1  -2  14          0.03          9.20         8.45 o                         
   0  -2  14         16.51         14.41        14.24 o                         
   1  -2  14         97.02         47.87        65.39 o                         
   2  -2  14          1.97          6.73         7.09 o                         
   3  -2  14         29.23         21.93        16.99 o                         
   4  -2  14          1.22          0.94         5.48 o                         
   5  -2  14          1.81          4.72         6.64 o                         
  -4  -1  14          0.01          0.03         5.01 o                         
  -3  -1  14          1.41          3.79         5.54 o                         
  -2  -1  14          0.54          4.58         6.55 o                         
  -1  -1  14          2.42         -1.18         4.61 o                         
   0  -1  14         18.89         19.90        24.27 o                         
   1  -1  14          0.23          2.66         5.31 o                         
   2  -1  14         31.56          6.37        10.18 o                         
   3  -1  14         31.53         24.11        14.33 o                         
   4  -1  14         13.79          8.83         8.17 o                         
   5  -1  14          0.13         -2.78         5.55 o                         
  -4   0  14          0.11          6.19         8.34 o                         
  -3   0  14          6.16         17.86        12.88 o                         
  -2   0  14         11.03         18.79        16.41 o                         
  -1   0  14          0.02         -3.64         9.18 o                         
   0   0  14         28.62         75.88        27.87 o                         
   1   0  14         10.57          7.63        11.08 o                         
   2   0  14          0.78          5.17         7.74 o                         
   3   0  14         17.80         25.36        15.76 o                         
   4   0  14         24.33         67.82        26.43 o                         
   5   0  14          1.32         -2.30         9.63 o                         
   6   0  14          0.62          5.63         9.82 o                         
  -5   1  14          0.31          1.49         4.86 o                         
  -4   1  14          2.74          1.71         4.74 o                         
  -3   1  14          0.31         -1.12         2.88 o                         
  -2   1  14         16.14         23.72        16.82 o                         
  -1   1  14          3.33          2.00        11.22 o                         
   0   1  14         64.28         56.91        27.66 o                         
   1   1  14          5.09          2.66         5.02 o                         
   2   1  14          6.39          2.96         7.43 o                         
   3   1  14          1.88         -0.49         7.49 o                         
   4   1  14         41.12         21.29        17.49 o                         
   5   1  14          2.36         11.76         8.47 o                         
   6   1  14          0.20         -0.84         7.81 o                         
  -5   2  14          0.66          6.26        10.15 o                         
  -4   2  14          0.94          1.51         7.28 o                         
  -3   2  14          8.51          5.85         6.57 o                         
  -2   2  14          5.70         10.32        13.77 o                         
  -1   2  14          0.23          0.09        11.70 o                         
   0   2  14         14.36         14.56        12.86 o                         
   1   2  14         14.10         15.63        10.51 o                         
   2   2  14         19.14        138.26        39.17 o                         
   3   2  14         21.67         17.10        14.50 o                         
   4   2  14          5.22          5.63         8.30 o                         
   5   2  14          0.02          3.81         8.31 o                         
   6   2  14          0.17          9.06        12.20 o                         
  -5   3  14          0.01          0.82         5.92 o                         
  -4   3  14          0.07         -2.68         8.07 o                         
  -3   3  14         11.23          9.03        10.05 o                         
  -2   3  14          6.95         10.87        10.22 o                         
  -1   3  14          6.68         17.70        15.27 o                         
   0   3  14         45.93         62.01        28.40 o                         
   1   3  14         11.79         23.68        16.77 o                         
   2   3  14          3.66          4.59         8.32 o                         
   3   3  14          9.26          3.53         4.09 o                         
   4   3  14         25.49         18.42        12.25 o                         
   5   3  14          3.08          0.26         4.95 o                         
   6   3  14          3.23          4.87         7.17 o                         
  -4   4  14          0.42         10.79        16.00 o                         
  -3   4  14          5.27          9.76        16.39 o                         
  -2   4  14          2.22          6.48        13.35 o                         
  -1   4  14          5.16          5.02        10.75 o                         
   0   4  14         22.27         50.07        20.10 o                         
   1   4  14         20.93         20.55        15.07 o                         
   2   4  14         14.31         28.60        14.50 o                         
   3   4  14         22.11         21.65        13.18 o                         
   4   4  14          6.04          2.64         4.34 o                         
   5   4  14          3.30         -0.33         5.82 o                         
   6   4  14          1.00          6.96        10.55 o                         
  -4   5  14          0.24         -2.90         5.81 o                         
  -3   5  14          0.34         -3.34         6.68 o                         
  -2   5  14          0.26         -5.90        11.80 o                         
  -1   5  14          0.31         -4.31         8.62 o                         
   0   5  14         26.99         47.02        23.47 o                         
   1   5  14         17.20         35.27        25.12 o                         
   2   5  14          0.40         -1.28         4.16 o                         
   3   5  14         25.44         39.67        15.38 o                         
   4   5  14          0.96         -0.26         4.51 o                         
   5   5  14          0.13         -1.39         4.63 o                         
  -4   6  14          0.16          4.13         5.80 o                         
  -3   6  14          5.91         -0.55        12.31 o                         
  -2   6  14          2.29         -3.71         7.43 o                         
  -1   6  14         15.45         -1.14        12.34 o                         
   0   6  14          9.43         10.19        14.18 o                         
   1   6  14          5.02          8.51        13.96 o                         
   2   6  14          4.32          2.38        10.21 o                         
   3   6  14          7.88         13.10        11.61 o                         
   4   6  14          7.81         11.98         8.61 o                         
   5   6  14          0.20          9.59         8.27 o                         
  -3   7  14          0.66          3.91        20.54 o                         
  -2   7  14          0.23         -4.93         9.86 o                         
  -1   7  14          1.57         -4.89        10.93 o                         
   0   7  14         51.32         73.86        33.80 o                         
   1   7  14          5.27          1.24         5.87 o                         
   2   7  14         17.02         28.27        19.00 o                         
   3   7  14          1.00          4.87         6.20 o                         
   4   7  14         12.26         23.98        18.64 o                         
  -2   8  14          0.26         -5.67        11.35 o                         
  -1   8  14          3.10         -2.72         5.43 o                         
   0   8  14          0.12         -1.48         2.96 o                         
   1   8  14          0.85          3.03         4.48 o                         
   2   8  14          1.85         -1.78        14.38 o                         
   3   8  14          4.73          7.24         8.28 o                         
   4   8  14          3.75          2.90         5.66 o                         
  -1   9  14          0.53         -1.47         5.88 o                         
   0   9  14          0.95         14.10        16.11 o                         
   1   9  14          2.41         22.92        19.65 o                         
   2   9  14          0.23          8.09        10.58 o                         
  -2  -4  15          0.20          6.89         9.26 o                         
  -1  -4  15          0.71          5.34         9.85 o                         
   0  -4  15          2.64         -4.09         9.20 o                         
   1  -4  15          0.55         -2.36         6.28 o                         
   2  -4  15          3.03          1.45         5.00 o                         
   3  -4  15          0.21          0.46         7.04 o                         
  -2  -3  15          0.27          2.00         3.80 o                         
  -1  -3  15          0.25         -3.07        10.60 o                         
   0  -3  15          0.10          1.50         3.72 o                         
   1  -3  15         27.28         47.12        24.95 o                         
   2  -3  15          0.61         -1.87         6.43 o                         
   3  -3  15          4.84         19.26        28.26 o                         
   4  -3  15          3.00         -3.02        10.14 o                         
  -3  -2  15          0.27          9.05         6.95 o                         
  -2  -2  15          1.25         -1.08         2.15 o                         
  -1  -2  15          1.23          4.22         9.29 o                         
   0  -2  15          1.44         10.84        10.55 o                         
   1  -2  15          0.06         -2.18         4.36 o                         
   2  -2  15          4.37          6.71        11.30 o                         
   3  -2  15          3.05         -5.04        10.09 o                         
   4  -2  15          0.05         -2.20         4.39 o                         
  -3  -1  15          1.18          0.36         3.09 o                         
  -2  -1  15          0.92         -1.74         6.18 o                         
  -1  -1  15          0.03         -0.81         5.89 o                         
   0  -1  15          0.06         -2.29         4.58 o                         
   1  -1  15         17.30         16.79        20.34 o                         
   2  -1  15         11.57         19.14        15.04 o                         
   3  -1  15          0.25         -3.57         7.13 o                         
   4  -1  15          6.68         -1.85         7.07 o                         
   5  -1  15          0.33         -2.58         5.17 o                         
  -4   0  15          0.26          1.21         1.66 o                         
  -3   0  15          0.00          1.03         2.20 o                         
  -2   0  15          2.19          3.81         7.56 o                         
  -1   0  15          0.62          7.66        10.71 o                         
   0   0  15          2.05          0.99         7.53 o                         
   1   0  15          5.36          8.85        15.65 o                         
   2   0  15          0.80         -4.58         9.16 o                         
   3   0  15          2.34         -3.47         9.75 o                         
   4   0  15          6.95          3.78        15.64 o                         
   5   0  15          0.15          3.51         8.30 o                         
  -4   1  15          1.70          4.30         4.97 o                         
  -3   1  15          1.68          0.14         5.90 o                         
  -2   1  15          2.68         -0.35         6.61 o                         
  -1   1  15          3.97          0.61         1.74 o                         
   0   1  15          2.15         -0.58         4.36 o                         
   1   1  15          1.36         -3.19         6.38 o                         
   2   1  15          8.97          5.73         7.09 o                         
   3   1  15         44.84         43.18        20.20 o                         
   4   1  15          0.39          2.24         4.18 o                         
   5   1  15          0.22         -2.59         6.86 o                         
  -4   2  15          0.58          2.60         6.10 o                         
  -3   2  15          0.03          1.05         4.21 o                         
  -2   2  15          0.47          0.64         5.27 o                         
  -1   2  15         12.72          6.76         7.51 o                         
   0   2  15          1.09         13.95        13.32 o                         
   1   2  15          2.90        103.07        30.58 o                         
   2   2  15         10.55         12.63         9.34 o                         
   3   2  15         15.40         36.46        17.94 o                         
   4   2  15          7.97          8.58        10.33 o                         
   5   2  15          1.80         -1.27         5.54 o                         
  -4   3  15          0.79         -4.78         9.55 o                         
  -3   3  15          0.03         -4.03        10.00 o                         
  -2   3  15          0.24         -1.55         4.46 o                         
  -1   3  15          4.66          1.43         5.61 o                         
   0   3  15          6.53         -1.64         6.03 o                         
   1   3  15          0.66          2.25         7.56 o                         
   2   3  15         13.40         15.67        11.55 o                         
   3   3  15          0.01         -3.67         7.34 o                         
   4   3  15         14.40          6.81        10.96 o                         
   5   3  15          0.92          1.76         2.16 o                         
  -4   4  15          1.82         -3.72         7.87 o                         
  -3   4  15          0.00         -3.02         6.05 o                         
  -2   4  15          0.26         -3.19        14.40 o                         
  -1   4  15          0.31          0.84         3.68 o                         
   0   4  15         24.54         39.08        21.28 o                         
   1   4  15          2.56          4.79         6.87 o                         
   2   4  15          4.84          4.01         4.20 o                         
   3   4  15          3.34          9.38         8.84 o                         
   4   4  15          6.43          2.10         5.35 o                         
   5   4  15          1.08          1.88         2.72 o                         
  -3   5  15          1.42          5.72        23.26 o                         
  -2   5  15          0.41         -6.55        13.11 o                         
  -1   5  15         25.71         41.70        20.14 o                         
   0   5  15          0.40          1.48         9.40 o                         
   1   5  15          0.27          6.01         6.15 o                         
   2   5  15          0.54          4.70         6.80 o                         
   3   5  15         23.92         15.53         9.76 o                         
   4   5  15          1.01         -3.96         7.91 o                         
   5   5  15          0.91          2.77         5.56 o                         
  -3   6  15          0.55          5.73         7.06 o                         
  -2   6  15          0.01          1.34         5.71 o                         
  -1   6  15          1.75          3.81         9.37 o                         
   0   6  15          0.46         -2.33         6.38 o                         
   1   6  15          0.06          8.43        12.24 o                         
   2   6  15          1.61          5.97         9.48 o                         
   3   6  15          2.52         -3.57         8.56 o                         
   4   6  15          0.83          1.87         5.96 o                         
  -2   7  15          0.18          3.92         7.05 o                         
  -1   7  15          6.62         11.72        10.00 o                         
   0   7  15          0.33         -4.35         8.70 o                         
   1   7  15          6.61          8.93        14.98 o                         
   2   7  15          0.56         14.73        14.95 o                         
   3   7  15          4.49          6.96         7.16 o                         
  -1   8  15          0.01          0.44         9.48 o                         
   0   8  15          7.02         -0.90        12.26 o                         
   1   8  15          0.03         -5.98        18.07 o                         
   2   8  15          0.20          2.86         4.75 o                         
  -1  -3  16          0.46          1.70         5.23 o                         
   0  -3  16          0.73          2.10         6.22 o                         
   1  -3  16          1.49          1.88         6.97 o                         
   2  -3  16          1.15          3.39         8.28 o                         
  -2  -2  16          0.56          4.21         6.97 o                         
  -1  -2  16          0.16          1.96         6.78 o                         
   0  -2  16          2.69          5.01         7.11 o                         
   1  -2  16          0.35          4.08         4.76 o                         
   2  -2  16          1.57          3.93         4.21 o                         
   3  -2  16          0.99         -0.61        12.16 o                         
  -2  -1  16          1.13          5.39         8.78 o                         
  -1  -1  16          1.46          3.49         5.65 o                         
   0  -1  16          1.09          5.13         6.79 o                         
   1  -1  16          9.30         15.15        11.36 o                         
   2  -1  16          0.20          1.47         5.86 o                         
   3  -1  16          0.00          0.78         7.99 o                         
   4  -1  16          1.54          4.37         7.10 o                         
  -3   0  16          0.18          1.55         5.24 o                         
  -2   0  16          0.83          2.88         6.92 o                         
  -1   0  16          1.45          3.16         4.66 o                         
   0   0  16         20.59         46.62        21.66 o                         
   1   0  16          0.71          3.12        14.77 o                         
   2   0  16         12.18         23.66        21.55 o                         
   3   0  16          3.35          3.07         8.81 o                         
   4   0  16          0.58          2.16         6.84 o                         
  -3   1  16          0.34          9.01         9.29 o                         
  -2   1  16          0.21         -1.62         5.92 o                         
  -1   1  16          1.20          2.05         4.64 o                         
   0   1  16          0.27         -5.78        11.56 o                         
   1   1  16          0.03          5.19        15.94 o                         
   2   1  16          2.11         -1.48         6.12 o                         
   3   1  16          5.06          2.56         4.41 o                         
   4   1  16          1.12         -1.46         3.89 o                         
  -3   2  16          2.20          1.78         7.26 o                         
  -2   2  16          1.03          1.22         2.70 o                         
  -1   2  16          2.57          2.84         7.18 o                         
   0   2  16          3.20          6.28        11.00 o                         
   1   2  16          3.91         -2.43         5.14 o                         
   2   2  16         16.39         17.43         9.79 o                         
   3   2  16          1.08          5.50         9.53 o                         
   4   2  16          3.78          2.76         5.90 o                         
  -3   3  16          0.00          3.94         8.21 o                         
  -2   3  16          0.23         -3.33         6.66 o                         
  -1   3  16          1.29          2.76         7.05 o                         
   0   3  16          9.88         22.95        15.58 o                         
   1   3  16          0.26          2.46         9.05 o                         
   2   3  16         13.05          9.48         9.23 o                         
   3   3  16          3.80          7.23         6.94 o                         
   4   3  16          1.05         -2.83         5.91 o                         
  -3   4  16          1.67          1.26         4.64 o                         
  -2   4  16          0.42         -0.41         4.95 o                         
  -1   4  16          6.45          9.20         9.33 o                         
   0   4  16          1.07          4.68         5.51 o                         
   1   4  16          2.08          4.14         6.46 o                         
   2   4  16          6.78          0.62         3.44 o                         
   3   4  16         27.17         17.97        10.58 o                         
   4   4  16          0.82          1.39         4.27 o                         
  -2   5  16          0.23         -3.10         7.80 o                         
  -1   5  16          3.07          6.21         7.74 o                         
   0   5  16          3.38          1.64         4.29 o                         
   1   5  16          0.19          0.76         5.91 o                         
   2   5  16          8.81          9.18         7.52 o                         
   3   5  16          9.62          3.80         7.11 o                         
   4   5  16          1.99          9.65        11.02 o                         
  -2   6  16          0.09         17.42        11.78 o                         
  -1   6  16          1.86          2.84         8.09 o                         
   0   6  16          4.84          0.54         5.77 o                         
   1   6  16          1.19          1.51         5.06 o                         
   2   6  16         13.61         16.83         9.60 o                         
   3   6  16          0.03          7.45         9.10 o                         
  -1   7  16          4.39          4.46         3.89 o                         
   0   7  16          9.08         12.61        10.30 o                         
   1   7  16          1.07          0.54         6.16 o                         
   2   7  16          1.31         -3.11         6.23 o                         
   1  -2  17          0.43          4.46         7.70 o                         
  -1  -1  17          0.13         -0.81         4.29 o                         
   0  -1  17          8.57          6.85         8.71 o                         
   1  -1  17          4.63          0.91         3.90 o                         
   2  -1  17          7.78         12.09         8.85 o                         
  -1   0  17          5.27         13.59        11.48 o                         
   0   0  17          0.07         -1.48         2.96 o                         
   1   0  17          0.33          0.11         2.71 o                         
   2   0  17          0.39          6.19        10.81 o                         
   3   0  17          4.51         17.82        25.82 o                         
  -2   1  17          0.24         -4.05         8.09 o                         
  -1   1  17          7.66         11.28         9.51 o                         
   0   1  17          0.59          2.73         7.49 o                         
   1   1  17          1.82          2.18         3.71 o                         
   2   1  17          3.36          4.14         9.69 o                         
   3   1  17          1.18          0.42         4.92 o                         
  -2   2  17          0.01         -3.63         7.26 o                         
  -1   2  17          1.41          1.82         6.00 o                         
   0   2  17          2.42          5.75         5.08 o                         
   1   2  17          0.13          0.55         3.82 o                         
   2   2  17          4.98          1.21         2.92 o                         
   3   2  17          0.58          3.34         6.01 o                         
  -2   3  17          2.77         -2.80         6.49 o                         
  -1   3  17          5.59          1.13         2.50 o                         
   0   3  17          3.58          5.44         4.49 o                         
   1   3  17          1.09         -0.54         4.50 o                         
   2   3  17          4.26          3.49         5.31 o                         
   3   3  17          9.31          3.81         9.34 o                         
  -2   4  17          0.13         -7.14        14.27 o                         
  -1   4  17          4.06         -1.62         6.61 o                         
   0   4  17          0.01          0.84         2.86 o                         
   1   4  17         11.39          8.12         8.02 o                         
   2   4  17          6.27          4.99         7.02 o                         
   3   4  17          2.47          0.16         7.05 o                         
  -1   5  17          0.93         -2.14         4.29 o                         
   0   5  17          2.10          3.00         6.07 o                         
   1   5  17          0.46         -0.57         6.48 o                         
   2   5  17         18.33         26.80        13.01 o                         
   0   6  17          4.80          2.98         9.95 o                         
   1   6  17          0.96          5.03         5.97 o                         
   1   2  18          1.11         -1.04         2.08 o                         
   1   3  18          4.48          4.86         2.81 o                         
                                                                                
