# Supplementary material for: Supramolecular synthons in hydrates and solvates of lamotrigine: a tool for cocrystal design
Source: Acta Crystallogr B Struct Sci Cryst Eng Mater. 2024 May 10;80(Pt 3):193–200. doi: 10.1107/S2052520624002567 (PMC11157341; doi:10.1107/S2052520624002567)
Supplement: Supplementary file 9 [file b-80-00193-LAM_n-pentanol_solvatesup9.hkl]

data_LAM_n-pentanol_solvate                                                         
_shelx_title ' exp_8 in P-1'                                                    
_shelx_refln_list_code          4                                               
_shelx_F_calc_maximum      157.68                                               
_exptl_crystal_F_000       380.00                                               
_reflns_d_resolution_high  0.8206                                               
                                                                                
loop_                                                                           
 _space_group_symop_operation_xyz                                               
 'x, y, z'                                                                      
 '-x, -y, -z'                                                                   
                                                                                
_cell_length_a     7.6284                                                       
_cell_length_b     8.5181                                                       
_cell_length_c    14.5190                                                       
_cell_angle_alpha  84.043                                                       
_cell_angle_beta   75.989                                                       
_cell_angle_gamma  85.943                                                       
                                                                                
_shelx_F_squared_multiplier     1.000                                           
                                                                                
loop_                                                                           
 _refln_index_h                                                                 
 _refln_index_k                                                                 
 _refln_index_l                                                                 
 _refln_F_squared_calc                                                          
 _refln_F_squared_meas                                                          
 _refln_F_squared_sigma                                                         
 _refln_observed_status                                                         
   1   0   0       2693.26       2713.42        11.67 o                         
   2   0   0        518.73        549.48         6.00 o                         
   3   0   0       1335.73       1213.19         9.56 o                         
   4   0   0        837.62        864.31        12.78 o                         
   5   0   0         82.31         77.78         4.51 o                         
   6   0   0         10.42         10.35         1.66 o                         
   7   0   0         87.66         84.82         4.29 o                         
   8   0   0          0.22          0.53         2.80 o                         
   9   0   0          3.29          5.91         1.35 o                         
  -8   1   0         10.32          7.87         6.07 o                         
  -7   1   0         23.46         20.33         2.10 o                         
  -6   1   0          0.39          0.60         0.35 o                         
  -5   1   0          5.67          6.89         1.76 o                         
  -4   1   0        445.13        405.90         7.56 o                         
  -3   1   0         13.71          6.81         0.63 o                         
  -2   1   0          3.74         12.17         0.97 o                         
  -1   1   0       1078.53       1339.03         9.71 o                         
   0   1   0       2235.05       2329.56        13.36 o                         
   1   1   0       1006.64        872.20         7.03 o                         
   2   1   0       2193.20       1942.53        18.21 o                         
   3   1   0        159.68        210.32         4.15 o                         
   4   1   0          5.92          8.80         1.05 o                         
   5   1   0        159.31        144.02         6.30 o                         
   6   1   0          0.01          0.82         0.52 o                         
   7   1   0          7.02          6.23         2.00 o                         
   8   1   0         56.74         61.58         4.17 o                         
   9   1   0          6.14          6.84         0.93 o                         
  -8   2   0          0.26          1.15         0.71 o                         
  -7   2   0          1.48          1.63         0.71 o                         
  -6   2   0          0.25          0.48         0.25 o                         
  -5   2   0         12.05         13.56         2.56 o                         
  -4   2   0          4.64          0.72         0.49 o                         
  -3   2   0          2.84          4.98         0.77 o                         
  -2   2   0       1298.01       1206.78        13.16 o                         
  -1   2   0         98.26        137.83         3.54 o                         
   0   2   0        758.74        775.12        11.04 o                         
   1   2   0         13.00         18.20         1.09 o                         
   2   2   0        345.43        425.39        21.44 o                         
   3   2   0        820.44        781.70        11.58 o                         
   4   2   0          2.08          6.76         1.01 o                         
   5   2   0        140.58        136.79         4.90 o                         
   6   2   0          0.05          0.56         0.44 o                         
   7   2   0          1.81          1.50         1.09 o                         
   8   2   0         85.14        109.35         5.11 o                         
  -8   3   0          1.67          3.24         0.95 o                         
  -7   3   0         11.22         13.08         1.94 o                         
  -6   3   0         13.19         11.25         1.82 o                         
  -5   3   0        123.43        133.05         6.34 o                         
  -4   3   0         29.45         30.60         2.86 o                         
  -3   3   0        308.19        284.89         8.70 o                         
  -2   3   0          0.83         10.00         0.82 o                         
  -1   3   0        338.29        328.09         6.80 o                         
   0   3   0       1361.98       1276.55         9.65 o                         
   1   3   0       1218.09       1289.62         8.21 o                         
   2   3   0         10.43         12.82         1.26 o                         
   3   3   0         36.02         37.11         2.45 o                         
   4   3   0          0.57          2.50         1.09 o                         
   5   3   0          2.18          1.78         0.84 o                         
   6   3   0         66.05         64.05         4.47 o                         
   7   3   0          7.51          6.08         1.20 o                         
   8   3   0         22.48         23.39         2.29 o                         
  -8   4   0          0.59          1.40         0.77 o                         
  -7   4   0         20.96         24.94         2.19 o                         
  -6   4   0          4.99          5.86         1.17 o                         
  -5   4   0          3.93          5.00         0.97 o                         
  -4   4   0         40.94         40.20         4.78 o                         
  -3   4   0          9.93         13.71         1.85 o                         
  -2   4   0         46.06         46.14         2.45 o                         
  -1   4   0         62.18         81.57         3.98 o                         
   0   4   0        707.23        730.72         8.86 o                         
   1   4   0        458.79        401.31         9.36 o                         
   2   4   0        193.74        160.55         7.31 o                         
   3   4   0          4.28          3.72         1.11 o                         
   4   4   0        113.96        104.04         7.32 o                         
   5   4   0        144.29        125.18         8.30 o                         
   6   4   0         15.38         18.17         2.46 o                         
   7   4   0          6.99          7.13         1.11 o                         
   8   4   0          0.00         -0.24         0.48 o                         
  -7   5   0         31.89         33.15         1.85 o                         
  -6   5   0          2.34          3.16         0.89 o                         
  -5   5   0         14.20         14.44         1.82 o                         
  -4   5   0          0.40          0.46         0.28 o                         
  -3   5   0          3.91          5.59         1.79 o                         
  -2   5   0         68.76         70.83         3.56 o                         
  -1   5   0        176.15        184.26         6.86 o                         
   0   5   0        208.74        216.55         8.92 o                         
   1   5   0         47.49         34.44         2.71 o                         
   2   5   0         34.06         38.10         3.90 o                         
   3   5   0         90.30         88.40         6.46 o                         
   4   5   0         41.41         35.95         4.48 o                         
   5   5   0         14.85         12.30         1.30 o                         
   6   5   0          0.28          0.79         0.45 o                         
   7   5   0          3.73          3.28         0.81 o                         
   8   5   0          0.40         -0.12         0.38 o                         
  -7   6   0          2.87          2.31         0.76 o                         
  -6   6   0          6.48          7.07         1.15 o                         
  -5   6   0         64.25         71.68         3.88 o                         
  -4   6   0         16.02         16.49         1.92 o                         
  -3   6   0          0.01          0.25         0.32 o                         
  -2   6   0          5.04          3.37         0.79 o                         
  -1   6   0         97.57        108.30         5.93 o                         
   0   6   0          1.53         -0.06         0.58 o                         
   1   6   0          4.44          1.14         0.76 o                         
   2   6   0          1.01          0.85         0.59 o                         
   3   6   0         45.03         41.65         4.67 o                         
   4   6   0          3.05          3.47         0.90 o                         
   5   6   0          0.46         -0.43         0.86 o                         
   6   6   0          2.92          3.49         0.72 o                         
   7   6   0          0.59          0.27         0.27 o                         
  -6   7   0          0.27         -0.18         0.35 o                         
  -5   7   0          0.51          0.35         0.72 o                         
  -4   7   0         13.64         14.11         2.11 o                         
  -3   7   0          0.04          0.28         0.22 o                         
  -2   7   0        101.87         93.42         3.90 o                         
  -1   7   0          0.26          1.40         0.56 o                         
   0   7   0         15.38         17.39         1.70 o                         
   1   7   0          7.85          4.22         0.84 o                         
   2   7   0         17.56         20.20         1.59 o                         
   3   7   0        174.28        172.70         5.90 o                         
   4   7   0         39.38         41.29         3.40 o                         
   5   7   0         30.20         37.00         3.19 o                         
   6   7   0          7.82          7.23         1.33 o                         
  -5   8   0          0.90          1.97         0.94 o                         
  -4   8   0          0.84          1.25         0.98 o                         
  -3   8   0          0.42          0.06         0.21 o                         
  -2   8   0         44.97         38.47         3.50 o                         
  -1   8   0         10.64          4.90         1.34 o                         
   0   8   0          0.21          0.29         0.32 o                         
   1   8   0          7.26          2.65         0.79 o                         
   2   8   0          8.48          9.21         1.46 o                         
   3   8   0         61.15         70.69         5.80 o                         
   4   8   0         65.48         73.54         4.55 o                         
   5   8   0          0.08          0.04         0.09 o                         
   6   8   0          0.17         -0.08         0.17 o                         
  -4   9   0          0.26          0.03         0.19 o                         
  -3   9   0          3.51          2.64         0.78 o                         
  -2   9   0          3.81          3.74         1.46 o                         
  -1   9   0          3.45          3.04         1.46 o                         
   0   9   0         28.22         26.06         4.14 o                         
   1   9   0          5.18          5.14         1.22 o                         
   2   9   0          0.27          0.23         0.20 o                         
   3   9   0          0.25          0.40         0.55 o                         
   4   9   0         10.61         10.09         1.48 o                         
  -1  10   0          0.03          0.35         0.66 o                         
   0  10   0          1.93          2.64         1.06 o                         
   1  10   0          2.37          3.72         1.21 o                         
   2  10   0          4.81          6.82         1.69 o                         
  -2 -10   1          0.59          0.33         0.25 o                         
  -1 -10   1          2.75          2.23         0.90 o                         
   0 -10   1          6.74          5.86         1.20 o                         
   1 -10   1          1.99          1.92         0.67 o                         
  -4  -9   1          0.46          2.05         0.53 o                         
  -3  -9   1          3.30          5.49         1.15 o                         
  -2  -9   1          0.20         -0.01         0.36 o                         
  -1  -9   1          1.50          2.85         0.91 o                         
   0  -9   1         12.93         14.44         2.11 o                         
   1  -9   1         10.40          9.51         2.44 o                         
   2  -9   1         10.63          8.91         2.26 o                         
   3  -9   1          3.25          5.42         1.07 o                         
   4  -9   1          1.54          2.50         0.88 o                         
  -5  -8   1         11.06         11.08         1.27 o                         
  -4  -8   1          3.29          6.60         1.13 o                         
  -3  -8   1          0.10          0.96         1.11 o                         
  -2  -8   1          2.97          1.09         0.59 o                         
  -1  -8   1          0.40          1.00         0.37 o                         
   0  -8   1          4.52          5.66         1.38 o                         
   1  -8   1          8.01          6.75         2.26 o                         
   2  -8   1         61.62         44.01         5.54 o                         
   3  -8   1          5.23          4.86         1.16 o                         
   4  -8   1          3.53          7.51         1.29 o                         
   5  -8   1          2.09          2.78         1.11 o                         
  -6  -7   1          0.20          0.32         0.57 o                         
  -5  -7   1         47.10         52.54         3.90 o                         
  -4  -7   1          5.54          6.28         1.42 o                         
  -3  -7   1        164.79        140.50         9.33 o                         
  -2  -7   1         46.75         53.04         2.98 o                         
  -1  -7   1          9.34          6.79         0.95 o                         
   0  -7   1         45.84         41.64         2.67 o                         
   1  -7   1         21.24         21.25         2.22 o                         
   2  -7   1        117.45        101.25         5.81 o                         
   3  -7   1         12.04         14.82         1.79 o                         
   4  -7   1         19.71         17.80         1.95 o                         
   5  -7   1          0.72          1.08         0.91 o                         
   6  -7   1          1.00          0.80         0.48 o                         
  -7  -6   1          5.44          8.69         1.33 o                         
  -6  -6   1          9.60         10.02         1.31 o                         
  -5  -6   1          0.68          0.89         0.28 o                         
  -4  -6   1          0.73          1.47         0.62 o                         
  -3  -6   1         89.51         91.57         4.21 o                         
  -2  -6   1         26.00         21.99         3.26 o                         
  -1  -6   1          9.18          8.71         2.00 o                         
   0  -6   1          0.27          0.79         0.71 o                         
   1  -6   1          8.22          5.43         1.09 o                         
   2  -6   1          5.18          5.43         1.05 o                         
   3  -6   1          0.98          0.63         0.27 o                         
   4  -6   1          2.98          3.66         0.90 o                         
   5  -6   1        112.15        109.61         6.06 o                         
   6  -6   1         30.18         34.56         2.69 o                         
   7  -6   1          0.31          0.67         0.39 o                         
  -7  -5   1          9.51          9.49         1.22 o                         
  -6  -5   1          6.30          4.74         0.91 o                         
  -5  -5   1          4.93          3.83         0.78 o                         
  -4  -5   1          0.99          1.50         0.98 o                         
  -3  -5   1         13.04         10.31         2.30 o                         
  -2  -5   1         63.89         54.36         4.79 o                         
  -1  -5   1        132.69        134.63         7.09 o                         
   0  -5   1        620.50        585.94        26.59 o                         
   1  -5   1        155.62        170.81         5.39 o                         
   2  -5   1         30.26         32.09         2.38 o                         
   3  -5   1         26.00         25.40         3.81 o                         
   4  -5   1         26.92         27.00         2.44 o                         
   5  -5   1        111.96        110.67         4.91 o                         
   6  -5   1        259.92        295.66         7.90 o                         
   7  -5   1          0.77          0.58         0.35 o                         
  -8  -4   1         14.11         12.82         1.30 o                         
  -7  -4   1          1.13          1.16         0.74 o                         
  -6  -4   1         82.11         89.96         4.28 o                         
  -5  -4   1          1.00          0.59         0.37 o                         
  -4  -4   1        220.57        206.76        10.10 o                         
  -3  -4   1        201.00        198.02         9.23 o                         
  -2  -4   1        551.80        482.75        16.55 o                         
  -1  -4   1         65.51         73.19         2.91 o                         
   0  -4   1         34.78         38.65         2.12 o                         
   1  -4   1        258.87        195.08         4.95 o                         
   2  -4   1        252.01        254.49         7.01 o                         
   3  -4   1         19.30         22.15         3.16 o                         
   4  -4   1         44.27         55.66         5.80 o                         
   5  -4   1        128.71        118.36         4.32 o                         
   6  -4   1        138.41        145.26         5.68 o                         
   7  -4   1          4.89          7.17         1.09 o                         
   8  -4   1          0.01         -0.20         0.40 o                         
  -8  -3   1         10.09          8.12         0.94 o                         
  -7  -3   1          2.11          1.93         1.19 o                         
  -6  -3   1         57.38         64.12         3.76 o                         
  -5  -3   1         18.23         16.16         2.74 o                         
  -4  -3   1          0.39         -0.16         0.54 o                         
  -3  -3   1         47.87         44.86         2.84 o                         
  -2  -3   1         82.89         64.03         3.06 o                         
  -1  -3   1         98.37         76.41         2.57 o                         
   0  -3   1         38.05         39.93         1.77 o                         
   1  -3   1        715.51        643.03         9.42 o                         
   2  -3   1         51.92         61.91         2.18 o                         
   3  -3   1         79.82         59.97         3.38 o                         
   4  -3   1         26.09         19.97         2.22 o                         
   5  -3   1         76.35         72.43         6.30 o                         
   6  -3   1         18.31         19.30         2.06 o                         
   7  -3   1          1.89          1.73         0.57 o                         
   8  -3   1          0.60          0.83         0.66 o                         
  -8  -2   1          8.50         10.83         1.66 o                         
  -7  -2   1          0.14          0.57         0.76 o                         
  -6  -2   1         11.82         11.94         1.37 o                         
  -5  -2   1        167.98        154.44         6.96 o                         
  -4  -2   1        220.20        173.10         5.00 o                         
  -3  -2   1         42.58         31.88         1.90 o                         
  -2  -2   1         37.96         64.66         2.76 o                         
  -1  -2   1       7343.67       6912.54       124.47 o                         
   0  -2   1       1496.56       1533.51        15.77 o                         
   1  -2   1       1747.05       1510.22        11.78 o                         
   2  -2   1        499.07        409.75         5.68 o                         
   3  -2   1        196.46        206.37         4.83 o                         
   4  -2   1         54.03         56.01         3.51 o                         
   5  -2   1          4.19          4.97         1.60 o                         
   6  -2   1         99.89         90.06         5.12 o                         
   7  -2   1          2.33          1.73         0.59 o                         
   8  -2   1          5.88          5.22         1.31 o                         
  -8  -1   1          5.14          7.62         1.25 o                         
  -7  -1   1          0.19          0.43         0.33 o                         
  -6  -1   1        143.80        121.53         3.73 o                         
  -5  -1   1        108.20        116.43         5.93 o                         
  -4  -1   1        991.37       1001.62        15.79 o                         
  -3  -1   1        902.85        844.31         8.73 o                         
  -2  -1   1         48.11         53.42         2.40 o                         
  -1  -1   1       1988.01       2146.58        15.36 o                         
   0  -1   1          4.54          8.74         0.91 o                         
   1  -1   1        321.94        386.95         7.25 o                         
   2  -1   1       1638.99       1490.80        13.23 o                         
   3  -1   1         65.78         73.44         2.53 o                         
   4  -1   1        427.91        365.48        11.64 o                         
   5  -1   1         18.87         22.21         3.20 o                         
   6  -1   1         17.90         17.96         2.29 o                         
   7  -1   1         35.91         37.66         2.72 o                         
   8  -1   1          0.19          0.00         1.91 o                         
   9  -1   1         10.78         17.23         2.24 o                         
  -8   0   1         28.63         34.27         2.89 o                         
  -7   0   1         17.55         10.77         1.47 o                         
  -6   0   1         72.74         70.00         2.49 o                         
  -5   0   1         60.04         52.93         3.86 o                         
  -4   0   1        161.02        176.11         5.98 o                         
  -3   0   1        409.12        441.28         6.71 o                         
  -2   0   1       2257.17       2355.17        19.07 o                         
  -1   0   1        642.28        583.11        16.63 o                         
   0   0   1        432.58        399.67         5.05 o                         
   1   0   1         11.17         22.03         1.67 o                         
   2   0   1       1106.89       1275.65        14.61 o                         
   3   0   1       1984.84       1798.68        20.97 o                         
   4   0   1        196.61        188.80         4.57 o                         
   5   0   1         67.65         72.01         4.26 o                         
   6   0   1        108.80        104.44         8.02 o                         
   7   0   1         38.13         32.80         2.67 o                         
   8   0   1          0.56         -0.11         3.88 o                         
   9   0   1          8.91         12.94         2.09 o                         
  -8   1   1         31.97         28.40         2.50 o                         
  -7   1   1          9.26          9.14         1.44 o                         
  -6   1   1         97.79         96.02         3.09 o                         
  -5   1   1        113.62        101.67         6.18 o                         
  -4   1   1        349.90        335.71         7.21 o                         
  -3   1   1         87.14         99.50         2.84 o                         
  -2   1   1        125.03        126.77         4.37 o                         
  -1   1   1       1911.68       2039.98        36.24 o                         
   0   1   1        201.76        200.63         2.88 o                         
   1   1   1       1580.05       1795.66        13.91 o                         
   2   1   1          3.10          0.73         0.32 o                         
   3   1   1         86.32         64.61         2.10 o                         
   4   1   1        166.73        148.66         4.50 o                         
   5   1   1        115.71        111.36         5.47 o                         
   6   1   1         31.85         23.82         4.06 o                         
   7   1   1          1.15          0.63         0.60 o                         
   8   1   1          8.57         10.98         2.21 o                         
   9   1   1          0.09          1.93         0.64 o                         
  -8   2   1          1.76          2.52         0.79 o                         
  -7   2   1         22.00         18.76         1.97 o                         
  -6   2   1         30.54         29.52         1.72 o                         
  -5   2   1         14.34         12.69         2.44 o                         
  -4   2   1        331.66        323.79         8.92 o                         
  -3   2   1       1263.97       1284.38        15.45 o                         
  -2   2   1        292.19        316.27         4.10 o                         
  -1   2   1       2430.95       2394.90        56.86 o                         
   0   2   1       8599.08       8852.04        38.40 o                         
   1   2   1        611.25        573.49         9.28 o                         
   2   2   1        464.28        540.21         5.52 o                         
   3   2   1       1048.56       1143.07        15.10 o                         
   4   2   1       1293.11       1467.53        28.57 o                         
   5   2   1         12.55         14.90         2.08 o                         
   6   2   1         46.36         47.65         3.21 o                         
   7   2   1          3.34          4.56         1.16 o                         
   8   2   1          3.75          9.21         2.77 o                         
   9   2   1         26.09         28.90         2.69 o                         
  -8   3   1          1.97          0.87         0.82 o                         
  -7   3   1          8.16         10.77         1.44 o                         
  -6   3   1          4.89          3.18         0.58 o                         
  -5   3   1         30.67         29.02         3.05 o                         
  -4   3   1        170.96        152.33         6.45 o                         
  -3   3   1          9.14          7.70         0.92 o                         
  -2   3   1        342.82        387.10        11.34 o                         
  -1   3   1       1203.22       1433.89        10.19 o                         
   0   3   1        160.93        185.72         3.22 o                         
   1   3   1        451.14        387.49         6.76 o                         
   2   3   1        481.83        530.90        10.67 o                         
   3   3   1        820.78        976.94        34.92 o                         
   4   3   1        868.18        961.02        21.13 o                         
   5   3   1         93.01         91.69         6.93 o                         
   6   3   1         27.51         25.81         1.79 o                         
   7   3   1          2.09          4.63         1.41 o                         
   8   3   1          4.90          4.49         1.01 o                         
  -8   4   1          2.51          0.92         1.52 o                         
  -7   4   1         44.87         49.36         3.68 o                         
  -6   4   1          3.51          4.28         1.05 o                         
  -5   4   1          8.15         11.51         1.38 o                         
  -4   4   1          0.49          0.31         0.25 o                         
  -3   4   1          0.48          0.51         0.26 o                         
  -2   4   1        607.27        631.84        16.73 o                         
  -1   4   1        266.78        259.99         7.22 o                         
   0   4   1       1940.11       1984.68        14.29 o                         
   1   4   1          4.30          4.18         0.85 o                         
   2   4   1          9.72          6.20         1.03 o                         
   3   4   1          0.76          1.40         0.28 o                         
   4   4   1          2.96          6.61         1.77 o                         
   5   4   1         42.22         37.26         4.60 o                         
   6   4   1         15.58         14.73         1.42 o                         
   7   4   1          6.71          6.44         1.53 o                         
   8   4   1         17.88         19.96         1.81 o                         
  -7   5   1         51.79         58.97         2.94 o                         
  -6   5   1          5.67          5.49         1.12 o                         
  -5   5   1          9.31          8.28         1.35 o                         
  -4   5   1          0.03         -0.12         0.35 o                         
  -3   5   1        112.46        120.16         5.04 o                         
  -2   5   1         45.19         49.82         3.72 o                         
  -1   5   1          8.19         10.23         1.62 o                         
   0   5   1        112.01        140.91         8.93 o                         
   1   5   1        301.89        288.95        11.22 o                         
   2   5   1          0.04          0.98         0.49 o                         
   3   5   1         67.41         70.18         5.70 o                         
   4   5   1         23.72         24.69         3.73 o                         
   5   5   1          7.35          4.39         1.12 o                         
   6   5   1         16.06         12.49         1.86 o                         
   7   5   1          0.12         -0.21         0.79 o                         
   8   5   1         16.39         14.64         2.21 o                         
  -6   6   1         50.44         57.31         3.32 o                         
  -5   6   1          4.30          5.03         0.99 o                         
  -4   6   1          0.22          0.16         0.20 o                         
  -3   6   1         14.39         19.13         2.03 o                         
  -2   6   1         80.09         79.12         7.32 o                         
  -1   6   1          8.97          6.96         2.10 o                         
   0   6   1          3.55          2.05         1.06 o                         
   1   6   1          0.03          0.37         0.61 o                         
   2   6   1         60.78         50.09         4.68 o                         
   3   6   1        179.61        151.91         8.67 o                         
   4   6   1          1.21          0.28         0.50 o                         
   5   6   1          4.30          3.01         1.12 o                         
   6   6   1          9.03          9.14         1.53 o                         
   7   6   1          4.15          5.88         1.01 o                         
  -6   7   1         13.23         15.98         1.62 o                         
  -5   7   1          1.99          1.05         0.36 o                         
  -4   7   1         33.97         34.31         3.41 o                         
  -3   7   1         50.01         47.57         2.87 o                         
  -2   7   1          4.56          6.59         0.91 o                         
  -1   7   1          0.21          0.66         0.22 o                         
   0   7   1         25.45         24.11         1.82 o                         
   1   7   1        116.80        119.39         5.10 o                         
   2   7   1        121.92        122.47         5.37 o                         
   3   7   1         73.64         59.97         3.38 o                         
   4   7   1         44.47         36.26         4.52 o                         
   5   7   1          2.09          0.42         0.35 o                         
   6   7   1          0.45          2.04         0.74 o                         
   7   7   1          1.67          1.18         0.34 o                         
  -5   8   1          2.61          2.24         1.14 o                         
  -4   8   1          0.31          0.38         0.49 o                         
  -3   8   1         37.80         34.33         3.34 o                         
  -2   8   1          0.00         -0.09         0.17 o                         
  -1   8   1         11.02          9.90         1.83 o                         
   0   8   1         12.36         10.11         1.55 o                         
   1   8   1          0.01          0.04         0.22 o                         
   2   8   1          0.00          0.08         0.30 o                         
   3   8   1          4.70          5.24         1.29 o                         
   4   8   1         29.27         39.13         3.16 o                         
   5   8   1          0.02          0.10         0.44 o                         
   6   8   1          0.16          0.17         0.51 o                         
  -3   9   1         10.65         12.53         1.75 o                         
  -2   9   1          0.11          0.18         0.19 o                         
  -1   9   1          5.42          3.97         1.54 o                         
   0   9   1          4.29          6.74         2.17 o                         
   1   9   1          0.12          0.20         0.27 o                         
   2   9   1          3.09          3.74         1.74 o                         
   3   9   1          4.63          4.42         1.10 o                         
   4   9   1          2.58          1.82         0.72 o                         
  -1  10   1          3.23          4.64         1.49 o                         
   0  10   1          0.00          0.34         0.42 o                         
   1  10   1          1.91          2.47         0.72 o                         
   2  10   1          7.87         13.03         2.40 o                         
  -1 -10   2          0.59          0.35         0.22 o                         
   0 -10   2          2.79          3.72         0.89 o                         
   1 -10   2          3.21          3.08         0.84 o                         
  -4  -9   2          1.39          1.69         0.42 o                         
  -3  -9   2          0.41          0.34         0.20 o                         
  -2  -9   2          2.73          4.00         0.82 o                         
  -1  -9   2          0.01          0.79         0.72 o                         
   0  -9   2         25.83         30.00         3.00 o                         
   1  -9   2          3.52          2.93         1.37 o                         
   2  -9   2         15.32         18.16         3.25 o                         
   3  -9   2          1.26          1.61         0.48 o                         
  -5  -8   2         25.61         30.20         2.02 o                         
  -4  -8   2         28.01         26.68         2.78 o                         
  -3  -8   2          8.29         10.29         1.86 o                         
  -2  -8   2          0.44          0.20         0.33 o                         
  -1  -8   2          1.65          2.71         0.99 o                         
   0  -8   2          2.86          2.06         0.85 o                         
   1  -8   2          4.98          4.05         1.71 o                         
   2  -8   2         14.89         15.56         2.49 o                         
   3  -8   2          0.58          0.45         0.42 o                         
   4  -8   2          7.13          6.63         1.18 o                         
   5  -8   2          1.77          1.13         0.62 o                         
  -6  -7   2          0.47         -0.13         0.34 o                         
  -5  -7   2         32.90         28.81         2.85 o                         
  -4  -7   2         90.87        101.92         4.62 o                         
  -3  -7   2          1.19          1.48         1.12 o                         
  -2  -7   2          3.87          3.33         1.04 o                         
  -1  -7   2          0.23          0.65         0.29 o                         
   0  -7   2          0.34          0.36         0.28 o                         
   1  -7   2          9.04          9.05         1.84 o                         
   2  -7   2         54.54         53.30         4.53 o                         
   3  -7   2          2.49          1.32         0.67 o                         
   4  -7   2          3.74          5.58         1.39 o                         
   5  -7   2          7.44          7.97         2.16 o                         
   6  -7   2          0.17          0.68         0.43 o                         
  -7  -6   2         10.26          9.43         1.56 o                         
  -6  -6   2          2.64          2.09         0.91 o                         
  -5  -6   2          0.95          1.01         0.67 o                         
  -4  -6   2        344.72        338.79         8.37 o                         
  -3  -6   2        125.20        126.21         4.83 o                         
  -2  -6   2          0.13          0.35         0.37 o                         
  -1  -6   2         37.41         30.32         4.75 o                         
   0  -6   2        242.21        255.42         9.34 o                         
   1  -6   2         71.13         89.97         5.54 o                         
   2  -6   2         16.96         17.77         2.46 o                         
   3  -6   2         20.15         19.94         2.03 o                         
   4  -6   2         35.77         32.65         2.75 o                         
   5  -6   2         30.83         31.18         3.16 o                         
   6  -6   2          3.47          5.95         1.43 o                         
   7  -6   2          1.97          0.96         0.80 o                         
  -7  -5   2          2.09          1.95         1.56 o                         
  -6  -5   2         12.08         11.11         1.52 o                         
  -5  -5   2          0.00         -0.22         0.44 o                         
  -4  -5   2         55.25         51.79         3.06 o                         
  -3  -5   2         49.28         38.83         4.56 o                         
  -2  -5   2        115.33        106.78         5.08 o                         
  -1  -5   2        293.56        345.57        13.94 o                         
   0  -5   2          2.40          1.93         0.79 o                         
   1  -5   2        155.74        167.65         6.75 o                         
   2  -5   2         76.44         78.37         4.73 o                         
   3  -5   2         14.76         17.94         3.19 o                         
   4  -5   2        336.94        336.27         7.43 o                         
   5  -5   2          0.63          0.69         0.30 o                         
   6  -5   2        128.07        137.36         4.75 o                         
   7  -5   2          0.77          0.29         0.47 o                         
  -8  -4   2          0.30          0.02         0.05 o                         
  -7  -4   2         11.89         14.72         1.31 o                         
  -6  -4   2         11.17         12.82         1.65 o                         
  -5  -4   2          2.90          1.56         0.54 o                         
  -4  -4   2          6.02          6.63         1.84 o                         
  -3  -4   2         45.18         49.62         3.36 o                         
  -2  -4   2         42.41         32.65         4.78 o                         
  -1  -4   2        338.49        346.48        11.67 o                         
   0  -4   2          9.09         11.06         1.49 o                         
   1  -4   2        377.50        367.17         8.67 o                         
   2  -4   2         17.74         16.68         1.56 o                         
   3  -4   2         14.85         12.53         2.48 o                         
   4  -4   2         69.59         83.56         4.93 o                         
   5  -4   2          0.18          0.07         0.20 o                         
   6  -4   2        173.21        179.51         7.09 o                         
   7  -4   2          0.04         -0.14         0.28 o                         
   8  -4   2         10.93         13.01         1.81 o                         
  -8  -3   2          0.10          0.23         1.10 o                         
  -7  -3   2         26.88         26.94         2.05 o                         
  -6  -3   2          0.95          2.17         1.03 o                         
  -5  -3   2        319.49        289.04        16.86 o                         
  -4  -3   2          0.46          0.15         0.36 o                         
  -3  -3   2        622.72        553.40        16.72 o                         
  -2  -3   2        143.66        111.36         9.13 o                         
  -1  -3   2          1.57          1.59         0.34 o                         
   0  -3   2         31.40         19.25         1.57 o                         
   1  -3   2        298.48        314.61         7.11 o                         
   2  -3   2        493.98        526.59         6.45 o                         
   3  -3   2        281.09        265.52        10.31 o                         
   4  -3   2          4.70          8.06         1.37 o                         
   5  -3   2         11.10         10.99         2.45 o                         
   6  -3   2        201.04        202.18         6.59 o                         
   7  -3   2          3.56          2.45         0.72 o                         
   8  -3   2          4.38          3.69         0.97 o                         
  -8  -2   2          7.35          6.81         0.91 o                         
  -7  -2   2          8.19          8.18         1.19 o                         
  -6  -2   2        104.79        100.23         3.08 o                         
  -5  -2   2        178.63        183.84        11.08 o                         
  -4  -2   2          6.63          6.70         1.04 o                         
  -3  -2   2         76.10         50.37         2.89 o                         
  -2  -2   2       2121.15       1832.11        14.04 o                         
  -1  -2   2        144.35        171.15         4.39 o                         
   0  -2   2        125.37        117.85         3.72 o                         
   1  -2   2       2187.91       2138.81        12.08 o                         
   2  -2   2       3577.18       3898.19        20.81 o                         
   3  -2   2          3.35          6.09         0.96 o                         
   4  -2   2          5.78          5.00         0.81 o                         
   5  -2   2        793.65        728.19        19.65 o                         
   6  -2   2        163.99        154.63         6.68 o                         
   7  -2   2          0.11         -0.15         0.29 o                         
   8  -2   2          4.81          3.96         1.15 o                         
  -8  -1   2          8.03          6.42         0.95 o                         
  -7  -1   2          0.82          0.36         0.83 o                         
  -6  -1   2         59.96         51.95         1.94 o                         
  -5  -1   2          0.58          2.16         1.60 o                         
  -4  -1   2          0.48          0.19         0.33 o                         
  -3  -1   2          2.36          5.40         0.69 o                         
  -2  -1   2        962.53       1116.77        11.56 o                         
  -1  -1   2         45.34         52.12         1.96 o                         
   0  -1   2       1430.19       1429.29        12.61 o                         
   1  -1   2        165.21        174.05         5.32 o                         
   2  -1   2        650.19        723.30         6.96 o                         
   3  -1   2        994.01        828.64        13.35 o                         
   4  -1   2        250.44        276.63         9.69 o                         
   5  -1   2        257.25        273.44        11.63 o                         
   6  -1   2          9.65         10.50         2.54 o                         
   7  -1   2         21.88         18.21         2.09 o                         
   8  -1   2          2.19          4.72         1.85 o                         
   9  -1   2          2.96          5.07         1.52 o                         
  -8   0   2         19.20         19.08         1.70 o                         
  -7   0   2         10.28          9.68         1.66 o                         
  -6   0   2         17.16         15.13         1.22 o                         
  -5   0   2        234.50        242.20         8.63 o                         
  -4   0   2        333.67        265.75         7.87 o                         
  -3   0   2         16.75          9.10         1.03 o                         
  -2   0   2        602.78        623.50         7.25 o                         
  -1   0   2       1274.31       1201.44         9.47 o                         
   0   0   2        186.34        214.90         5.87 o                         
   1   0   2        313.23        309.56         7.91 o                         
   2   0   2       1624.96       1637.30        34.91 o                         
   3   0   2        355.51        443.97        12.47 o                         
   4   0   2         28.59         18.01         1.37 o                         
   5   0   2         42.19         54.59         5.17 o                         
   6   0   2          5.92          4.85         1.66 o                         
   7   0   2          2.81          3.50         0.79 o                         
   8   0   2         16.93         12.01         7.25 o                         
   9   0   2          0.07          0.70         1.28 o                         
  -8   1   2          0.52          0.55         0.56 o                         
  -7   1   2          1.81          2.73         0.68 o                         
  -6   1   2         97.26         85.46         3.02 o                         
  -5   1   2         70.13         61.33         4.76 o                         
  -4   1   2        460.22        468.31         8.90 o                         
  -3   1   2        733.24        788.88         9.73 o                         
  -2   1   2        854.29        873.85        11.75 o                         
  -1   1   2       3357.01       3565.34        91.33 o                         
   0   1   2       1506.99       1320.81        87.33 o                         
   1   1   2         82.03         98.23         3.31 o                         
   2   1   2       1379.40       1395.81        15.21 o                         
   3   1   2         10.40          8.66         0.79 o                         
   4   1   2       1036.09       1040.87        19.08 o                         
   5   1   2          0.10         -0.01         0.31 o                         
   6   1   2         54.83         53.93         6.17 o                         
   7   1   2          2.24         -0.20         3.66 o                         
   8   1   2         38.38         52.09         4.43 o                         
   9   1   2          1.39          3.56         0.98 o                         
  -8   2   2          1.77          2.06         0.96 o                         
  -7   2   2          2.23          2.49         0.66 o                         
  -6   2   2         33.26         27.17         1.67 o                         
  -5   2   2          4.02          2.63         1.08 o                         
  -4   2   2        217.66        230.10         6.32 o                         
  -3   2   2        161.95        152.29         3.95 o                         
  -2   2   2        163.05        104.94         2.41 o                         
  -1   2   2        242.00        207.59         4.75 o                         
   0   2   2      17160.24      17925.44        60.06 o                         
   1   2   2        684.50        792.66        28.83 o                         
   2   2   2       2663.20       2898.43        53.19 o                         
   3   2   2       2485.55       2405.25        17.81 o                         
   4   2   2        173.72        201.83         6.69 o                         
   5   2   2         36.91         24.95         2.65 o                         
   6   2   2          2.24          1.40         1.18 o                         
   7   2   2         28.09         35.05         3.08 o                         
   8   2   2          0.18          0.16         0.81 o                         
  -8   3   2          1.54          0.36         2.55 o                         
  -7   3   2          0.31          0.35         0.32 o                         
  -6   3   2          0.21         -0.08         0.30 o                         
  -5   3   2          0.13         -0.06         0.42 o                         
  -4   3   2        190.97        192.03         8.42 o                         
  -3   3   2         48.18         72.35         3.44 o                         
  -2   3   2        243.38        215.46         7.06 o                         
  -1   3   2         10.23         26.32         1.41 o                         
   0   3   2        888.38        904.64         6.40 o                         
   1   3   2        419.85        460.41         7.86 o                         
   2   3   2         13.79         10.93         1.42 o                         
   3   3   2         38.59         62.80         3.67 o                         
   4   3   2         80.36         91.84         6.56 o                         
   5   3   2        112.20        110.52         7.62 o                         
   6   3   2          0.84          0.82         0.39 o                         
   7   3   2          0.30          0.60         0.68 o                         
   8   3   2         32.32         27.78         2.72 o                         
  -7   4   2         32.33         32.94         2.40 o                         
  -6   4   2          9.52          8.56         1.39 o                         
  -5   4   2          1.85          0.59         0.40 o                         
  -4   4   2         15.83         17.30         2.28 o                         
  -3   4   2        110.56        114.71         4.59 o                         
  -2   4   2          3.53          7.94         1.12 o                         
  -1   4   2         29.15         30.96         2.12 o                         
   0   4   2        258.03        296.96         7.87 o                         
   1   4   2        349.27        346.69         7.48 o                         
   2   4   2          7.64          7.27         1.16 o                         
   3   4   2        251.06        243.34        10.32 o                         
   4   4   2        105.99        113.44         7.76 o                         
   5   4   2         35.78         38.67         4.73 o                         
   6   4   2         25.43         26.83         1.99 o                         
   7   4   2          2.64          2.18         0.95 o                         
   8   4   2         20.24         28.29         3.30 o                         
  -7   5   2         22.73         27.95         1.92 o                         
  -6   5   2          2.97          2.40         0.60 o                         
  -5   5   2          3.75          3.07         0.75 o                         
  -4   5   2          2.42          1.33         0.57 o                         
  -3   5   2         18.46         27.16         4.95 o                         
  -2   5   2        146.42        158.84         9.75 o                         
  -1   5   2         10.91          9.36         2.26 o                         
   0   5   2        267.45        289.42        13.09 o                         
   1   5   2         42.95         49.69         3.12 o                         
   2   5   2         10.11          7.68         1.29 o                         
   3   5   2        197.09        204.72         9.93 o                         
   4   5   2          8.85          7.26         1.98 o                         
   5   5   2         25.35         30.81         2.68 o                         
   6   5   2         14.70         11.04         1.46 o                         
   7   5   2          7.39          8.57         2.24 o                         
   8   5   2          0.07         -0.07         1.05 o                         
  -6   6   2          7.60          7.03         0.93 o                         
  -5   6   2         12.79         14.26         1.84 o                         
  -4   6   2          0.10          0.02         0.21 o                         
  -3   6   2          4.09          5.65         1.07 o                         
  -2   6   2         14.85         13.24         3.03 o                         
  -1   6   2         13.04         14.16         3.10 o                         
   0   6   2          9.53          7.65         2.23 o                         
   1   6   2         58.41         60.39         6.30 o                         
   2   6   2        101.72         90.12         6.06 o                         
   3   6   2         44.18         41.98         4.58 o                         
   4   6   2          1.18          1.38         0.26 o                         
   5   6   2         15.76         13.41         3.21 o                         
   6   6   2          3.96          3.71         0.92 o                         
   7   6   2          0.04          0.11         0.28 o                         
  -6   7   2          0.54          0.49         0.47 o                         
  -5   7   2          6.21          5.53         1.02 o                         
  -4   7   2         13.46         13.79         2.22 o                         
  -3   7   2         20.55         13.36         1.81 o                         
  -2   7   2         13.05         10.90         1.21 o                         
  -1   7   2          0.10         -0.08         0.16 o                         
   0   7   2          0.11         -0.02         0.22 o                         
   1   7   2        128.57        151.87         4.48 o                         
   2   7   2        243.88        207.30         6.48 o                         
   3   7   2         56.78         46.35         2.96 o                         
   4   7   2         81.21         70.84         4.57 o                         
   5   7   2          1.41          0.08         0.56 o                         
   6   7   2          0.24          0.23         0.34 o                         
   7   7   2          0.83          1.02         0.42 o                         
  -5   8   2          0.00          0.04         0.44 o                         
  -4   8   2          0.00         -0.17         0.33 o                         
  -3   8   2         47.60         49.81         3.29 o                         
  -2   8   2         12.85         13.75         2.16 o                         
  -1   8   2          0.31          0.34         0.35 o                         
   0   8   2          8.72         10.99         1.65 o                         
   1   8   2          0.00          0.57         0.26 o                         
   2   8   2          1.92          0.97         0.42 o                         
   3   8   2          2.55          2.64         0.73 o                         
   4   8   2          4.89          2.57         0.92 o                         
   5   8   2          0.01         -0.09         0.75 o                         
   6   8   2          0.46          0.77         0.34 o                         
  -3   9   2          8.34          7.78         1.40 o                         
  -2   9   2          0.24         -0.02         0.16 o                         
  -1   9   2          9.60         10.04         2.62 o                         
   0   9   2          0.47          0.76         0.49 o                         
   1   9   2          2.53          3.10         0.91 o                         
   2   9   2          0.81          0.50         0.49 o                         
   3   9   2          7.59         14.72         2.03 o                         
   4   9   2          0.02         -0.12         0.31 o                         
   5   9   2          2.52          2.53         0.52 o                         
  -1  10   2          2.96          3.27         1.29 o                         
   0  10   2          0.02         -0.08         0.16 o                         
   1  10   2          5.14          3.54         0.85 o                         
   2  10   2          2.63          4.17         1.41 o                         
   3  10   2          0.56          1.89         0.90 o                         
  -3  -9   3          0.30          0.02         0.26 o                         
  -2  -9   3          3.61          3.12         0.72 o                         
  -1  -9   3          3.56          3.26         0.86 o                         
   0  -9   3         24.81         24.31         3.99 o                         
   1  -9   3          0.00         -0.04         0.15 o                         
   2  -9   3         12.26         12.31         1.98 o                         
   3  -9   3          0.01          0.29         0.25 o                         
  -5  -8   3         14.99         17.66         1.76 o                         
  -4  -8   3          8.61         10.99         1.39 o                         
  -3  -8   3          0.74          1.10         0.55 o                         
  -2  -8   3          0.17          0.51         0.40 o                         
  -1  -8   3          0.94          2.54         0.74 o                         
   0  -8   3         13.42          6.67         1.52 o                         
   1  -8   3         57.14         54.33         6.42 o                         
   2  -8   3          0.76          0.83         0.30 o                         
   3  -8   3          0.04          0.27         0.37 o                         
   4  -8   3          8.96         11.72         1.55 o                         
   5  -8   3          0.77          1.26         0.29 o                         
  -6  -7   3          8.44          8.17         2.36 o                         
  -5  -7   3          7.94          8.98         1.25 o                         
  -4  -7   3          6.48          9.08         1.40 o                         
  -3  -7   3         19.29         24.75         2.99 o                         
  -2  -7   3          2.81          7.17         1.64 o                         
  -1  -7   3          0.30          0.81         0.42 o                         
   0  -7   3         44.94         49.17         3.00 o                         
   1  -7   3         87.52         94.05         4.87 o                         
   2  -7   3         23.11         28.16         3.36 o                         
   3  -7   3          0.82          1.67         0.73 o                         
   4  -7   3          6.36          8.72         1.44 o                         
   5  -7   3         11.51         12.32         2.10 o                         
   6  -7   3          0.37          1.03         0.42 o                         
  -6  -6   3          0.16          0.16         0.35 o                         
  -5  -6   3          1.38          0.87         0.53 o                         
  -4  -6   3         11.21          9.32         1.41 o                         
  -3  -6   3          2.13          1.62         1.07 o                         
  -2  -6   3          1.85          3.62         1.58 o                         
  -1  -6   3         16.67         10.76         2.97 o                         
   0  -6   3          6.48          8.27         1.86 o                         
   1  -6   3         17.60         15.96         2.41 o                         
   2  -6   3         14.15         15.30         2.42 o                         
   3  -6   3         82.91         89.30         5.55 o                         
   4  -6   3        142.66        158.31         8.61 o                         
   5  -6   3          4.72          3.42         1.20 o                         
   6  -6   3          0.20          0.43         0.46 o                         
   7  -6   3          1.22          1.32         0.39 o                         
  -7  -5   3          1.41          0.22         0.28 o                         
  -6  -5   3          6.13          6.58         1.19 o                         
  -5  -5   3          3.03          4.37         0.83 o                         
  -4  -5   3          0.49          0.81         0.29 o                         
  -3  -5   3          0.68          1.42         1.19 o                         
  -2  -5   3          3.31          3.17         0.72 o                         
  -1  -5   3        346.42        375.40        27.16 o                         
   0  -5   3        248.49        269.22         8.94 o                         
   1  -5   3         59.04         59.49         4.28 o                         
   2  -5   3          0.02         -0.02         0.37 o                         
   3  -5   3          2.46          2.18         0.84 o                         
   4  -5   3        128.77        143.54         5.02 o                         
   5  -5   3          7.44          6.18         1.19 o                         
   6  -5   3         33.10         32.38         3.60 o                         
   7  -5   3          5.18          4.03         1.72 o                         
  -7  -4   3         18.31         18.49         2.21 o                         
  -6  -4   3         13.43         10.79         1.32 o                         
  -5  -4   3         31.31         33.47         2.21 o                         
  -4  -4   3        253.51        211.75         7.69 o                         
  -3  -4   3        365.60        304.72        19.73 o                         
  -2  -4   3          2.85          3.15         0.60 o                         
  -1  -4   3        586.28        681.22        25.15 o                         
   0  -4   3        881.89        990.92        14.85 o                         
   1  -4   3        141.05        151.10         5.91 o                         
   2  -4   3        160.58        170.85         6.52 o                         
   3  -4   3        106.60        123.57         5.98 o                         
   4  -4   3          6.60          6.43         1.42 o                         
   5  -4   3         77.11         78.83         4.22 o                         
   6  -4   3          7.21          5.32         0.88 o                         
   7  -4   3         13.82         12.39         1.94 o                         
   8  -4   3          0.03          0.10         0.65 o                         
  -8  -3   3          7.17          8.03         1.24 o                         
  -7  -3   3          4.92          2.89         0.90 o                         
  -6  -3   3         56.30         54.80         2.87 o                         
  -5  -3   3         34.94         39.56         2.20 o                         
  -4  -3   3        261.15        223.31        10.08 o                         
  -3  -3   3         13.94         11.54         1.62 o                         
  -2  -3   3        980.66        924.80        12.38 o                         
  -1  -3   3          7.76          9.74         0.84 o                         
   0  -3   3       1001.66        967.60        29.98 o                         
   1  -3   3        758.57        900.55        23.33 o                         
   2  -3   3        774.43        743.63        16.62 o                         
   3  -3   3         74.57         96.63         4.90 o                         
   4  -3   3         19.79         23.18         2.57 o                         
   5  -3   3        104.46        114.68         8.62 o                         
   6  -3   3        149.01        142.72         5.55 o                         
   7  -3   3          5.37          2.82         0.67 o                         
   8  -3   3         16.41         19.58         2.31 o                         
  -8  -2   3          7.33          6.69         0.85 o                         
  -7  -2   3          3.42          7.10         1.09 o                         
  -6  -2   3         95.80         87.20         3.65 o                         
  -5  -2   3         10.11         10.58         2.91 o                         
  -4  -2   3        144.03        126.59         9.00 o                         
  -3  -2   3        317.88        340.76         8.06 o                         
  -2  -2   3         64.65         49.17         2.44 o                         
  -1  -2   3          4.32          1.26         0.27 o                         
   0  -2   3         89.56        106.03         3.53 o                         
   1  -2   3       1100.65       1045.31         7.52 o                         
   2  -2   3          3.43          2.40         0.63 o                         
   3  -2   3        256.60        229.72         7.08 o                         
   4  -2   3        426.62        517.43        10.95 o                         
   5  -2   3          5.85          1.90         0.85 o                         
   6  -2   3          1.31          0.99         0.39 o                         
   7  -2   3         68.01         68.19         5.63 o                         
   8  -2   3         52.68         54.16         4.10 o                         
  -8  -1   3         15.40         18.03         1.31 o                         
  -7  -1   3          3.98          4.49         0.73 o                         
  -6  -1   3         29.78         25.29         1.56 o                         
  -5  -1   3         32.60         33.13         3.62 o                         
  -4  -1   3         21.61         19.18         2.36 o                         
  -3  -1   3       2187.39       2110.81        58.62 o                         
  -2  -1   3         34.31         35.46         1.54 o                         
  -1  -1   3       1625.55       1367.36         8.85 o                         
   0  -1   3         77.58         83.10        11.12 o                         
   1  -1   3         13.60         25.90         2.45 o                         
   2  -1   3        190.07        251.33         4.90 o                         
   3  -1   3         41.06         14.30         1.21 o                         
   4  -1   3        410.35        390.76         8.86 o                         
   5  -1   3         97.70         99.88         7.40 o                         
   6  -1   3        212.84        201.95        11.23 o                         
   7  -1   3          4.71          4.09         0.98 o                         
   8  -1   3          3.62          3.73         0.99 o                         
   9  -1   3          4.57          5.25         1.65 o                         
  -8   0   3          6.89          8.08         1.02 o                         
  -7   0   3          0.22          0.68         1.00 o                         
  -6   0   3         23.60         20.10         1.33 o                         
  -5   0   3        131.50        127.47         6.59 o                         
  -4   0   3         26.00         40.47         3.33 o                         
  -3   0   3        312.78        381.95         8.40 o                         
  -2   0   3       1702.99       1653.91        30.49 o                         
  -1   0   3      24863.42      22164.83       364.20 o                         
   0   0   3        675.60        720.64        40.26 o                         
   1   0   3          0.92          1.39         0.59 o                         
   2   0   3       2731.98       2948.95        18.00 o                         
   3   0   3         46.66         70.37         3.16 o                         
   4   0   3        678.15        765.78        32.69 o                         
   5   0   3        391.88        354.82        10.74 o                         
   6   0   3        527.85        552.98        19.02 o                         
   7   0   3         46.71         45.62         3.21 o                         
   8   0   3          3.53          0.79         2.57 o                         
   9   0   3         30.07         32.40         4.60 o                         
  -8   1   3          0.32          0.58         0.42 o                         
  -7   1   3          9.14          5.64         1.56 o                         
  -6   1   3         24.52         18.74         1.45 o                         
  -5   1   3         24.94         31.27         3.24 o                         
  -4   1   3        116.08        122.12         4.77 o                         
  -3   1   3         64.24         84.05         3.35 o                         
  -2   1   3         91.41         73.08         1.97 o                         
  -1   1   3        149.72        168.41         9.61 o                         
   0   1   3         21.68         21.58         1.84 o                         
   1   1   3       1180.84       1127.98        14.67 o                         
   2   1   3          0.69          1.28         0.40 o                         
   3   1   3        615.43        676.28         6.98 o                         
   4   1   3         92.62         87.48         4.08 o                         
   5   1   3        103.20        100.59         4.97 o                         
   6   1   3          0.64          0.60         0.49 o                         
   7   1   3        231.04        228.92        10.77 o                         
   8   1   3          1.10          1.35         0.58 o                         
   9   1   3         53.59         59.08         3.64 o                         
  -8   2   3          7.11          9.82         1.22 o                         
  -7   2   3          2.22          1.52         0.50 o                         
  -6   2   3          4.42          2.66         0.73 o                         
  -5   2   3         15.49         13.77         2.68 o                         
  -4   2   3         43.75         50.62         3.09 o                         
  -3   2   3        106.18         94.55         3.23 o                         
  -2   2   3         16.27         17.79         1.12 o                         
  -1   2   3          2.97          3.91         0.54 o                         
   0   2   3        299.00        310.62         5.75 o                         
   1   2   3        581.08        540.52         9.47 o                         
   2   2   3        796.10        782.54         9.90 o                         
   3   2   3         51.10         35.62         2.17 o                         
   4   2   3         60.61         60.77         3.25 o                         
   5   2   3          1.51          2.37         0.73 o                         
   6   2   3          8.01          7.27         1.52 o                         
   7   2   3        165.21        195.87         9.35 o                         
   8   2   3          1.77          3.46         1.06 o                         
   9   2   3         32.68         34.14         2.61 o                         
  -8   3   3          3.30          3.38         0.86 o                         
  -7   3   3          3.14          3.58         0.82 o                         
  -6   3   3          5.77          5.38         1.24 o                         
  -5   3   3         11.86          8.82         1.49 o                         
  -4   3   3          4.11          3.28         0.80 o                         
  -3   3   3         34.08         27.32         1.81 o                         
  -2   3   3          3.34          6.08         1.03 o                         
  -1   3   3        213.96        195.78         5.84 o                         
   0   3   3        111.46        103.58         2.62 o                         
   1   3   3          2.75          3.47         0.51 o                         
   2   3   3          2.23          1.65         0.41 o                         
   3   3   3        146.74        173.73         6.23 o                         
   4   3   3        115.51        112.03        11.46 o                         
   5   3   3         21.49         15.93         2.87 o                         
   6   3   3        110.91        109.09         5.77 o                         
   7   3   3          2.94          3.17         0.73 o                         
   8   3   3          4.72          4.70         0.93 o                         
   9   3   3          3.71          5.31         1.25 o                         
  -7   4   3          1.93          1.91         0.50 o                         
  -6   4   3          3.83          2.09         0.53 o                         
  -5   4   3          0.38          0.89         0.75 o                         
  -4   4   3         27.06         24.65         4.54 o                         
  -3   4   3          8.49          6.92         1.23 o                         
  -2   4   3        145.76        178.90         7.05 o                         
  -1   4   3       2048.93       2142.45        18.07 o                         
   0   4   3       1534.00       1605.52        15.45 o                         
   1   4   3         23.14         25.34         1.72 o                         
   2   4   3          0.32          3.66         0.83 o                         
   3   4   3       1107.14       1181.11        43.35 o                         
   4   4   3        159.48        199.16        10.22 o                         
   5   4   3         10.80         10.00         2.43 o                         
   6   4   3          2.00          1.07         0.45 o                         
   7   4   3         13.08         12.52         1.54 o                         
   8   4   3          2.64          3.27         0.76 o                         
  -7   5   3          0.08          0.24         0.40 o                         
  -6   5   3          6.85          7.33         1.19 o                         
  -5   5   3          0.15          0.22         0.29 o                         
  -4   5   3         15.86         19.40         2.43 o                         
  -3   5   3         16.60         15.02         2.36 o                         
  -2   5   3         54.82         55.75         5.96 o                         
  -1   5   3        264.61        289.43        13.56 o                         
   0   5   3         51.27         45.38         5.31 o                         
   1   5   3         23.24         26.92         3.90 o                         
   2   5   3         39.52         45.24         3.17 o                         
   3   5   3          5.14          2.84         1.18 o                         
   4   5   3         44.17         40.53         4.87 o                         
   5   5   3          5.34          5.51         1.07 o                         
   6   5   3          9.56          7.12         1.50 o                         
   7   5   3          5.22          3.94         0.82 o                         
   8   5   3          0.12          0.60         0.45 o                         
  -6   6   3          9.71         11.15         1.11 o                         
  -5   6   3          4.24          2.81         0.73 o                         
  -4   6   3          3.84          1.93         0.57 o                         
  -3   6   3          3.13          4.83         1.19 o                         
  -2   6   3         58.17         51.52         6.05 o                         
  -1   6   3         37.95         49.55         5.96 o                         
   0   6   3          9.67          5.73         2.25 o                         
   1   6   3          3.76          4.86         1.72 o                         
   2   6   3        194.13        214.39        14.73 o                         
   3   6   3         46.88         39.06         4.41 o                         
   4   6   3          0.34          0.53         0.52 o                         
   5   6   3          6.96          6.72         1.49 o                         
   6   6   3          0.08          0.38         0.93 o                         
   7   6   3          5.08          5.28         0.93 o                         
  -5   7   3         17.76         18.55         1.94 o                         
  -4   7   3          0.59          0.95         0.43 o                         
  -3   7   3         10.57          8.82         1.53 o                         
  -2   7   3          2.91          3.92         0.86 o                         
  -1   7   3          4.64          3.35         0.55 o                         
   0   7   3         43.44         43.61         2.23 o                         
   1   7   3          0.02          0.17         0.20 o                         
   2   7   3        288.98        329.13         6.74 o                         
   3   7   3          5.83          3.35         0.73 o                         
   4   7   3         41.31         42.34         3.57 o                         
   5   7   3          0.50         -0.27         0.54 o                         
   6   7   3          0.01         -0.15         0.29 o                         
   7   7   3          7.76          7.81         0.96 o                         
  -4   8   3         10.06          9.46         1.63 o                         
  -3   8   3         13.84         13.70         1.76 o                         
  -2   8   3         10.81          8.18         1.72 o                         
  -1   8   3          0.25          0.35         0.25 o                         
   0   8   3          6.96          5.46         1.19 o                         
   1   8   3          0.30          0.11         0.27 o                         
   2   8   3         23.33         22.55         2.36 o                         
   3   8   3         45.13         45.32         3.12 o                         
   4   8   3          0.31         -0.07         0.34 o                         
   5   8   3          0.96          0.74         0.33 o                         
   6   8   3          0.08          0.04         0.51 o                         
  -3   9   3          0.01          0.58         0.41 o                         
  -2   9   3          1.18          0.47         0.26 o                         
  -1   9   3          6.96          6.09         1.14 o                         
   0   9   3          0.61          0.86         0.67 o                         
   1   9   3          0.01          0.01         0.11 o                         
   2   9   3          1.65          3.42         0.84 o                         
   3   9   3          0.12          0.00         0.33 o                         
   4   9   3          2.59          3.24         0.52 o                         
   5   9   3          2.65          3.55         0.59 o                         
  -1  10   3          1.74          2.72         1.18 o                         
   0  10   3          0.61          0.33         0.22 o                         
   1  10   3          4.00          4.85         1.50 o                         
   2  10   3          0.93          1.72         0.84 o                         
   3  10   3          1.20          1.70         0.83 o                         
  -3  -9   4          0.23          0.05         0.11 o                         
  -2  -9   4          2.61          1.70         0.58 o                         
  -1  -9   4          3.51          1.93         0.62 o                         
   0  -9   4         18.12         15.75         2.40 o                         
   1  -9   4          5.81          2.77         0.91 o                         
   2  -9   4          0.00          0.77         0.46 o                         
   3  -9   4          0.95          0.85         0.36 o                         
  -4  -8   4          1.85          1.68         0.48 o                         
  -3  -8   4          0.00         -0.09         0.21 o                         
  -2  -8   4          4.95          4.38         0.94 o                         
  -1  -8   4          0.99          0.37         0.23 o                         
   0  -8   4          0.14         -0.24         0.47 o                         
   1  -8   4         96.02         89.02         8.94 o                         
   2  -8   4         44.45         57.86         4.86 o                         
   3  -8   4         10.76         18.72         3.61 o                         
   4  -8   4          7.84         10.80         1.31 o                         
   5  -8   4          2.95          5.58         0.85 o                         
  -5  -7   4          2.27          1.40         0.75 o                         
  -4  -7   4         14.69         15.88         1.82 o                         
  -3  -7   4          0.13         -0.18         0.35 o                         
  -2  -7   4          3.37          1.64         0.71 o                         
  -1  -7   4         35.24         27.88         2.98 o                         
   0  -7   4          2.81          2.67         0.48 o                         
   1  -7   4         61.88         65.91         4.21 o                         
   2  -7   4         13.13         10.48         2.01 o                         
   3  -7   4         17.26         22.59         2.42 o                         
   4  -7   4          4.52          3.93         0.97 o                         
   5  -7   4          1.21          1.55         0.66 o                         
   6  -7   4          0.07          0.63         0.45 o                         
  -6  -6   4          3.92          1.54         0.95 o                         
  -5  -6   4          4.38          4.92         1.01 o                         
  -4  -6   4          0.08          0.63         0.71 o                         
  -3  -6   4         21.83         26.91         3.06 o                         
  -2  -6   4          3.24          2.72         0.73 o                         
  -1  -6   4          0.41          0.87         0.64 o                         
   0  -6   4          0.05          0.23         0.38 o                         
   1  -6   4          3.11          2.73         1.01 o                         
   2  -6   4         19.33         22.29         2.95 o                         
   3  -6   4          9.09         14.71         1.71 o                         
   4  -6   4        144.86        144.53         7.52 o                         
   5  -6   4          8.08          8.84         1.92 o                         
   6  -6   4          0.13         -0.09         0.32 o                         
   7  -6   4          0.03         -0.19         0.38 o                         
  -7  -5   4         20.74         15.91         1.71 o                         
  -6  -5   4          0.01          0.31         0.71 o                         
  -5  -5   4          0.09          0.33         0.63 o                         
  -4  -5   4         94.38        101.63         5.67 o                         
  -3  -5   4        257.40        201.14        11.18 o                         
  -2  -5   4         27.76         31.01         3.02 o                         
  -1  -5   4         82.06         84.44         4.90 o                         
   0  -5   4         87.84         88.15         5.59 o                         
   1  -5   4         22.97         20.00         2.59 o                         
   2  -5   4         69.26         93.77         5.81 o                         
   3  -5   4        141.12        149.96         7.65 o                         
   4  -5   4        218.95        216.20         6.38 o                         
   5  -5   4        194.08        196.81         9.33 o                         
   6  -5   4         26.28         31.09         3.49 o                         
   7  -5   4          3.13          2.11         0.65 o                         
  -7  -4   4         27.74         28.83         1.86 o                         
  -6  -4   4          6.22          5.07         1.35 o                         
  -5  -4   4          1.63          1.50         0.64 o                         
  -4  -4   4        311.29        308.25         6.58 o                         
  -3  -4   4        155.06        129.90         6.68 o                         
  -2  -4   4         67.61         76.22         3.62 o                         
  -1  -4   4        148.32        156.98         6.19 o                         
   0  -4   4        462.03        460.17        19.18 o                         
   1  -4   4          5.32          9.56         1.56 o                         
   2  -4   4         10.97         16.93         2.17 o                         
   3  -4   4        175.20        178.80        10.16 o                         
   4  -4   4         42.73         35.55         3.70 o                         
   5  -4   4         25.48         26.46         2.20 o                         
   6  -4   4          1.33          2.94         1.07 o                         
   7  -4   4          0.61          0.60         0.45 o                         
   8  -4   4          0.57          0.64         0.86 o                         
  -7  -3   4          7.16          5.92         0.91 o                         
  -6  -3   4          0.77          1.16         0.69 o                         
  -5  -3   4          0.25          0.54         0.68 o                         
  -4  -3   4         22.44         15.73         2.26 o                         
  -3  -3   4         74.90         53.36         3.63 o                         
  -2  -3   4        110.58         96.54         5.61 o                         
  -1  -3   4          3.34          2.23         0.49 o                         
   0  -3   4        312.51        352.32         9.25 o                         
   1  -3   4         27.10         25.04         2.30 o                         
   2  -3   4          0.57          0.36         0.22 o                         
   3  -3   4          3.45         12.25         1.85 o                         
   4  -3   4        662.25        683.50        33.40 o                         
   5  -3   4         55.06         57.08         6.31 o                         
   6  -3   4          0.05         -0.11         0.22 o                         
   7  -3   4          2.17          1.56         0.35 o                         
   8  -3   4          0.40          1.67         0.76 o                         
  -8  -2   4          0.35          1.43         0.77 o                         
  -7  -2   4         18.58         24.17         1.50 o                         
  -6  -2   4         23.19         18.37         1.50 o                         
  -5  -2   4         15.65         17.56         1.21 o                         
  -4  -2   4         85.33         69.51         7.17 o                         
  -3  -2   4        275.39        254.44        21.50 o                         
  -2  -2   4       1072.15       1068.30        18.61 o                         
  -1  -2   4         23.29         23.69         1.31 o                         
   0  -2   4         37.46         42.76         2.55 o                         
   1  -2   4        781.12        676.39        10.47 o                         
   2  -2   4         74.15         73.19         3.79 o                         
   3  -2   4        296.74        403.77        10.05 o                         
   4  -2   4         10.56          8.75         1.56 o                         
   5  -2   4         21.03         14.28         2.85 o                         
   6  -2   4        177.46        167.49         5.35 o                         
   7  -2   4         11.21          8.68         1.27 o                         
   8  -2   4          0.52          1.15         0.64 o                         
  -8  -1   4          5.23          5.66         0.91 o                         
  -7  -1   4         28.34         33.05         1.66 o                         
  -6  -1   4         10.62          9.87         1.15 o                         
  -5  -1   4         51.35         60.50         7.48 o                         
  -4  -1   4         28.46         27.98         4.46 o                         
  -3  -1   4        168.48        161.17         9.73 o                         
  -2  -1   4        684.87        679.01        65.22 o                         
  -1  -1   4        881.49        980.82        12.01 o                         
   0  -1   4       1676.37       1615.77        18.35 o                         
   1  -1   4          0.73          8.66         4.60 o                         
   2  -1   4       2227.26       2288.34        71.09 o                         
   3  -1   4        100.62        110.72         4.02 o                         
   4  -1   4         77.00        106.04         5.11 o                         
   5  -1   4        329.16        306.54        13.37 o                         
   6  -1   4        465.37        476.62        17.82 o                         
   7  -1   4          3.95          2.75         0.67 o                         
   8  -1   4          2.79          3.47         1.05 o                         
   9  -1   4         34.43         39.59         2.72 o                         
  -8   0   4         15.03         20.61         1.87 o                         
  -7   0   4          5.52          4.95         0.64 o                         
  -6   0   4         49.25         50.93         3.24 o                         
  -5   0   4          0.31          0.75         0.66 o                         
  -4   0   4          1.84          2.08         2.13 o                         
  -3   0   4       1252.58       1308.48        15.44 o                         
  -2   0   4       1039.93        989.62        12.05 o                         
  -1   0   4       1618.90       1466.86        13.64 o                         
   0   0   4         37.24         46.53         1.43 o                         
   1   0   4       1358.34       1553.56        21.37 o                         
   2   0   4       1239.14       1461.10        28.39 o                         
   3   0   4          7.76          5.30         1.00 o                         
   4   0   4        864.63       1017.72        62.25 o                         
   5   0   4        690.69        667.70        45.50 o                         
   6   0   4        156.43        140.57         9.88 o                         
   7   0   4         63.14         66.40         7.90 o                         
   8   0   4          2.28         -1.02         2.04 o                         
   9   0   4         16.87         19.15         1.99 o                         
  -8   1   4         13.11         17.38         1.65 o                         
  -7   1   4          8.83          8.18         1.06 o                         
  -6   1   4         35.31         36.39         2.26 o                         
  -5   1   4          6.04         10.33         1.92 o                         
  -4   1   4          0.20         -0.01         0.19 o                         
  -3   1   4        301.73        369.37         7.46 o                         
  -2   1   4       1396.81       1512.12        12.29 o                         
  -1   1   4        527.96        538.07         7.39 o                         
   0   1   4        602.67        618.29         9.27 o                         
   1   1   4        207.77        216.84        20.64 o                         
   2   1   4          0.73          0.72         0.23 o                         
   3   1   4         52.40         30.60         1.83 o                         
   4   1   4        208.83        235.93         6.77 o                         
   5   1   4         29.62         24.04         2.47 o                         
   6   1   4         28.33         21.63         2.60 o                         
   7   1   4          9.16          6.33         2.24 o                         
   8   1   4         17.45         16.66         2.55 o                         
   9   1   4          1.20          0.48         1.12 o                         
  -8   2   4          4.72          6.79         0.96 o                         
  -7   2   4          4.50          5.11         0.99 o                         
  -6   2   4          3.71          1.71         0.44 o                         
  -5   2   4         95.43        102.70         3.85 o                         
  -4   2   4          4.99          4.67         1.45 o                         
  -3   2   4          6.72          6.95         1.29 o                         
  -2   2   4        446.73        418.38        12.40 o                         
  -1   2   4        805.78        933.81        10.28 o                         
   0   2   4       1255.64       1190.55        18.53 o                         
   1   2   4       1343.99       1363.07        23.69 o                         
   2   2   4       2689.62       2618.63        26.41 o                         
   3   2   4        831.10        898.24        11.11 o                         
   4   2   4         53.25         55.74         4.55 o                         
   5   2   4         77.04         60.51         4.13 o                         
   6   2   4        108.36         99.07         5.75 o                         
   7   2   4         74.66         76.76         4.25 o                         
   8   2   4        116.57        143.91         7.40 o                         
   9   2   4          6.70          7.96         1.31 o                         
  -7   3   4          3.00          3.09         0.89 o                         
  -6   3   4         27.40         26.32         1.78 o                         
  -5   3   4          3.33          1.70         0.41 o                         
  -4   3   4        142.33        166.64         8.06 o                         
  -3   3   4        180.97        212.98        10.19 o                         
  -2   3   4         70.32         95.21         5.68 o                         
  -1   3   4        585.28        647.43        15.36 o                         
   0   3   4       1177.07       1155.14        20.61 o                         
   1   3   4        532.86        633.98         9.32 o                         
   2   3   4         73.22         79.52         2.93 o                         
   3   3   4         15.96         23.15         1.84 o                         
   4   3   4        106.09        110.78        10.09 o                         
   5   3   4         32.20         30.92         4.07 o                         
   6   3   4          0.25          0.65         0.85 o                         
   7   3   4         36.53         35.35         2.59 o                         
   8   3   4         18.32         24.02         2.23 o                         
   9   3   4          7.66          6.39         1.04 o                         
  -7   4   4          0.11          0.18         0.26 o                         
  -6   4   4          1.47          1.11         0.48 o                         
  -5   4   4          0.20          0.04         0.34 o                         
  -4   4   4         45.07         37.47         6.25 o                         
  -3   4   4        368.12        333.79        10.52 o                         
  -2   4   4         68.17         54.70         4.13 o                         
  -1   4   4        247.81        268.92         6.78 o                         
   0   4   4        440.28        460.67         8.61 o                         
   1   4   4        258.71        237.47         4.72 o                         
   2   4   4         64.63         81.10         3.29 o                         
   3   4   4         24.89         17.21         2.10 o                         
   4   4   4         82.19         87.61         5.53 o                         
   5   4   4          0.48          1.01         0.55 o                         
   6   4   4          8.66          7.56         0.97 o                         
   7   4   4         24.64         30.19         2.18 o                         
   8   4   4          1.50          0.52         1.14 o                         
  -7   5   4          2.70          4.20         1.23 o                         
  -6   5   4          0.02         -0.14         0.29 o                         
  -5   5   4          2.45          2.34         0.82 o                         
  -4   5   4         45.66         50.73         4.06 o                         
  -3   5   4          8.19         11.45         2.12 o                         
  -2   5   4          1.83          1.30         0.67 o                         
  -1   5   4          0.16          2.45         0.71 o                         
   0   5   4        232.21        225.91         6.65 o                         
   1   5   4          5.41          5.34         1.25 o                         
   2   5   4          2.38          2.98         0.80 o                         
   3   5   4        119.31        131.35         6.18 o                         
   4   5   4          0.32          2.07         0.98 o                         
   5   5   4         26.03         20.90         2.12 o                         
   6   5   4          8.38          6.29         1.39 o                         
   7   5   4         11.15         10.34         1.40 o                         
   8   5   4         18.69         18.88         4.56 o                         
  -6   6   4          4.04          5.16         1.16 o                         
  -5   6   4          1.15         -0.07         0.57 o                         
  -4   6   4          8.80         11.58         1.91 o                         
  -3   6   4          1.33          0.94         0.44 o                         
  -2   6   4          0.36          0.23         0.17 o                         
  -1   6   4         66.67         65.17         6.98 o                         
   0   6   4          7.60          9.11         2.65 o                         
   1   6   4          7.99          9.94         2.63 o                         
   2   6   4        144.64        158.77         9.82 o                         
   3   6   4         45.13         48.38         3.86 o                         
   4   6   4         23.09         20.83         2.02 o                         
   5   6   4          0.01          0.03         0.39 o                         
   6   6   4          2.99          4.59         1.28 o                         
   7   6   4          5.49          3.49         0.73 o                         
  -5   7   4          8.66          9.13         1.32 o                         
  -4   7   4          7.73          7.77         1.42 o                         
  -3   7   4          0.62          2.62         1.07 o                         
  -2   7   4          1.36          0.59         0.26 o                         
  -1   7   4          4.21          5.45         0.74 o                         
   0   7   4         88.83        107.02         3.93 o                         
   1   7   4         95.77        116.06         3.42 o                         
   2   7   4        155.75        180.38         4.60 o                         
   3   7   4         71.86         71.81         3.63 o                         
   4   7   4          0.30         -0.24         0.86 o                         
   5   7   4          1.73          2.97         0.77 o                         
   6   7   4          4.18          1.73         0.36 o                         
   7   7   4          3.92          2.81         0.51 o                         
  -4   8   4         19.69         17.79         1.77 o                         
  -3   8   4          1.02          0.70         0.29 o                         
  -2   8   4          6.36          5.08         1.38 o                         
  -1   8   4          1.46          2.80         0.86 o                         
   0   8   4         11.45          9.96         1.63 o                         
   1   8   4          7.87          7.53         1.23 o                         
   2   8   4          3.05          3.96         0.86 o                         
   3   8   4         62.97         71.79         4.01 o                         
   4   8   4          0.18         -0.05         0.39 o                         
   5   8   4          0.64         -0.08         0.30 o                         
   6   8   4          1.24          1.49         0.42 o                         
  -3   9   4          0.06          0.21         0.14 o                         
  -2   9   4          0.25          0.20         0.15 o                         
  -1   9   4          2.17          1.53         0.78 o                         
   0   9   4          1.88          2.01         0.87 o                         
   1   9   4          0.85          1.15         0.54 o                         
   2   9   4          2.20          1.55         0.59 o                         
   3   9   4          0.07         -0.05         0.30 o                         
   4   9   4          8.23         12.02         1.75 o                         
   5   9   4          0.02         -0.13         0.27 o                         
  -1  10   4          0.11          0.00         0.29 o                         
   0  10   4          0.81          0.24         0.36 o                         
   1  10   4          4.41          7.24         1.86 o                         
   2  10   4          0.00         -0.25         0.51 o                         
   3  10   4          1.59          1.82         0.83 o                         
  -2  -9   5          9.51          7.71         0.92 o                         
  -1  -9   5         24.17         30.35         2.16 o                         
   0  -9   5          2.56          2.55         0.78 o                         
   1  -9   5          0.23          0.29         0.43 o                         
   2  -9   5          8.12         10.21         1.87 o                         
   3  -9   5          4.37          5.09         0.92 o                         
  -4  -8   5          0.00          0.30         0.24 o                         
  -3  -8   5          3.54          3.21         0.77 o                         
  -2  -8   5          0.75          2.08         0.57 o                         
  -1  -8   5         11.99         10.40         1.87 o                         
   0  -8   5         14.93         15.04         1.82 o                         
   1  -8   5         15.51         14.41         1.89 o                         
   2  -8   5          9.33          8.06         1.80 o                         
   3  -8   5          2.70          2.08         0.60 o                         
   4  -8   5         18.95         20.93         1.85 o                         
   5  -8   5          0.04          0.56         0.33 o                         
  -5  -7   5         16.96         24.39         2.09 o                         
  -4  -7   5          1.71          0.59         0.30 o                         
  -3  -7   5          6.56          6.56         1.24 o                         
  -2  -7   5          0.58          0.81         0.51 o                         
  -1  -7   5          0.43          0.58         0.34 o                         
   0  -7   5          5.11          3.41         0.82 o                         
   1  -7   5         47.89         40.20         4.40 o                         
   2  -7   5          0.33          0.31         0.54 o                         
   3  -7   5          0.34          0.17         0.15 o                         
   4  -7   5         25.65         28.77         3.24 o                         
   5  -7   5          2.08          1.93         0.57 o                         
   6  -7   5          2.29          2.40         0.52 o                         
  -6  -6   5          2.19          1.81         0.49 o                         
  -5  -6   5         70.78         79.26         3.81 o                         
  -4  -6   5          0.27          0.31         0.14 o                         
  -3  -6   5          6.53          5.35         1.39 o                         
  -2  -6   5         61.63         59.89         4.74 o                         
  -1  -6   5         94.23         99.17         4.21 o                         
   0  -6   5          1.38          0.95         0.23 o                         
   1  -6   5          0.23          0.36         0.43 o                         
   2  -6   5         13.74         17.37         2.19 o                         
   3  -6   5         44.35         39.03         3.47 o                         
   4  -6   5         15.90         14.00         1.99 o                         
   5  -6   5         25.17         33.09         3.76 o                         
   6  -6   5         10.98         15.17         1.74 o                         
   7  -6   5          0.02         -0.08         0.15 o                         
  -6  -5   5          3.32          2.27         0.89 o                         
  -5  -5   5          2.09          0.89         0.83 o                         
  -4  -5   5         58.87         55.85         3.09 o                         
  -3  -5   5          4.01          4.88         1.07 o                         
  -2  -5   5        114.13        134.84         7.96 o                         
  -1  -5   5         94.85         85.92         5.13 o                         
   0  -5   5        138.21        149.75         7.48 o                         
   1  -5   5          3.15          1.87         0.91 o                         
   2  -5   5         88.09         93.48         6.19 o                         
   3  -5   5        872.62        900.85        82.04 o                         
   4  -5   5          3.28          3.10         0.80 o                         
   5  -5   5        241.64        246.15        13.57 o                         
   6  -5   5          1.07          0.87         0.28 o                         
   7  -5   5          5.25          5.13         1.80 o                         
  -7  -4   5          0.56          2.62         0.74 o                         
  -6  -4   5          9.40          6.40         1.13 o                         
  -5  -4   5          1.49          1.49         0.68 o                         
  -4  -4   5          7.16          9.52         1.16 o                         
  -3  -4   5          0.04          0.81         0.68 o                         
  -2  -4   5         71.11         70.76         6.65 o                         
  -1  -4   5          3.64          2.02         0.75 o                         
   0  -4   5         93.11        101.10         5.49 o                         
   1  -4   5          5.11         11.12         1.89 o                         
   2  -4   5         10.31         13.63         2.14 o                         
   3  -4   5         81.34        100.52        16.36 o                         
   4  -4   5         14.61         15.77         2.64 o                         
   5  -4   5         87.71         71.34         4.46 o                         
   6  -4   5         24.92         24.97         2.64 o                         
   7  -4   5          8.85          8.42         1.68 o                         
   8  -4   5          0.53          0.56         0.27 o                         
  -7  -3   5         19.55         23.98         1.74 o                         
  -6  -3   5         42.68         50.64         3.27 o                         
  -5  -3   5          0.22         -0.08         0.44 o                         
  -4  -3   5         18.48         17.46         3.81 o                         
  -3  -3   5         94.67         76.30         7.14 o                         
  -2  -3   5         17.00         14.95         2.74 o                         
  -1  -3   5          2.01         10.46         1.65 o                         
   0  -3   5        150.49        158.12         6.08 o                         
   1  -3   5        555.25        601.97        14.01 o                         
   2  -3   5         26.66         32.59         3.00 o                         
   3  -3   5         36.39         32.66         5.65 o                         
   4  -3   5          6.51          3.38         1.16 o                         
   5  -3   5         62.12         60.36         4.70 o                         
   6  -3   5         78.95         70.51         4.27 o                         
   7  -3   5          3.87          0.74         0.15 o                         
   8  -3   5         55.59         52.32         2.88 o                         
  -7  -2   5         27.93         33.57         1.81 o                         
  -6  -2   5          1.04          0.29         0.41 o                         
  -5  -2   5          9.73          9.89         0.86 o                         
  -4  -2   5        658.47        624.58        22.81 o                         
  -3  -2   5        713.71        668.29        20.96 o                         
  -2  -2   5         30.33         23.30         3.45 o                         
  -1  -2   5       1109.77       1330.15        15.79 o                         
   0  -2   5       3458.90       3747.93        26.24 o                         
   1  -2   5        539.62        552.78        10.56 o                         
   2  -2   5        716.40        680.65        61.40 o                         
   3  -2   5        171.22        148.26         6.47 o                         
   4  -2   5        810.73        686.83        19.24 o                         
   5  -2   5         64.40         50.59         4.14 o                         
   6  -2   5         54.61         41.02         2.65 o                         
   7  -2   5         19.97         17.54         2.04 o                         
   8  -2   5         17.63         18.75         1.82 o                         
  -7  -1   5          3.26          5.33         0.68 o                         
  -6  -1   5         18.63         15.92         1.11 o                         
  -5  -1   5          4.41          4.52         0.67 o                         
  -4  -1   5         78.70         68.86         7.68 o                         
  -3  -1   5        204.91        200.96        11.66 o                         
  -2  -1   5         17.08         12.51         2.52 o                         
  -1  -1   5          0.19          0.99         0.29 o                         
   0  -1   5          1.69          0.56         0.32 o                         
   1  -1   5        910.86        947.82        51.97 o                         
   2  -1   5        892.45        865.00        65.54 o                         
   3  -1   5       1704.26       2198.06        29.34 o                         
   4  -1   5         22.47         13.61         2.50 o                         
   5  -1   5         64.77         59.92         4.38 o                         
   6  -1   5        108.18         91.56         4.53 o                         
   7  -1   5         14.49         10.95         2.05 o                         
   8  -1   5         22.42         26.72         2.74 o                         
   9  -1   5          2.03          3.43         0.75 o                         
  -8   0   5          2.00          3.32         1.17 o                         
  -7   0   5          9.19         10.87         1.01 o                         
  -6   0   5         74.77         83.37         3.31 o                         
  -5   0   5         19.05         13.13         1.74 o                         
  -4   0   5          0.40          0.62         2.01 o                         
  -3   0   5          1.74          1.39         0.60 o                         
  -2   0   5         35.80         32.03         4.39 o                         
  -1   0   5         29.73         28.47         1.89 o                         
   0   0   5         56.18         51.81         1.56 o                         
   1   0   5       1782.81       2007.64        18.12 o                         
   2   0   5        757.74        885.68        25.42 o                         
   3   0   5          1.67          1.65         0.48 o                         
   4   0   5         14.86         16.68         1.65 o                         
   5   0   5          1.43          1.04         0.44 o                         
   6   0   5         19.49         18.64         3.74 o                         
   7   0   5          0.34          0.68         0.44 o                         
   8   0   5         34.56         32.61         3.08 o                         
   9   0   5          0.09          1.01         0.46 o                         
  -7   1   5         14.59         16.70         1.57 o                         
  -6   1   5          0.01          0.55         0.32 o                         
  -5   1   5         57.50         58.75         4.31 o                         
  -4   1   5         15.84         16.93         2.71 o                         
  -3   1   5        365.88        398.07        16.31 o                         
  -2   1   5        689.13        760.02        11.14 o                         
  -1   1   5          1.53          2.30         0.43 o                         
   0   1   5        588.38        572.22         6.61 o                         
   1   1   5          5.71          7.28         0.87 o                         
   2   1   5       1704.59       1609.04        16.73 o                         
   3   1   5         13.34          8.82         1.03 o                         
   4   1   5        273.24        275.46         7.09 o                         
   5   1   5         26.57         24.73         2.24 o                         
   6   1   5         41.80         38.52         3.48 o                         
   7   1   5          7.71         10.28         2.03 o                         
   8   1   5          1.17          1.51         1.30 o                         
   9   1   5         18.99         23.26         1.81 o                         
  -7   2   5          0.35          0.14         0.23 o                         
  -6   2   5          8.95          8.51         1.05 o                         
  -5   2   5          2.73          2.00         0.90 o                         
  -4   2   5          1.22          0.26         0.57 o                         
  -3   2   5          8.12          4.90         1.25 o                         
  -2   2   5          7.95          6.96         1.10 o                         
  -1   2   5        571.25        624.96        54.20 o                         
   0   2   5         35.16         40.18         2.52 o                         
   1   2   5       3122.25       3042.03        29.95 o                         
   2   2   5        743.03        762.56        10.96 o                         
   3   2   5          2.14          0.90         0.41 o                         
   4   2   5          0.07          0.06         0.26 o                         
   5   2   5        307.14        281.97        12.04 o                         
   6   2   5         69.06         75.35         3.81 o                         
   7   2   5          5.99          5.19         1.06 o                         
   8   2   5         59.37         74.76         4.28 o                         
   9   2   5         45.16         50.54         4.21 o                         
  -7   3   5          0.00         -0.09         0.39 o                         
  -6   3   5          3.89          4.10         0.65 o                         
  -5   3   5         12.59         16.35         2.35 o                         
  -4   3   5          0.35          0.54         0.41 o                         
  -3   3   5         54.10         50.82         4.92 o                         
  -2   3   5          4.12          6.84         2.17 o                         
  -1   3   5          0.53          1.32         0.78 o                         
   0   3   5         47.22         39.88         4.18 o                         
   1   3   5         95.99        111.78         5.99 o                         
   2   3   5        126.55        146.85         4.17 o                         
   3   3   5        297.17        345.21         8.38 o                         
   4   3   5        124.85        151.61        10.05 o                         
   5   3   5         12.33         11.48         2.52 o                         
   6   3   5          3.70          3.42         0.60 o                         
   7   3   5         51.48         54.10         4.47 o                         
   8   3   5         13.10         13.65         1.36 o                         
   9   3   5         15.33         11.50         1.44 o                         
  -7   4   5          0.46          1.12         0.57 o                         
  -6   4   5          0.31          0.25         0.31 o                         
  -5   4   5         16.38         20.92         2.55 o                         
  -4   4   5          2.38          1.53         0.91 o                         
  -3   4   5         79.03         89.56         5.49 o                         
  -2   4   5          0.50          0.00         0.44 o                         
  -1   4   5        153.18        143.36         6.33 o                         
   0   4   5          6.36          4.14         0.97 o                         
   1   4   5         12.99         12.58         1.45 o                         
   2   4   5          6.71          5.81         0.95 o                         
   3   4   5        170.86        169.29         5.50 o                         
   4   4   5         13.81         12.48         2.09 o                         
   5   4   5         24.04         29.26         4.23 o                         
   6   4   5          3.39          2.64         0.47 o                         
   7   4   5          3.83          4.60         0.75 o                         
   8   4   5          5.12          5.04         1.38 o                         
  -6   5   5          0.04         -0.25         0.51 o                         
  -5   5   5          1.50          3.20         1.05 o                         
  -4   5   5         20.49         26.62         3.04 o                         
  -3   5   5         41.00         44.88         2.53 o                         
  -2   5   5          5.91          7.20         1.42 o                         
  -1   5   5         11.44         15.88         1.86 o                         
   0   5   5        303.33        322.59         8.23 o                         
   1   5   5         33.29         31.86         2.50 o                         
   2   5   5         34.55         40.00         2.61 o                         
   3   5   5         77.20         95.26         5.38 o                         
   4   5   5         49.96         52.71         4.53 o                         
   5   5   5          7.30          6.23         1.56 o                         
   6   5   5         21.36         23.35         3.10 o                         
   7   5   5         11.88         14.13         1.43 o                         
   8   5   5          0.09         -0.01         0.15 o                         
  -6   6   5          2.11          2.90         0.84 o                         
  -5   6   5          0.03         -0.03         0.31 o                         
  -4   6   5          0.01          0.59         0.56 o                         
  -3   6   5          0.01          0.44         0.42 o                         
  -2   6   5          0.00         -0.04         0.21 o                         
  -1   6   5          3.56          6.19         2.32 o                         
   0   6   5        329.60        341.59        16.32 o                         
   1   6   5        288.31        299.47        14.63 o                         
   2   6   5          6.73          6.69         2.13 o                         
   3   6   5         16.05         18.39         2.48 o                         
   4   6   5          9.61          8.96         1.36 o                         
   5   6   5          0.03          0.65         0.17 o                         
   6   6   5          1.97          1.11         0.59 o                         
   7   6   5         10.06          7.75         1.34 o                         
  -5   7   5          0.22          0.24         0.24 o                         
  -4   7   5          0.00          0.48         0.36 o                         
  -3   7   5          0.50         -0.09         0.37 o                         
  -2   7   5          1.07          0.65         0.42 o                         
  -1   7   5         18.30         22.45         1.76 o                         
   0   7   5        225.61        248.06         5.65 o                         
   1   7   5        237.83        257.70         5.29 o                         
   2   7   5         18.80         17.63         1.51 o                         
   3   7   5         10.00         11.04         1.52 o                         
   4   7   5          2.28          0.66         0.79 o                         
   5   7   5          7.45          7.22         1.66 o                         
   6   7   5          3.60          1.87         0.60 o                         
   7   7   5          0.23          0.22         0.21 o                         
  -4   8   5         10.96         11.62         1.36 o                         
  -3   8   5          0.62          0.91         0.35 o                         
  -2   8   5          0.82          1.09         0.81 o                         
  -1   8   5          2.02          2.22         0.77 o                         
   0   8   5          0.05          0.16         0.33 o                         
   1   8   5         29.15         35.13         2.36 o                         
   2   8   5         12.54         14.39         1.69 o                         
   3   8   5          7.07          7.69         1.74 o                         
   4   8   5          0.07          0.02         0.40 o                         
   5   8   5          0.00          0.00         0.32 o                         
   6   8   5          0.72          1.15         0.31 o                         
  -3   9   5          0.31          0.62         0.70 o                         
  -2   9   5          0.11          0.04         0.20 o                         
  -1   9   5          0.07          0.40         0.50 o                         
   0   9   5          4.51          4.01         1.24 o                         
   1   9   5          0.01          0.20         0.34 o                         
   2   9   5          0.71          1.00         0.51 o                         
   3   9   5          0.06         -0.21         0.42 o                         
   4   9   5         15.27         16.32         4.05 o                         
   5   9   5          1.30          1.76         0.41 o                         
   0  10   5          1.05          0.44         0.54 o                         
   1  10   5          2.74          3.62         0.95 o                         
   2  10   5          0.01         -0.04         0.13 o                         
  -1  -9   6         15.78         18.00         1.56 o                         
   0  -9   6          0.77          0.50         0.39 o                         
   1  -9   6          0.96          0.66         0.39 o                         
   2  -9   6          1.87          0.61         0.25 o                         
  -3  -8   6          1.93          2.26         0.49 o                         
  -2  -8   6          1.97          3.14         0.84 o                         
  -1  -8   6         19.68         16.46         1.98 o                         
   0  -8   6         46.50         41.82         3.04 o                         
   1  -8   6          1.74          1.05         0.66 o                         
   2  -8   6         10.04          9.34         1.84 o                         
   3  -8   6          0.64          0.57         0.26 o                         
   4  -8   6         13.60         15.25         1.20 o                         
  -5  -7   6          0.39         -0.09         0.45 o                         
  -4  -7   6          0.14          0.40         0.32 o                         
  -3  -7   6          0.70          1.82         0.57 o                         
  -2  -7   6         17.52         16.78         2.11 o                         
  -1  -7   6         35.07         37.66         3.20 o                         
   0  -7   6         13.59         11.39         1.76 o                         
   1  -7   6          0.38          0.77         0.29 o                         
   2  -7   6         98.57        107.40         7.12 o                         
   3  -7   6         29.87         32.92         2.55 o                         
   4  -7   6         10.01         12.72         2.04 o                         
   5  -7   6          5.66          6.47         1.12 o                         
  -5  -6   6          1.67          0.92         0.83 o                         
  -4  -6   6          0.08         -0.25         0.50 o                         
  -3  -6   6         24.93         24.99         2.46 o                         
  -2  -6   6         13.53         11.85         1.75 o                         
  -1  -6   6          8.30          6.42         0.98 o                         
   0  -6   6          2.10          1.55         0.44 o                         
   1  -6   6         20.08         17.86         2.25 o                         
   2  -6   6         89.65         90.04         5.66 o                         
   3  -6   6        263.94        282.46        16.66 o                         
   4  -6   6          9.44         11.37         1.79 o                         
   5  -6   6          7.94         12.15         1.45 o                         
   6  -6   6          0.00          0.27         0.43 o                         
  -6  -5   6          8.73         12.15         2.04 o                         
  -5  -5   6          0.61          0.69         1.03 o                         
  -4  -5   6          6.85          9.09         1.06 o                         
  -3  -5   6         19.32         13.58         1.51 o                         
  -2  -5   6         39.19         41.03         2.65 o                         
  -1  -5   6         61.34         62.65         4.48 o                         
   0  -5   6         42.87         50.57         4.19 o                         
   1  -5   6         36.25         40.82         4.18 o                         
   2  -5   6         14.40         15.40         2.66 o                         
   3  -5   6        151.23        146.01         7.89 o                         
   4  -5   6          0.16          0.73         0.41 o                         
   5  -5   6        129.80        131.30         6.07 o                         
   6  -5   6         27.94         34.03         2.77 o                         
   7  -5   6          5.31          5.32         0.74 o                         
  -6  -4   6          2.85          5.92         0.92 o                         
  -5  -4   6         51.65         37.87         3.73 o                         
  -4  -4   6          5.56          3.52         0.74 o                         
  -3  -4   6        132.46        137.59         5.53 o                         
  -2  -4   6        191.19        226.52        11.80 o                         
  -1  -4   6        343.85        346.32        24.36 o                         
   0  -4   6          2.66          5.48         1.43 o                         
   1  -4   6         26.44         26.49         3.06 o                         
   2  -4   6        190.05        175.62         8.25 o                         
   3  -4   6         28.97         32.12         4.40 o                         
   4  -4   6        185.29        170.59        31.34 o                         
   5  -4   6         15.62         15.57         1.76 o                         
   6  -4   6          0.48          0.12         0.24 o                         
   7  -4   6          1.24          0.27         0.27 o                         
   8  -4   6          6.29          7.55         1.16 o                         
  -7  -3   6         24.15         32.06         6.10 o                         
  -6  -3   6         21.95         25.64         2.01 o                         
  -5  -3   6          5.08          2.36         0.61 o                         
  -4  -3   6        242.63        235.63         5.60 o                         
  -3  -3   6        294.19        295.96        14.41 o                         
  -2  -3   6         19.45         18.36         3.14 o                         
  -1  -3   6         67.48         77.86         8.09 o                         
   0  -3   6       1332.93       1422.09        26.79 o                         
   1  -3   6         23.71         22.70         2.61 o                         
   2  -3   6         11.97         11.39         1.94 o                         
   3  -3   6         34.67         28.32         3.15 o                         
   4  -3   6         42.43         42.29         3.98 o                         
   5  -3   6          0.85          0.86         0.22 o                         
   6  -3   6          0.04          0.70         0.56 o                         
   7  -3   6         76.65         72.70         4.77 o                         
   8  -3   6          1.05          1.71         0.66 o                         
  -7  -2   6         13.95         18.25         1.37 o                         
  -6  -2   6         12.90         13.81         1.04 o                         
  -5  -2   6          1.09          0.59         0.36 o                         
  -4  -2   6        253.90        281.27        15.82 o                         
  -3  -2   6         17.62         17.57         3.66 o                         
  -2  -2   6         15.06         11.53         2.47 o                         
  -1  -2   6        122.38        125.90         5.20 o                         
   0  -2   6        359.84        396.29        16.47 o                         
   1  -2   6          5.29          4.32         1.02 o                         
   2  -2   6        212.66        207.78         7.51 o                         
   3  -2   6        455.21        536.20        12.84 o                         
   4  -2   6          5.30         11.56         1.62 o                         
   5  -2   6         17.95         13.40         2.23 o                         
   6  -2   6        151.93        121.78         5.39 o                         
   7  -2   6         73.72         66.34         4.87 o                         
   8  -2   6          7.77          6.86         1.32 o                         
  -7  -1   6          0.03          0.86         0.41 o                         
  -6  -1   6         18.77         18.51         1.50 o                         
  -5  -1   6         19.53         22.27         1.47 o                         
  -4  -1   6        264.54        304.21        16.38 o                         
  -3  -1   6        198.50        224.16        12.63 o                         
  -2  -1   6        709.48        816.71        20.80 o                         
  -1  -1   6          1.18          0.26         0.31 o                         
   0  -1   6          6.56          8.43         0.97 o                         
   1  -1   6        652.32        697.57        52.71 o                         
   2  -1   6        461.55        555.72        22.30 o                         
   3  -1   6        904.57        960.58        28.23 o                         
   4  -1   6        412.98        370.51        20.53 o                         
   5  -1   6        210.56        205.75         8.52 o                         
   6  -1   6          0.99          0.93         0.52 o                         
   7  -1   6          0.65          0.23         0.22 o                         
   8  -1   6         35.51         32.31         3.02 o                         
   9  -1   6          2.83          3.80         0.73 o                         
  -7   0   6          9.92         14.64         1.06 o                         
  -6   0   6          4.33          2.87         0.70 o                         
  -5   0   6          0.03         -0.24         0.58 o                         
  -4   0   6         23.69         18.84         4.13 o                         
  -3   0   6        439.86        460.47        18.50 o                         
  -2   0   6       1669.49       1913.88        67.09 o                         
  -1   0   6        276.67        365.38         7.96 o                         
   0   0   6       1803.23       1891.83        15.90 o                         
   1   0   6        287.84        393.28         8.41 o                         
   2   0   6        103.69        112.35         6.40 o                         
   3   0   6        252.76        444.70        16.65 o                         
   4   0   6        849.16        828.53        13.91 o                         
   5   0   6          7.25          8.22         1.62 o                         
   6   0   6        501.74        470.72        12.79 o                         
   7   0   6          0.35          0.33         0.34 o                         
   8   0   6         27.57         27.17         2.82 o                         
   9   0   6         16.21         15.31         1.43 o                         
  -7   1   6          1.80          4.79         0.77 o                         
  -6   1   6          1.25          0.25         0.44 o                         
  -5   1   6          1.39          0.04         0.49 o                         
  -4   1   6          9.26         12.71         3.55 o                         
  -3   1   6         67.06         58.73         4.82 o                         
  -2   1   6          4.09          2.53         0.80 o                         
  -1   1   6        137.01        163.97         7.69 o                         
   0   1   6          2.69          1.20         0.30 o                         
   1   1   6        156.11        195.97         4.21 o                         
   2   1   6       1043.28       1159.92        15.59 o                         
   3   1   6        135.57        192.48        21.47 o                         
   4   1   6         16.61         20.16         2.34 o                         
   5   1   6        472.95        384.55        45.62 o                         
   6   1   6        839.20        842.54        20.74 o                         
   7   1   6          0.76          0.77         0.60 o                         
   8   1   6          9.91         10.56         1.55 o                         
   9   1   6         16.58         19.11         1.66 o                         
  -7   2   6          0.27          1.77         0.74 o                         
  -6   2   6         15.67         19.88         1.69 o                         
  -5   2   6          0.48          0.43         0.53 o                         
  -4   2   6          8.51          9.13         1.92 o                         
  -3   2   6         54.22         61.64         4.60 o                         
  -2   2   6        170.33        172.07         8.54 o                         
  -1   2   6         10.83          9.35         1.66 o                         
   0   2   6          0.10          0.35         0.42 o                         
   1   2   6        103.32        120.87         4.05 o                         
   2   2   6        175.06        168.48         4.96 o                         
   3   2   6          1.91          0.63         0.40 o                         
   4   2   6         11.97          8.75         1.62 o                         
   5   2   6         73.07         77.86         5.30 o                         
   6   2   6        476.26        462.92        15.95 o                         
   7   2   6        116.59        134.30         5.29 o                         
   8   2   6          3.47          6.40         1.36 o                         
   9   2   6          2.20          1.86         0.45 o                         
  -7   3   6          0.19          0.55         1.06 o                         
  -6   3   6          1.38          1.08         0.52 o                         
  -5   3   6          0.02          0.17         0.28 o                         
  -4   3   6          0.76          0.54         0.29 o                         
  -3   3   6         38.55         43.66         4.11 o                         
  -2   3   6         44.18         47.16         3.86 o                         
  -1   3   6         21.44         15.70         3.11 o                         
   0   3   6        190.46        194.61        10.21 o                         
   1   3   6          6.66          9.21         1.12 o                         
   2   3   6        256.14        285.80         6.60 o                         
   3   3   6          1.27          2.76         0.70 o                         
   4   3   6         28.06         35.69         3.46 o                         
   5   3   6         81.63         84.50         5.72 o                         
   6   3   6          2.02          3.53         0.72 o                         
   7   3   6         19.73         18.19         1.76 o                         
   8   3   6          0.21          0.36         0.25 o                         
   9   3   6          3.58          1.74         1.79 o                         
  -6   4   6          0.57          0.04         0.27 o                         
  -5   4   6          0.83          0.58         0.22 o                         
  -4   4   6         31.27         24.15         3.07 o                         
  -3   4   6         28.14         32.41         3.19 o                         
  -2   4   6        162.95        173.42        10.15 o                         
  -1   4   6         21.62         22.95         2.78 o                         
   0   4   6         56.85         68.45         4.58 o                         
   1   4   6          1.18          1.73         0.87 o                         
   2   4   6        339.06        402.07        13.41 o                         
   3   4   6          5.68          4.83         0.95 o                         
   4   4   6          0.09         -0.08         0.16 o                         
   5   4   6         88.78        112.43         4.82 o                         
   6   4   6         40.10         37.99         2.29 o                         
   7   4   6         10.77         13.10         1.47 o                         
   8   4   6          3.01          1.74         0.91 o                         
  -6   5   6          1.29          1.41         0.42 o                         
  -5   5   6          0.90          0.59         0.40 o                         
  -4   5   6          5.71          6.41         1.57 o                         
  -3   5   6          1.09          1.07         0.45 o                         
  -2   5   6          2.99          3.73         1.00 o                         
  -1   5   6         19.59         31.24         2.78 o                         
   0   5   6         16.43         14.69         1.88 o                         
   1   5   6        113.20        123.71         5.14 o                         
   2   5   6         27.80         30.66         2.56 o                         
   3   5   6          0.06          0.41         0.59 o                         
   4   5   6          5.31          6.36         1.60 o                         
   5   5   6          2.47          1.13         0.48 o                         
   6   5   6         13.69         11.63         2.21 o                         
   7   5   6          0.05          0.26         0.46 o                         
   8   5   6          0.01         -0.02         0.28 o                         
  -5   6   6          0.01         -0.01         0.83 o                         
  -4   6   6          8.07          5.26         1.35 o                         
  -3   6   6         12.00          9.51         1.60 o                         
  -2   6   6          0.47          0.57         0.14 o                         
  -1   6   6         64.37         77.92         4.20 o                         
   0   6   6          1.47          1.38         0.93 o                         
   1   6   6        138.30        166.34         7.95 o                         
   2   6   6          3.24          3.07         1.10 o                         
   3   6   6          9.97         10.84         1.44 o                         
   4   6   6          0.25         -0.17         0.34 o                         
   5   6   6          5.96          9.96         1.77 o                         
   6   6   6         12.33         16.74         2.23 o                         
   7   6   6          1.59          1.11         0.33 o                         
  -5   7   6          0.97          1.77         0.64 o                         
  -4   7   6          0.74          0.20         0.39 o                         
  -3   7   6          0.71          0.76         0.50 o                         
  -2   7   6         11.46         12.91         1.79 o                         
  -1   7   6         16.43         20.44         2.17 o                         
   0   7   6          1.23          2.25         0.58 o                         
   1   7   6        122.08        155.28         4.32 o                         
   2   7   6          0.05          0.00         0.22 o                         
   3   7   6          5.54          4.04         0.91 o                         
   4   7   6          0.06          0.16         0.43 o                         
   5   7   6          6.92         11.89         1.50 o                         
   6   7   6         19.29         17.33         2.23 o                         
   7   7   6          0.67          0.29         0.16 o                         
  -4   8   6          4.55          6.01         0.88 o                         
  -3   8   6          1.71          0.94         0.39 o                         
  -2   8   6          1.68          1.82         0.86 o                         
  -1   8   6          5.59          4.58         1.15 o                         
   0   8   6          2.75          4.27         0.89 o                         
   1   8   6         20.27         20.59         1.87 o                         
   2   8   6         33.72         38.49         2.87 o                         
   3   8   6          0.09         -0.05         0.13 o                         
   4   8   6          1.58          1.30         0.49 o                         
   5   8   6          0.14          0.19         0.23 o                         
   6   8   6          0.09         -0.03         0.19 o                         
  -2   9   6          0.32         -0.08         0.15 o                         
  -1   9   6          0.90          0.14         0.19 o                         
   0   9   6          3.89          1.72         0.82 o                         
   1   9   6          2.16          4.50         1.07 o                         
   2   9   6          0.36          0.23         0.39 o                         
   3   9   6          0.23          0.65         0.53 o                         
   4   9   6         13.48         18.97         3.45 o                         
   5   9   6          1.48          1.60         0.36 o                         
   1  10   6          0.51          0.03         0.25 o                         
   2  10   6          0.02         -0.05         0.26 o                         
   0  -9   7          0.36          0.83         0.27 o                         
   1  -9   7          0.42          0.52         0.28 o                         
  -3  -8   7          0.58          1.15         0.71 o                         
  -2  -8   7         17.46         22.95         2.41 o                         
  -1  -8   7          0.01         -0.11         0.54 o                         
   0  -8   7         49.40         56.82         4.47 o                         
   1  -8   7          4.73          9.29         1.37 o                         
   2  -8   7          2.50          1.34         0.45 o                         
   3  -8   7         19.57         21.70         1.71 o                         
   4  -8   7          1.27          2.72         0.44 o                         
  -4  -7   7          0.64          0.53         0.82 o                         
  -3  -7   7          6.13          4.92         0.86 o                         
  -2  -7   7         21.09         19.79         2.66 o                         
  -1  -7   7          3.51          2.64         0.71 o                         
   0  -7   7          0.01          0.04         0.11 o                         
   1  -7   7         56.79         53.91         4.88 o                         
   2  -7   7          3.44          5.96         1.06 o                         
   3  -7   7          0.01          0.20         0.19 o                         
   4  -7   7         20.53         23.53         2.19 o                         
   5  -7   7          0.33          0.45         0.22 o                         
  -5  -6   7          0.16          0.57         1.09 o                         
  -4  -6   7          1.69          3.87         1.42 o                         
  -3  -6   7          3.02          4.04         0.94 o                         
  -2  -6   7          5.55          7.34         1.36 o                         
  -1  -6   7          0.78          0.37         0.14 o                         
   0  -6   7          0.22          0.20         0.23 o                         
   1  -6   7         15.14         16.81         1.54 o                         
   2  -6   7          0.72          0.94         0.51 o                         
   3  -6   7        171.03        159.41         6.55 o                         
   4  -6   7         11.91         13.09         1.82 o                         
   5  -6   7          5.79          5.31         1.12 o                         
   6  -6   7          1.17          1.05         0.39 o                         
  -6  -5   7          0.01         -0.35         2.19 o                         
  -5  -5   7         18.30         20.10         2.47 o                         
  -4  -5   7          7.69          5.69         1.88 o                         
  -3  -5   7          0.23          0.03         0.35 o                         
  -2  -5   7         11.81         10.44         1.36 o                         
  -1  -5   7         79.38         65.74         3.12 o                         
   0  -5   7          7.97          9.16         1.90 o                         
   1  -5   7         14.57         16.86         2.80 o                         
   2  -5   7          8.51         13.94         1.47 o                         
   3  -5   7        341.50        306.90         7.71 o                         
   4  -5   7        104.45        101.64         5.10 o                         
   5  -5   7          0.58          0.48         0.22 o                         
   6  -5   7         26.53         29.30         3.54 o                         
   7  -5   7          0.50          0.22         0.28 o                         
  -6  -4   7          5.03          6.49         1.84 o                         
  -5  -4   7         23.72         28.49         2.17 o                         
  -4  -4   7          0.46          0.45         0.64 o                         
  -3  -4   7         45.39         47.92         3.10 o                         
  -2  -4   7        116.54        101.08         8.23 o                         
  -1  -4   7         11.04          9.49         1.77 o                         
   0  -4   7          4.39          4.44         1.36 o                         
   1  -4   7        270.51        282.02        10.62 o                         
   2  -4   7        319.66        271.39        20.54 o                         
   3  -4   7         11.91         10.65         2.14 o                         
   4  -4   7         41.19         38.99         2.80 o                         
   5  -4   7         68.70         72.61         4.21 o                         
   6  -4   7         21.78         18.76         2.67 o                         
   7  -4   7          6.04          5.22         0.91 o                         
   8  -4   7          0.95          1.55         0.51 o                         
  -6  -3   7          5.03          4.18         1.95 o                         
  -5  -3   7          0.93          1.21         0.52 o                         
  -4  -3   7         20.94         16.07         1.42 o                         
  -3  -3   7          0.00          0.18         0.87 o                         
  -2  -3   7         12.56         13.44         2.89 o                         
  -1  -3   7        127.07        127.17         6.14 o                         
   0  -3   7        118.77        113.94         5.88 o                         
   1  -3   7          9.96         12.86         2.12 o                         
   2  -3   7         38.03         42.84         3.88 o                         
   3  -3   7        802.00        749.59        25.85 o                         
   4  -3   7         84.74         73.03         4.40 o                         
   5  -3   7         45.07         41.48         2.64 o                         
   6  -3   7          4.45          4.78         1.50 o                         
   7  -3   7          2.03          1.07         0.39 o                         
   8  -3   7          0.02         -0.08         0.15 o                         
  -7  -2   7          2.26          3.91         0.91 o                         
  -6  -2   7          0.14          0.81         0.89 o                         
  -5  -2   7          7.44          6.88         0.88 o                         
  -4  -2   7          1.11          0.65         0.26 o                         
  -3  -2   7          0.07          0.89         0.84 o                         
  -2  -2   7          2.01          0.02         1.10 o                         
  -1  -2   7        214.93        180.84         6.45 o                         
   0  -2   7        106.78         75.76         4.30 o                         
   1  -2   7         78.30         95.87         8.47 o                         
   2  -2   7         12.96         23.04         2.57 o                         
   3  -2   7         51.39         54.01         4.18 o                         
   4  -2   7          0.52          0.07         0.29 o                         
   5  -2   7         53.20         43.44         4.13 o                         
   6  -2   7         14.77         11.18         1.57 o                         
   7  -2   7          3.10          1.10         0.42 o                         
   8  -2   7         10.15          9.87         1.21 o                         
  -7  -1   7         12.99         19.75         1.74 o                         
  -6  -1   7          0.38         -0.16         0.38 o                         
  -5  -1   7          4.60          4.31         0.61 o                         
  -4  -1   7        569.06        645.06        17.03 o                         
  -3  -1   7        283.77        319.88        15.24 o                         
  -2  -1   7        141.41        162.24         9.52 o                         
  -1  -1   7          5.26          7.31         1.67 o                         
   0  -1   7        810.49        768.62        19.98 o                         
   1  -1   7         71.39         59.66         4.53 o                         
   2  -1   7        203.45        239.36        10.92 o                         
   3  -1   7        258.60        274.90        20.96 o                         
   4  -1   7        218.15        204.88        12.98 o                         
   5  -1   7          9.73          9.15         2.76 o                         
   6  -1   7        184.07        168.99         9.14 o                         
   7  -1   7          9.66         10.33         1.50 o                         
   8  -1   7         45.71         45.42         3.45 o                         
   9  -1   7          3.84          4.35         0.69 o                         
  -7   0   7          6.83         12.38         1.54 o                         
  -6   0   7          4.37          5.75         0.75 o                         
  -5   0   7         14.33         15.15         1.33 o                         
  -4   0   7        725.08        867.73        12.62 o                         
  -3   0   7        306.29        377.56        17.00 o                         
  -2   0   7        160.82        184.25         6.92 o                         
  -1   0   7        224.44        291.91        11.05 o                         
   0   0   7        692.13        770.54        10.73 o                         
   1   0   7         37.86         54.35         3.33 o                         
   2   0   7         37.50         49.42         5.17 o                         
   3   0   7        895.13       1096.28        26.23 o                         
   4   0   7         99.12         94.90        10.46 o                         
   5   0   7          7.52          6.68         2.34 o                         
   6   0   7         90.90         96.31         3.93 o                         
   7   0   7          0.36          0.32         0.30 o                         
   8   0   7          0.02         -0.17         0.34 o                         
   9   0   7          2.51          2.35         0.56 o                         
  -7   1   7          1.62          2.38         1.19 o                         
  -6   1   7          5.71          5.91         1.00 o                         
  -5   1   7          2.68          0.91         0.28 o                         
  -4   1   7        157.82        190.30         8.81 o                         
  -3   1   7        111.70        124.98         8.72 o                         
  -2   1   7        224.33        263.72        11.83 o                         
  -1   1   7         32.77         31.37         2.24 o                         
   0   1   7        372.49        480.49         7.97 o                         
   1   1   7         75.69         93.55         3.80 o                         
   2   1   7         30.74         22.06         1.92 o                         
   3   1   7        446.30        526.45        31.08 o                         
   4   1   7        173.42        198.46        12.66 o                         
   5   1   7        297.41        288.46        10.49 o                         
   6   1   7          3.74          1.49         0.41 o                         
   7   1   7          1.24          1.59         0.61 o                         
   8   1   7         38.12         41.10         3.54 o                         
   9   1   7          7.08          9.45         1.08 o                         
  -7   2   7          2.26          2.77         0.66 o                         
  -6   2   7          8.72         13.83         1.56 o                         
  -5   2   7          0.49          0.09         0.69 o                         
  -4   2   7          5.54          3.64         1.44 o                         
  -3   2   7        114.28        110.82         6.38 o                         
  -2   2   7         70.17         77.96         4.97 o                         
  -1   2   7        131.26        117.68        10.79 o                         
   0   2   7         23.96         19.16         2.36 o                         
   1   2   7        917.27        756.65        36.27 o                         
   2   2   7         90.96         83.29         5.43 o                         
   3   2   7          2.08          3.89         0.84 o                         
   4   2   7        583.57        677.14        31.66 o                         
   5   2   7         42.89         48.62         4.38 o                         
   6   2   7        450.82        490.86         8.99 o                         
   7   2   7         78.06         89.70         3.63 o                         
   8   2   7         38.72         53.89         2.69 o                         
   9   2   7          0.79         -0.33         0.65 o                         
  -6   3   7          0.05          0.36         0.28 o                         
  -5   3   7          7.81          9.47         1.46 o                         
  -4   3   7          2.56          1.37         0.79 o                         
  -3   3   7         11.10         13.70         2.48 o                         
  -2   3   7         22.22         22.61         2.79 o                         
  -1   3   7          2.02          2.65         1.21 o                         
   0   3   7         88.98        100.95         5.42 o                         
   1   3   7         51.82         63.94         4.38 o                         
   2   3   7         50.88         47.12         2.96 o                         
   3   3   7          5.50          4.31         0.91 o                         
   4   3   7          4.44          3.54         1.12 o                         
   5   3   7        140.52        154.12         7.93 o                         
   6   3   7         49.76         53.93         2.24 o                         
   7   3   7          5.40          7.45         1.08 o                         
   8   3   7          3.04          2.68         0.81 o                         
  -6   4   7          0.38          0.37         0.21 o                         
  -5   4   7          5.31          2.97         0.81 o                         
  -4   4   7         25.98         20.10         3.56 o                         
  -3   4   7         19.76         13.22         1.63 o                         
  -2   4   7         28.81         38.60         4.15 o                         
  -1   4   7          4.06          6.62         1.82 o                         
   0   4   7          0.56          0.50         0.45 o                         
   1   4   7         44.46         53.35         3.35 o                         
   2   4   7         33.89         32.58         2.21 o                         
   3   4   7         41.91         41.49         3.04 o                         
   4   4   7          0.17          0.30         0.17 o                         
   5   4   7         90.55         94.14         3.17 o                         
   6   4   7         92.74        111.55         4.38 o                         
   7   4   7          0.06         -0.30         0.60 o                         
   8   4   7          2.11          3.32         0.83 o                         
  -6   5   7          0.52          0.07         0.26 o                         
  -5   5   7          1.44          1.34         0.45 o                         
  -4   5   7          1.61          1.05         0.62 o                         
  -3   5   7          8.72          5.94         1.11 o                         
  -2   5   7          1.34          0.78         0.37 o                         
  -1   5   7         11.24          9.80         1.69 o                         
   0   5   7          6.02          4.71         1.09 o                         
   1   5   7         56.41         65.79         3.45 o                         
   2   5   7         60.18         69.15         4.09 o                         
   3   5   7         10.47         10.88         1.64 o                         
   4   5   7          4.54          2.28         0.55 o                         
   5   5   7         44.46         47.80         3.25 o                         
   6   5   7         15.90         10.95         1.67 o                         
   7   5   7         12.84         16.95         2.17 o                         
   8   5   7          0.03         -0.26         0.53 o                         
  -5   6   7          0.48          0.42         0.95 o                         
  -4   6   7          1.90          1.06         0.37 o                         
  -3   6   7          0.00         -0.10         0.21 o                         
  -2   6   7          3.94          2.12         0.72 o                         
  -1   6   7        100.48        128.72         4.95 o                         
   0   6   7         46.24         58.81         2.71 o                         
   1   6   7         80.15         97.41         4.11 o                         
   2   6   7         26.25         25.65         2.36 o                         
   3   6   7          0.97         -0.07         0.58 o                         
   4   6   7          0.21          0.02         0.25 o                         
   5   6   7          3.81          5.50         1.30 o                         
   6   6   7         21.61         24.44         2.66 o                         
   7   6   7          4.81          4.64         0.81 o                         
  -4   7   7          0.57          1.59         0.55 o                         
  -3   7   7          1.47          0.51         0.58 o                         
  -2   7   7         13.24         14.00         1.85 o                         
  -1   7   7         89.16        111.28         6.18 o                         
   0   7   7        101.06        113.10         4.64 o                         
   1   7   7         27.81         36.40         2.22 o                         
   2   7   7          4.17          3.51         0.77 o                         
   3   7   7          1.17          0.87         0.25 o                         
   4   7   7          1.05          1.22         0.57 o                         
   5   7   7          2.82          0.91         1.02 o                         
   6   7   7          6.39          6.54         1.94 o                         
   7   7   7          1.42          0.75         0.19 o                         
  -3   8   7          2.47          1.73         0.73 o                         
  -2   8   7          0.24          0.23         0.26 o                         
  -1   8   7          2.12          2.08         0.67 o                         
   0   8   7         54.30         51.88         3.37 o                         
   1   8   7          0.17          0.30         0.34 o                         
   2   8   7         15.72         19.97         1.90 o                         
   3   8   7          7.21         10.23         1.18 o                         
   4   8   7          0.55         -0.01         0.27 o                         
   5   8   7          0.26          0.11         0.35 o                         
   6   8   7          0.49          0.34         0.33 o                         
  -2   9   7          0.71          1.48         0.58 o                         
  -1   9   7          2.49          2.56         0.87 o                         
   0   9   7          1.00          0.29         0.46 o                         
   1   9   7          8.22          7.63         1.80 o                         
   2   9   7          6.93         11.64         2.18 o                         
   3   9   7         15.27         18.47         2.24 o                         
   4   9   7          0.83          0.49         0.54 o                         
  -2  -8   8         11.78          8.57         1.55 o                         
  -1  -8   8          8.96         10.12         1.03 o                         
   0  -8   8          5.71          4.62         0.88 o                         
   1  -8   8          0.78          0.34         0.35 o                         
   2  -8   8          2.29          1.87         0.51 o                         
   3  -8   8         20.27         24.78         1.40 o                         
  -3  -7   8          2.15          3.47         0.70 o                         
  -2  -7   8          1.37          1.53         0.77 o                         
  -1  -7   8          9.83         10.39         1.24 o                         
   0  -7   8          3.09          2.35         0.76 o                         
   1  -7   8         12.24          9.52         1.94 o                         
   2  -7   8          3.58          1.45         0.32 o                         
   3  -7   8          2.23          1.27         0.48 o                         
   4  -7   8          0.04          0.13         0.28 o                         
   5  -7   8          0.88          0.80         0.36 o                         
  -4  -6   8          7.10          9.25         1.99 o                         
  -3  -6   8         34.83         38.88         3.49 o                         
  -2  -6   8          0.01         -0.08         0.39 o                         
  -1  -6   8          7.33          5.29         1.16 o                         
   0  -6   8         20.92         24.83         2.72 o                         
   1  -6   8         19.12         16.52         2.82 o                         
   2  -6   8        325.28        323.82         8.12 o                         
   3  -6   8          5.72          5.67         0.90 o                         
   4  -6   8         13.50         16.77         1.66 o                         
   5  -6   8          0.33          1.19         0.58 o                         
   6  -6   8         11.29          9.36         1.05 o                         
  -5  -5   8          6.39          5.43         1.13 o                         
  -4  -5   8          4.33          5.43         1.03 o                         
  -3  -5   8          0.96          2.65         1.31 o                         
  -2  -5   8         99.54         87.12         4.66 o                         
  -1  -5   8         32.23         26.72         2.53 o                         
   0  -5   8          6.58          4.90         0.87 o                         
   1  -5   8        309.16        291.63         6.92 o                         
   2  -5   8       1014.47       1004.34        12.82 o                         
   3  -5   8          2.09          2.11         0.53 o                         
   4  -5   8         43.65         42.08         3.30 o                         
   5  -5   8         22.21         24.54         2.48 o                         
   6  -5   8          9.80          9.97         1.33 o                         
   7  -5   8          0.03         -0.02         0.15 o                         
  -6  -4   8         12.88         13.13         1.89 o                         
  -5  -4   8          2.48          3.21         0.94 o                         
  -4  -4   8          0.78         -0.30         0.76 o                         
  -3  -4   8          5.87          7.59         2.19 o                         
  -2  -4   8         36.55         32.75         2.42 o                         
  -1  -4   8          5.30          3.74         1.45 o                         
   0  -4   8          0.01          0.48         0.49 o                         
   1  -4   8          0.64          0.76         0.96 o                         
   2  -4   8         65.67         76.00         6.33 o                         
   3  -4   8         71.66         67.48         3.06 o                         
   4  -4   8          7.15          6.25         0.97 o                         
   5  -4   8         38.25         36.18         3.09 o                         
   6  -4   8          3.32          3.58         0.82 o                         
   7  -4   8          1.28          1.25         0.37 o                         
  -6  -3   8          4.98          2.06         0.99 o                         
  -5  -3   8         11.83         15.58         1.85 o                         
  -4  -3   8          0.22          0.89         0.56 o                         
  -3  -3   8         34.60         31.83         2.44 o                         
  -2  -3   8          8.75         11.77         2.66 o                         
  -1  -3   8        145.28        139.76         8.86 o                         
   0  -3   8         29.76         35.83         3.39 o                         
   1  -3   8          7.30          5.83         1.51 o                         
   2  -3   8        131.34        155.21        10.73 o                         
   3  -3   8         58.68         49.49         4.37 o                         
   4  -3   8         18.04         18.04         2.56 o                         
   5  -3   8         14.96         13.70         1.54 o                         
   6  -3   8         45.83         46.68         3.86 o                         
   7  -3   8         63.10         53.16         2.58 o                         
   8  -3   8          0.13          0.32         0.13 o                         
  -6  -2   8          1.62          0.24         0.94 o                         
  -5  -2   8         53.84         62.18         2.86 o                         
  -4  -2   8          0.26          0.25         0.39 o                         
  -3  -2   8         28.29         32.84         2.20 o                         
  -2  -2   8        340.73        364.72        14.71 o                         
  -1  -2   8        297.93        301.34        12.13 o                         
   0  -2   8          1.91          5.02         1.20 o                         
   1  -2   8          0.15          0.04         0.66 o                         
   2  -2   8       1076.95       1010.29        31.39 o                         
   3  -2   8        216.48        212.22        15.19 o                         
   4  -2   8         83.99         61.99         4.82 o                         
   5  -2   8         83.00         64.85         4.36 o                         
   6  -2   8          2.26          1.68         0.65 o                         
   7  -2   8          0.06          0.00         0.16 o                         
   8  -2   8          9.74         12.40         1.65 o                         
  -6  -1   8          0.60          0.70         0.39 o                         
  -5  -1   8          0.04          0.28         0.64 o                         
  -4  -1   8          2.37          1.60         0.51 o                         
  -3  -1   8          6.33          6.59         1.90 o                         
  -2  -1   8          2.00          0.36         0.09 o                         
  -1  -1   8        140.20        144.34         8.08 o                         
   0  -1   8        640.57        633.98        17.49 o                         
   1  -1   8        279.83        311.09         8.59 o                         
   2  -1   8        922.10        999.91        48.71 o                         
   3  -1   8        117.59         98.96         5.69 o                         
   4  -1   8          5.11          9.40         2.79 o                         
   5  -1   8          1.85          1.88         1.15 o                         
   6  -1   8          6.48          4.89         0.74 o                         
   7  -1   8         46.34         44.52         2.95 o                         
   8  -1   8          1.86          1.53         0.71 o                         
  -7   0   8          3.69          8.13         1.90 o                         
  -6   0   8          0.07          0.84         0.54 o                         
  -5   0   8          6.95          4.28         0.69 o                         
  -4   0   8          9.34         10.35         1.55 o                         
  -3   0   8         24.39         23.50         4.08 o                         
  -2   0   8          3.16          2.03         1.09 o                         
  -1   0   8        126.71        139.22         7.78 o                         
   0   0   8        472.02        522.68        12.87 o                         
   1   0   8         54.64         64.02         4.06 o                         
   2   0   8          3.02          2.14         0.68 o                         
   3   0   8         85.23        109.69         5.71 o                         
   4   0   8          3.35          2.95         1.07 o                         
   5   0   8         65.91         62.04         4.92 o                         
   6   0   8         11.26          8.24         0.97 o                         
   7   0   8         43.64         47.30         3.09 o                         
   8   0   8          1.86          1.80         0.44 o                         
   9   0   8          0.17         -0.03         0.30 o                         
  -6   1   8          3.16          5.89         0.88 o                         
  -5   1   8          1.58          1.06         0.49 o                         
  -4   1   8          0.36          0.46         2.11 o                         
  -3   1   8        188.74        223.12        14.77 o                         
  -2   1   8          0.64          1.03         1.09 o                         
  -1   1   8          1.48          1.49         0.58 o                         
   0   1   8        282.71        337.94         9.29 o                         
   1   1   8        460.73        414.17        10.37 o                         
   2   1   8        540.59        522.15        13.14 o                         
   3   1   8        166.88        198.45         6.14 o                         
   4   1   8         42.21         35.38         5.10 o                         
   5   1   8        111.58        111.65         6.74 o                         
   6   1   8         12.10          9.60         0.78 o                         
   7   1   8         35.31         33.52         2.01 o                         
   8   1   8         51.63         60.64         2.84 o                         
   9   1   8          0.02         -0.32         0.64 o                         
  -6   2   8          0.06          0.36         0.42 o                         
  -5   2   8         14.48         19.91         1.76 o                         
  -4   2   8         35.96         40.65         9.41 o                         
  -3   2   8          8.39          8.65         2.34 o                         
  -2   2   8         26.64         36.26         3.42 o                         
  -1   2   8        272.15        300.18         9.61 o                         
   0   2   8       1160.96       1142.80        29.36 o                         
   1   2   8          3.75         11.34         1.55 o                         
   2   2   8          0.02          0.83         0.48 o                         
   3   2   8         12.68          9.28         1.29 o                         
   4   2   8         38.26         42.64         3.93 o                         
   5   2   8        119.94        117.83         6.97 o                         
   6   2   8         53.13         54.58         2.22 o                         
   7   2   8         85.54         85.77         3.27 o                         
   8   2   8         10.24         10.92         1.19 o                         
   9   2   8          9.92          4.90         3.05 o                         
  -6   3   8          0.17          0.18         0.41 o                         
  -5   3   8          5.89          3.43         0.80 o                         
  -4   3   8         50.57         49.46         4.39 o                         
  -3   3   8          0.43          0.43         0.37 o                         
  -2   3   8         12.62         13.22         2.44 o                         
  -1   3   8          2.20          4.33         1.24 o                         
   0   3   8        265.11        261.90        14.48 o                         
   1   3   8         10.62         11.12         2.02 o                         
   2   3   8        425.64        445.04        11.91 o                         
   3   3   8        198.81        237.98         9.24 o                         
   4   3   8         14.17         19.44         2.73 o                         
   5   3   8        172.45        180.43         5.60 o                         
   6   3   8        221.36        234.99         4.69 o                         
   7   3   8          0.03         -0.16         0.33 o                         
   8   3   8          0.41          0.29         0.66 o                         
  -6   4   8          4.01          7.16         0.77 o                         
  -5   4   8          2.09          3.37         0.89 o                         
  -4   4   8         25.31         22.15         3.80 o                         
  -3   4   8          9.31          4.91         1.03 o                         
  -2   4   8         36.60         31.71         3.86 o                         
  -1   4   8          6.90          5.84         1.29 o                         
   0   4   8          0.03          0.21         0.18 o                         
   1   4   8         25.42         27.59         3.26 o                         
   2   4   8         46.63         52.31         3.71 o                         
   3   4   8         19.52         14.03         1.85 o                         
   4   4   8         12.59         12.51         2.26 o                         
   5   4   8          0.66          1.69         0.53 o                         
   6   4   8          2.74          2.36         0.61 o                         
   7   4   8          7.06          6.46         1.17 o                         
   8   4   8          9.18         13.69         1.70 o                         
  -5   5   8          0.15          0.42         0.49 o                         
  -4   5   8          0.99          0.02         0.37 o                         
  -3   5   8          1.10          0.67         0.52 o                         
  -2   5   8          0.44          0.02         0.29 o                         
  -1   5   8         15.62         12.54         1.45 o                         
   0   5   8         20.10         20.54         2.49 o                         
   1   5   8          2.66          3.12         0.77 o                         
   2   5   8         26.55         34.60         3.12 o                         
   3   5   8          5.00          5.94         1.63 o                         
   4   5   8         30.55         25.67         2.08 o                         
   5   5   8          1.36          1.97         0.83 o                         
   6   5   8          8.11         12.41         1.99 o                         
   7   5   8         17.48         26.82         2.67 o                         
   8   5   8          4.84          6.63         1.07 o                         
  -5   6   8          0.30         -0.03         0.39 o                         
  -4   6   8          0.67          0.74         0.13 o                         
  -3   6   8          8.73          6.99         1.33 o                         
  -2   6   8         11.61          8.61         1.58 o                         
  -1   6   8         68.48         70.96         4.31 o                         
   0   6   8         62.18         60.44         2.69 o                         
   1   6   8         19.44         21.01         2.00 o                         
   2   6   8          0.18         -0.43         0.85 o                         
   3   6   8          0.03         -0.13         0.25 o                         
   4   6   8          0.87         -0.16         0.50 o                         
   5   6   8          0.31          0.58         0.51 o                         
   6   6   8         25.46         27.57         2.76 o                         
   7   6   8          1.88          0.83         0.47 o                         
  -4   7   8          1.76          1.89         0.44 o                         
  -3   7   8          2.23          0.98         0.31 o                         
  -2   7   8          0.06         -0.14         0.29 o                         
  -1   7   8         21.18         20.36         2.73 o                         
   0   7   8         49.12         53.46         3.61 o                         
   1   7   8          3.18          1.50         0.33 o                         
   2   7   8          2.80          3.10         0.69 o                         
   3   7   8          4.25          3.15         0.72 o                         
   4   7   8          7.15          4.93         1.05 o                         
   5   7   8          0.02         -0.05         0.63 o                         
   6   7   8          0.55         -0.34         0.81 o                         
  -3   8   8          0.01         -0.14         0.27 o                         
  -2   8   8          0.96          0.76         0.67 o                         
  -1   8   8          0.39          0.16         0.32 o                         
   0   8   8         19.23         19.16         2.04 o                         
   1   8   8          0.27          0.11         0.21 o                         
   2   8   8          9.09          8.94         1.24 o                         
   3   8   8          1.86          2.12         0.61 o                         
   4   8   8          1.03          1.03         0.52 o                         
   5   8   8          0.70          0.03         0.37 o                         
  -1   9   8          1.66          0.81         0.43 o                         
   0   9   8          0.41          0.65         0.21 o                         
   1   9   8          0.38          0.14         0.11 o                         
   2   9   8          2.74          3.31         0.92 o                         
   3   9   8         19.68         36.11         5.46 o                         
   4   9   8          0.34          0.47         0.35 o                         
  -1  -8   9          1.21          1.13         0.35 o                         
   0  -8   9          1.53          2.64         0.61 o                         
   1  -8   9          0.45          0.32         0.32 o                         
   2  -8   9          0.86          1.42         0.42 o                         
  -3  -7   9          6.60          8.56         1.11 o                         
  -2  -7   9          0.04          0.27         0.17 o                         
  -1  -7   9          0.38          0.36         0.40 o                         
   0  -7   9          0.09          0.30         0.27 o                         
   1  -7   9         25.82         25.25         2.21 o                         
   2  -7   9          2.12          1.79         0.41 o                         
   3  -7   9         11.38         13.05         1.24 o                         
   4  -7   9          9.42         15.26         1.24 o                         
  -4  -6   9         14.81         18.73         3.06 o                         
  -3  -6   9          0.03          0.43         0.52 o                         
  -2  -6   9         11.38         13.81         1.37 o                         
  -1  -6   9          0.03          0.04         0.31 o                         
   0  -6   9          0.43          0.11         0.52 o                         
   1  -6   9          8.68          9.33         1.57 o                         
   2  -6   9        135.15        151.02         5.20 o                         
   3  -6   9          5.41          6.57         1.21 o                         
   4  -6   9          0.53          0.18         0.20 o                         
   5  -6   9          8.60          8.38         1.23 o                         
   6  -6   9          1.85          1.81         0.33 o                         
  -5  -5   9          1.22          0.75         1.90 o                         
  -4  -5   9          5.93          4.07         0.89 o                         
  -3  -5   9         19.13         21.10         1.96 o                         
  -2  -5   9         25.14         24.43         1.95 o                         
  -1  -5   9         11.17         12.08         1.42 o                         
   0  -5   9         46.80         42.25         2.29 o                         
   1  -5   9         27.75         27.65         2.09 o                         
   2  -5   9         73.61         69.23         3.99 o                         
   3  -5   9         11.20          9.76         1.36 o                         
   4  -5   9        123.42        122.96         4.67 o                         
   5  -5   9         20.87         23.53         1.90 o                         
   6  -5   9          6.24          7.15         1.06 o                         
  -5  -4   9          3.38          1.39         2.25 o                         
  -4  -4   9          2.13          1.90         0.48 o                         
  -3  -4   9         91.45        102.61         5.69 o                         
  -2  -4   9         25.41         26.38         1.87 o                         
  -1  -4   9         12.39         10.43         1.16 o                         
   0  -4   9          7.88          9.09         1.05 o                         
   1  -4   9         69.49         61.55         3.09 o                         
   2  -4   9        139.02        136.10         4.36 o                         
   3  -4   9        232.55        217.05         5.62 o                         
   4  -4   9         32.88         31.67         2.36 o                         
   5  -4   9         17.61         16.13         2.01 o                         
   6  -4   9         48.93         43.30         2.93 o                         
   7  -4   9          4.93          4.41         0.63 o                         
  -6  -3   9          0.78          1.00         0.65 o                         
  -5  -3   9         20.15         19.63         1.86 o                         
  -4  -3   9          0.40          0.19         0.20 o                         
  -3  -3   9          0.03          1.14         1.63 o                         
  -2  -3   9        165.91        168.55         6.13 o                         
  -1  -3   9        159.09        144.85         9.33 o                         
   0  -3   9          0.04          0.26         0.24 o                         
   1  -3   9        344.64        346.14        11.11 o                         
   2  -3   9        463.27        464.17        13.31 o                         
   3  -3   9         17.03         17.50         2.60 o                         
   4  -3   9          0.28          0.13         0.20 o                         
   5  -3   9        215.86        173.29        10.42 o                         
   6  -3   9        219.13        176.31         6.10 o                         
   7  -3   9          2.06          1.97         0.43 o                         
   8  -3   9          6.29          7.76         1.35 o                         
  -6  -2   9         12.88         11.65         2.16 o                         
  -5  -2   9         24.29         29.40         2.98 o                         
  -4  -2   9          1.51          1.30         0.52 o                         
  -3  -2   9         21.85         26.00         2.11 o                         
  -2  -2   9         69.09         62.51         6.21 o                         
  -1  -2   9          2.57          2.98         1.25 o                         
   0  -2   9         12.35         11.08         1.93 o                         
   1  -2   9        374.55        398.68        10.68 o                         
   2  -2   9        481.84        467.76        12.15 o                         
   3  -2   9         20.50         15.32         2.31 o                         
   4  -2   9          0.51          0.11         0.25 o                         
   5  -2   9        238.35        205.52         8.34 o                         
   6  -2   9         99.35         73.76         3.21 o                         
   7  -2   9         11.02          8.88         1.02 o                         
   8  -2   9          0.92          0.39         0.38 o                         
  -6  -1   9         17.66         23.50         1.83 o                         
  -5  -1   9         23.44         25.12         3.00 o                         
  -4  -1   9         19.78         17.98         1.71 o                         
  -3  -1   9          8.57          5.83         0.73 o                         
  -2  -1   9          8.68          7.12         2.05 o                         
  -1  -1   9         86.43         85.22         6.38 o                         
   0  -1   9        244.79        248.89         7.19 o                         
   1  -1   9        248.30        216.26         5.70 o                         
   2  -1   9        180.41        179.91         5.89 o                         
   3  -1   9        543.22        562.51        19.49 o                         
   4  -1   9        128.06        142.28        11.14 o                         
   5  -1   9         35.75         30.55         1.81 o                         
   6  -1   9         28.66         28.14         1.98 o                         
   7  -1   9         36.81         33.13         1.91 o                         
   8  -1   9          0.71          0.41         0.34 o                         
  -6   0   9          0.49         -0.06         0.35 o                         
  -5   0   9          2.40          2.63         0.60 o                         
  -4   0   9          6.32          2.60         2.06 o                         
  -3   0   9         17.41         14.35         1.27 o                         
  -2   0   9         97.96        104.34         5.82 o                         
  -1   0   9        235.27        245.45        10.52 o                         
   0   0   9          0.53          0.32         0.29 o                         
   1   0   9         61.54         52.50         3.86 o                         
   2   0   9         95.32         86.37         5.13 o                         
   3   0   9        298.74        349.12        10.43 o                         
   4   0   9         47.90         48.17         4.13 o                         
   5   0   9         45.84         46.00         2.94 o                         
   6   0   9         74.08         64.92         2.31 o                         
   7   0   9          1.42          0.42         0.35 o                         
   8   0   9         29.94         32.68         1.91 o                         
  -6   1   9          0.34          1.21         0.50 o                         
  -5   1   9         12.60         10.24         1.10 o                         
  -4   1   9        127.02        135.56        14.60 o                         
  -3   1   9         11.13         10.69         1.29 o                         
  -2   1   9          0.83          0.69         0.24 o                         
  -1   1   9        126.95        139.02        10.23 o                         
   0   1   9        161.51        225.33        10.26 o                         
   1   1   9         40.54         40.05         2.75 o                         
   2   1   9          3.80          3.61         0.84 o                         
   3   1   9         13.79         12.63         1.60 o                         
   4   1   9         70.22         68.87         4.92 o                         
   5   1   9        229.51        231.82         9.96 o                         
   6   1   9          6.68          7.25         0.77 o                         
   7   1   9          0.28          0.68         0.49 o                         
   8   1   9          5.74          6.35         0.86 o                         
  -6   2   9          0.20          1.07         0.37 o                         
  -5   2   9          0.79         -0.11         0.44 o                         
  -4   2   9         82.23         90.78         6.29 o                         
  -3   2   9         57.67         62.11         4.45 o                         
  -2   2   9          5.04          6.35         2.12 o                         
  -1   2   9         71.18         79.05         8.22 o                         
   0   2   9         16.99         17.96         3.93 o                         
   1   2   9          0.20          0.15         0.43 o                         
   2   2   9        126.98        127.66         5.31 o                         
   3   2   9          3.47          1.09         0.49 o                         
   4   2   9          2.03          3.02         1.00 o                         
   5   2   9        159.73        141.60         3.43 o                         
   6   2   9         94.61        102.57         2.86 o                         
   7   2   9          5.32          5.23         0.80 o                         
   8   2   9          0.96          0.74         0.40 o                         
  -6   3   9          0.00          0.64         0.31 o                         
  -5   3   9          1.42          0.85         0.52 o                         
  -4   3   9          5.63          7.06         1.63 o                         
  -3   3   9          0.26          0.04         0.36 o                         
  -2   3   9          0.60          1.20         0.65 o                         
  -1   3   9         96.63        110.62         9.93 o                         
   0   3   9          2.67          1.27         0.64 o                         
   1   3   9         93.78         92.18         6.06 o                         
   2   3   9        100.20        105.38         6.54 o                         
   3   3   9         10.81         15.49         1.97 o                         
   4   3   9         10.34          9.10         1.90 o                         
   5   3   9         10.55         10.09         0.92 o                         
   6   3   9         39.24         39.27         2.24 o                         
   7   3   9          8.27          6.13         0.90 o                         
   8   3   9         14.40         15.99         2.53 o                         
  -5   4   9          0.16          0.13         0.50 o                         
  -4   4   9         11.64         12.64         2.79 o                         
  -3   4   9          6.63          3.99         1.85 o                         
  -2   4   9          4.06          2.88         0.74 o                         
  -1   4   9          2.82          1.85         0.81 o                         
   0   4   9          2.52          3.04         1.72 o                         
   1   4   9          8.01          6.90         1.81 o                         
   2   4   9          5.13          6.69         1.74 o                         
   3   4   9         22.81         22.09         2.40 o                         
   4   4   9         44.28         52.71         2.87 o                         
   5   4   9          0.11          0.28         0.43 o                         
   6   4   9         34.33         35.40         3.52 o                         
   7   4   9          0.03          0.26         0.22 o                         
   8   4   9          0.04          0.06         0.27 o                         
  -5   5   9          0.24          0.12         0.30 o                         
  -4   5   9          0.43          0.29         0.28 o                         
  -3   5   9          0.13          0.38         0.54 o                         
  -2   5   9          1.50          0.32         0.26 o                         
  -1   5   9          3.85          3.30         0.64 o                         
   0   5   9          2.98          1.98         0.41 o                         
   1   5   9          8.46          8.83         1.66 o                         
   2   5   9         16.52         17.03         2.30 o                         
   3   5   9          6.08          4.43         1.14 o                         
   4   5   9         20.52         17.36         1.86 o                         
   5   5   9         73.28         92.07         5.37 o                         
   6   5   9          6.73          7.53         1.49 o                         
   7   5   9          1.65          1.53         0.60 o                         
   8   5   9          0.28          0.29         0.22 o                         
  -4   6   9          0.02         -0.09         0.18 o                         
  -3   6   9          3.06          3.91         1.11 o                         
  -2   6   9         37.61         33.48         3.04 o                         
  -1   6   9         12.52         10.90         1.86 o                         
   0   6   9         64.27         64.98         3.47 o                         
   1   6   9          3.48          3.63         0.72 o                         
   2   6   9          5.62          3.41         0.83 o                         
   3   6   9          3.84          4.51         1.53 o                         
   4   6   9          0.00         -0.56         1.12 o                         
   5   6   9         62.74         82.53         4.79 o                         
   6   6   9         10.61         11.59         1.77 o                         
   7   6   9          0.41          0.62         0.34 o                         
  -3   7   9          4.21          4.21         0.88 o                         
  -2   7   9         10.00          9.79         1.66 o                         
  -1   7   9          0.39          0.25         0.47 o                         
   0   7   9         28.77         33.75         2.97 o                         
   1   7   9          0.05         -0.17         0.34 o                         
   2   7   9          1.77          0.54         0.41 o                         
   3   7   9          4.56          4.00         0.84 o                         
   4   7   9         13.85          7.60         1.70 o                         
   5   7   9         18.75          6.12         1.52 o                         
   6   7   9          2.54          1.94         0.53 o                         
  -2   8   9          1.89          1.00         0.65 o                         
  -1   8   9          8.22          9.52         1.53 o                         
   0   8   9          3.27          1.92         0.56 o                         
   1   8   9          0.26         -0.08         0.33 o                         
   2   8   9          5.67          6.11         0.85 o                         
   3   8   9          1.03          0.56         0.12 o                         
   4   8   9          1.54          1.41         0.41 o                         
   5   8   9          0.68          0.47         0.37 o                         
   0   9   9          9.57          8.35         1.11 o                         
   1   9   9          3.69          3.25         1.21 o                         
   2   9   9          1.17          0.40         0.40 o                         
   3   9   9          5.71          5.95         1.65 o                         
  -2  -7  10          2.20          1.40         0.43 o                         
  -1  -7  10         12.14         11.64         1.36 o                         
   0  -7  10         40.58         51.48         3.24 o                         
   1  -7  10          0.04         -0.18         0.36 o                         
   2  -7  10          1.84          0.85         0.37 o                         
   3  -7  10         16.43         21.25         1.61 o                         
   4  -7  10          0.06          0.00         0.13 o                         
  -3  -6  10          0.08          0.20         0.27 o                         
  -2  -6  10          1.01          0.35         0.26 o                         
  -1  -6  10         10.26         10.09         1.48 o                         
   0  -6  10         44.68         49.72         3.04 o                         
   1  -6  10          2.87          4.53         0.87 o                         
   2  -6  10         40.84         37.65         2.67 o                         
   3  -6  10          0.56          0.66         0.40 o                         
   4  -6  10          1.41          0.43         0.29 o                         
   5  -6  10          0.18          0.14         0.14 o                         
  -4  -5  10          9.80         12.09         2.09 o                         
  -3  -5  10         25.19         25.48         2.01 o                         
  -2  -5  10          0.07          0.40         0.30 o                         
  -1  -5  10         27.53         29.18         2.04 o                         
   0  -5  10          2.48          2.67         0.62 o                         
   1  -5  10          2.64          2.24         0.61 o                         
   2  -5  10          6.50          5.19         0.79 o                         
   3  -5  10          4.18          3.44         0.71 o                         
   4  -5  10         17.63         21.17         1.61 o                         
   5  -5  10          9.68         10.83         1.35 o                         
   6  -5  10          3.49          2.98         0.60 o                         
  -5  -4  10          0.18          0.04         0.32 o                         
  -4  -4  10         48.96         58.35         2.94 o                         
  -3  -4  10         14.80          9.56         1.36 o                         
  -2  -4  10         20.65         19.63         2.34 o                         
  -1  -4  10          0.01         -0.07         0.36 o                         
   0  -4  10        103.59        101.56         3.72 o                         
   1  -4  10          6.01          8.26         0.98 o                         
   2  -4  10         81.84         74.79         2.96 o                         
   3  -4  10          0.87          0.25         0.37 o                         
   4  -4  10          1.01          1.27         0.45 o                         
   5  -4  10          8.42          8.32         1.29 o                         
   6  -4  10         19.54         17.15         1.46 o                         
   7  -4  10          4.99          7.96         0.88 o                         
  -5  -3  10          0.54         -0.48         1.20 o                         
  -4  -3  10          7.02          7.23         1.12 o                         
  -3  -3  10          2.22          2.15         0.79 o                         
  -2  -3  10         95.39         92.62         5.48 o                         
  -1  -3  10         60.20         58.32         3.43 o                         
   0  -3  10         22.64         21.33         1.61 o                         
   1  -3  10        121.35        131.22         6.78 o                         
   2  -3  10        662.97        645.68         8.91 o                         
   3  -3  10        207.27        187.91         6.30 o                         
   4  -3  10        183.56        166.27         4.58 o                         
   5  -3  10         25.40         25.66         2.27 o                         
   6  -3  10          0.20          0.33         0.20 o                         
   7  -3  10          1.81          2.07         0.40 o                         
  -5  -2  10          3.17          2.75         0.94 o                         
  -4  -2  10          0.01         -0.11         0.71 o                         
  -3  -2  10         53.50         56.72         3.46 o                         
  -2  -2  10         81.53         81.54         4.13 o                         
  -1  -2  10          3.62          1.15         0.68 o                         
   0  -2  10         43.81         52.25         3.80 o                         
   1  -2  10          1.39          1.87         0.82 o                         
   2  -2  10          5.60          4.21         1.11 o                         
   3  -2  10          4.79          4.48         1.15 o                         
   4  -2  10          3.89          3.57         0.83 o                         
   5  -2  10         16.56         13.13         1.34 o                         
   6  -2  10         38.67         29.40         1.94 o                         
   7  -2  10          1.15          0.62         0.19 o                         
   8  -2  10         11.68         14.42         1.40 o                         
  -6  -1  10          0.09          1.13         2.35 o                         
  -5  -1  10         62.60         74.20        13.73 o                         
  -4  -1  10          0.02          0.24         0.25 o                         
  -3  -1  10         39.26         37.41         2.00 o                         
  -2  -1  10         48.69         43.90         2.90 o                         
  -1  -1  10         92.90         75.70         6.14 o                         
   0  -1  10         43.11         41.42         4.24 o                         
   1  -1  10         30.44         28.26         3.41 o                         
   2  -1  10        770.96        750.08        59.93 o                         
   3  -1  10         33.28         31.59         4.66 o                         
   4  -1  10          0.06          1.36         0.68 o                         
   5  -1  10          4.66          2.46         0.43 o                         
   6  -1  10        126.28        125.07         4.01 o                         
   7  -1  10          1.78          0.99         0.25 o                         
   8  -1  10         12.76         15.24         1.57 o                         
  -6   0  10          1.03          1.99         0.63 o                         
  -5   0  10         52.25         52.05         3.88 o                         
  -4   0  10          2.07          2.31         0.72 o                         
  -3   0  10         17.85         19.23         1.55 o                         
  -2   0  10         47.59         45.13         2.56 o                         
  -1   0  10         18.43         23.37         2.65 o                         
   0   0  10          2.05          2.38         1.05 o                         
   1   0  10         65.57         74.51         4.68 o                         
   2   0  10        672.68        689.84        15.41 o                         
   3   0  10          6.82          6.14         1.17 o                         
   4   0  10          3.41          2.33         0.69 o                         
   5   0  10        360.94        324.17         7.30 o                         
   6   0  10          6.78          6.33         0.78 o                         
   7   0  10          7.42          6.24         0.88 o                         
   8   0  10          2.32          3.15         0.60 o                         
  -6   1  10          0.95          1.08         0.86 o                         
  -5   1  10          9.29         10.56         1.07 o                         
  -4   1  10          0.08          1.07         0.89 o                         
  -3   1  10         19.22         17.20         1.97 o                         
  -2   1  10         38.04         37.86         2.49 o                         
  -1   1  10          4.73          5.98         2.21 o                         
   0   1  10        111.73        126.80         9.94 o                         
   1   1  10          1.40          1.11         0.55 o                         
   2   1  10         79.93         73.12         3.95 o                         
   3   1  10        415.70        405.14        12.37 o                         
   4   1  10        231.08        256.13        28.18 o                         
   5   1  10         70.52         53.73         2.50 o                         
   6   1  10          7.54          7.98         0.88 o                         
   7   1  10         36.99         37.49         1.70 o                         
   8   1  10          5.37          6.63         1.01 o                         
  -6   2  10          0.95          1.91         0.49 o                         
  -5   2  10          0.08         -0.11         0.31 o                         
  -4   2  10          0.62          0.38         0.60 o                         
  -3   2  10          0.04          0.20         0.53 o                         
  -2   2  10          5.36          3.90         0.69 o                         
  -1   2  10          0.79          0.96         1.02 o                         
   0   2  10         62.60         73.16         7.95 o                         
   1   2  10         22.52         24.79         4.62 o                         
   2   2  10         38.24         46.42         3.27 o                         
   3   2  10        341.98        373.72        16.80 o                         
   4   2  10         10.52         10.72         2.07 o                         
   5   2  10        248.34        232.46         5.90 o                         
   6   2  10         14.92         13.27         1.15 o                         
   7   2  10         14.22         17.17         1.25 o                         
   8   2  10          4.90          5.42         0.83 o                         
  -5   3  10          8.60          9.34         1.09 o                         
  -4   3  10          4.54          4.01         1.55 o                         
  -3   3  10          1.75          1.08         0.62 o                         
  -2   3  10          1.53          0.50         0.24 o                         
  -1   3  10        111.06        131.50        11.05 o                         
   0   3  10         36.58         48.06         6.85 o                         
   1   3  10          0.72         -0.40         0.79 o                         
   2   3  10         34.95         36.00         3.95 o                         
   3   3  10          0.06         -0.18         0.37 o                         
   4   3  10          2.98          2.83         0.72 o                         
   5   3  10         31.39         27.53         1.89 o                         
   6   3  10          0.43         -0.07         0.43 o                         
   7   3  10          0.51          0.51         0.28 o                         
   8   3  10          4.46          5.99         1.08 o                         
  -5   4  10         10.07         12.52         1.29 o                         
  -4   4  10          2.63          2.97         1.37 o                         
  -3   4  10          1.46          1.34         1.11 o                         
  -2   4  10          0.96          0.73         0.28 o                         
  -1   4  10         14.55         11.54         1.33 o                         
   0   4  10         41.90         40.78         2.87 o                         
   1   4  10          0.34          0.14         0.60 o                         
   2   4  10          1.06          2.21         0.89 o                         
   3   4  10         13.01         10.50         1.97 o                         
   4   4  10         15.65         12.49         1.67 o                         
   5   4  10          0.55         -0.03         0.50 o                         
   6   4  10         16.58         16.76         2.27 o                         
   7   4  10          0.88          0.45         0.33 o                         
   8   4  10          1.86          1.71         0.51 o                         
  -4   5  10          4.58          4.89         1.01 o                         
  -3   5  10          0.10          1.20         0.68 o                         
  -2   5  10          5.34          4.44         1.32 o                         
  -1   5  10          5.25          5.09         1.45 o                         
   0   5  10         30.39         27.70         2.58 o                         
   1   5  10          1.34          0.85         0.52 o                         
   2   5  10          9.93          7.08         1.53 o                         
   3   5  10         13.26          7.74         3.32 o                         
   4   5  10          0.11          0.13         0.30 o                         
   5   5  10          2.77          5.48         1.09 o                         
   6   5  10         29.49         36.27         3.14 o                         
   7   5  10          5.29          6.76         1.16 o                         
  -4   6  10          0.24          0.16         0.12 o                         
  -3   6  10          0.00          0.29         0.47 o                         
  -2   6  10         33.71         44.58         3.74 o                         
  -1   6  10          5.25          5.13         1.69 o                         
   0   6  10         22.83         27.08         4.74 o                         
   1   6  10          2.97          2.43         0.78 o                         
   2   6  10          2.26          1.09         0.50 o                         
   3   6  10         24.75         24.11         3.67 o                         
   4   6  10         13.55          9.11         3.03 o                         
   5   6  10         33.41         35.12         6.30 o                         
   6   6  10          2.60          2.60         0.67 o                         
   7   6  10          1.96          1.63         0.67 o                         
  -3   7  10          0.06          0.00         0.22 o                         
  -2   7  10          9.70         11.38         1.66 o                         
  -1   7  10         17.57         18.96         2.06 o                         
   0   7  10          6.19          7.76         1.10 o                         
   1   7  10          0.59          0.18         0.24 o                         
   2   7  10          0.16          0.27         0.20 o                         
   3   7  10          0.06          0.19         0.39 o                         
   4   7  10          1.17          1.19         0.41 o                         
   5   7  10          5.88          3.26         0.86 o                         
   6   7  10          0.07          1.25         0.86 o                         
  -2   8  10          0.39          0.48         0.46 o                         
  -1   8  10          7.22          6.97         1.19 o                         
   0   8  10          1.42          1.65         0.54 o                         
   1   8  10          0.97          1.10         0.39 o                         
   2   8  10          6.25          6.50         0.91 o                         
   3   8  10          0.74          1.22         0.40 o                         
   4   8  10          0.89          0.12         0.30 o                         
   5   8  10          0.04          0.30         0.36 o                         
   1   9  10          4.13          4.76         1.03 o                         
   2   9  10          6.68          9.88         2.80 o                         
  -1  -7  11          8.86         10.11         1.16 o                         
   0  -7  11          0.04          0.12         0.21 o                         
   1  -7  11          1.01          1.32         0.35 o                         
   2  -7  11          5.50          4.19         0.64 o                         
   3  -7  11          2.95          4.40         1.06 o                         
  -2  -6  11          5.43          6.25         0.80 o                         
  -1  -6  11         34.96         45.50         2.80 o                         
   0  -6  11         19.48         21.44         2.15 o                         
   1  -6  11         75.91         85.97         3.60 o                         
   2  -6  11         17.70         20.39         1.76 o                         
   3  -6  11         13.67         15.11         1.80 o                         
   4  -6  11          1.54          0.78         0.61 o                         
   5  -6  11          0.73         -0.12         0.23 o                         
  -3  -5  11         12.84         13.30         1.25 o                         
  -2  -5  11          0.02         -0.05         0.36 o                         
  -1  -5  11          3.16          4.96         0.86 o                         
   0  -5  11         92.92         87.32         4.87 o                         
   1  -5  11        170.64        177.90         5.67 o                         
   2  -5  11          3.47          4.47         0.88 o                         
   3  -5  11          1.35          2.74         0.62 o                         
   4  -5  11         13.70         15.94         2.08 o                         
   5  -5  11          0.01          0.05         0.21 o                         
   6  -5  11          0.02         -0.10         0.20 o                         
  -4  -4  11          7.74          9.65         1.10 o                         
  -3  -4  11          1.62          0.89         0.53 o                         
  -2  -4  11          0.45          0.39         0.35 o                         
  -1  -4  11          1.36          1.87         0.77 o                         
   0  -4  11          0.55          0.57         0.41 o                         
   1  -4  11         12.58         13.25         1.61 o                         
   2  -4  11         16.41         15.74         1.82 o                         
   3  -4  11          0.73          0.34         0.19 o                         
   4  -4  11         14.14         14.40         1.71 o                         
   5  -4  11          0.20          0.33         0.32 o                         
   6  -4  11          0.10          0.20         0.17 o                         
  -5  -3  11          0.35          0.91         0.38 o                         
  -4  -3  11          0.66          0.20         0.36 o                         
  -3  -3  11         28.10         30.48         2.39 o                         
  -2  -3  11         14.65         13.41         2.06 o                         
  -1  -3  11          9.52          6.75         1.38 o                         
   0  -3  11          3.51          4.25         0.78 o                         
   1  -3  11         86.20         83.79         3.21 o                         
   2  -3  11          1.16          2.54         0.60 o                         
   3  -3  11          0.34          0.84         0.26 o                         
   4  -3  11          4.07          5.13         1.05 o                         
   5  -3  11         36.40         42.15         2.12 o                         
   6  -3  11         16.15         14.37         1.44 o                         
   7  -3  11          5.41          6.75         0.83 o                         
  -5  -2  11          0.36          0.74         0.63 o                         
  -4  -2  11          8.07          7.02         0.89 o                         
  -3  -2  11         48.44         50.32         2.77 o                         
  -2  -2  11          0.27          1.40         0.72 o                         
  -1  -2  11          2.36          1.94         0.48 o                         
   0  -2  11         14.67         12.15         1.03 o                         
   1  -2  11         29.32         25.11         1.62 o                         
   2  -2  11         88.21         89.78         3.88 o                         
   3  -2  11         24.72         19.84         2.16 o                         
   4  -2  11         42.22         37.29         2.67 o                         
   5  -2  11         61.68         53.70         2.90 o                         
   6  -2  11         26.21         24.22         1.94 o                         
   7  -2  11          0.49          0.47         0.09 o                         
  -5  -1  11          1.06          2.92         1.24 o                         
  -4  -1  11          5.41          5.88         1.03 o                         
  -3  -1  11          1.35          0.59         0.60 o                         
  -2  -1  11         79.06         72.41         3.38 o                         
  -1  -1  11         75.72         67.31         2.75 o                         
   0  -1  11        105.74        116.29         9.67 o                         
   1  -1  11        588.76        628.69        22.29 o                         
   2  -1  11        385.50        327.26        15.01 o                         
   3  -1  11         50.59         59.59         7.79 o                         
   4  -1  11         20.86         19.08         1.59 o                         
   5  -1  11        136.67        121.22         3.90 o                         
   6  -1  11         86.34         76.26         3.47 o                         
   7  -1  11          0.61          0.25         0.10 o                         
   8  -1  11          0.31          0.46         0.24 o                         
  -5   0  11          0.02          0.64         0.68 o                         
  -4   0  11          7.21          7.19         0.94 o                         
  -3   0  11         22.19         25.52         2.23 o                         
  -2   0  11         60.78         57.71         3.46 o                         
  -1   0  11          6.58          6.40         0.80 o                         
   0   0  11          0.00         -0.03         0.38 o                         
   1   0  11         51.29         54.88         4.09 o                         
   2   0  11        114.67        115.91         7.41 o                         
   3   0  11         35.48         33.96         5.28 o                         
   4   0  11          0.58          0.32         0.21 o                         
   5   0  11         42.34         33.81         1.88 o                         
   6   0  11         33.14         30.59         1.93 o                         
   7   0  11          1.93          1.71         0.43 o                         
   8   0  11          0.03          0.10         0.30 o                         
  -5   1  11          0.02          0.04         0.20 o                         
  -4   1  11          0.94          0.10         0.55 o                         
  -3   1  11         17.45         16.72         1.53 o                         
  -2   1  11          1.69          1.03         0.50 o                         
  -1   1  11         74.55         62.43         2.93 o                         
   0   1  11         27.86         25.81         4.53 o                         
   1   1  11         62.94         60.67         4.31 o                         
   2   1  11          9.97          8.78         1.38 o                         
   3   1  11          0.66          0.63         0.33 o                         
   4   1  11        181.92        186.78         8.60 o                         
   5   1  11         21.56         21.80         1.60 o                         
   6   1  11        102.39        100.45         3.05 o                         
   7   1  11         17.66         17.89         1.16 o                         
   8   1  11          1.22          0.85         1.47 o                         
  -5   2  11          0.14          0.62         0.28 o                         
  -4   2  11          8.88          7.06         1.17 o                         
  -3   2  11          6.02          6.42         1.27 o                         
  -2   2  11         16.02         13.23         1.34 o                         
  -1   2  11         64.68         61.40         3.30 o                         
   0   2  11          0.06          0.07         0.41 o                         
   1   2  11         88.12         98.24         9.03 o                         
   2   2  11         59.27         66.16         9.86 o                         
   3   2  11          0.90          0.67         0.61 o                         
   4   2  11         72.91         70.02         4.57 o                         
   5   2  11         15.57         14.37         1.18 o                         
   6   2  11         93.83         90.94         2.91 o                         
   7   2  11          1.94          2.28         0.79 o                         
   8   2  11          2.43          2.19         0.84 o                         
  -5   3  11          0.51          0.69         0.34 o                         
  -4   3  11         12.77         11.46         2.15 o                         
  -3   3  11         15.00         10.24         1.65 o                         
  -2   3  11          0.56         -0.13         0.25 o                         
  -1   3  11         12.14         13.66         1.64 o                         
   0   3  11          7.61          5.97         1.00 o                         
   1   3  11         40.89         45.44         6.68 o                         
   2   3  11          9.65         10.91         2.23 o                         
   3   3  11          4.84          5.27         1.01 o                         
   4   3  11         49.53         46.91         2.72 o                         
   5   3  11         31.05         26.90         2.24 o                         
   6   3  11          6.66          7.72         1.19 o                         
   7   3  11          6.67         10.20         1.54 o                         
   8   3  11          6.90          8.90         1.13 o                         
  -4   4  11          7.94          6.92         1.16 o                         
  -3   4  11          4.75          5.61         1.63 o                         
  -2   4  11          0.00         -0.04         0.41 o                         
  -1   4  11         13.25         14.93         1.74 o                         
   0   4  11          9.70          7.92         1.23 o                         
   1   4  11          0.10         -0.10         0.35 o                         
   2   4  11          6.01          4.88         1.24 o                         
   3   4  11         16.71         15.09         1.79 o                         
   4   4  11         25.34         26.47         2.95 o                         
   5   4  11          4.77          4.02         0.92 o                         
   6   4  11          9.33         12.35         1.87 o                         
   7   4  11         16.25         21.08         2.20 o                         
  -4   5  11          0.72          0.88         0.26 o                         
  -3   5  11          0.76          0.86         0.51 o                         
  -2   5  11          4.55          3.61         0.98 o                         
  -1   5  11          0.18         -0.09         0.18 o                         
   0   5  11          2.85          3.75         1.26 o                         
   1   5  11          0.15          0.26         0.36 o                         
   2   5  11         12.77         13.73         3.92 o                         
   3   5  11         15.01          9.15         3.22 o                         
   4   5  11          1.05          0.47         0.54 o                         
   5   5  11          0.09         -0.37         0.75 o                         
   6   5  11         15.56         21.48         2.26 o                         
   7   5  11          0.51          0.41         0.42 o                         
  -3   6  11          1.91          2.19         0.62 o                         
  -2   6  11         23.45         21.89         2.27 o                         
  -1   6  11         18.94         18.41         2.93 o                         
   0   6  11          3.94          5.10         1.14 o                         
   1   6  11          0.04          0.30         0.28 o                         
   2   6  11          0.99          1.20         0.72 o                         
   3   6  11         10.64          8.98         2.12 o                         
   4   6  11          7.39          4.31         1.51 o                         
   5   6  11          7.10          2.80         1.06 o                         
   6   6  11          0.48          0.44         0.18 o                         
  -2   7  11          3.38          3.28         0.95 o                         
  -1   7  11         23.43         26.08         2.38 o                         
   0   7  11          0.29         -0.02         0.23 o                         
   1   7  11          2.89          3.61         0.70 o                         
   2   7  11          8.81          9.04         1.17 o                         
   3   7  11          3.99          2.94         0.67 o                         
   4   7  11          2.81          1.96         0.56 o                         
   5   7  11          4.80          3.11         0.71 o                         
   6   7  11          7.56         14.21         2.40 o                         
  -1   8  11          4.58          4.70         1.50 o                         
   0   8  11          0.69          1.72         0.52 o                         
   1   8  11          2.17          2.97         0.64 o                         
   2   8  11          1.55          2.62         0.74 o                         
   3   8  11          0.02          0.01         0.09 o                         
   4   8  11          0.24          0.26         0.13 o                         
  -1  -6  12          7.16          6.02         0.94 o                         
   0  -6  12          0.93          1.52         0.47 o                         
   1  -6  12         75.88         84.74         3.07 o                         
   2  -6  12          7.14          8.24         1.50 o                         
   3  -6  12          3.57          3.58         1.16 o                         
   4  -6  12          6.33          8.46         0.97 o                         
  -3  -5  12          2.24          1.57         0.43 o                         
  -2  -5  12          3.53          1.96         0.42 o                         
  -1  -5  12         64.75         71.13         3.05 o                         
   0  -5  12         48.39         52.18         2.83 o                         
   1  -5  12         10.39         12.60         1.37 o                         
   2  -5  12         11.52         10.09         1.27 o                         
   3  -5  12         64.94         75.03         3.97 o                         
   4  -5  12         18.43         22.13         2.03 o                         
   5  -5  12         10.98         13.88         1.42 o                         
  -3  -4  12          0.03          0.00         0.11 o                         
  -2  -4  12          3.02          3.28         0.90 o                         
  -1  -4  12         54.43         55.35         3.04 o                         
   0  -4  12         26.10         23.68         2.07 o                         
   1  -4  12         27.53         29.68         1.76 o                         
   2  -4  12          0.03         -0.18         0.37 o                         
   3  -4  12         47.67         45.39         3.40 o                         
   4  -4  12         26.50         25.48         2.43 o                         
   5  -4  12         22.36         20.19         1.65 o                         
   6  -4  12          0.15          0.14         0.24 o                         
  -4  -3  12         13.02         19.12         1.76 o                         
  -3  -3  12         25.60         29.01         2.15 o                         
  -2  -3  12          1.06          0.36         0.53 o                         
  -1  -3  12          0.38          0.28         0.14 o                         
   0  -3  12         97.33         94.04         4.28 o                         
   1  -3  12         15.36         13.00         1.19 o                         
   2  -3  12         48.60         47.70         3.00 o                         
   3  -3  12          0.60          1.02         0.44 o                         
   4  -3  12        188.62        185.65         6.87 o                         
   5  -3  12         30.31         25.38         1.99 o                         
   6  -3  12          8.10          7.60         0.96 o                         
   7  -3  12          7.24         11.33         1.14 o                         
  -4  -2  12         17.89         27.90         2.38 o                         
  -3  -2  12          3.73          2.00         0.91 o                         
  -2  -2  12         19.11         18.68         2.35 o                         
  -1  -2  12          3.07          2.28         0.67 o                         
   0  -2  12         95.08         90.09         3.28 o                         
   1  -2  12         10.81          8.85         0.88 o                         
   2  -2  12         25.28         24.16         2.53 o                         
   3  -2  12         14.85         15.34         1.43 o                         
   4  -2  12         19.71         17.86         1.76 o                         
   5  -2  12          2.46          1.03         0.14 o                         
   6  -2  12         18.88         18.21         1.55 o                         
   7  -2  12          0.53          0.40         0.23 o                         
  -4  -1  12          0.44          0.57         0.64 o                         
  -3  -1  12          3.29          2.46         0.78 o                         
  -2  -1  12         51.66         51.28         3.90 o                         
  -1  -1  12         27.61         26.20         1.70 o                         
   0  -1  12         23.66         22.60         1.59 o                         
   1  -1  12          3.55          2.96         0.44 o                         
   2  -1  12        253.62        250.20         7.03 o                         
   3  -1  12         68.25         71.58         3.51 o                         
   4  -1  12         94.25         89.29         3.86 o                         
   5  -1  12         60.07         58.87         3.14 o                         
   6  -1  12         27.96         26.86         1.97 o                         
   7  -1  12          1.66          0.61         0.24 o                         
  -5   0  12          0.82         -0.40         0.80 o                         
  -4   0  12          6.70          4.71         0.59 o                         
  -3   0  12         23.91         30.25         2.36 o                         
  -2   0  12         12.18         12.65         1.56 o                         
  -1   0  12          0.38          0.19         0.19 o                         
   0   0  12         49.64         46.32         2.42 o                         
   1   0  12          3.52          3.13         0.44 o                         
   2   0  12          0.02          0.23         0.26 o                         
   3   0  12         20.14         18.27         1.48 o                         
   4   0  12          1.34          0.05         0.27 o                         
   5   0  12          2.25          1.42         0.60 o                         
   6   0  12         40.09         40.89         2.47 o                         
   7   0  12          0.75          0.58         0.28 o                         
  -5   1  12          4.36          5.28         0.76 o                         
  -4   1  12          1.13          0.64         0.35 o                         
  -3   1  12          1.33          1.95         0.52 o                         
  -2   1  12         28.41         25.88         2.34 o                         
  -1   1  12          5.95          4.26         0.73 o                         
   0   1  12          2.07          0.90         0.51 o                         
   1   1  12         67.35         65.18         2.30 o                         
   2   1  12         52.01         54.30         2.16 o                         
   3   1  12         12.79         14.41         1.11 o                         
   4   1  12        200.89        188.07         6.84 o                         
   5   1  12         59.39         56.47         2.70 o                         
   6   1  12         15.17         15.64         1.38 o                         
   7   1  12          1.00          1.27         0.39 o                         
   8   1  12          6.86          9.35         1.58 o                         
  -4   2  12          0.15         -0.09         0.25 o                         
  -3   2  12          1.83          0.99         0.68 o                         
  -2   2  12         23.44         19.78         2.09 o                         
  -1   2  12          0.22          0.27         0.29 o                         
   0   2  12          8.77          8.96         1.16 o                         
   1   2  12          0.21          0.41         0.41 o                         
   2   2  12         43.44         47.39         3.01 o                         
   3   2  12          0.25          0.17         0.19 o                         
   4   2  12         99.72         94.88         3.66 o                         
   5   2  12        140.61        156.91         7.82 o                         
   6   2  12          1.49          1.02         0.49 o                         
   7   2  12          4.56          5.03         0.80 o                         
   8   2  12          4.08          7.77         1.34 o                         
  -4   3  12          0.02         -0.25         0.50 o                         
  -3   3  12          2.42          1.85         0.62 o                         
  -2   3  12         16.08         13.29         1.54 o                         
  -1   3  12          6.26          4.19         1.00 o                         
   0   3  12          9.59          8.27         1.14 o                         
   1   3  12         52.69         57.22         3.16 o                         
   2   3  12          0.03          0.21         0.17 o                         
   3   3  12         31.07         28.46         2.36 o                         
   4   3  12          0.75          0.73         0.34 o                         
   5   3  12         26.92         26.38         2.25 o                         
   6   3  12         12.79         16.80         1.70 o                         
   7   3  12          2.82          3.16         1.13 o                         
  -4   4  12          1.76          2.02         0.38 o                         
  -3   4  12          0.24          1.10         0.68 o                         
  -2   4  12          0.05         -0.04         0.40 o                         
  -1   4  12          1.52          1.20         0.36 o                         
   0   4  12          0.22          0.10         0.08 o                         
   1   4  12          9.38          9.27         1.48 o                         
   2   4  12         12.40         12.15         1.99 o                         
   3   4  12          4.50          4.63         1.03 o                         
   4   4  12          5.57          5.06         0.93 o                         
   5   4  12          0.01         -0.23         0.46 o                         
   6   4  12          1.46          2.66         1.19 o                         
   7   4  12          5.19          8.60         1.89 o                         
  -3   5  12          5.28          4.71         1.19 o                         
  -2   5  12          0.10          0.13         0.28 o                         
  -1   5  12          1.73          1.54         0.69 o                         
   0   5  12          2.66          1.98         0.86 o                         
   1   5  12          1.68          1.31         0.56 o                         
   2   5  12          1.37          1.53         0.73 o                         
   3   5  12          2.79          1.97         1.46 o                         
   4   5  12          9.20          6.68         2.70 o                         
   5   5  12          2.69          2.92         0.89 o                         
   6   5  12          0.76          0.39         0.46 o                         
   7   5  12          0.03         -0.16         0.32 o                         
  -3   6  12         12.70         13.78         2.42 o                         
  -2   6  12          1.37          1.32         0.47 o                         
  -1   6  12          1.96          1.94         0.78 o                         
   0   6  12          3.21          2.35         0.84 o                         
   1   6  12          1.44          1.48         0.59 o                         
   2   6  12         10.99         14.12         2.34 o                         
   3   6  12          0.02         -0.09         0.20 o                         
   4   6  12         14.11          8.04         2.63 o                         
   5   6  12          1.33          1.21         0.54 o                         
   6   6  12          2.52          2.50         1.16 o                         
  -1   7  12          4.52          5.71         0.97 o                         
   0   7  12          0.01         -0.06         0.29 o                         
   1   7  12          1.01          0.54         0.46 o                         
   2   7  12          1.27          1.51         0.45 o                         
   3   7  12          0.24          0.08         0.17 o                         
   4   7  12          1.45          1.29         0.37 o                         
   5   7  12          0.01          0.30         0.14 o                         
   0   8  12          1.26          1.49         0.41 o                         
   1   8  12          1.63          1.52         0.40 o                         
   2   8  12          2.29          3.25         0.65 o                         
   3   8  12          1.89          3.94         0.89 o                         
   0  -6  13          0.02          0.40         0.43 o                         
   1  -6  13         12.33         11.63         1.75 o                         
   2  -6  13          0.47          0.39         0.46 o                         
  -2  -5  13          0.88          0.24         0.48 o                         
  -1  -5  13          6.47          4.74         0.85 o                         
   0  -5  13          0.07         -0.10         0.27 o                         
   1  -5  13         13.11         16.22         1.64 o                         
   2  -5  13         35.90         40.16         2.71 o                         
   3  -5  13         25.68         31.84         2.18 o                         
   4  -5  13          0.32          0.14         0.22 o                         
  -3  -4  13          1.65          1.24         0.38 o                         
  -2  -4  13         11.07         12.51         1.23 o                         
  -1  -4  13         18.55         19.96         1.65 o                         
   0  -4  13          9.15          9.36         1.50 o                         
   1  -4  13          0.25          0.16         0.25 o                         
   2  -4  13         21.50         20.79         1.77 o                         
   3  -4  13          7.04          8.48         1.36 o                         
   4  -4  13         11.70         14.68         1.67 o                         
   5  -4  13          0.23          0.00         0.24 o                         
  -3  -3  13         10.82         11.65         1.47 o                         
  -2  -3  13          6.52          5.26         0.88 o                         
  -1  -3  13         17.56         20.84         1.87 o                         
   0  -3  13         40.13         41.55         2.73 o                         
   1  -3  13         74.19         77.40         3.11 o                         
   2  -3  13         36.03         33.66         2.38 o                         
   3  -3  13        102.43        100.65         8.06 o                         
   4  -3  13         17.57         19.09         2.04 o                         
   5  -3  13          0.29          0.60         0.21 o                         
   6  -3  13          3.42          2.79         1.05 o                         
  -4  -2  13          8.57         13.21         1.71 o                         
  -3  -2  13          1.91          1.69         0.56 o                         
  -2  -2  13          3.60          1.50         0.66 o                         
  -1  -2  13         49.04         55.49         3.15 o                         
   0  -2  13          1.36          0.90         0.32 o                         
   1  -2  13         11.73         11.60         1.09 o                         
   2  -2  13          1.29          0.76         0.12 o                         
   3  -2  13         31.99         30.58         2.32 o                         
   4  -2  13          1.08          1.71         0.54 o                         
   5  -2  13         39.62         35.41         2.26 o                         
   6  -2  13          0.00          0.12         0.12 o                         
   7  -2  13          4.08          5.81         1.20 o                         
  -4  -1  13          0.10          0.23         0.29 o                         
  -3  -1  13         13.31         15.61         1.92 o                         
  -2  -1  13          1.19          0.75         0.60 o                         
  -1  -1  13         30.07         30.32         2.40 o                         
   0  -1  13         30.01         25.46         1.86 o                         
   1  -1  13         62.98         60.60         2.47 o                         
   2  -1  13         43.05         44.25         2.36 o                         
   3  -1  13          0.60          0.26         0.27 o                         
   4  -1  13         43.29         43.94         2.66 o                         
   5  -1  13         11.09         11.89         1.29 o                         
   6  -1  13          6.77          5.70         0.83 o                         
   7  -1  13          5.84          9.45         1.07 o                         
  -4   0  13          0.69          0.11         0.30 o                         
  -3   0  13          3.18          3.12         0.52 o                         
  -2   0  13          2.05          0.56         0.47 o                         
  -1   0  13          1.89          1.42         0.56 o                         
   0   0  13          9.90          9.91         1.03 o                         
   1   0  13          3.75          4.21         0.59 o                         
   2   0  13        113.22        115.81         4.83 o                         
   3   0  13          2.42          1.18         0.34 o                         
   4   0  13         58.44         57.60         3.92 o                         
   5   0  13         15.07         12.47         1.46 o                         
   6   0  13         10.33          9.04         0.95 o                         
   7   0  13          4.39          4.19         0.93 o                         
  -4   1  13          0.04          0.10         0.18 o                         
  -3   1  13          1.12          0.67         1.26 o                         
  -2   1  13          5.94          5.02         0.81 o                         
  -1   1  13         14.27         10.49         1.52 o                         
   0   1  13          0.05          0.19         0.25 o                         
   1   1  13        100.40         98.20         2.91 o                         
   2   1  13        471.63        497.82         8.04 o                         
   3   1  13        154.65        166.87         3.74 o                         
   4   1  13         20.46         18.26         1.78 o                         
   5   1  13         12.57         13.07         1.82 o                         
   6   1  13         37.76         36.72         2.41 o                         
   7   1  13          0.32         -0.08         0.17 o                         
  -4   2  13          0.47          0.33         0.57 o                         
  -3   2  13          2.11          1.51         0.44 o                         
  -2   2  13          0.45          0.49         0.32 o                         
  -1   2  13          0.44          0.14         0.32 o                         
   0   2  13          6.13          7.02         1.16 o                         
   1   2  13         18.47         16.00         1.58 o                         
   2   2  13         80.27         75.55         3.29 o                         
   3   2  13         29.03         31.60         2.00 o                         
   4   2  13         20.25         22.80         1.75 o                         
   5   2  13          3.28          4.12         0.88 o                         
   6   2  13          1.02          0.83         0.42 o                         
   7   2  13          0.37          0.27         0.13 o                         
  -4   3  13          1.55          1.59         0.51 o                         
  -3   3  13          0.11         -0.15         0.31 o                         
  -2   3  13          9.47          7.00         0.98 o                         
  -1   3  13          0.77         -0.05         0.23 o                         
   0   3  13          0.44          0.12         0.32 o                         
   1   3  13          0.35         -0.01         0.37 o                         
   2   3  13          2.12          1.19         1.24 o                         
   3   3  13         10.30          9.62         1.28 o                         
   4   3  13          7.91          8.51         1.21 o                         
   5   3  13         12.02         15.81         1.65 o                         
   6   3  13          0.40          0.40         0.20 o                         
   7   3  13          0.01         -0.11         0.23 o                         
  -3   4  13          1.32          1.87         0.68 o                         
  -2   4  13          0.35          1.04         0.64 o                         
  -1   4  13          2.24          1.07         0.41 o                         
   0   4  13          0.11          0.03         0.24 o                         
   1   4  13          0.59          0.84         0.47 o                         
   2   4  13          0.56          1.55         0.91 o                         
   3   4  13          9.89          7.54         1.26 o                         
   4   4  13          0.04          0.23         0.22 o                         
   5   4  13          0.04         -0.19         0.39 o                         
   6   4  13          0.04          0.56         0.68 o                         
   7   4  13          0.00          0.87         0.54 o                         
  -3   5  13          0.92          1.41         0.33 o                         
  -2   5  13          0.35          0.22         0.40 o                         
  -1   5  13          0.16          0.20         0.32 o                         
   0   5  13          0.14         -0.08         0.37 o                         
   1   5  13          0.02          0.12         0.14 o                         
   2   5  13          4.79          4.16         0.93 o                         
   3   5  13          0.62          0.78         0.78 o                         
   4   5  13          0.16          0.64         0.83 o                         
   5   5  13          0.67          0.60         0.53 o                         
   6   5  13          1.54          0.81         1.27 o                         
  -2   6  13          0.27          0.08         0.29 o                         
  -1   6  13          2.77          2.79         0.67 o                         
   0   6  13          0.25         -0.02         0.31 o                         
   1   6  13          2.59          0.82         0.66 o                         
   2   6  13         13.73         13.66         1.60 o                         
   3   6  13          1.93          0.49         0.90 o                         
   4   6  13         17.94         23.81         2.79 o                         
   5   6  13          0.20          0.13         0.24 o                         
   0   7  13          0.15         -0.05         0.09 o                         
   1   7  13          0.05         -0.08         0.15 o                         
   2   7  13          0.11         -0.05         0.09 o                         
   3   7  13          0.72          0.57         0.26 o                         
   4   7  13          0.06          0.08         0.15 o                         
   0  -5  14         31.30         33.09         2.05 o                         
   1  -5  14         12.00         13.56         1.94 o                         
   2  -5  14         21.92         21.20         2.18 o                         
   3  -5  14          5.44          4.43         1.20 o                         
  -1  -4  14          0.87          0.20         0.26 o                         
   0  -4  14          0.14          0.35         0.11 o                         
   1  -4  14          7.30          6.25         1.33 o                         
   2  -4  14          2.74          2.72         0.55 o                         
   3  -4  14          1.96          1.49         0.47 o                         
   4  -4  14          4.38          5.97         0.72 o                         
   5  -4  14          1.65          3.27         0.51 o                         
  -2  -3  14          0.08          0.61         0.20 o                         
  -1  -3  14         33.48         35.44         2.15 o                         
   0  -3  14         46.95         50.71         2.77 o                         
   1  -3  14          0.62          0.31         0.25 o                         
   2  -3  14         15.63         16.64         1.56 o                         
   3  -3  14         19.18         22.84         1.81 o                         
   4  -3  14         10.51         11.61         1.19 o                         
   5  -3  14          9.90         10.69         1.03 o                         
  -3  -2  14          0.01         -0.08         0.16 o                         
  -2  -2  14          6.23          6.11         1.10 o                         
  -1  -2  14         13.28         14.76         1.51 o                         
   0  -2  14          2.14          1.66         0.40 o                         
   1  -2  14          0.04          0.01         0.13 o                         
   2  -2  14         31.74         32.63         2.32 o                         
   3  -2  14          4.66          3.91         0.98 o                         
   4  -2  14         36.97         41.37         2.06 o                         
   5  -2  14          0.68          0.60         0.17 o                         
   6  -2  14          4.43          4.94         0.88 o                         
  -3  -1  14          5.31          7.58         1.10 o                         
  -2  -1  14          0.09         -0.33         0.67 o                         
  -1  -1  14         11.92         13.59         1.83 o                         
   0  -1  14         55.53         56.41         2.71 o                         
   1  -1  14         12.97         11.11         1.62 o                         
   2  -1  14          0.58          0.13         0.18 o                         
   3  -1  14          2.50          1.56         0.39 o                         
   4  -1  14         59.88         70.58         2.84 o                         
   5  -1  14          9.23          9.04         0.85 o                         
   6  -1  14          0.31          0.18         0.17 o                         
  -3   0  14          2.04          0.54         1.00 o                         
  -2   0  14          4.19          3.29         0.57 o                         
  -1   0  14          0.06          0.06         0.31 o                         
   0   0  14         10.14          7.26         0.95 o                         
   1   0  14          0.01          0.11         0.48 o                         
   2   0  14          0.39          0.22         0.13 o                         
   3   0  14          0.36          0.00         0.25 o                         
   4   0  14          1.13          0.69         0.22 o                         
   5   0  14          0.91          0.76         0.22 o                         
   6   0  14          4.71          6.55         0.84 o                         
   7   0  14          0.03          0.01         0.23 o                         
  -3   1  14          1.49          0.56         0.13 o                         
  -2   1  14          5.96          3.44         0.96 o                         
  -1   1  14          0.81          0.77         0.37 o                         
   0   1  14          0.10         -0.10         0.20 o                         
   1   1  14         10.94         11.13         1.21 o                         
   2   1  14         16.51         17.89         1.56 o                         
   3   1  14         37.52         42.63         2.04 o                         
   4   1  14         47.60         53.96         3.65 o                         
   5   1  14         32.31         40.89         2.22 o                         
   6   1  14          2.48          2.20         0.54 o                         
   7   1  14          1.96          1.45         0.80 o                         
  -3   2  14          0.20          0.13         0.17 o                         
  -2   2  14          3.32          2.78         0.60 o                         
  -1   2  14          1.56          1.27         0.47 o                         
   0   2  14         11.22         12.37         1.44 o                         
   1   2  14          0.19          0.35         0.33 o                         
   2   2  14         14.71         16.45         2.17 o                         
   3   2  14         34.07         36.52         2.09 o                         
   4   2  14          3.83          4.83         0.91 o                         
   5   2  14          4.19          5.41         0.92 o                         
   6   2  14          4.79          6.49         0.91 o                         
   7   2  14          3.46          5.22         0.80 o                         
  -3   3  14          0.33          0.79         0.39 o                         
  -2   3  14          0.01          0.16         0.20 o                         
  -1   3  14          1.09          0.51         0.20 o                         
   0   3  14          3.24          2.19         0.64 o                         
   1   3  14         18.02         18.91         2.19 o                         
   2   3  14         27.88         28.14         3.53 o                         
   3   3  14         21.11         21.81         1.78 o                         
   4   3  14         11.82         11.83         1.35 o                         
   5   3  14          5.15          5.00         0.85 o                         
   6   3  14         22.29         25.68         2.17 o                         
   7   3  14          1.31          1.60         0.59 o                         
  -2   4  14          2.53          2.02         0.70 o                         
  -1   4  14          0.14          0.01         0.24 o                         
   0   4  14          0.28         -0.09         0.40 o                         
   1   4  14          3.80          2.68         0.70 o                         
   2   4  14         16.95         15.75         1.76 o                         
   3   4  14          6.54          6.26         1.29 o                         
   4   4  14          0.15          0.20         0.18 o                         
   5   4  14         15.93         18.35         2.09 o                         
   6   4  14         17.42         29.91         3.14 o                         
  -2   5  14          0.01          0.05         0.34 o                         
  -1   5  14          0.01          0.20         0.37 o                         
   0   5  14          0.02         -0.04         0.11 o                         
   1   5  14          1.78          2.05         0.56 o                         
   2   5  14          9.20          7.24         1.31 o                         
   3   5  14          1.99          1.29         0.45 o                         
   4   5  14          0.06          0.05         0.37 o                         
   5   5  14          1.21          0.89         0.81 o                         
   6   5  14          0.40          0.44         0.22 o                         
  -1   6  14          0.77          0.94         0.30 o                         
   0   6  14          0.16         -0.17         0.34 o                         
   1   6  14          0.00          0.20         0.32 o                         
   2   6  14          4.30          2.22         0.59 o                         
   3   6  14          1.12          0.84         0.33 o                         
   4   6  14          7.22          8.04         1.42 o                         
   5   6  14          0.02         -0.04         0.08 o                         
   1   7  14          0.19          0.14         0.06 o                         
   2   7  14          0.01         -0.06         0.15 o                         
   3   7  14          0.60          0.49         0.22 o                         
   0  -4  15          5.14          2.12         0.63 o                         
   2  -4  15          1.07          0.41         0.33 o                         
   3  -4  15         15.98         17.64         1.43 o                         
  -1  -3  15         24.17         23.07         3.41 o                         
   0  -3  15          3.13          1.56         0.65 o                         
   1  -3  15          2.59          3.29         0.93 o                         
   2  -3  15         24.76         26.54         2.09 o                         
   3  -3  15         48.20         60.11         3.13 o                         
   4  -3  15          0.96          0.31         0.40 o                         
   5  -3  15          1.01          0.53         0.17 o                         
  -2  -2  15          1.73          2.11         0.58 o                         
  -1  -2  15         13.87         17.16         1.43 o                         
   0  -2  15          0.38          0.31         0.26 o                         
   1  -2  15          0.90          0.46         0.49 o                         
   2  -2  15          0.79          0.45         0.30 o                         
   3  -2  15          0.03         -0.11         0.22 o                         
   4  -2  15          1.63          2.82         0.54 o                         
   5  -2  15          1.99          2.27         0.36 o                         
  -2  -1  15          2.41          2.27         0.63 o                         
  -1  -1  15          1.93          2.06         0.54 o                         
   0  -1  15         11.23         16.46         2.73 o                         
   1  -1  15         18.02         19.46         2.27 o                         
   2  -1  15          8.05          9.19         1.19 o                         
   3  -1  15         52.10         63.11         3.88 o                         
   4  -1  15         25.17         32.45         1.78 o                         
   5  -1  15          7.01          7.94         0.73 o                         
   6  -1  15          3.70          4.02         0.54 o                         
  -2   0  15          6.33          6.19         1.02 o                         
  -1   0  15         19.89         17.84         4.32 o                         
   0   0  15          1.46          2.20         0.78 o                         
   1   0  15          3.29          3.01         0.59 o                         
   2   0  15          2.70          2.76         0.56 o                         
   3   0  15          2.04          1.40         0.25 o                         
   4   0  15          1.05          1.15         0.35 o                         
   5   0  15          6.41          8.10         0.86 o                         
   6   0  15          0.45          0.13         0.14 o                         
  -2   1  15          1.54          0.51         0.35 o                         
  -1   1  15          1.04          0.57         0.22 o                         
   0   1  15          1.16          0.88         0.36 o                         
   1   1  15          9.31         11.31         1.34 o                         
   2   1  15          8.07          8.70         1.24 o                         
   3   1  15         51.59         58.53         2.57 o                         
   4   1  15         21.21         27.01         1.69 o                         
   5   1  15          0.19          0.00         0.13 o                         
   6   1  15          1.25          0.46         0.18 o                         
  -2   2  15          3.62          2.79         0.58 o                         
  -1   2  15          3.92          3.28         0.61 o                         
   0   2  15          0.12          0.08         0.25 o                         
   1   2  15          4.82          2.77         0.63 o                         
   2   2  15         35.60         34.53         2.93 o                         
   3   2  15          8.42          6.51         1.22 o                         
   4   2  15         14.65         18.78         1.65 o                         
   5   2  15          4.87          5.52         0.84 o                         
   6   2  15          6.07          6.99         1.20 o                         
  -2   3  15          1.94          0.78         0.68 o                         
  -1   3  15          0.76          0.33         0.18 o                         
   0   3  15          1.49          1.06         0.33 o                         
   1   3  15          8.70          8.55         1.04 o                         
   2   3  15         32.73         31.66         2.97 o                         
   3   3  15          5.51          4.96         0.97 o                         
   4   3  15          0.10         -0.10         0.20 o                         
   5   3  15         17.54         23.96         1.66 o                         
   6   3  15          0.08         -0.06         0.11 o                         
  -1   4  15          0.85          0.90         0.53 o                         
   0   4  15          2.40          2.58         0.74 o                         
   1   4  15          0.07          0.01         0.20 o                         
   2   4  15          0.51          0.56         0.30 o                         
   3   4  15          9.82         10.03         1.49 o                         
   4   4  15          2.11          2.68         0.55 o                         
   5   4  15          0.09          0.73         0.28 o                         
  -1   5  15          0.09         -0.01         0.22 o                         
   0   5  15          0.05         -0.13         0.25 o                         
   1   5  15          0.04          0.28         0.12 o                         
   2   5  15          3.07          1.26         0.62 o                         
   3   5  15          1.54          1.07         0.37 o                         
   4   5  15          0.39          0.39         0.25 o                         
   5   5  15          0.02          0.38         0.22 o                         
   1   6  15          0.40          0.50         0.58 o                         
   2   6  15          1.91          1.83         0.60 o                         
   3   6  15          2.91          1.58         0.61 o                         
   1  -3  16         27.56         17.65         2.21 o                         
   2  -3  16         70.44         81.88         3.68 o                         
   3  -3  16          8.04          7.32         0.92 o                         
   0  -2  16          5.30          5.31         0.67 o                         
   1  -2  16          4.15          5.67         1.37 o                         
   2  -2  16         13.22         16.03         1.30 o                         
   3  -2  16          1.06          1.46         0.33 o                         
   4  -2  16         16.48         22.44         1.90 o                         
  -1  -1  16         17.51         15.00         1.40 o                         
   0  -1  16         10.76         12.82         1.53 o                         
   1  -1  16          0.25          0.07         0.47 o                         
   2  -1  16         16.40         20.92         2.06 o                         
   3  -1  16         14.21         17.62         1.33 o                         
   4  -1  16          0.07          0.36         0.15 o                         
   5  -1  16          0.63          0.60         0.15 o                         
  -1   0  16          5.31          5.59         1.06 o                         
   0   0  16          0.88          2.42         0.72 o                         
   1   0  16          4.86          4.59         0.79 o                         
   2   0  16          4.56          4.26         0.77 o                         
   3   0  16          5.81          5.30         0.84 o                         
   4   0  16          2.45          2.34         0.44 o                         
   5   0  16          1.65          1.65         0.37 o                         
  -1   1  16          0.16          0.02         0.19 o                         
   0   1  16          8.43          9.81         1.01 o                         
   1   1  16         45.34         46.88         3.00 o                         
   2   1  16          7.69          8.36         1.36 o                         
   3   1  16          7.88          7.30         1.62 o                         
   4   1  16          5.80          8.29         0.99 o                         
   5   1  16          2.12          1.10         0.28 o                         
  -1   2  16          0.73          0.94         0.33 o                         
   0   2  16          0.53         -0.03         0.35 o                         
   1   2  16          6.02          4.65         0.78 o                         
   2   2  16         11.50         15.51         2.43 o                         
   3   2  16          1.47          1.74         0.60 o                         
   4   2  16          4.84          5.17         0.74 o                         
   5   2  16          0.39          0.27         0.23 o                         
  -1   3  16          0.02         -0.27         0.53 o                         
   0   3  16          0.01          0.02         0.20 o                         
   1   3  16          1.24          1.48         0.54 o                         
   2   3  16         10.08          9.68         1.20 o                         
   3   3  16          0.08          0.16         0.32 o                         
   4   3  16          1.92          2.86         0.62 o                         
   5   3  16          5.02          6.70         1.11 o                         
   0   4  16          0.49          0.20         0.21 o                         
   1   4  16          1.83          1.42         0.49 o                         
   2   4  16          0.75          0.69         0.32 o                         
   3   4  16          2.36          1.73         0.60 o                         
   4   4  16          1.05          1.40         0.47 o                         
   1   5  16         10.19         11.80         1.57 o                         
   2   5  16          4.00          3.52         0.67 o                         
   3   5  16          0.00          0.01         0.11 o                         
   1  -1  17          9.11         13.50         2.00 o                         
   2  -1  17         12.89         12.50         2.06 o                         
   3  -1  17         10.80         12.53         1.85 o                         
   0   0  17          0.82          0.49         0.28 o                         
   1   0  17          8.89         14.49         2.27 o                         
   2   0  17          7.89          9.87         1.15 o                         
   3   0  17          1.46          1.45         0.65 o                         
   4   0  17          5.67          7.30         0.91 o                         
   0   1  17          5.02          5.01         0.92 o                         
   1   1  17          5.59          5.27         0.73 o                         
   2   1  17          3.66          3.26         0.99 o                         
   3   1  17         13.61         17.86         1.58 o                         
   4   1  17          4.41          6.05         0.85 o                         
   0   2  17          1.92          1.95         0.52 o                         
   1   2  17          0.12          0.02         0.22 o                         
   2   2  17          2.03          1.39         0.51 o                         
   3   2  17          1.16          1.32         0.43 o                         
   4   2  17          1.88          3.11         0.54 o                         
   1   3  17          0.08          0.43         0.20 o                         
   2   3  17          0.42          0.05         0.14 o                         
   3   3  17          0.00          0.03         0.24 o                         
   4   3  17          1.11          1.83         0.57 o                         
                                                                                
