# Supplementary material for: Supramolecular synthons in hydrates and solvates of lamotrigine: a tool for cocrystal design
Source: Acta Crystallogr B Struct Sci Cryst Eng Mater. 2024 May 10;80(Pt 3):193–200. doi: 10.1107/S2052520624002567 (PMC11157341; doi:10.1107/S2052520624002567)
Supplement: Supplementary file 10 [file b-80-00193-LAM_benzonitrile_solvatesup10.hkl]

data_LAM_benzonitrile_solvate                                                       
_shelx_title ' EXP_997 in P-1'                                                  
_shelx_refln_list_code          4                                               
_shelx_F_calc_maximum      233.76                                               
_exptl_crystal_F_000       475.89                                               
_reflns_d_resolution_high  0.8355                                               
                                                                                
loop_                                                                           
 _space_group_symop_operation_xyz                                               
 'x, y, z'                                                                      
 '-x, -y, -z'                                                                   
                                                                                
_cell_length_a    10.3096                                                       
_cell_length_b    10.6257                                                       
_cell_length_c    12.0489                                                       
_cell_angle_alpha  74.280                                                       
_cell_angle_beta   75.318                                                       
_cell_angle_gamma  67.161                                                       
                                                                                
_shelx_F_squared_multiplier     1.000                                           
                                                                                
loop_                                                                           
 _refln_index_h                                                                 
 _refln_index_k                                                                 
 _refln_index_l                                                                 
 _refln_F_squared_calc                                                          
 _refln_F_squared_meas                                                          
 _refln_F_squared_sigma                                                         
 _refln_observed_status                                                         
   1   0   0         66.27         63.26         1.25 o                         
   2   0   0          4.10          6.65         0.87 o                         
   3   0   0        227.03        248.40         4.31 o                         
   4   0   0       1324.88       1260.96        11.34 o                         
   5   0   0         78.01         69.82         3.25 o                         
   6   0   0          3.11          2.60         1.19 o                         
   7   0   0         43.91         44.31         2.29 o                         
   8   0   0         23.02         19.11         3.20 o                         
   9   0   0          3.71          2.96         2.01 o                         
  10   0   0         61.22         57.08         2.27 o                         
  11   0   0         43.58         47.70         4.34 o                         
 -10   1   0         39.37         40.29         2.16 o                         
  -9   1   0         99.58        114.96         5.21 o                         
  -8   1   0        216.83        250.28         7.15 o                         
  -7   1   0          2.00          2.16         1.14 o                         
  -6   1   0         89.29         74.87         5.86 o                         
  -5   1   0        286.79        294.83         6.25 o                         
  -4   1   0        623.59        681.99         8.18 o                         
  -3   1   0        435.23        399.61         5.26 o                         
  -2   1   0        326.69        274.31         3.44 o                         
  -1   1   0       4308.99       3554.20       352.73 o                         
   0   1   0        347.57        365.58         5.04 o                         
   1   1   0       1411.22       1506.96         4.74 o                         
   2   1   0       3300.64       3274.52        13.58 o                         
   3   1   0        173.59        203.43         4.05 o                         
   4   1   0        402.72        389.49         6.45 o                         
   5   1   0        584.70        532.41         8.54 o                         
   6   1   0         54.51         50.28         3.21 o                         
   7   1   0         30.99         31.14         3.65 o                         
   8   1   0          7.42          5.68         2.22 o                         
   9   1   0        294.38        349.99         6.59 o                         
  10   1   0          5.95          8.69         1.40 o                         
  11   1   0          0.03         -0.47         1.06 o                         
 -10   2   0         31.09         32.69         1.98 o                         
  -9   2   0         95.01        108.50         3.98 o                         
  -8   2   0          6.37          7.29         2.18 o                         
  -7   2   0         46.08         43.19         2.62 o                         
  -6   2   0          1.48          0.89         1.01 o                         
  -5   2   0        113.33        109.52         6.38 o                         
  -4   2   0        494.28        485.09        11.52 o                         
  -3   2   0        489.68        509.11        22.40 o                         
  -2   2   0       2840.26       2516.82        10.62 o                         
  -1   2   0        276.82        287.77        15.10 o                         
   0   2   0       2804.46       2582.49        33.20 o                         
   1   2   0       1979.25       2061.05        10.68 o                         
   2   2   0        311.88        298.85        11.52 o                         
   3   2   0        285.94        291.43         3.41 o                         
   4   2   0        389.95        339.73        18.34 o                         
   5   2   0        237.58        221.55         4.85 o                         
   6   2   0         28.44         28.75         2.62 o                         
   7   2   0         29.90         26.28         2.74 o                         
   8   2   0          0.46          0.42         1.74 o                         
   9   2   0          8.12          7.31         1.54 o                         
  10   2   0          2.39          2.69         1.50 o                         
  11   2   0         15.43         18.06         1.53 o                         
  -9   3   0          0.01          0.14         1.21 o                         
  -8   3   0          8.25         12.55         2.38 o                         
  -7   3   0          7.10          7.57         1.61 o                         
  -6   3   0          9.47         10.47         1.52 o                         
  -5   3   0         14.08          8.80         1.84 o                         
  -4   3   0        386.75        283.49        10.52 o                         
  -3   3   0        867.09        723.28        28.41 o                         
  -2   3   0        211.05        193.60         8.50 o                         
  -1   3   0          9.45         11.97         0.68 o                         
   0   3   0       5775.87       5438.72       125.01 o                         
   1   3   0       5322.17       5534.77       156.94 o                         
   2   3   0        629.94        634.03        14.43 o                         
   3   3   0        812.58        841.51        27.60 o                         
   4   3   0        764.90        773.29        12.85 o                         
   5   3   0        717.60        737.93        13.01 o                         
   6   3   0          6.38          7.63         1.80 o                         
   7   3   0         85.45         85.42         4.58 o                         
   8   3   0        131.11        134.09        10.25 o                         
   9   3   0          0.59          0.72         1.24 o                         
  10   3   0          3.90          2.85         1.18 o                         
  11   3   0          0.62          0.23         1.12 o                         
  -9   4   0          0.05          1.02         1.74 o                         
  -8   4   0          5.67          4.88         1.75 o                         
  -7   4   0         33.99         45.53         3.59 o                         
  -6   4   0         23.74         22.71         2.01 o                         
  -5   4   0         58.23         57.22         3.35 o                         
  -4   4   0          8.68          5.75         2.50 o                         
  -3   4   0         29.47         18.04         1.83 o                         
  -2   4   0        222.98        191.74         6.13 o                         
  -1   4   0        129.70        109.31         5.21 o                         
   0   4   0         46.27         49.82         1.83 o                         
   1   4   0        829.17        878.33        12.01 o                         
   2   4   0        743.09        852.88         6.59 o                         
   3   4   0        435.47        428.86         7.28 o                         
   4   4   0        288.04        304.17        13.28 o                         
   5   4   0         89.70         75.42         3.65 o                         
   6   4   0        143.00        126.66         4.98 o                         
   7   4   0          0.18          0.39         1.04 o                         
   8   4   0        108.81        107.42        13.36 o                         
   9   4   0          0.39          0.12         1.41 o                         
  10   4   0         16.83         15.66         1.97 o                         
  11   4   0          5.97          6.02         1.33 o                         
  -8   5   0          4.27          4.90         2.14 o                         
  -7   5   0          0.66          0.94         1.70 o                         
  -6   5   0         20.57         20.25         2.57 o                         
  -5   5   0          2.79          3.28         1.14 o                         
  -4   5   0        264.81        282.25         6.24 o                         
  -3   5   0         11.62         10.70         3.03 o                         
  -2   5   0        294.66        261.32         9.24 o                         
  -1   5   0         86.25         79.67         5.00 o                         
   0   5   0        368.82        361.34         9.60 o                         
   1   5   0         32.29         36.11         1.85 o                         
   2   5   0       1833.57       1967.96        18.76 o                         
   3   5   0        126.86        134.74         2.60 o                         
   4   5   0         38.74         47.90         2.66 o                         
   5   5   0        439.65        393.50         7.82 o                         
   6   5   0        121.97         96.16         4.45 o                         
   7   5   0        128.91        137.57         4.25 o                         
   8   5   0         47.23         42.78         4.70 o                         
   9   5   0         10.38         10.59         1.83 o                         
  10   5   0         13.77         15.07         2.20 o                         
  11   5   0          0.00          0.30         1.17 o                         
  -7   6   0         37.91         40.17         3.89 o                         
  -6   6   0          4.41          5.99         1.40 o                         
  -5   6   0          0.06          0.37         1.27 o                         
  -4   6   0          2.68          2.69         1.14 o                         
  -3   6   0        315.12        342.70         6.14 o                         
  -2   6   0          0.41          0.24         1.00 o                         
  -1   6   0        298.82        261.26         9.68 o                         
   0   6   0          7.39          8.41         2.44 o                         
   1   6   0        704.83        700.98        22.11 o                         
   2   6   0         98.16         87.72         2.82 o                         
   3   6   0        441.83        488.02        10.04 o                         
   4   6   0        285.54        290.42        10.78 o                         
   5   6   0        132.81        113.80         6.87 o                         
   6   6   0         15.65         15.52         1.17 o                         
   7   6   0          9.08          9.22         1.50 o                         
   8   6   0         67.96         58.38         7.38 o                         
   9   6   0          0.67          0.84         1.44 o                         
  10   6   0          7.29          7.76         1.47 o                         
  11   6   0          2.09          0.91         1.24 o                         
  -5   7   0         13.44         12.02         1.95 o                         
  -4   7   0         14.93         14.74         1.58 o                         
  -3   7   0         37.03         39.60         2.62 o                         
  -2   7   0          9.26         10.56         1.56 o                         
  -1   7   0          0.31          0.69         0.79 o                         
   0   7   0         54.38         57.27         2.39 o                         
   1   7   0        337.26        338.02        10.87 o                         
   2   7   0        208.76        203.34         5.83 o                         
   3   7   0         15.16         17.31         1.87 o                         
   4   7   0         31.80         28.70         2.01 o                         
   5   7   0         55.61         67.52         2.60 o                         
   6   7   0         15.94         14.29         1.53 o                         
   7   7   0          2.83          5.41         1.81 o                         
   8   7   0        107.80        114.10         7.67 o                         
   9   7   0          1.80          0.73         1.70 o                         
  10   7   0         33.58         29.65         2.21 o                         
  11   7   0          1.88          1.97         1.70 o                         
  -5   8   0          0.84          0.25         1.86 o                         
  -4   8   0          2.77          1.46         2.30 o                         
  -3   8   0          1.91          2.97         1.34 o                         
  -2   8   0         26.81         24.78         3.46 o                         
  -1   8   0          2.35          3.20         1.02 o                         
   0   8   0        322.32        329.09         5.41 o                         
   1   8   0        128.49        127.63         2.61 o                         
   2   8   0         74.53         74.00         1.90 o                         
   3   8   0         17.82         15.34         1.02 o                         
   4   8   0          1.29          1.01         0.70 o                         
   5   8   0         26.07         28.94         1.72 o                         
   6   8   0          1.12          2.06         1.56 o                         
   7   8   0         13.13         14.07         2.50 o                         
   8   8   0         50.04         57.46         3.27 o                         
   9   8   0          9.32          8.63         1.60 o                         
  10   8   0          0.05          0.59         1.41 o                         
  11   8   0          6.40          8.35         1.82 o                         
  -4   9   0          0.02          0.96         1.19 o                         
  -3   9   0         32.21         33.22         2.72 o                         
  -2   9   0         19.59         19.20         1.92 o                         
  -1   9   0         38.15         36.30         2.02 o                         
   0   9   0         42.82         40.17         2.01 o                         
   1   9   0         16.86         19.20         1.42 o                         
   2   9   0         47.05         50.83         1.76 o                         
   3   9   0         20.12         22.04         1.30 o                         
   4   9   0         26.58         30.81         1.53 o                         
   5   9   0          0.62          1.24         0.98 o                         
   6   9   0          6.88          7.62         1.52 o                         
   7   9   0         80.38         86.48         9.73 o                         
   8   9   0         13.08         16.25         3.03 o                         
   9   9   0          3.57          1.75         1.16 o                         
  10   9   0         17.17         14.83         1.69 o                         
  -3  10   0          0.03         -0.84         1.67 o                         
  -2  10   0         72.41         82.74         2.95 o                         
  -1  10   0          2.49          2.01         1.24 o                         
   0  10   0         17.22         18.46         1.44 o                         
   1  10   0          8.75          9.63         1.11 o                         
   2  10   0          3.24          3.13         1.02 o                         
   3  10   0          0.46          0.43         0.86 o                         
   4  10   0          0.03         -0.06         0.94 o                         
   5  10   0         14.83         15.34         1.26 o                         
   6  10   0         12.95         11.67         1.14 o                         
   7  10   0          0.00         -0.30         1.05 o                         
   8  10   0          4.32          3.47         1.05 o                         
   9  10   0         23.17         25.30         1.72 o                         
  -1  11   0         19.11         23.79         2.52 o                         
   0  11   0          2.71          3.11         1.16 o                         
   1  11   0          0.21         -0.42         1.05 o                         
   2  11   0          0.01         -0.03         1.16 o                         
   3  11   0         24.06         25.89         2.43 o                         
   4  11   0          1.27          1.39         1.25 o                         
   5  11   0          0.09         -0.39         0.90 o                         
   6  11   0          4.13          3.35         0.93 o                         
   7  11   0         26.82         24.95         3.14 o                         
   8  11   0         17.43         19.21         1.45 o                         
   2  12   0          2.74          3.32         1.58 o                         
   3  12   0          2.69          3.55         1.21 o                         
   4  12   0          0.08          0.56         1.08 o                         
   5  12   0          0.01         -0.68         1.52 o                         
  -7 -11   1          0.59          0.83         0.92 o                         
  -6 -11   1          0.32         -0.07         1.04 o                         
  -5 -11   1          1.68          1.08         0.83 o                         
  -4 -11   1          0.00          0.22         1.13 o                         
  -3 -11   1          1.08          1.05         1.10 o                         
  -2 -11   1          0.04         -0.53         1.47 o                         
  -1 -11   1          3.73          2.22         1.30 o                         
   0 -11   1          5.18          3.82         1.03 o                         
  -9 -10   1         10.29          7.71         1.35 o                         
  -8 -10   1          5.20          3.66         0.94 o                         
  -7 -10   1          1.87          1.69         1.01 o                         
  -6 -10   1          0.90          0.58         0.99 o                         
  -5 -10   1         14.82         18.73         1.22 o                         
  -4 -10   1          1.25          1.55         0.94 o                         
  -3 -10   1         34.36         34.56         1.91 o                         
  -2 -10   1        148.07        153.85         3.49 o                         
  -1 -10   1         23.88         28.53         1.72 o                         
   0 -10   1          0.75          0.51         0.81 o                         
   1 -10   1         30.83         32.17         1.76 o                         
   2 -10   1          2.22          4.76         1.38 o                         
 -10  -9   1          8.20          8.39         2.01 o                         
  -9  -9   1         39.17         37.43         2.49 o                         
  -8  -9   1          0.38          0.53         1.45 o                         
  -7  -9   1          4.90          4.31         1.88 o                         
  -6  -9   1         29.96         33.45         1.93 o                         
  -5  -9   1         10.43          9.84         1.16 o                         
  -4  -9   1          4.26          3.77         0.87 o                         
  -3  -9   1          1.70          1.53         0.86 o                         
  -2  -9   1        195.80        198.83         3.19 o                         
  -1  -9   1        143.02        150.79         3.14 o                         
   0  -9   1          4.97          6.01         1.02 o                         
   1  -9   1         33.18         35.46         1.67 o                         
   2  -9   1         21.68         23.11         2.02 o                         
   3  -9   1          4.18          5.43         1.62 o                         
   4  -9   1          5.16          4.49         1.29 o                         
 -10  -8   1          0.41          0.23         1.16 o                         
  -9  -8   1         10.70          9.81         1.92 o                         
  -8  -8   1          4.43          5.79         2.67 o                         
  -7  -8   1          5.48          5.43         2.77 o                         
  -6  -8   1          8.99          9.11         1.43 o                         
  -5  -8   1         22.68         23.80         1.44 o                         
  -4  -8   1         13.39         13.03         0.99 o                         
  -3  -8   1         14.12         14.94         1.06 o                         
  -2  -8   1         69.97         75.94         1.88 o                         
  -1  -8   1       1238.49       1288.10        14.15 o                         
   0  -8   1        170.50        176.32         4.19 o                         
   1  -8   1         10.12         12.22         1.48 o                         
   2  -8   1          0.02          0.05         1.00 o                         
   3  -8   1         35.14         34.28         3.10 o                         
   4  -8   1          7.50          5.99         1.65 o                         
   5  -8   1          0.11          0.23         1.63 o                         
 -11  -7   1          6.96          7.56         1.96 o                         
 -10  -7   1         62.05         67.43         3.56 o                         
  -9  -7   1         13.11         13.38         3.38 o                         
  -8  -7   1         12.98         10.50         3.07 o                         
  -7  -7   1          2.31          1.26         1.41 o                         
  -6  -7   1         65.20         70.29         2.84 o                         
  -5  -7   1          3.01          3.29         1.00 o                         
  -4  -7   1          0.40          0.06         0.77 o                         
  -3  -7   1         12.44         11.28         1.04 o                         
  -2  -7   1        300.97        303.44         3.11 o                         
  -1  -7   1         32.11         33.05         1.29 o                         
   0  -7   1        100.10        119.28         2.25 o                         
   1  -7   1          6.86          7.82         1.33 o                         
   2  -7   1          8.27          9.73         1.26 o                         
   3  -7   1          0.80          1.92         1.42 o                         
   4  -7   1         22.18         22.65         2.16 o                         
   5  -7   1         11.44          9.13         1.78 o                         
   6  -7   1          2.57         -0.20         1.91 o                         
 -11  -6   1          4.66          3.42         1.30 o                         
 -10  -6   1         52.48         55.48         2.89 o                         
  -9  -6   1          7.76          7.27         1.95 o                         
  -8  -6   1          0.14          0.72         1.77 o                         
  -7  -6   1          0.16          0.18         1.29 o                         
  -6  -6   1         25.93         25.34         1.81 o                         
  -5  -6   1         21.31         21.46         3.51 o                         
  -4  -6   1         58.17         71.27         3.40 o                         
  -3  -6   1        457.33        490.20        13.32 o                         
  -2  -6   1        265.99        262.13         4.87 o                         
  -1  -6   1        820.96        835.35        10.79 o                         
   0  -6   1          1.16          2.35         2.42 o                         
   1  -6   1          7.93          9.70         2.63 o                         
   2  -6   1         44.73         49.77         1.88 o                         
   3  -6   1        128.48        128.79         6.61 o                         
   4  -6   1          0.06         -0.45         1.13 o                         
   5  -6   1          5.55          7.66         1.27 o                         
   6  -6   1          0.58          0.43         1.26 o                         
   7  -6   1          0.49         -0.44         1.44 o                         
 -11  -5   1          3.61          3.18         1.09 o                         
 -10  -5   1          0.67          0.53         1.69 o                         
  -9  -5   1          0.29          0.99         1.71 o                         
  -8  -5   1          2.00          2.09         1.81 o                         
  -7  -5   1          1.63          0.45         1.11 o                         
  -6  -5   1         38.78         33.12         2.89 o                         
  -5  -5   1        497.07        449.07         6.72 o                         
  -4  -5   1         35.42         37.54         1.93 o                         
  -3  -5   1          2.91          2.93         2.12 o                         
  -2  -5   1        391.11        451.41         7.72 o                         
  -1  -5   1       3037.96       3240.55        17.89 o                         
   0  -5   1        928.43        937.71        10.60 o                         
   1  -5   1        126.48        109.97         5.86 o                         
   2  -5   1         97.36         75.26         5.14 o                         
   3  -5   1        155.49        122.43         7.03 o                         
   4  -5   1         54.42         54.37         2.33 o                         
   5  -5   1          2.59          1.56         1.09 o                         
   6  -5   1          1.19          0.24         1.42 o                         
   7  -5   1         12.78          9.74         2.00 o                         
   8  -5   1          5.26          5.50         1.53 o                         
 -11  -4   1         11.15         12.63         1.46 o                         
 -10  -4   1          2.26          2.81         1.47 o                         
  -9  -4   1          0.64          1.70         1.47 o                         
  -8  -4   1          5.58          5.14         1.49 o                         
  -7  -4   1         70.67         69.81         2.74 o                         
  -6  -4   1        510.19        481.72         9.59 o                         
  -5  -4   1         18.76         16.68         1.48 o                         
  -4  -4   1         23.09         26.97         1.64 o                         
  -3  -4   1        419.16        461.67         5.32 o                         
  -2  -4   1        512.86        542.92         4.78 o                         
  -1  -4   1        262.24        265.48         4.18 o                         
   0  -4   1        326.05        324.11         4.29 o                         
   1  -4   1        851.98        952.06        14.21 o                         
   2  -4   1         33.60         22.60         2.95 o                         
   3  -4   1         83.09         65.48         4.74 o                         
   4  -4   1        144.98        128.69         7.06 o                         
   5  -4   1          0.52          1.28         1.10 o                         
   6  -4   1         45.86         41.82         3.30 o                         
   7  -4   1          8.61         10.08         2.25 o                         
   8  -4   1         19.28         23.05         2.62 o                         
   9  -4   1          5.94          5.80         1.47 o                         
 -11  -3   1          3.66          4.32         1.21 o                         
 -10  -3   1         16.10         17.53         1.66 o                         
  -9  -3   1         74.52         77.12         3.10 o                         
  -8  -3   1          0.27          1.24         1.71 o                         
  -7  -3   1          0.05          0.90         1.59 o                         
  -6  -3   1          5.76          4.78         1.74 o                         
  -5  -3   1        434.22        409.21        15.32 o                         
  -4  -3   1         40.37         41.13         1.87 o                         
  -3  -3   1        334.18        347.31         4.33 o                         
  -2  -3   1        243.99        240.90        11.09 o                         
  -1  -3   1       5140.12       5445.37        38.85 o                         
   0  -3   1       1119.04       1200.03         5.32 o                         
   1  -3   1       1028.54       1098.63         9.13 o                         
   2  -3   1        408.08        430.33        12.42 o                         
   3  -3   1        117.69         87.28         9.17 o                         
   4  -3   1        494.13        452.77        60.62 o                         
   5  -3   1         35.18         35.22         2.78 o                         
   6  -3   1         80.94         83.29         3.22 o                         
   7  -3   1          0.15          0.52         1.49 o                         
   8  -3   1          4.42          7.84         1.70 o                         
   9  -3   1         11.05         10.87         2.00 o                         
 -11  -2   1          1.18          1.67         1.06 o                         
 -10  -2   1         44.90         46.50         2.94 o                         
  -9  -2   1          2.03          0.84         1.42 o                         
  -8  -2   1         76.97         82.25         4.16 o                         
  -7  -2   1         21.25         19.31         1.71 o                         
  -6  -2   1         34.13         41.02         3.05 o                         
  -5  -2   1         36.42         35.06         1.94 o                         
  -4  -2   1       1640.42       1504.87       119.73 o                         
  -3  -2   1        116.36        124.74         4.36 o                         
  -2  -2   1       2912.26       2854.03        25.67 o                         
  -1  -2   1       9522.66       9104.38       134.88 o                         
   0  -2   1      16814.81      14289.09       339.32 o                         
   1  -2   1       3431.77       3414.83        15.58 o                         
   2  -2   1        169.71        147.37         7.79 o                         
   3  -2   1        787.85        839.96        13.09 o                         
   4  -2   1        369.89        359.90         9.93 o                         
   5  -2   1         21.16         18.63         3.30 o                         
   6  -2   1         23.59         23.24         1.78 o                         
   7  -2   1         73.51         69.48         3.23 o                         
   8  -2   1          0.47          0.09         1.97 o                         
   9  -2   1         22.90         26.46         2.35 o                         
  10  -2   1          2.60          4.02         2.00 o                         
 -11  -1   1         55.70         57.31         2.57 o                         
 -10  -1   1          3.62          3.43         1.25 o                         
  -9  -1   1         12.87         14.60         2.33 o                         
  -8  -1   1         50.66         43.41         4.24 o                         
  -7  -1   1          0.39          0.53         1.06 o                         
  -6  -1   1          4.73          6.53         1.69 o                         
  -5  -1   1        478.57        468.19         8.24 o                         
  -4  -1   1        435.85        431.11         6.97 o                         
  -3  -1   1        522.32        547.66         6.83 o                         
  -2  -1   1       5545.36       5719.51        77.02 o                         
  -1  -1   1        135.07        130.88         2.53 o                         
   0  -1   1        350.79        384.70         2.62 o                         
   1  -1   1          2.46          5.24         0.78 o                         
   2  -1   1         53.05         51.19         4.52 o                         
   3  -1   1        280.58        257.39         4.28 o                         
   4  -1   1        105.77        102.88         3.25 o                         
   5  -1   1         17.28         23.33         3.51 o                         
   6  -1   1          1.25          2.55         2.29 o                         
   7  -1   1         46.42         55.26         2.70 o                         
   8  -1   1        146.01        153.50         5.74 o                         
   9  -1   1          3.96          1.13         1.60 o                         
  10  -1   1          0.42          0.74         1.68 o                         
 -11   0   1         34.07         34.01         3.61 o                         
 -10   0   1          6.67          8.78         1.18 o                         
  -9   0   1         89.88        101.89         4.09 o                         
  -8   0   1         31.66         31.80         2.88 o                         
  -7   0   1         27.93         26.94         1.66 o                         
  -6   0   1         10.61          7.07         1.66 o                         
  -5   0   1        780.19        775.04        10.56 o                         
  -4   0   1        436.88        435.27         6.95 o                         
  -3   0   1          0.65          0.60         0.87 o                         
  -2   0   1       4443.62       4205.18        64.06 o                         
  -1   0   1       2795.29       2730.49        41.50 o                         
   0   0   1        248.62        269.93         2.55 o                         
   1   0   1        329.36        356.37         2.33 o                         
   2   0   1        377.33        368.88         4.29 o                         
   3   0   1         70.47         56.51         2.24 o                         
   4   0   1        380.73        356.95         6.12 o                         
   5   0   1         72.50         72.72         3.33 o                         
   6   0   1         71.42         59.53         3.39 o                         
   7   0   1         84.48         82.37         5.12 o                         
   8   0   1          9.70          9.25         2.09 o                         
   9   0   1         22.66         22.45         1.91 o                         
  10   0   1         21.77         22.94         1.76 o                         
  11   0   1          2.29          3.53         1.47 o                         
 -10   1   1         36.79         41.02         2.44 o                         
  -9   1   1         17.66         14.87         2.45 o                         
  -8   1   1         58.94         67.23         4.75 o                         
  -7   1   1         19.25         16.46         1.73 o                         
  -6   1   1         57.93         54.00        10.00 o                         
  -5   1   1        104.46         87.70         3.74 o                         
  -4   1   1       1801.97       1827.26        14.26 o                         
  -3   1   1       1548.40       1569.22        11.25 o                         
  -2   1   1        844.54        788.02         6.63 o                         
  -1   1   1       3332.63       2589.45       146.81 o                         
   0   1   1       1594.26       1461.40        13.89 o                         
   1   1   1        890.42        834.05         9.48 o                         
   2   1   1       2184.04       2195.55        11.04 o                         
   3   1   1       4304.79       4522.65        78.09 o                         
   4   1   1       1185.70       1233.25        11.56 o                         
   5   1   1        933.13       1000.54        11.79 o                         
   6   1   1        248.93        269.39         6.79 o                         
   7   1   1        668.54        628.66        11.37 o                         
   8   1   1         94.09         88.92         4.12 o                         
   9   1   1         25.85         23.17         2.11 o                         
  10   1   1          0.11         -0.19         1.14 o                         
  11   1   1          9.45         10.81         1.58 o                         
 -10   2   1          0.44          0.67         1.34 o                         
  -9   2   1          8.42          7.20         2.18 o                         
  -8   2   1         53.28         47.86         3.30 o                         
  -7   2   1          0.96          2.09         1.28 o                         
  -6   2   1         62.39         65.20         2.38 o                         
  -5   2   1        127.01        101.58         6.24 o                         
  -4   2   1        240.71        202.93         8.26 o                         
  -3   2   1       1123.84        953.86        81.58 o                         
  -2   2   1       1717.57       1468.78        86.87 o                         
  -1   2   1       1157.83       1021.80        18.55 o                         
   0   2   1       1466.11       1325.44        19.00 o                         
   1   2   1       5813.28       5528.00       141.65 o                         
   2   2   1         20.33         16.98         0.72 o                         
   3   2   1        654.47        692.15        22.65 o                         
   4   2   1        810.04        825.11         5.81 o                         
   5   2   1         37.42         41.38         2.66 o                         
   6   2   1         25.52         19.53         2.22 o                         
   7   2   1         68.07         70.29         4.21 o                         
   8   2   1        348.03        363.35        18.79 o                         
   9   2   1         17.96         20.27         2.41 o                         
  10   2   1          7.60          6.92         1.52 o                         
  11   2   1          0.39          0.10         1.32 o                         
  -9   3   1          0.17          1.12         1.30 o                         
  -8   3   1          3.29          5.92         1.94 o                         
  -7   3   1         29.64         28.84         2.34 o                         
  -6   3   1          0.87          1.38         1.27 o                         
  -5   3   1          8.22         10.16         1.21 o                         
  -4   3   1       1068.75        825.28        74.27 o                         
  -3   3   1        539.88        461.94        21.06 o                         
  -2   3   1        349.11        347.43         7.57 o                         
  -1   3   1        389.27        361.55        12.32 o                         
   0   3   1         46.15         47.84         0.85 o                         
   1   3   1         77.31         58.28         1.21 o                         
   2   3   1       2711.07       2908.26         9.67 o                         
   3   3   1        848.11        901.95         5.80 o                         
   4   3   1          1.76          9.42         3.55 o                         
   5   3   1        959.80        992.52        11.98 o                         
   6   3   1        202.59        212.75         6.21 o                         
   7   3   1       1114.94       1058.33        14.86 o                         
   8   3   1          7.95          7.90         1.33 o                         
   9   3   1          1.08          1.43         1.27 o                         
  10   3   1         35.48         36.06         2.29 o                         
  11   3   1          4.31          4.89         1.44 o                         
  12   3   1          0.49          1.70         1.66 o                         
  -9   4   1         13.23         15.86         2.66 o                         
  -8   4   1          5.69          4.82         2.63 o                         
  -7   4   1         12.78         13.39         2.33 o                         
  -6   4   1          8.04          7.23         1.54 o                         
  -5   4   1         39.02         39.55         2.28 o                         
  -4   4   1         67.61         53.72         6.71 o                         
  -3   4   1       1233.55        976.60        61.25 o                         
  -2   4   1         44.48         48.66         2.43 o                         
  -1   4   1        585.92        495.42         6.50 o                         
   0   4   1          0.16          2.27         1.04 o                         
   1   4   1       1241.61       1253.50         9.42 o                         
   2   4   1        319.82        372.36         3.14 o                         
   3   4   1       1080.33       1154.01        38.74 o                         
   4   4   1         25.46         27.27         2.11 o                         
   5   4   1         11.57          8.64         1.62 o                         
   6   4   1        258.51        267.71         6.93 o                         
   7   4   1        154.54        144.78         5.84 o                         
   8   4   1        232.04        247.13         6.78 o                         
   9   4   1          0.17         -0.13         1.32 o                         
  10   4   1         10.79         11.75         1.77 o                         
  11   4   1          2.21          2.51         1.30 o                         
  12   4   1         17.56         24.18         2.92 o                         
  -8   5   1         12.25         13.44         2.54 o                         
  -7   5   1         30.59         30.72         3.01 o                         
  -6   5   1         57.17         53.11         3.75 o                         
  -5   5   1          9.39         10.42         1.94 o                         
  -4   5   1         28.99         30.51         1.88 o                         
  -3   5   1        310.70        245.12         9.67 o                         
  -2   5   1         55.17         38.83         4.13 o                         
  -1   5   1         38.46         34.32         3.63 o                         
   0   5   1        333.75        274.96         8.35 o                         
   1   5   1       1582.98       1664.75        53.98 o                         
   2   5   1        290.29        278.14         6.00 o                         
   3   5   1        188.86        219.42         3.15 o                         
   4   5   1        867.13        948.27        40.60 o                         
   5   5   1          7.67          9.13         1.65 o                         
   6   5   1          0.06          1.00         1.24 o                         
   7   5   1          1.95          3.71         2.49 o                         
   8   5   1        155.30        155.92        17.80 o                         
   9   5   1        114.28        125.42         5.45 o                         
  10   5   1         11.47         10.24         1.76 o                         
  11   5   1         42.87         42.39         3.04 o                         
  12   5   1         13.49         14.73         2.48 o                         
  -7   6   1         20.96         19.96         2.92 o                         
  -6   6   1          1.46          1.60         2.25 o                         
  -5   6   1         19.08         16.70         1.85 o                         
  -4   6   1         72.54         77.15         3.33 o                         
  -3   6   1          2.91          2.81         1.48 o                         
  -2   6   1         63.57         58.60         3.15 o                         
  -1   6   1         22.36         22.42         3.50 o                         
   0   6   1         40.93         41.94         4.11 o                         
   1   6   1        246.66        241.93         8.50 o                         
   2   6   1        316.64        327.65        11.23 o                         
   3   6   1        598.59        676.70         8.32 o                         
   4   6   1        138.05        135.23         6.88 o                         
   5   6   1         44.04         41.51         2.34 o                         
   6   6   1         22.53         22.55         2.39 o                         
   7   6   1         16.18         13.56         2.04 o                         
   8   6   1        162.06        164.44         5.74 o                         
   9   6   1         15.86         13.66         3.34 o                         
  10   6   1          0.21          0.17         1.55 o                         
  11   6   1          1.87          0.94         1.39 o                         
  -6   7   1         36.46         32.97         3.73 o                         
  -5   7   1          5.07          3.03         1.57 o                         
  -4   7   1          7.38          8.58         2.21 o                         
  -3   7   1        154.86        157.91         4.56 o                         
  -2   7   1        221.59        224.39         5.26 o                         
  -1   7   1          4.21          3.68         1.50 o                         
   0   7   1         17.68         17.34         1.46 o                         
   1   7   1         25.00         24.85         3.41 o                         
   2   7   1          0.76          1.39         1.23 o                         
   3   7   1          0.53          0.83         1.88 o                         
   4   7   1        493.20        516.31        13.49 o                         
   5   7   1          0.10          0.05         0.91 o                         
   6   7   1          2.30          2.10         1.31 o                         
   7   7   1         96.65         90.52         6.59 o                         
   8   7   1         32.89         34.04         2.91 o                         
   9   7   1         83.20         88.61         4.36 o                         
  10   7   1         11.32         12.87         3.12 o                         
  11   7   1          0.16          0.33         1.33 o                         
  -5   8   1          7.58          8.58         1.55 o                         
  -4   8   1          8.58         10.34         1.91 o                         
  -3   8   1          0.05          0.08         1.26 o                         
  -2   8   1         30.96         33.51         2.99 o                         
  -1   8   1         22.07         24.34         1.64 o                         
   0   8   1         28.75         27.08         1.91 o                         
   1   8   1        500.06        531.88         9.34 o                         
   2   8   1         79.79         79.99         2.12 o                         
   3   8   1         18.38         19.68         1.07 o                         
   4   8   1          8.79         10.26         0.95 o                         
   5   8   1         48.51         47.49         2.88 o                         
   6   8   1         20.39         19.18         2.17 o                         
   7   8   1         10.53         13.04         2.33 o                         
   8   8   1          2.63          1.47         1.49 o                         
   9   8   1         51.27         57.59         3.04 o                         
  10   8   1         94.53        113.74         4.49 o                         
  11   8   1         10.14          9.50         2.09 o                         
  -4   9   1          0.24          0.38         1.89 o                         
  -3   9   1          4.24          7.06         2.61 o                         
  -2   9   1          0.82          1.09         1.46 o                         
  -1   9   1         31.15         32.31         3.41 o                         
   0   9   1         40.13         48.53         2.09 o                         
   1   9   1         27.07         25.46         1.67 o                         
   2   9   1         58.02         66.31         2.24 o                         
   3   9   1          2.55          1.84         0.82 o                         
   4   9   1          2.58          4.25         0.96 o                         
   5   9   1          3.18          4.21         1.16 o                         
   6   9   1          0.09          0.51         1.21 o                         
   7   9   1          7.85          7.78         2.26 o                         
   8   9   1          0.43          0.45         1.79 o                         
   9   9   1          1.69          2.44         2.47 o                         
  10   9   1         70.25         71.71         2.71 o                         
  -3  10   1          9.93         10.98         1.49 o                         
  -2  10   1          8.08          8.92         1.34 o                         
  -1  10   1          0.28         -0.03         1.02 o                         
   0  10   1          0.17          0.15         1.10 o                         
   1  10   1         37.94         37.67         1.88 o                         
   2  10   1         28.63         33.25         1.71 o                         
   3  10   1          5.56          6.15         1.13 o                         
   4  10   1          9.60         12.19         1.21 o                         
   5  10   1          0.05          0.32         1.06 o                         
   6  10   1          2.87          2.30         0.92 o                         
   7  10   1          8.24          8.35         1.98 o                         
   8  10   1         56.92         47.57         4.58 o                         
   9  10   1         10.63         10.19         1.85 o                         
  10  10   1          2.14          1.96         1.04 o                         
  -1  11   1          9.56         11.94         1.53 o                         
   0  11   1          0.29          0.25         1.05 o                         
   1  11   1         27.67         33.33         2.00 o                         
   2  11   1          4.87          5.53         1.34 o                         
   3  11   1          4.62          4.63         1.19 o                         
   4  11   1          0.22          0.29         1.24 o                         
   5  11   1         36.12         38.01         2.06 o                         
   6  11   1          0.62          0.95         0.97 o                         
   7  11   1         21.50         19.97         1.74 o                         
   8  11   1          0.15          0.12         0.97 o                         
   9  11   1         10.85         12.21         2.10 o                         
   2  12   1          1.12          1.39         1.50 o                         
   3  12   1          0.85          1.32         1.22 o                         
   4  12   1          3.47          3.27         1.65 o                         
   5  12   1          2.38          2.19         1.17 o                         
   6  12   1          1.45          1.57         1.04 o                         
   7  12   1          0.76          0.12         1.53 o                         
  -6 -11   2          7.88          9.66         1.40 o                         
  -5 -11   2          1.95          1.17         1.26 o                         
  -4 -11   2          0.27          0.11         0.93 o                         
  -3 -11   2          3.45          1.66         1.09 o                         
  -2 -11   2         61.56         63.72         3.15 o                         
  -1 -11   2         16.17         14.52         2.49 o                         
  -8 -10   2          0.76         -0.12         0.82 o                         
  -7 -10   2          0.27          0.20         1.05 o                         
  -6 -10   2          0.30         -0.22         0.91 o                         
  -5 -10   2          0.05         -0.27         0.78 o                         
  -4 -10   2          0.22          0.09         0.88 o                         
  -3 -10   2         43.92         49.02         2.42 o                         
  -2 -10   2         92.33         85.00         2.98 o                         
  -1 -10   2          8.98          7.00         1.28 o                         
   0 -10   2          9.86         10.71         1.24 o                         
   1 -10   2          4.25          4.09         1.08 o                         
   2 -10   2          0.00          0.34         1.10 o                         
  -9  -9   2          2.29          1.56         0.98 o                         
  -8  -9   2          0.18          0.23         1.09 o                         
  -7  -9   2         13.67         13.61         1.68 o                         
  -6  -9   2         11.39         12.36         1.34 o                         
  -5  -9   2          0.31          0.17         0.79 o                         
  -4  -9   2         15.48         15.65         1.11 o                         
  -3  -9   2        163.55        170.04         2.97 o                         
  -2  -9   2          0.39          0.91         0.93 o                         
  -1  -9   2         94.31        104.20         4.28 o                         
   0  -9   2          3.14          4.05         0.94 o                         
   1  -9   2          4.58          4.66         1.03 o                         
   2  -9   2          6.38          7.53         1.39 o                         
   3  -9   2          0.37          0.04         1.32 o                         
 -10  -8   2          6.57          8.82         1.36 o                         
  -9  -8   2          6.90          6.81         1.55 o                         
  -8  -8   2          8.09          6.31         2.83 o                         
  -7  -8   2         16.77         18.17         1.95 o                         
  -6  -8   2         28.56         26.14         1.73 o                         
  -5  -8   2         16.29         17.74         1.49 o                         
  -4  -8   2          5.29          5.09         0.87 o                         
  -3  -8   2         45.35         49.05         1.83 o                         
  -2  -8   2        757.01        806.31         7.44 o                         
  -1  -8   2         18.53         20.21         1.23 o                         
   0  -8   2          9.92         11.04         1.11 o                         
   1  -8   2         10.75         10.07         1.12 o                         
   2  -8   2         15.61         11.77         1.47 o                         
   3  -8   2         21.31         20.96         2.03 o                         
   4  -8   2          1.25          1.37         1.47 o                         
   5  -8   2          4.93          8.03         2.04 o                         
 -10  -7   2          4.15          3.19         1.34 o                         
  -9  -7   2          3.73          2.28         2.61 o                         
  -8  -7   2         39.99         32.55         4.43 o                         
  -7  -7   2          9.59          9.90         2.04 o                         
  -6  -7   2         18.96         21.07         1.72 o                         
  -5  -7   2        182.14        177.92         5.65 o                         
  -4  -7   2          3.24          3.15         0.81 o                         
  -3  -7   2          7.73          6.91         0.69 o                         
  -2  -7   2        122.63        119.40         2.05 o                         
  -1  -7   2        276.45        281.26         3.21 o                         
   0  -7   2         37.09         36.30         1.37 o                         
   1  -7   2        146.88        136.34         3.48 o                         
   2  -7   2        141.97        133.19         4.17 o                         
   3  -7   2         17.37         16.30         2.82 o                         
   4  -7   2         21.37         14.78         2.30 o                         
   5  -7   2         38.27         31.26         2.76 o                         
 -11  -6   2          2.52          2.21         1.52 o                         
 -10  -6   2          7.30          7.44         1.64 o                         
  -9  -6   2         31.18         29.64         3.10 o                         
  -8  -6   2          0.28          0.42         1.36 o                         
  -7  -6   2          0.23          0.99         1.43 o                         
  -6  -6   2         88.50         88.53         5.08 o                         
  -5  -6   2        151.33        157.96         6.99 o                         
  -4  -6   2        157.79        188.91         8.53 o                         
  -3  -6   2         17.41         17.72         1.93 o                         
  -2  -6   2        318.64        343.44        11.67 o                         
  -1  -6   2          1.31          1.64         1.36 o                         
   0  -6   2         35.27         32.92         3.83 o                         
   1  -6   2          6.48          5.10         1.03 o                         
   2  -6   2          0.34          0.45         1.05 o                         
   3  -6   2         23.72         24.11         1.79 o                         
   4  -6   2          5.29          2.88         1.31 o                         
   5  -6   2          8.34          7.90         1.59 o                         
   6  -6   2         60.84         50.62         2.76 o                         
   7  -6   2          4.83          6.63         2.35 o                         
 -11  -5   2          3.60          3.87         0.98 o                         
 -10  -5   2          8.59          9.67         1.49 o                         
  -9  -5   2          7.44         10.17         2.20 o                         
  -8  -5   2          2.80          2.18         1.42 o                         
  -7  -5   2         15.21         13.30         1.80 o                         
  -6  -5   2          1.54          2.03         1.26 o                         
  -5  -5   2        525.23        450.07        10.54 o                         
  -4  -5   2          9.88          9.01         1.55 o                         
  -3  -5   2        101.06        100.59         5.61 o                         
  -2  -5   2        136.89        147.87         8.51 o                         
  -1  -5   2        590.39        612.15        12.03 o                         
   0  -5   2         29.70         26.57         2.15 o                         
   1  -5   2         39.48         46.28         4.19 o                         
   2  -5   2        147.07        154.48         7.44 o                         
   3  -5   2         46.01         43.91         2.34 o                         
   4  -5   2         15.99         12.13         1.63 o                         
   5  -5   2         10.32          5.44         1.04 o                         
   6  -5   2        153.27        160.08         5.14 o                         
   7  -5   2          0.04         -0.17         1.71 o                         
   8  -5   2          5.50          6.76         1.43 o                         
 -11  -4   2          0.83          1.29         1.23 o                         
 -10  -4   2         20.33         21.40         2.54 o                         
  -9  -4   2         22.69         24.69         3.03 o                         
  -8  -4   2          0.20          0.53         1.53 o                         
  -7  -4   2         47.34         45.64         2.70 o                         
  -6  -4   2         11.10         10.76         1.96 o                         
  -5  -4   2        133.03        122.71         6.27 o                         
  -4  -4   2        273.22        246.09         4.71 o                         
  -3  -4   2          7.53          6.82         1.78 o                         
  -2  -4   2        339.40        323.12        19.89 o                         
  -1  -4   2        699.05        791.63        15.75 o                         
   0  -4   2        884.76        925.72         8.20 o                         
   1  -4   2          0.47          0.37         1.19 o                         
   2  -4   2       1463.31       1431.45        18.96 o                         
   3  -4   2          0.23          0.54         2.21 o                         
   4  -4   2         37.15         36.32         2.59 o                         
   5  -4   2         18.93         18.94         1.70 o                         
   6  -4   2        149.34        151.90         4.44 o                         
   7  -4   2         65.37         63.88         4.07 o                         
   8  -4   2          1.39          1.77         1.59 o                         
   9  -4   2         12.83         14.51         1.80 o                         
 -11  -3   2         23.48         22.22         3.14 o                         
 -10  -3   2          1.86          2.44         1.26 o                         
  -9  -3   2          0.09          0.13         1.53 o                         
  -8  -3   2        191.76        183.34         6.91 o                         
  -7  -3   2        119.19        128.12         5.55 o                         
  -6  -3   2        422.00        399.96         9.08 o                         
  -5  -3   2         59.81         50.86         4.37 o                         
  -4  -3   2        365.70        326.50        20.27 o                         
  -3  -3   2        786.13        696.75        13.65 o                         
  -2  -3   2        604.33        555.68         8.95 o                         
  -1  -3   2         76.17         83.05         2.13 o                         
   0  -3   2       1985.93       2198.70        13.22 o                         
   1  -3   2        101.01        115.68         4.10 o                         
   2  -3   2       1230.23       1353.98         9.79 o                         
   3  -3   2        570.26        567.78         8.47 o                         
   4  -3   2          0.82          0.37         2.27 o                         
   5  -3   2         21.42         17.72         1.77 o                         
   6  -3   2         46.65         45.18         2.60 o                         
   7  -3   2          7.87         10.33         1.81 o                         
   8  -3   2          5.75          6.91         1.82 o                         
   9  -3   2          0.02          0.06         1.49 o                         
 -11  -2   2          2.31          2.85         1.06 o                         
 -10  -2   2          1.16          1.31         1.77 o                         
  -9  -2   2         55.74         66.24         2.84 o                         
  -8  -2   2         58.58         58.98         2.67 o                         
  -7  -2   2          4.31          4.24         1.07 o                         
  -6  -2   2         25.00         21.15         1.74 o                         
  -5  -2   2        748.85        750.62         8.18 o                         
  -4  -2   2        275.82        268.72         4.53 o                         
  -3  -2   2         12.73          9.18         1.54 o                         
  -2  -2   2        715.87        668.78         5.75 o                         
  -1  -2   2        670.66        702.51        18.75 o                         
   0  -2   2        693.01        716.43        17.65 o                         
   1  -2   2       2387.54       2552.17        32.02 o                         
   2  -2   2       1259.54       1349.61        14.52 o                         
   3  -2   2        191.55        251.20         7.25 o                         
   4  -2   2         89.48         81.17         4.93 o                         
   5  -2   2         52.25         61.79         5.05 o                         
   6  -2   2         86.88         99.72         3.32 o                         
   7  -2   2        250.77        241.70         7.97 o                         
   8  -2   2          6.82          8.09         1.77 o                         
   9  -2   2          0.37         -0.68         1.91 o                         
  10  -2   2          0.87          3.27         1.48 o                         
 -11  -1   2          3.41          1.93         1.33 o                         
 -10  -1   2          6.78          9.61         1.67 o                         
  -9  -1   2          2.55          1.90         1.91 o                         
  -8  -1   2         63.18         67.56         2.75 o                         
  -7  -1   2        146.75        152.91         3.65 o                         
  -6  -1   2        171.54        164.52         5.85 o                         
  -5  -1   2        142.45        120.86         4.58 o                         
  -4  -1   2       1176.70       1177.86        12.38 o                         
  -3  -1   2       2136.78       2104.93        14.81 o                         
  -2  -1   2        652.52        637.20         7.12 o                         
  -1  -1   2       1171.99       1177.90        30.89 o                         
   0  -1   2        617.16        632.70         9.31 o                         
   1  -1   2          1.44          1.76         0.95 o                         
   2  -1   2       1116.85       1228.39        76.99 o                         
   3  -1   2       1825.90       1956.63        84.95 o                         
   4  -1   2        111.16        120.12         7.31 o                         
   5  -1   2         34.31         52.30         4.48 o                         
   6  -1   2         17.43         17.10         3.36 o                         
   7  -1   2        331.78        368.66         7.73 o                         
   8  -1   2        343.68        352.82         6.83 o                         
   9  -1   2          0.62          1.35         1.58 o                         
  10  -1   2          3.31          2.99         2.29 o                         
 -10   0   2          0.00         -0.07         1.36 o                         
  -9   0   2          9.60         12.42         3.04 o                         
  -8   0   2          2.67          2.49         1.72 o                         
  -7   0   2         11.37         12.59         1.57 o                         
  -6   0   2         42.01         35.62         3.27 o                         
  -5   0   2        223.05        188.33         5.67 o                         
  -4   0   2         30.38         35.15         2.38 o                         
  -3   0   2        144.46        169.45         4.20 o                         
  -2   0   2          1.16          1.54         1.10 o                         
  -1   0   2        641.19        634.29         6.03 o                         
   0   0   2          9.79         10.33         0.93 o                         
   1   0   2       4155.79       4667.11       310.44 o                         
   2   0   2         28.19         31.15         1.62 o                         
   3   0   2        154.37        135.84         3.53 o                         
   4   0   2        354.15        337.87         6.17 o                         
   5   0   2          8.88          6.83         1.50 o                         
   6   0   2        165.36        156.21         5.32 o                         
   7   0   2         25.89         28.91         2.49 o                         
   8   0   2        224.63        219.71         4.56 o                         
   9   0   2        235.71        280.16         5.28 o                         
  10   0   2          8.67          7.66         1.57 o                         
  11   0   2          2.09          1.14         1.49 o                         
 -10   1   2          0.55          0.90         1.06 o                         
  -9   1   2         22.71         22.05         2.83 o                         
  -8   1   2          2.74          0.95         1.83 o                         
  -7   1   2          6.46          4.66         1.11 o                         
  -6   1   2        127.34        135.60         2.99 o                         
  -5   1   2        247.92        245.97        38.20 o                         
  -4   1   2        143.59        113.64         4.68 o                         
  -3   1   2         92.89         87.44         3.63 o                         
  -2   1   2        119.19        123.35         3.67 o                         
  -1   1   2        933.02        963.09        23.91 o                         
   0   1   2          3.67          4.15         0.40 o                         
   1   1   2       1455.65       1633.04        16.46 o                         
   2   1   2         54.72         68.07         2.29 o                         
   3   1   2       1838.59       1895.09        12.92 o                         
   4   1   2        302.27        334.66         6.24 o                         
   5   1   2        206.31        228.99         5.87 o                         
   6   1   2        157.63        169.62         5.67 o                         
   7   1   2        324.03        279.36         7.78 o                         
   8   1   2         65.59         60.90         2.45 o                         
   9   1   2          0.31          1.22         1.15 o                         
  10   1   2         51.27         54.35         3.01 o                         
  11   1   2         16.25         20.75         2.44 o                         
 -10   2   2          0.48         -0.50         1.01 o                         
  -9   2   2          9.74          9.62         2.17 o                         
  -8   2   2          4.95          4.80         1.54 o                         
  -7   2   2         24.22         25.79         2.20 o                         
  -6   2   2          5.45          7.58         1.19 o                         
  -5   2   2        161.20        128.95         6.83 o                         
  -4   2   2       1240.12       1209.76        11.98 o                         
  -3   2   2         34.16         33.74         2.02 o                         
  -2   2   2        314.13        316.99         6.37 o                         
  -1   2   2       5225.45       4583.50       154.43 o                         
   0   2   2       1888.96       1719.66         8.49 o                         
   1   2   2       2066.30       2081.97        10.71 o                         
   2   2   2        394.91        415.04         5.37 o                         
   3   2   2       3860.63       4107.21        19.65 o                         
   4   2   2          2.59          1.48         1.46 o                         
   5   2   2        496.65        534.71         8.87 o                         
   6   2   2        402.66        470.84         9.18 o                         
   7   2   2        917.69        864.32        13.50 o                         
   8   2   2         66.88         73.99         3.05 o                         
   9   2   2         16.37         17.20         2.23 o                         
  10   2   2         25.69         27.80         2.49 o                         
  11   2   2          0.00          0.75         1.64 o                         
  -9   3   2         19.61         22.02         1.92 o                         
  -8   3   2          7.24          8.54         1.67 o                         
  -7   3   2          0.26          0.28         1.46 o                         
  -6   3   2        146.97        156.05         4.54 o                         
  -5   3   2        215.88        236.77         4.20 o                         
  -4   3   2          4.96          2.39         1.34 o                         
  -3   3   2        629.19        573.98        30.06 o                         
  -2   3   2        815.98        719.45        23.29 o                         
  -1   3   2        166.92        173.04         3.64 o                         
   0   3   2       1787.06       1669.45        56.08 o                         
   1   3   2       2189.47       2162.01        16.08 o                         
   2   3   2       1109.56       1172.95        12.52 o                         
   3   3   2        109.37        131.08         1.90 o                         
   4   3   2        402.49        411.62         7.15 o                         
   5   3   2        123.19        143.82         4.86 o                         
   6   3   2        117.57        120.93         4.90 o                         
   7   3   2          0.94          0.72         1.60 o                         
   8   3   2        428.98        434.77        16.96 o                         
   9   3   2        214.24        219.50         5.52 o                         
  10   3   2         26.76         29.31         2.11 o                         
  11   3   2         15.76         15.32         2.45 o                         
  12   3   2          5.68          6.22         1.49 o                         
  -9   4   2          4.53          6.20         1.83 o                         
  -8   4   2          3.59          5.73         2.67 o                         
  -7   4   2         28.22         26.34         1.97 o                         
  -6   4   2         17.31         17.17         1.98 o                         
  -5   4   2         44.64         46.35         2.24 o                         
  -4   4   2         61.22         46.81         3.92 o                         
  -3   4   2         50.22         47.23         2.81 o                         
  -2   4   2         92.71         88.82         6.69 o                         
  -1   4   2         50.61         32.25         2.04 o                         
   0   4   2        598.59        592.33         9.50 o                         
   1   4   2          1.42          1.13         0.47 o                         
   2   4   2       1348.01       1486.53        25.52 o                         
   3   4   2         37.58         22.02         2.24 o                         
   4   4   2        122.90        160.85         4.63 o                         
   5   4   2        235.71        249.59         6.30 o                         
   6   4   2        126.60        117.51         4.92 o                         
   7   4   2        110.58        107.77         5.03 o                         
   8   4   2         14.57         14.59         1.77 o                         
   9   4   2         20.20         23.45         2.21 o                         
  10   4   2          5.36          6.68         1.38 o                         
  11   4   2          6.75          5.76         1.94 o                         
  12   4   2          0.04          2.37         2.01 o                         
  -8   5   2          2.35          2.82         1.86 o                         
  -7   5   2         16.12         12.11         2.19 o                         
  -6   5   2          4.48          4.62         1.48 o                         
  -5   5   2         27.54         27.30         2.16 o                         
  -4   5   2         10.15          9.76         1.19 o                         
  -3   5   2         79.80         55.80         3.34 o                         
  -2   5   2          1.42          1.61         1.33 o                         
  -1   5   2        157.46        132.12         4.14 o                         
   0   5   2        778.94        754.33        22.27 o                         
   1   5   2        307.62        349.00         4.59 o                         
   2   5   2        143.79        157.92         3.06 o                         
   3   5   2        147.27        162.29         3.42 o                         
   4   5   2       1516.93       1503.21        48.88 o                         
   5   5   2          2.12          2.64         1.42 o                         
   6   5   2        111.99        118.46         5.00 o                         
   7   5   2         63.95         56.62         3.94 o                         
   8   5   2         94.79         99.67         4.58 o                         
   9   5   2          3.50          4.20         1.55 o                         
  10   5   2          0.40          0.34         1.50 o                         
  11   5   2          4.02          4.22         1.42 o                         
  12   5   2          1.33          1.25         1.72 o                         
  -7   6   2          3.18          3.45         2.18 o                         
  -6   6   2         18.60         16.63         2.37 o                         
  -5   6   2          2.96          3.61         1.69 o                         
  -4   6   2         58.74         61.53         2.65 o                         
  -3   6   2          1.47          2.13         1.43 o                         
  -2   6   2          8.21         10.07         1.48 o                         
  -1   6   2        148.78        108.72         6.46 o                         
   0   6   2        229.69        207.89         8.21 o                         
   1   6   2         55.34         64.96         4.64 o                         
   2   6   2        816.32        888.95        27.19 o                         
   3   6   2          5.84          2.45         1.95 o                         
   4   6   2        118.26        111.01         6.06 o                         
   5   6   2         21.90         21.24         1.73 o                         
   6   6   2         23.43         23.20         2.42 o                         
   7   6   2         18.31         16.06         1.66 o                         
   8   6   2          0.45          0.56         1.54 o                         
   9   6   2        388.68        413.09         8.46 o                         
  10   6   2          4.83          5.18         1.58 o                         
  11   6   2         23.75         25.88         2.43 o                         
  12   6   2          0.66          1.69         1.82 o                         
  -6   7   2          6.81          5.97         2.49 o                         
  -5   7   2         48.74         56.43         3.39 o                         
  -4   7   2          0.23          0.40         1.84 o                         
  -3   7   2          1.00          1.57         1.69 o                         
  -2   7   2         54.82         53.31         3.49 o                         
  -1   7   2        101.80        119.43         4.63 o                         
   0   7   2        105.70        109.91         6.13 o                         
   1   7   2        147.27        131.60         7.04 o                         
   2   7   2         25.11         24.78         3.38 o                         
   3   7   2         34.75         30.79         3.58 o                         
   4   7   2        120.16        121.34         6.66 o                         
   5   7   2         74.55         67.55         3.94 o                         
   6   7   2          1.83          3.14         1.51 o                         
   7   7   2          0.02          0.25         1.37 o                         
   8   7   2        151.72        183.16         6.58 o                         
   9   7   2        336.75        379.66        11.16 o                         
  10   7   2          1.52          2.03         2.29 o                         
  11   7   2          0.17          0.06         1.90 o                         
  -5   8   2          4.87          5.60         2.05 o                         
  -4   8   2         22.25         24.98         2.78 o                         
  -3   8   2          7.97         10.66         2.13 o                         
  -2   8   2         14.16         14.58         1.90 o                         
  -1   8   2        652.64        753.03        14.97 o                         
   0   8   2        823.15        896.22        12.46 o                         
   1   8   2         79.51         79.81         2.70 o                         
   2   8   2         13.73         12.77         0.89 o                         
   3   8   2         41.43         39.09         1.37 o                         
   4   8   2        157.68        153.77         3.04 o                         
   5   8   2         89.35         97.36         3.68 o                         
   6   8   2         10.26         12.00         1.59 o                         
   7   8   2         15.73         19.53         2.70 o                         
   8   8   2        134.76        136.02         5.51 o                         
   9   8   2         53.88         50.74         2.95 o                         
  10   8   2         87.04         85.15         4.28 o                         
  11   8   2         12.01         13.71         1.46 o                         
  -4   9   2          0.03          0.19         1.25 o                         
  -3   9   2          1.90          3.05         1.59 o                         
  -2   9   2         40.64         40.80         4.80 o                         
  -1   9   2         47.44         50.89         2.94 o                         
   0   9   2         15.19         16.40         1.86 o                         
   1   9   2         44.57         45.08         2.62 o                         
   2   9   2         27.19         28.07         1.67 o                         
   3   9   2          2.56          2.95         0.80 o                         
   4   9   2         17.03         18.37         1.22 o                         
   5   9   2         62.94         67.16         2.93 o                         
   6   9   2         82.56         83.89         5.91 o                         
   7   9   2         29.74         32.06         3.20 o                         
   8   9   2         90.32         89.99         4.97 o                         
   9   9   2         93.95         95.42         4.95 o                         
  10   9   2          1.79          2.10         1.15 o                         
  11   9   2          0.01         -0.69         1.55 o                         
  -3  10   2          9.29         12.22         1.51 o                         
  -2  10   2          1.65          2.35         1.40 o                         
  -1  10   2          0.92          0.78         1.47 o                         
   0  10   2         49.14         58.64         2.79 o                         
   1  10   2         38.62         37.90         2.64 o                         
   2  10   2          4.72          4.26         1.24 o                         
   3  10   2          2.61          2.44         1.45 o                         
   4  10   2         38.59         46.97         1.90 o                         
   5  10   2          6.97          8.44         1.65 o                         
   6  10   2          0.03         -0.09         1.72 o                         
   7  10   2          5.37          3.09         1.50 o                         
   8  10   2          6.20          3.80         1.89 o                         
   9  10   2          1.72          1.29         1.60 o                         
  10  10   2          9.21          9.18         1.56 o                         
  -1  11   2          0.61         -0.09         1.15 o                         
   0  11   2          0.13         -0.54         1.07 o                         
   1  11   2          4.56          4.24         1.17 o                         
   2  11   2          0.10          0.55         1.00 o                         
   3  11   2          3.77          5.59         1.48 o                         
   4  11   2          0.10          0.13         1.33 o                         
   5  11   2          6.10          5.39         1.19 o                         
   6  11   2         25.23         22.90         1.60 o                         
   7  11   2         18.14         12.46         1.26 o                         
   8  11   2          2.47          2.10         1.09 o                         
   9  11   2          0.85          0.64         0.90 o                         
   1  12   2          0.85          0.35         1.48 o                         
   2  12   2          0.00         -0.43         1.19 o                         
   3  12   2          3.43          4.00         1.83 o                         
   4  12   2          0.71          2.00         1.69 o                         
   5  12   2          4.40          4.90         1.25 o                         
   6  12   2          2.69          3.27         1.12 o                         
   7  12   2          0.31          0.50         1.62 o                         
  -4 -11   3          0.30          0.37         1.07 o                         
  -3 -11   3          6.46          7.75         1.43 o                         
  -2 -11   3          0.12          0.70         1.06 o                         
  -7 -10   3          3.27          2.79         1.14 o                         
  -6 -10   3          9.92          9.44         1.29 o                         
  -5 -10   3          2.56          2.49         0.97 o                         
  -4 -10   3          0.23          0.64         0.81 o                         
  -3 -10   3         20.03         19.38         1.61 o                         
  -2 -10   3          2.21          1.43         1.08 o                         
  -1 -10   3         23.62         21.43         1.89 o                         
   0 -10   3          6.07          4.97         1.19 o                         
   1 -10   3         15.69         19.11         2.19 o                         
  -8  -9   3         18.43         18.58         1.58 o                         
  -7  -9   3          3.34          3.88         1.04 o                         
  -6  -9   3          0.18         -0.29         0.78 o                         
  -5  -9   3          4.58          5.26         1.01 o                         
  -4  -9   3         49.04         52.67         1.72 o                         
  -3  -9   3         14.02         15.10         1.16 o                         
  -2  -9   3         23.86         17.68         1.41 o                         
  -1  -9   3          2.80          3.14         1.20 o                         
   0  -9   3         18.09         13.23         1.34 o                         
   1  -9   3          8.64          5.58         1.15 o                         
   2  -9   3          4.70          5.13         1.07 o                         
   3  -9   3          0.01          0.06         1.28 o                         
  -9  -8   3          8.74          8.61         1.20 o                         
  -8  -8   3          0.47          0.07         2.15 o                         
  -7  -8   3          2.92          2.07         1.05 o                         
  -6  -8   3         28.59         28.25         1.75 o                         
  -5  -8   3          0.62          0.35         0.91 o                         
  -4  -8   3          1.15          0.54         0.81 o                         
  -3  -8   3          3.96          3.06         0.83 o                         
  -2  -8   3         48.31         44.54         1.74 o                         
  -1  -8   3         26.81         26.89         1.67 o                         
   0  -8   3          1.52          2.05         0.95 o                         
   1  -8   3         17.89         16.54         1.33 o                         
   2  -8   3          0.07         -0.30         1.12 o                         
   3  -8   3          3.41          3.46         1.27 o                         
   4  -8   3          0.06         -0.56         1.12 o                         
   5  -8   3         20.80         18.93         2.59 o                         
 -10  -7   3          0.05         -0.28         1.08 o                         
  -9  -7   3          0.96          2.02         2.15 o                         
  -8  -7   3          0.01         -0.08         2.57 o                         
  -7  -7   3         20.46         17.65         1.98 o                         
  -6  -7   3         87.39         82.08         4.76 o                         
  -5  -7   3         23.24         23.10         1.61 o                         
  -4  -7   3          0.86          1.72         0.75 o                         
  -3  -7   3         33.19         32.03         1.35 o                         
  -2  -7   3          0.01          0.33         0.68 o                         
  -1  -7   3         15.47         16.09         1.10 o                         
   0  -7   3         38.27         39.26         1.65 o                         
   1  -7   3          7.55          6.31         1.19 o                         
   2  -7   3         19.77         22.69         2.06 o                         
   3  -7   3         14.46         10.53         2.20 o                         
   4  -7   3         44.24         36.54         3.18 o                         
   5  -7   3         47.86         41.58         3.09 o                         
   6  -7   3         31.04         32.79         3.17 o                         
 -10  -6   3          0.50         -0.03         1.24 o                         
  -9  -6   3          3.49          3.65         2.33 o                         
  -8  -6   3         31.11         32.50         2.61 o                         
  -7  -6   3          2.95          2.97         1.24 o                         
  -6  -6   3         20.14         20.51         2.00 o                         
  -5  -6   3        258.52        242.96         7.88 o                         
  -4  -6   3        106.99         98.98         2.68 o                         
  -3  -6   3          1.32          0.63         0.67 o                         
  -2  -6   3         86.70         85.71         3.86 o                         
  -1  -6   3         64.57         60.87         3.25 o                         
   0  -6   3         95.72         93.79         2.25 o                         
   1  -6   3         11.50         15.27         1.11 o                         
   2  -6   3        125.97        114.82         2.93 o                         
   3  -6   3          5.59          3.75         1.38 o                         
   4  -6   3          1.26          0.69         1.40 o                         
   5  -6   3         15.48         15.40         1.99 o                         
   6  -6   3        123.99        122.76         7.92 o                         
 -10  -5   3          5.91          6.72         1.36 o                         
  -9  -5   3         10.92          8.47         2.10 o                         
  -8  -5   3         12.33         10.87         1.79 o                         
  -7  -5   3         39.67         37.29         2.66 o                         
  -6  -5   3        201.64        210.42         6.62 o                         
  -5  -5   3         19.00         18.58         2.20 o                         
  -4  -5   3        159.68        158.67        20.33 o                         
  -3  -5   3        236.78        239.39        31.12 o                         
  -2  -5   3          0.22          1.32         1.94 o                         
  -1  -5   3          7.07          6.85         1.19 o                         
   0  -5   3        233.19        251.27         5.69 o                         
   1  -5   3        313.64        309.52         6.46 o                         
   2  -5   3         28.50         23.78         3.28 o                         
   3  -5   3         39.85         33.32         2.14 o                         
   4  -5   3          0.06         -0.42         1.15 o                         
   5  -5   3         88.83         74.68         4.02 o                         
   6  -5   3          6.94          6.28         1.29 o                         
   7  -5   3          7.20          6.60         1.39 o                         
   8  -5   3          4.41          4.16         1.41 o                         
 -10  -4   3          0.34          0.45         1.12 o                         
  -9  -4   3          3.94          3.21         1.86 o                         
  -8  -4   3         21.68         21.84         2.88 o                         
  -7  -4   3         74.46         78.19         4.25 o                         
  -6  -4   3          1.05          0.62         1.40 o                         
  -5  -4   3        145.17        125.10         5.91 o                         
  -4  -4   3         16.89         17.45         2.36 o                         
  -3  -4   3         47.37         49.05         5.63 o                         
  -2  -4   3          1.46          2.63         1.20 o                         
  -1  -4   3         72.85         75.70         2.91 o                         
   0  -4   3        587.81        629.59         6.14 o                         
   1  -4   3        178.96        187.00         6.33 o                         
   2  -4   3         23.62         21.84         2.96 o                         
   3  -4   3         58.23         50.72         4.34 o                         
   4  -4   3          0.85          2.91         1.06 o                         
   5  -4   3          7.28          6.15         0.99 o                         
   6  -4   3        157.96        178.14         4.96 o                         
   7  -4   3         70.87         69.38         3.37 o                         
   8  -4   3         12.84         12.00         2.17 o                         
   9  -4   3          0.34          0.24         1.24 o                         
 -10  -3   3         15.48         16.06         2.07 o                         
  -9  -3   3         29.79         26.51         3.08 o                         
  -8  -3   3         87.73         92.32         7.66 o                         
  -7  -3   3         11.68         13.17         1.75 o                         
  -6  -3   3        118.12        101.87        12.38 o                         
  -5  -3   3         10.41          7.10         1.86 o                         
  -4  -3   3        240.78        245.75         7.37 o                         
  -3  -3   3          0.77          1.45         1.45 o                         
  -2  -3   3        346.54        341.90         7.85 o                         
  -1  -3   3        207.30        221.95         6.26 o                         
   0  -3   3         11.51         13.72         1.06 o                         
   1  -3   3          6.90          7.08         0.93 o                         
   2  -3   3        569.47        597.30         7.07 o                         
   3  -3   3        238.92        208.48         4.58 o                         
   4  -3   3          4.00          3.24         1.78 o                         
   5  -3   3        118.89        109.93         2.97 o                         
   6  -3   3         79.65         70.49         3.07 o                         
   7  -3   3        149.68        163.58         5.88 o                         
   8  -3   3         34.12         37.26         4.56 o                         
   9  -3   3         29.34         36.48         3.00 o                         
 -10  -2   3         11.66         10.85         2.02 o                         
  -9  -2   3          5.11          8.29         1.52 o                         
  -8  -2   3          4.45          4.51         1.37 o                         
  -7  -2   3        103.26        103.17         3.71 o                         
  -6  -2   3         41.27         34.86         4.77 o                         
  -5  -2   3        153.54        125.43         6.57 o                         
  -4  -2   3        561.32        577.45        37.86 o                         
  -3  -2   3         23.06         30.82         1.73 o                         
  -2  -2   3        788.73        805.25         6.04 o                         
  -1  -2   3        445.08        438.71        11.06 o                         
   0  -2   3        785.50        846.17        11.28 o                         
   1  -2   3       3002.70       3148.22        75.31 o                         
   2  -2   3         25.64         24.20         0.96 o                         
   3  -2   3        337.32        376.85         7.40 o                         
   4  -2   3          0.68          1.66         1.72 o                         
   5  -2   3          0.65          0.82         2.37 o                         
   6  -2   3        234.06        236.08         4.97 o                         
   7  -2   3          4.84          5.98         1.59 o                         
   8  -2   3        381.52        411.22         9.03 o                         
   9  -2   3          2.07          0.65         2.64 o                         
  10  -2   3         14.85         15.78         2.03 o                         
 -10  -1   3         77.66         79.38         3.21 o                         
  -9  -1   3          0.39          0.00         1.73 o                         
  -8  -1   3         46.04         43.99         2.62 o                         
  -7  -1   3          0.76          1.45         1.19 o                         
  -6  -1   3        253.02        211.39        14.51 o                         
  -5  -1   3        237.53        204.78         6.29 o                         
  -4  -1   3          2.00          1.84         1.17 o                         
  -3  -1   3          3.47          1.07         1.08 o                         
  -2  -1   3         62.16         46.20         2.21 o                         
  -1  -1   3        217.36        224.60         3.13 o                         
   0  -1   3       3530.97       3755.58        29.53 o                         
   1  -1   3        628.74        607.27         7.27 o                         
   2  -1   3        712.02        701.06        27.06 o                         
   3  -1   3       1964.76       2364.29        79.04 o                         
   4  -1   3          4.88          7.22         1.38 o                         
   5  -1   3        378.79        415.17        11.04 o                         
   6  -1   3          9.58         11.08         2.95 o                         
   7  -1   3        843.82        926.71        10.04 o                         
   8  -1   3        154.04        166.50         4.92 o                         
   9  -1   3         53.38         53.78         3.82 o                         
  10  -1   3          2.34          1.30         2.33 o                         
 -10   0   3          0.17         -0.37         1.25 o                         
  -9   0   3         15.58         11.77         2.41 o                         
  -8   0   3          0.12         -0.34         1.31 o                         
  -7   0   3         65.27         66.19         3.02 o                         
  -6   0   3         24.40         22.46         1.80 o                         
  -5   0   3         90.58         58.57         3.90 o                         
  -4   0   3        404.67        389.83         8.23 o                         
  -3   0   3          0.79          1.21         1.17 o                         
  -2   0   3       4378.98       4085.36        21.44 o                         
  -1   0   3      54642.55      50095.89       355.08 o                         
   0   0   3          7.86         10.23         1.24 o                         
   1   0   3          1.99          1.92         0.40 o                         
   2   0   3        150.65        148.49        22.22 o                         
   3   0   3       1819.62       1897.53        14.06 o                         
   4   0   3        248.24        274.99         5.92 o                         
   5   0   3        261.02        319.26         7.05 o                         
   6   0   3         53.32         62.87         6.27 o                         
   7   0   3        248.63        249.95         4.39 o                         
   8   0   3         42.37         37.42         2.19 o                         
   9   0   3         55.96         47.84         2.89 o                         
  10   0   3         60.34         66.57         3.74 o                         
  11   0   3          0.02          0.39         1.47 o                         
 -10   1   3         18.46         23.56         1.82 o                         
  -9   1   3         78.88         86.18         6.34 o                         
  -8   1   3          2.37          2.09         1.66 o                         
  -7   1   3          3.84          2.95         1.15 o                         
  -6   1   3        121.78        118.20         3.18 o                         
  -5   1   3        118.43        126.32        20.80 o                         
  -4   1   3          0.16          0.66         1.47 o                         
  -3   1   3        157.28        161.35         5.21 o                         
  -2   1   3       2130.17       2089.98        16.71 o                         
  -1   1   3         12.74         12.11         0.99 o                         
   0   1   3        806.81        810.97        19.74 o                         
   1   1   3       1211.94       1273.71         7.08 o                         
   2   1   3        882.59        844.77         4.07 o                         
   3   1   3       1013.91       1033.58        10.47 o                         
   4   1   3          9.60          5.50         1.42 o                         
   5   1   3        364.17        403.36         7.99 o                         
   6   1   3         24.82         24.17         2.61 o                         
   7   1   3          5.95          6.09         1.18 o                         
   8   1   3        986.48       1067.22        16.41 o                         
   9   1   3         29.28         26.66         2.29 o                         
  10   1   3         15.62         14.11         1.96 o                         
  11   1   3         21.02         22.29         1.97 o                         
  -9   2   3          2.45          1.53         1.69 o                         
  -8   2   3          2.84          3.33         1.41 o                         
  -7   2   3          1.80          1.24         1.19 o                         
  -6   2   3         81.57         76.87         2.79 o                         
  -5   2   3         20.29         19.33         1.48 o                         
  -4   2   3        237.50        250.99        14.44 o                         
  -3   2   3         29.72         23.96         1.84 o                         
  -2   2   3         86.78         86.74         6.18 o                         
  -1   2   3        466.42        482.09         5.32 o                         
   0   2   3        726.73        832.71        14.12 o                         
   1   2   3          6.28          6.50         0.84 o                         
   2   2   3          0.07          0.63         1.26 o                         
   3   2   3       1169.27       1201.24        11.43 o                         
   4   2   3         51.61         44.23         2.75 o                         
   5   2   3        180.92        175.53         5.53 o                         
   6   2   3          5.36          9.37         2.04 o                         
   7   2   3         61.55         56.21         3.95 o                         
   8   2   3          6.06          7.69         1.18 o                         
   9   2   3          2.32          3.35         1.37 o                         
  10   2   3          0.83          1.45         1.44 o                         
  11   2   3          7.96          8.36         1.98 o                         
  -9   3   3          6.01          6.89         1.60 o                         
  -8   3   3          3.44          2.59         1.34 o                         
  -7   3   3          9.91          6.11         1.59 o                         
  -6   3   3         20.76         20.46         1.76 o                         
  -5   3   3         71.23         62.33         2.41 o                         
  -4   3   3         33.34         28.82         2.44 o                         
  -3   3   3        185.88        168.45         4.72 o                         
  -2   3   3        488.20        488.72         6.91 o                         
  -1   3   3        675.35        688.45        18.94 o                         
   0   3   3        732.78        820.19        18.20 o                         
   1   3   3        248.43        265.60         3.75 o                         
   2   3   3       1625.34       1650.78        16.57 o                         
   3   3   3       1523.68       1646.19        13.42 o                         
   4   3   3       2052.54       2232.40        17.25 o                         
   5   3   3        585.83        801.77        11.37 o                         
   6   3   3         32.02         51.54         3.44 o                         
   7   3   3          1.33          1.91         1.59 o                         
   8   3   3         59.96         53.15         3.16 o                         
   9   3   3          0.93          0.95         1.35 o                         
  10   3   3          0.63          1.02         1.68 o                         
  11   3   3          5.01          5.26         1.94 o                         
  12   3   3          0.79          1.13         1.34 o                         
  -8   4   3         22.73         26.07         2.44 o                         
  -7   4   3          0.22          0.18         1.40 o                         
  -6   4   3         86.56         82.53         3.58 o                         
  -5   4   3          0.01          0.11         1.10 o                         
  -4   4   3          0.71          0.83         0.93 o                         
  -3   4   3          2.95          4.13         1.37 o                         
  -2   4   3         27.32         22.75         2.03 o                         
  -1   4   3        248.04        241.07         5.02 o                         
   0   4   3        169.01        184.93         4.12 o                         
   1   4   3         92.15         73.72         1.81 o                         
   2   4   3        414.01        406.10         5.93 o                         
   3   4   3        916.87        992.33         8.03 o                         
   4   4   3        198.55        209.20         5.46 o                         
   5   4   3        291.00        304.25         7.17 o                         
   6   4   3        139.25        150.09         5.67 o                         
   7   4   3        427.31        422.48         9.91 o                         
   8   4   3         53.41         56.63         2.40 o                         
   9   4   3        158.57        141.61         3.90 o                         
  10   4   3          1.16          0.25         1.46 o                         
  11   4   3         14.90         17.55         2.67 o                         
  12   4   3          2.52          2.48         1.32 o                         
  -7   5   3          5.32          4.14         1.38 o                         
  -6   5   3          6.73          6.37         1.59 o                         
  -5   5   3        116.35        120.65         4.09 o                         
  -4   5   3          3.92          3.58         0.98 o                         
  -3   5   3         16.12         15.96         1.16 o                         
  -2   5   3        166.44        145.64         4.83 o                         
  -1   5   3        339.85        298.74         6.25 o                         
   0   5   3         44.95         41.87         2.41 o                         
   1   5   3        654.86        679.00        15.39 o                         
   2   5   3        282.08        286.31         4.16 o                         
   3   5   3         17.00         24.62         1.59 o                         
   4   5   3        848.96        866.38         8.66 o                         
   5   5   3         48.86         43.06         3.02 o                         
   6   5   3        157.27        156.35         5.82 o                         
   7   5   3          0.32          0.47         1.04 o                         
   8   5   3         23.93         27.55         2.14 o                         
   9   5   3         59.15         59.10         3.23 o                         
  10   5   3          7.09          7.52         1.67 o                         
  11   5   3         10.17         11.19         2.21 o                         
  12   5   3         10.36         10.44         2.42 o                         
  -7   6   3          0.64          0.21         1.98 o                         
  -6   6   3          3.55          4.63         1.68 o                         
  -5   6   3          0.71          1.29         1.78 o                         
  -4   6   3         55.37         59.84         2.68 o                         
  -3   6   3         14.00         13.42         1.72 o                         
  -2   6   3        648.13        667.49        11.87 o                         
  -1   6   3         62.53         50.90         3.07 o                         
   0   6   3         54.16         40.31         2.60 o                         
   1   6   3         42.72         38.89         2.54 o                         
   2   6   3        190.51        229.95         5.49 o                         
   3   6   3        115.04        101.28         5.21 o                         
   4   6   3        354.40        333.53         9.52 o                         
   5   6   3        198.21        187.54         4.63 o                         
   6   6   3         32.55         26.69         2.12 o                         
   7   6   3         31.91         27.01         2.40 o                         
   8   6   3        112.30        102.52         5.58 o                         
   9   6   3         18.54         21.42         2.18 o                         
  10   6   3          5.58          5.58         1.52 o                         
  11   6   3          2.40          4.55         2.44 o                         
  12   6   3          3.09          1.14         1.84 o                         
  -6   7   3          1.10          1.29         1.80 o                         
  -5   7   3         14.53         18.11         3.59 o                         
  -4   7   3         10.36         12.22         2.34 o                         
  -3   7   3         58.17         57.67         3.82 o                         
  -2   7   3          6.18          6.27         1.52 o                         
  -1   7   3         24.78         22.80         2.39 o                         
   0   7   3         72.67         74.01         3.83 o                         
   1   7   3         30.08         31.29         3.66 o                         
   2   7   3         26.58         22.47         3.16 o                         
   3   7   3         78.52         67.74         4.78 o                         
   4   7   3          6.80          9.45         2.20 o                         
   5   7   3          8.02          5.00         2.31 o                         
   6   7   3         38.98         38.08         3.06 o                         
   7   7   3        700.96        752.29        10.53 o                         
   8   7   3         43.22         38.19         4.01 o                         
   9   7   3         13.98         11.07         2.76 o                         
  10   7   3          1.65          1.18         2.39 o                         
  11   7   3          1.05          0.30         1.44 o                         
  12   7   3          6.07          6.68         2.14 o                         
  -5   8   3          6.21          8.87         2.41 o                         
  -4   8   3          0.07          0.82         2.29 o                         
  -3   8   3          9.49         10.55         1.75 o                         
  -2   8   3         38.38         36.95         3.33 o                         
  -1   8   3        377.90        411.97        12.70 o                         
   0   8   3         15.22         14.17         2.16 o                         
   1   8   3         17.41         18.65         1.77 o                         
   2   8   3         63.25         67.90         2.24 o                         
   3   8   3          1.05          0.47         1.00 o                         
   4   8   3         67.86         70.88         2.43 o                         
   5   8   3          3.15          2.71         1.05 o                         
   6   8   3         15.28         14.23         1.88 o                         
   7   8   3         32.94         35.42         5.18 o                         
   8   8   3          5.63          6.83         1.84 o                         
   9   8   3         40.79         45.37         7.65 o                         
  10   8   3          5.43          6.95         1.50 o                         
  11   8   3          0.40         -0.37         1.38 o                         
  -4   9   3          8.89          8.30         1.47 o                         
  -3   9   3          0.03         -0.13         1.48 o                         
  -2   9   3         53.43         50.78         3.35 o                         
  -1   9   3          0.25          0.75         1.93 o                         
   0   9   3         17.37         19.20         2.48 o                         
   1   9   3         73.32         78.42         4.25 o                         
   2   9   3          8.74          8.66         1.14 o                         
   3   9   3        118.32        127.56         3.63 o                         
   4   9   3          2.33          3.14         1.23 o                         
   5   9   3         82.61         70.87         3.08 o                         
   6   9   3        127.33        129.46         4.63 o                         
   7   9   3         10.75         12.52         1.95 o                         
   8   9   3         17.70         20.34         2.26 o                         
   9   9   3         17.55         15.89         2.61 o                         
  10   9   3          4.42          3.32         1.83 o                         
  11   9   3          0.79          0.31         1.28 o                         
  -3  10   3         23.87         29.35         2.74 o                         
  -2  10   3          8.30         10.75         2.57 o                         
  -1  10   3         14.12         14.92         3.13 o                         
   0  10   3          3.64          3.35         1.84 o                         
   1  10   3          3.74          4.34         1.74 o                         
   2  10   3         46.16         45.32         3.29 o                         
   3  10   3          2.60          2.64         1.46 o                         
   4  10   3         20.37         21.07         1.81 o                         
   5  10   3         36.46         30.74         2.44 o                         
   6  10   3         13.26         13.62         1.78 o                         
   7  10   3          9.96         10.34         1.41 o                         
   8  10   3         18.16         20.33         2.63 o                         
   9  10   3          0.13          0.08         1.58 o                         
  10  10   3          0.23          0.27         1.22 o                         
  -1  11   3          2.30          2.63         0.96 o                         
   0  11   3          0.72          0.52         1.39 o                         
   1  11   3          9.52         12.76         1.55 o                         
   2  11   3          0.67          0.52         1.54 o                         
   3  11   3         17.40         22.63         2.48 o                         
   4  11   3          2.34          2.42         1.37 o                         
   5  11   3          7.48          7.83         1.76 o                         
   6  11   3         92.50         84.40         4.13 o                         
   7  11   3         10.00         12.49         2.04 o                         
   8  11   3          0.00          0.31         1.36 o                         
   9  11   3          1.69          0.71         0.99 o                         
   1  12   3          3.00          3.76         1.61 o                         
   2  12   3          3.30          4.05         1.05 o                         
   3  12   3          6.77          8.16         1.44 o                         
   4  12   3          0.09         -0.15         1.69 o                         
   5  12   3          3.80          4.09         1.34 o                         
   6  12   3          4.37          3.39         1.07 o                         
   7  12   3          0.61          0.10         0.99 o                         
   8  12   3          0.15         -0.47         1.56 o                         
  -6 -10   4          8.76          9.16         1.56 o                         
  -5 -10   4          5.93          6.10         1.13 o                         
  -4 -10   4          1.67          1.22         0.85 o                         
  -3 -10   4         34.57         35.71         8.76 o                         
  -2 -10   4          5.81          5.82         1.50 o                         
  -1 -10   4         11.54         10.81         1.42 o                         
   0 -10   4         12.38         13.56         1.41 o                         
   1 -10   4          0.99          1.34         1.04 o                         
  -8  -9   4          0.46         -0.06         1.32 o                         
  -7  -9   4          2.33          3.32         0.92 o                         
  -6  -9   4         13.36         12.98         1.19 o                         
  -5  -9   4          5.46          5.13         1.01 o                         
  -4  -9   4         15.05         14.80         1.23 o                         
  -3  -9   4          4.52          4.68         1.25 o                         
  -2  -9   4         13.97         18.38         1.55 o                         
  -1  -9   4          1.24          1.63         1.22 o                         
   0  -9   4         40.28         40.58         2.50 o                         
   1  -9   4          3.01          2.68         1.16 o                         
   2  -9   4          5.41          5.74         1.16 o                         
   3  -9   4          0.00          0.45         1.53 o                         
  -9  -8   4          0.87          0.05         1.55 o                         
  -8  -8   4          4.45          4.15         1.35 o                         
  -7  -8   4          3.65          3.40         1.05 o                         
  -6  -8   4          0.65          0.86         0.88 o                         
  -5  -8   4         20.42         18.63         1.52 o                         
  -4  -8   4          0.12          0.27         0.76 o                         
  -3  -8   4         99.25        104.30         2.54 o                         
  -2  -8   4        181.20        191.40         3.88 o                         
  -1  -8   4         84.61         88.42         2.59 o                         
   0  -8   4          4.63          3.78         1.13 o                         
   1  -8   4          1.36          1.66         1.01 o                         
   2  -8   4          0.47          0.43         1.07 o                         
   3  -8   4          2.35          1.10         1.43 o                         
   4  -8   4          8.43          6.80         1.50 o                         
  -9  -7   4          3.85          3.60         1.82 o                         
  -8  -7   4          4.90          4.25         2.43 o                         
  -7  -7   4          2.38          3.99         1.40 o                         
  -6  -7   4          1.94          1.88         1.33 o                         
  -5  -7   4         19.53         17.58         1.46 o                         
  -4  -7   4          7.88          6.84         1.01 o                         
  -3  -7   4         24.42         25.68         1.30 o                         
  -2  -7   4         11.34         10.17         0.89 o                         
  -1  -7   4          0.65          0.29         0.76 o                         
   0  -7   4          2.99          3.11         0.84 o                         
   1  -7   4         21.66         20.47         2.00 o                         
   2  -7   4          3.52          2.10         1.07 o                         
   3  -7   4          6.47          4.17         1.82 o                         
   4  -7   4         27.06         22.31         2.57 o                         
   5  -7   4          3.88          3.54         1.46 o                         
 -10  -6   4          0.36          0.32         0.98 o                         
  -9  -6   4          4.48          4.41         2.32 o                         
  -8  -6   4          0.86          1.73         1.72 o                         
  -7  -6   4          7.42          6.99         1.53 o                         
  -6  -6   4         15.58         11.84         1.76 o                         
  -5  -6   4         10.33          9.29         1.57 o                         
  -4  -6   4          3.53          2.83         1.01 o                         
  -3  -6   4          3.40          3.27         0.66 o                         
  -2  -6   4         12.17         11.74         0.91 o                         
  -1  -6   4          2.28          0.97         0.68 o                         
   0  -6   4         30.59         31.41         1.35 o                         
   1  -6   4         30.14         30.21         1.52 o                         
   2  -6   4        117.70        110.93         3.86 o                         
   3  -6   4         16.75         14.36         2.23 o                         
   4  -6   4         63.55         62.28         5.03 o                         
   5  -6   4         16.05         13.80         2.47 o                         
   6  -6   4         18.96         23.78         3.50 o                         
 -10  -5   4          0.81          1.02         1.05 o                         
  -9  -5   4          3.38          2.97         1.75 o                         
  -8  -5   4         16.13         13.97         1.93 o                         
  -7  -5   4         12.31         14.45         2.03 o                         
  -6  -5   4         53.93         42.86         2.86 o                         
  -5  -5   4         16.09         12.92         1.73 o                         
  -4  -5   4          0.21          0.13         1.04 o                         
  -3  -5   4          2.06          2.40         1.32 o                         
  -2  -5   4        281.43        309.67         9.36 o                         
  -1  -5   4         17.36         17.62         2.64 o                         
   0  -5   4         10.74          5.61         1.88 o                         
   1  -5   4        128.22        109.15         5.63 o                         
   2  -5   4         66.20         50.60         2.49 o                         
   3  -5   4         31.65         30.76         1.84 o                         
   4  -5   4         43.13         33.10         2.47 o                         
   5  -5   4          2.91          3.27         1.54 o                         
   6  -5   4          0.26          0.65         1.83 o                         
   7  -5   4         46.39         46.80         2.72 o                         
   8  -5   4         10.09         11.50         2.55 o                         
 -10  -4   4          2.31          2.84         0.99 o                         
  -9  -4   4          1.65          2.01         1.72 o                         
  -8  -4   4          4.61          5.79         2.12 o                         
  -7  -4   4        137.71        142.59         4.74 o                         
  -6  -4   4          0.39          0.93         1.43 o                         
  -5  -4   4         28.65         31.30         2.65 o                         
  -4  -4   4         11.52         10.93         2.26 o                         
  -3  -4   4        115.69        113.01        13.03 o                         
  -2  -4   4         74.78         68.24         6.89 o                         
  -1  -4   4         17.77         22.65         2.57 o                         
   0  -4   4        131.18        152.15         4.09 o                         
   1  -4   4        124.37        116.68         3.85 o                         
   2  -4   4        214.40        213.91         7.82 o                         
   3  -4   4         28.41         27.48         2.12 o                         
   4  -4   4          0.83          0.68         1.06 o                         
   5  -4   4          2.79          1.11         1.12 o                         
   6  -4   4         38.13         36.08         2.59 o                         
   7  -4   4         55.23         61.39         3.17 o                         
   8  -4   4         40.54         39.14         2.38 o                         
 -10  -3   4         14.17         11.77         1.85 o                         
  -9  -3   4          1.27          1.92         1.73 o                         
  -8  -3   4         14.60         15.19         2.30 o                         
  -7  -3   4          0.27          0.27         2.82 o                         
  -6  -3   4         18.06         18.88         2.29 o                         
  -5  -3   4          4.57          4.15         1.72 o                         
  -4  -3   4          5.81          5.31         1.68 o                         
  -3  -3   4        315.12        336.31         8.79 o                         
  -2  -3   4        323.98        340.06        21.45 o                         
  -1  -3   4         56.59         61.38         2.76 o                         
   0  -3   4        206.57        233.07         4.80 o                         
   1  -3   4        119.26        113.23         2.69 o                         
   2  -3   4        214.61        203.42         6.05 o                         
   3  -3   4        652.23        738.73         8.90 o                         
   4  -3   4         76.41         78.87         5.26 o                         
   5  -3   4         88.68         79.92         3.12 o                         
   6  -3   4         81.82         74.80         4.14 o                         
   7  -3   4         19.05         21.67         2.25 o                         
   8  -3   4          6.74          5.56         1.41 o                         
   9  -3   4          0.40          0.63         1.47 o                         
 -10  -2   4          0.79          1.25         1.42 o                         
  -9  -2   4          6.34          7.14         1.81 o                         
  -8  -2   4         10.98          8.62         1.63 o                         
  -7  -2   4          4.55          4.90         1.43 o                         
  -6  -2   4         17.07         17.12         1.65 o                         
  -5  -2   4         43.45         35.54         3.29 o                         
  -4  -2   4        197.93        224.06         7.24 o                         
  -3  -2   4       2109.07       2382.01        21.79 o                         
  -2  -2   4        629.35        759.02        11.87 o                         
  -1  -2   4       1031.98       1188.89        58.55 o                         
   0  -2   4        381.63        457.08         4.21 o                         
   1  -2   4        289.32        307.40         4.62 o                         
   2  -2   4        190.75        192.76         3.16 o                         
   3  -2   4        247.76        265.82         6.23 o                         
   4  -2   4         94.83         89.74         3.36 o                         
   5  -2   4        241.71        254.48         5.88 o                         
   6  -2   4         18.87         15.72         3.01 o                         
   7  -2   4         98.26        106.07         6.90 o                         
   8  -2   4         23.63         31.42         3.05 o                         
   9  -2   4         21.07         25.72         3.87 o                         
  10  -2   4          1.49          1.60         1.35 o                         
 -10  -1   4          4.67          6.09         1.23 o                         
  -9  -1   4         25.97         24.46         2.76 o                         
  -8  -1   4          0.43          0.39         1.16 o                         
  -7  -1   4         35.51         33.49         2.34 o                         
  -6  -1   4         78.93         73.92         2.97 o                         
  -5  -1   4        104.51         94.11         4.93 o                         
  -4  -1   4        887.98        919.88        12.75 o                         
  -3  -1   4       1430.50       1474.48        14.49 o                         
  -2  -1   4       1194.60       1341.95        56.51 o                         
  -1  -1   4         35.90         34.25         1.58 o                         
   0  -1   4       1145.13       1259.76        12.03 o                         
   1  -1   4          4.44          4.17         0.68 o                         
   2  -1   4        541.76        558.47         9.41 o                         
   3  -1   4         54.65         56.41         3.62 o                         
   4  -1   4         24.37         19.99         1.25 o                         
   5  -1   4         18.26         15.91         2.79 o                         
   6  -1   4        520.21        577.35         9.65 o                         
   7  -1   4        585.22        574.63        10.08 o                         
   8  -1   4         16.10         23.87         4.06 o                         
   9  -1   4          0.88          0.17         2.68 o                         
  10  -1   4         25.63         25.21         3.73 o                         
 -10   0   4         37.94         41.17         2.11 o                         
  -9   0   4          7.80         10.21         2.05 o                         
  -8   0   4          2.68          3.18         1.32 o                         
  -7   0   4         10.07         11.52         1.73 o                         
  -6   0   4        149.77        148.44         3.60 o                         
  -5   0   4         13.30          9.75         2.04 o                         
  -4   0   4          2.86          1.42         1.49 o                         
  -3   0   4       2337.80       2226.00        19.36 o                         
  -2   0   4        438.02        440.25         7.84 o                         
  -1   0   4        243.55        278.39         5.84 o                         
   0   0   4         81.30         93.70         1.32 o                         
   1   0   4       1462.61       1456.94         8.56 o                         
   2   0   4        200.42        196.26         2.97 o                         
   3   0   4        728.02        728.74         6.94 o                         
   4   0   4          0.01          0.74         0.92 o                         
   5   0   4        156.24        151.60        13.20 o                         
   6   0   4          5.47          4.51         2.28 o                         
   7   0   4        147.25        130.48         3.85 o                         
   8   0   4         61.62         54.56         2.95 o                         
   9   0   4         19.56         26.24         2.70 o                         
  10   0   4          2.24          3.04         2.49 o                         
  11   0   4          4.93          6.35         1.56 o                         
  -9   1   4         27.53         25.98         2.78 o                         
  -8   1   4          3.97          3.05         1.72 o                         
  -7   1   4         47.37         46.29         2.89 o                         
  -6   1   4         83.59         81.10         3.33 o                         
  -5   1   4        155.62        151.13         2.94 o                         
  -4   1   4         22.29         19.36         2.61 o                         
  -3   1   4        817.56        789.99        12.42 o                         
  -2   1   4          2.21          2.27         0.96 o                         
  -1   1   4         40.03         42.68         1.46 o                         
   0   1   4       2422.91       2663.29        25.87 o                         
   1   1   4          4.72         11.18         1.88 o                         
   2   1   4       3440.13       3555.40        10.96 o                         
   3   1   4        831.55        837.01        10.50 o                         
   4   1   4       2586.37       3045.96        21.50 o                         
   5   1   4        100.78        109.70         4.68 o                         
   6   1   4        749.05        746.36        12.35 o                         
   7   1   4          0.09          0.46         0.97 o                         
   8   1   4          6.72          5.77         1.45 o                         
   9   1   4          0.08          0.75         1.41 o                         
  10   1   4         14.79         19.59         2.52 o                         
  11   1   4          0.59         -0.46         1.20 o                         
  -9   2   4         25.84         25.75         2.00 o                         
  -8   2   4          2.27          2.23         1.68 o                         
  -7   2   4          3.63          4.77         1.31 o                         
  -6   2   4         64.51         60.33         2.60 o                         
  -5   2   4         76.56         74.10         2.54 o                         
  -4   2   4         52.23         49.06         4.02 o                         
  -3   2   4        733.34        765.02        13.37 o                         
  -2   2   4        668.34        776.86        37.86 o                         
  -1   2   4        338.53        312.17         4.32 o                         
   0   2   4          4.32          5.27         0.72 o                         
   1   2   4       1126.56       1231.17         8.34 o                         
   2   2   4        464.69        506.22         6.81 o                         
   3   2   4        581.53        640.15         9.17 o                         
   4   2   4         28.34         36.65         2.78 o                         
   5   2   4        225.40        264.98         6.90 o                         
   6   2   4          0.07         -0.13         1.82 o                         
   7   2   4        284.80        287.61         5.16 o                         
   8   2   4          1.61          0.91         1.23 o                         
   9   2   4          0.34          0.63         1.35 o                         
  10   2   4          0.92          1.97         1.76 o                         
  11   2   4         18.55         18.74         1.91 o                         
  -9   3   4          2.10          2.96         1.32 o                         
  -8   3   4         18.25         19.08         2.42 o                         
  -7   3   4          1.47          1.48         1.35 o                         
  -6   3   4          0.19          0.28         1.22 o                         
  -5   3   4        244.92        236.74         4.54 o                         
  -4   3   4        176.93        174.99         5.36 o                         
  -3   3   4          4.03          6.11         2.01 o                         
  -2   3   4        148.33        146.35         3.99 o                         
  -1   3   4         32.73         35.45         2.20 o                         
   0   3   4         37.79         33.24         1.69 o                         
   1   3   4        116.15        128.88         3.61 o                         
   2   3   4        792.21        814.00        16.16 o                         
   3   3   4          1.85          3.33         0.88 o                         
   4   3   4       1090.19       1166.42        13.33 o                         
   5   3   4        170.40        229.28         6.56 o                         
   6   3   4       1095.47       1094.18        15.25 o                         
   7   3   4          7.45          6.18         1.77 o                         
   8   3   4          1.92          2.60         1.04 o                         
   9   3   4         92.00         97.72         4.76 o                         
  10   3   4         10.89         13.59         2.53 o                         
  11   3   4          1.10          0.78         1.85 o                         
  12   3   4          0.46         -0.06         1.31 o                         
  -8   4   4          2.79          1.60         1.42 o                         
  -7   4   4          0.06         -0.54         1.35 o                         
  -6   4   4         56.80         57.89         3.10 o                         
  -5   4   4         10.91         10.70         1.41 o                         
  -4   4   4         49.56         49.89         2.17 o                         
  -3   4   4          2.81          6.64         2.20 o                         
  -2   4   4        679.79        665.18         9.15 o                         
  -1   4   4         80.03         71.28         3.22 o                         
   0   4   4         55.25         53.78         3.36 o                         
   1   4   4       1174.91       1329.08        39.30 o                         
   2   4   4       1246.13       1258.43        14.26 o                         
   3   4   4          5.83          6.92         0.81 o                         
   4   4   4        167.15        158.85         5.10 o                         
   5   4   4        406.76        463.18         9.23 o                         
   6   4   4        295.88        275.57         7.79 o                         
   7   4   4         41.81         40.58         3.54 o                         
   8   4   4         36.41         37.86         2.38 o                         
   9   4   4         37.15         37.39         2.58 o                         
  10   4   4          6.26          5.26         2.17 o                         
  11   4   4         38.70         41.64         4.26 o                         
  12   4   4          5.99          5.09         1.46 o                         
  -7   5   4         11.55         14.64         1.62 o                         
  -6   5   4         13.22         15.05         1.91 o                         
  -5   5   4         21.84         22.80         2.19 o                         
  -4   5   4         38.67         43.54         2.20 o                         
  -3   5   4        243.15        247.92         5.18 o                         
  -2   5   4          1.07          2.03         2.08 o                         
  -1   5   4        625.79        602.29        22.09 o                         
   0   5   4        157.66        189.40         6.23 o                         
   1   5   4         85.55         81.66         3.09 o                         
   2   5   4        692.91        745.87         9.10 o                         
   3   5   4        698.70        742.44         6.34 o                         
   4   5   4         54.25         58.37         2.45 o                         
   5   5   4          2.50          0.59         1.04 o                         
   6   5   4          6.48          5.65         1.90 o                         
   7   5   4        201.88        184.22         5.05 o                         
   8   5   4         13.43         16.14         1.72 o                         
   9   5   4          0.56          0.75         1.30 o                         
  10   5   4        118.15        111.92         7.15 o                         
  11   5   4         25.07         27.17         3.01 o                         
  12   5   4          5.40          5.38         1.90 o                         
  -7   6   4          4.64          4.63         1.89 o                         
  -6   6   4          8.34          7.98         1.42 o                         
  -5   6   4         25.73         28.98         2.26 o                         
  -4   6   4         14.83         11.75         1.42 o                         
  -3   6   4          8.28          7.56         1.27 o                         
  -2   6   4          4.73          6.46         1.16 o                         
  -1   6   4         30.63         27.44         3.32 o                         
   0   6   4        216.32        216.27         6.68 o                         
   1   6   4         25.51         26.62         2.15 o                         
   2   6   4       1264.82       1322.32        45.95 o                         
   3   6   4         30.29         29.02         2.03 o                         
   4   6   4         43.58         46.57         2.31 o                         
   5   6   4         53.24         56.67         2.73 o                         
   6   6   4          0.66         -0.20         1.56 o                         
   7   6   4        162.04        137.74        11.28 o                         
   8   6   4          3.45          5.33         1.37 o                         
   9   6   4          8.93         10.40         1.64 o                         
  10   6   4         13.69         10.11         1.79 o                         
  11   6   4         20.37         23.95         3.54 o                         
  12   6   4          4.46          4.40         1.61 o                         
  -6   7   4          1.76          0.75         1.92 o                         
  -5   7   4          6.19          7.39         2.97 o                         
  -4   7   4          2.02          1.64         1.48 o                         
  -3   7   4         45.77         40.38         2.74 o                         
  -2   7   4         18.35         16.39         1.96 o                         
  -1   7   4         10.83          9.80         1.50 o                         
   0   7   4         53.35         53.90         2.60 o                         
   1   7   4         40.91         43.10         3.29 o                         
   2   7   4          0.09          0.02         1.87 o                         
   3   7   4        437.61        450.40        10.74 o                         
   4   7   4          0.20          1.34         1.96 o                         
   5   7   4          2.17          1.68         1.00 o                         
   6   7   4        150.76        161.75         5.25 o                         
   7   7   4         26.95         27.33         3.31 o                         
   8   7   4         50.09         50.03         4.48 o                         
   9   7   4         11.41         15.81         3.01 o                         
  10   7   4          0.43          1.99         1.28 o                         
  11   7   4          0.28         -0.41         2.00 o                         
  12   7   4          0.10          0.40         1.79 o                         
  -5   8   4          8.40          9.71         2.46 o                         
  -4   8   4          2.39          1.61         2.31 o                         
  -3   8   4          3.99          2.99         1.52 o                         
  -2   8   4          1.10         -0.76         2.18 o                         
  -1   8   4         27.66         29.58         4.30 o                         
   0   8   4        350.12        367.08         6.80 o                         
   1   8   4         43.71         40.83         2.11 o                         
   2   8   4        158.51        164.65         4.51 o                         
   3   8   4          1.69          1.94         0.82 o                         
   4   8   4         12.35          8.94         1.06 o                         
   5   8   4         62.40         57.16         2.29 o                         
   6   8   4         23.49         24.13         1.90 o                         
   7   8   4          6.77          7.21         1.66 o                         
   8   8   4          2.35          2.48         1.46 o                         
   9   8   4         93.23         90.18         7.70 o                         
  10   8   4         13.37         11.25         2.16 o                         
  11   8   4          4.64          4.55         1.61 o                         
  -4   9   4          1.77          2.39         1.89 o                         
  -3   9   4          0.42          0.40         1.50 o                         
  -2   9   4          1.10          0.46         1.48 o                         
  -1   9   4         17.89         23.23         2.86 o                         
   0   9   4         17.16         17.29         3.64 o                         
   1   9   4         42.74         49.27         3.44 o                         
   2   9   4         77.82         78.86         4.13 o                         
   3   9   4         39.31         44.79         2.01 o                         
   4   9   4         10.82          9.42         1.39 o                         
   5   9   4         53.08         48.91         2.59 o                         
   6   9   4          4.56          4.69         1.58 o                         
   7   9   4          2.74          1.45         1.60 o                         
   8   9   4          0.08          0.32         1.52 o                         
   9   9   4         29.65         26.29         2.73 o                         
  10   9   4         15.07         13.44         1.74 o                         
  11   9   4          5.03          6.17         1.44 o                         
  -2  10   4          7.09          9.19         1.65 o                         
  -1  10   4          3.23          4.03         1.44 o                         
   0  10   4         24.15         24.74         2.76 o                         
   1  10   4          2.74          2.83         1.76 o                         
   2  10   4          4.65          6.63         1.50 o                         
   3  10   4         53.50         55.78         2.92 o                         
   4  10   4          6.25          3.44         1.38 o                         
   5  10   4          1.76          0.81         1.75 o                         
   6  10   4         69.51         72.64         4.29 o                         
   7  10   4         54.45         45.90         2.98 o                         
   8  10   4          4.71          3.74         1.51 o                         
   9  10   4         11.71         12.85         1.71 o                         
  10  10   4          3.74          4.89         1.55 o                         
  -1  11   4          3.63          4.25         1.29 o                         
   0  11   4         27.09         27.30         5.20 o                         
   1  11   4          0.00         -0.18         1.18 o                         
   2  11   4         34.12         33.98         2.86 o                         
   3  11   4          3.38          3.15         1.58 o                         
   4  11   4         38.33         38.30         3.06 o                         
   5  11   4          5.86          4.67         1.68 o                         
   6  11   4         22.86         24.25         2.54 o                         
   7  11   4          1.46          1.53         1.49 o                         
   8  11   4          3.89          4.42         2.23 o                         
   9  11   4          0.13          0.72         1.76 o                         
   1  12   4          1.87          2.02         1.45 o                         
   2  12   4         12.90         11.96         1.28 o                         
   3  12   4         17.57         17.47         1.53 o                         
   4  12   4          6.43          7.28         2.06 o                         
   5  12   4          0.52         -0.97         1.95 o                         
   6  12   4          0.28         -0.03         1.31 o                         
   7  12   4          2.64          2.87         0.95 o                         
   8  12   4          0.19          0.37         1.10 o                         
  -4 -10   5         24.70         20.87         2.43 o                         
  -3 -10   5         14.71         14.18         1.49 o                         
  -2 -10   5          3.46          3.96         1.06 o                         
  -1 -10   5          0.12          0.27         0.91 o                         
  -7  -9   5          0.28         -0.26         1.37 o                         
  -6  -9   5          0.22          0.45         0.87 o                         
  -5  -9   5         37.97         39.36         2.21 o                         
  -4  -9   5         18.37         15.92         1.22 o                         
  -3  -9   5          0.10          0.54         0.94 o                         
  -2  -9   5         42.47         44.99         4.49 o                         
  -1  -9   5          5.65          6.43         1.63 o                         
   0  -9   5          1.35          1.45         1.00 o                         
   1  -9   5         10.51         12.58         1.39 o                         
   2  -9   5          1.28          1.98         1.14 o                         
  -8  -8   5          3.86          5.33         1.83 o                         
  -7  -8   5          0.58          0.49         0.98 o                         
  -6  -8   5          0.14          0.11         1.17 o                         
  -5  -8   5          2.03          2.23         0.98 o                         
  -4  -8   5         69.73         72.81         3.59 o                         
  -3  -8   5         78.46         91.12         3.34 o                         
  -2  -8   5          0.70          0.48         1.23 o                         
  -1  -8   5          0.02          0.14         1.02 o                         
   0  -8   5          6.20          6.76         1.47 o                         
   1  -8   5         12.65          9.71         1.35 o                         
   2  -8   5         36.53         34.51         1.93 o                         
   3  -8   5          4.22          3.95         1.48 o                         
   4  -8   5          3.00          4.18         1.12 o                         
  -9  -7   5          1.81          3.48         1.36 o                         
  -8  -7   5          2.58          1.76         1.89 o                         
  -7  -7   5          5.49          6.41         1.34 o                         
  -6  -7   5         12.46         10.56         1.34 o                         
  -5  -7   5          4.75          4.41         1.13 o                         
  -4  -7   5         13.88         11.45         1.30 o                         
  -3  -7   5          1.46          0.54         0.89 o                         
  -2  -7   5          9.80          8.37         0.98 o                         
  -1  -7   5          9.38          9.29         1.21 o                         
   0  -7   5         23.87         20.83         1.42 o                         
   1  -7   5         78.41         72.05        10.19 o                         
   2  -7   5          0.97          0.97         1.25 o                         
   3  -7   5         48.34         34.43         4.44 o                         
   4  -7   5          6.37          3.36         2.22 o                         
   5  -7   5          7.94          8.28         1.61 o                         
  -9  -6   5          0.06          0.39         1.70 o                         
  -8  -6   5          0.58          0.26         1.17 o                         
  -7  -6   5         11.69         13.28         1.74 o                         
  -6  -6   5         15.41         15.42         1.99 o                         
  -5  -6   5          1.11          1.71         1.08 o                         
  -4  -6   5         16.31         19.43         1.43 o                         
  -3  -6   5         73.75         66.75         2.19 o                         
  -2  -6   5          7.74          7.18         0.85 o                         
  -1  -6   5          1.03          1.54         0.75 o                         
   0  -6   5         19.21         20.18         1.31 o                         
   1  -6   5          9.27          8.30         1.08 o                         
   2  -6   5         16.90         12.93         1.74 o                         
   3  -6   5          0.06          0.16         1.29 o                         
   4  -6   5          0.23         -0.26         2.54 o                         
   5  -6   5          9.02          6.57         2.81 o                         
   6  -6   5          0.52          0.64         1.98 o                         
  -9  -5   5          0.18          0.01         1.98 o                         
  -8  -5   5          9.86          9.79         1.30 o                         
  -7  -5   5          1.25          1.42         1.43 o                         
  -6  -5   5         27.85         25.74         2.36 o                         
  -5  -5   5         14.78         13.99         2.21 o                         
  -4  -5   5        103.72        101.62         4.77 o                         
  -3  -5   5        125.41        128.37         2.54 o                         
  -2  -5   5         25.44         24.23         1.20 o                         
  -1  -5   5          7.86          8.01         1.34 o                         
   0  -5   5          0.73          0.46         0.75 o                         
   1  -5   5         30.68         34.41         1.65 o                         
   2  -5   5         71.31         65.87         3.53 o                         
   3  -5   5         39.49         31.50         2.15 o                         
   4  -5   5          0.07          0.54         1.34 o                         
   5  -5   5         41.00         42.08         3.57 o                         
   6  -5   5         29.65         30.14         3.01 o                         
   7  -5   5          2.68          3.52         1.52 o                         
  -9  -4   5          0.28         -0.03         1.45 o                         
  -8  -4   5          0.76          0.71         1.93 o                         
  -7  -4   5         10.00         11.42         1.86 o                         
  -6  -4   5         29.50         24.58         2.76 o                         
  -5  -4   5          6.83          9.15         1.82 o                         
  -4  -4   5          0.51          0.85         1.35 o                         
  -3  -4   5        266.10        248.94         8.77 o                         
  -2  -4   5          2.83          3.09         1.99 o                         
   0  -4   5        200.73        200.19         7.48 o                         
   1  -4   5        630.08        597.80        12.41 o                         
   2  -4   5          0.56          0.20         0.79 o                         
   3  -4   5         64.61         60.62         3.21 o                         
   4  -4   5          3.79          3.75         1.12 o                         
   5  -4   5        146.89        145.05         7.85 o                         
   6  -4   5          2.08          1.00         1.43 o                         
   7  -4   5         10.04          9.56         1.62 o                         
   8  -4   5          6.02          7.76         1.31 o                         
 -10  -3   5          0.17          0.35         1.63 o                         
  -9  -3   5         35.00         30.49         2.87 o                         
  -8  -3   5         10.42         16.60         4.89 o                         
  -7  -3   5         71.85         72.92         6.67 o                         
  -6  -3   5          2.74          3.06         1.33 o                         
  -5  -3   5         23.20         23.28         2.40 o                         
  -4  -3   5        275.17        271.78         8.94 o                         
  -3  -3   5        157.66        136.57         6.26 o                         
  -2  -3   5        348.06        356.89         9.40 o                         
  -1  -3   5         78.75         85.56         4.71 o                         
   0  -3   5        252.11        261.84        15.05 o                         
   1  -3   5        720.27        758.41        28.97 o                         
   2  -3   5        145.13        138.32         6.16 o                         
   3  -3   5          0.27          0.19         1.44 o                         
   4  -3   5         14.00          9.83         1.16 o                         
   5  -3   5          2.32          2.09         1.26 o                         
   6  -3   5          1.95          0.80         1.44 o                         
   7  -3   5          5.60          5.75         1.51 o                         
   8  -3   5          9.82         10.20         1.57 o                         
   9  -3   5         16.61         18.70         2.18 o                         
 -10  -2   5         14.50         16.19         2.81 o                         
  -9  -2   5         13.11         14.88         1.78 o                         
  -8  -2   5          0.26         -0.27         1.32 o                         
  -7  -2   5         18.13         20.29         2.08 o                         
  -6  -2   5         63.30         64.09         3.05 o                         
  -5  -2   5          3.79          4.91         1.25 o                         
  -4  -2   5         48.36         50.51         4.11 o                         
  -3  -2   5        180.48        194.72         7.09 o                         
  -2  -2   5        429.04        491.80        10.38 o                         
  -1  -2   5          0.07          2.08         1.67 o                         
   0  -2   5        315.00        352.45        15.12 o                         
   1  -2   5        632.93        677.73        11.29 o                         
   2  -2   5         88.43        101.60         3.17 o                         
   3  -2   5         92.36         90.63         4.44 o                         
   4  -2   5          7.24          8.78         1.82 o                         
   5  -2   5          2.50          3.11         1.16 o                         
   6  -2   5         28.61         19.54         3.27 o                         
   7  -2   5         12.42         13.93         3.38 o                         
   8  -2   5          0.19          0.16         1.66 o                         
   9  -2   5          0.06          0.23         1.25 o                         
  10  -2   5         14.68         17.88         1.88 o                         
  -9  -1   5         14.52         12.34         2.06 o                         
  -8  -1   5         16.00         15.93         1.95 o                         
  -7  -1   5         62.08         60.20         3.27 o                         
  -6  -1   5         15.23         15.39         1.76 o                         
  -5  -1   5          2.90          3.76         1.15 o                         
  -4  -1   5        120.70        133.11         6.01 o                         
  -3  -1   5          2.16          2.70         1.80 o                         
  -2  -1   5        100.56        129.26         5.21 o                         
  -1  -1   5        817.94        987.06        13.08 o                         
   0  -1   5       1129.78       1267.35        18.31 o                         
   1  -1   5         56.89         59.16         2.34 o                         
   2  -1   5        515.72        504.70         9.29 o                         
   3  -1   5        130.56        139.67         3.57 o                         
   4  -1   5         10.15         16.63         2.18 o                         
   5  -1   5         66.04         59.29         3.90 o                         
   6  -1   5         34.99         38.54         3.89 o                         
   7  -1   5        169.54        156.44         8.22 o                         
   8  -1   5          0.30          1.52         2.58 o                         
   9  -1   5          0.43          0.52         1.63 o                         
  10  -1   5          0.07          0.42         1.43 o                         
  -9   0   5          7.38          6.89         1.72 o                         
  -8   0   5          4.64          5.75         1.31 o                         
  -7   0   5          1.37          1.95         1.35 o                         
  -6   0   5         63.96         54.53         2.43 o                         
  -5   0   5         10.54          8.48         1.28 o                         
  -4   0   5         38.42         35.59         3.38 o                         
  -3   0   5         12.49         10.36         2.06 o                         
  -2   0   5          5.71          6.60         1.85 o                         
  -1   0   5         70.93         66.62         3.37 o                         
   0   0   5         71.40         77.93         2.32 o                         
   1   0   5        582.16        652.84         6.32 o                         
   2   0   5        137.08        154.02         4.21 o                         
   3   0   5         31.53         24.77         2.30 o                         
   4   0   5         78.05         87.02         2.97 o                         
   5   0   5         80.60         62.54         2.79 o                         
   6   0   5         19.68         16.36         1.86 o                         
   7   0   5          0.29          0.39         1.63 o                         
   8   0   5        174.03        189.89         6.14 o                         
   9   0   5          0.27          0.41         1.71 o                         
  10   0   5          0.32          0.00         2.70 o                         
  11   0   5          2.83          3.53         0.99 o                         
  -9   1   5          4.75          4.80         1.48 o                         
  -8   1   5         15.49         13.54         1.56 o                         
  -7   1   5         72.84         77.22         3.52 o                         
  -6   1   5         52.59         50.53         2.86 o                         
  -5   1   5          1.52          1.81         1.19 o                         
  -4   1   5        149.12        144.96         6.54 o                         
  -3   1   5         55.75         52.84         3.88 o                         
  -2   1   5        162.18        178.01         6.16 o                         
  -1   1   5          4.69         10.14         1.94 o                         
   0   1   5         83.12        106.58         2.99 o                         
   1   1   5        251.11        268.73         4.44 o                         
   2   1   5       1141.42       1246.02        28.67 o                         
   3   1   5        353.99        397.30         7.72 o                         
   4   1   5        616.33        700.68         7.80 o                         
   5   1   5        130.84        116.98         5.16 o                         
   6   1   5        124.29        106.98         5.26 o                         
   7   1   5         28.18         24.99         2.29 o                         
   8   1   5         30.95         30.96         2.79 o                         
   9   1   5         90.07         94.88         4.66 o                         
  10   1   5         42.76         47.95         3.41 o                         
  11   1   5          0.88         -0.36         1.23 o                         
  -9   2   5         11.37         10.03         1.29 o                         
  -8   2   5         13.78         19.56         2.63 o                         
  -7   2   5          9.20          9.16         1.73 o                         
  -6   2   5         85.68         86.57         3.65 o                         
  -5   2   5        170.41        172.84         4.03 o                         
  -4   2   5         95.94         91.86         2.79 o                         
  -3   2   5          4.39          0.98         1.74 o                         
  -2   2   5       1168.56       1223.28        16.82 o                         
  -1   2   5        564.32        649.13        11.58 o                         
   0   2   5         43.17         51.06         3.54 o                         
   1   2   5        853.56        937.81         8.28 o                         
   2   2   5       1846.19       1930.20        24.26 o                         
   3   2   5        162.71        183.71         5.07 o                         
   4   2   5        278.93        280.29         7.23 o                         
   5   2   5       1238.44       1386.17        16.63 o                         
   6   2   5        507.75        515.96        11.00 o                         
   7   2   5          0.92          0.48         1.28 o                         
   8   2   5         95.87         94.21         4.39 o                         
   9   2   5         64.88         62.46         3.88 o                         
  10   2   5          3.30          3.04         1.71 o                         
  11   2   5          4.81          7.13         1.40 o                         
  -8   3   5          1.57          0.95         1.43 o                         
  -7   3   5         39.78         42.95         2.28 o                         
  -6   3   5         88.53         84.75         3.12 o                         
  -5   3   5          2.17          2.38         1.16 o                         
  -4   3   5         31.00         26.89         1.50 o                         
  -3   3   5        667.23        666.88        14.35 o                         
  -2   3   5          9.24         11.24         2.41 o                         
  -1   3   5        682.58        733.91        13.23 o                         
   0   3   5         65.69         61.99         4.02 o                         
   1   3   5       2040.22       2372.84        70.06 o                         
   2   3   5        393.50        453.44         5.77 o                         
   3   3   5         67.00         64.81         4.61 o                         
   4   3   5        404.47        481.56         9.32 o                         
   5   3   5        118.96        108.81         4.97 o                         
   6   3   5         15.69         11.78         2.33 o                         
   7   3   5         97.95         82.14        46.23 o                         
   8   3   5         18.43         15.84         2.00 o                         
   9   3   5         27.11         28.46         2.78 o                         
  10   3   5         17.26         18.43         2.12 o                         
  11   3   5          2.37          2.75         1.75 o                         
  12   3   5          9.07          9.73         1.53 o                         
  -8   4   5         25.81         25.84         3.02 o                         
  -7   4   5          5.82          6.24         1.36 o                         
  -6   4   5          4.77          5.50         1.31 o                         
  -5   4   5          5.94          3.81         1.25 o                         
  -4   4   5        123.19        118.65         3.82 o                         
  -3   4   5         29.86         33.61         2.12 o                         
  -2   4   5         94.26         91.60         5.78 o                         
  -1   4   5        285.43        310.31         9.28 o                         
   0   4   5         66.58         68.98         4.49 o                         
   1   4   5       1569.91       1787.81        19.78 o                         
   2   4   5        320.91        325.68         8.25 o                         
   3   4   5         60.74         78.39         4.00 o                         
   4   4   5          1.67          5.05         1.02 o                         
   5   4   5        197.10        203.44         6.68 o                         
   6   4   5         26.28         21.13         2.84 o                         
   7   4   5         19.33         16.73         1.83 o                         
   8   4   5          5.85          4.40         1.67 o                         
   9   4   5         80.48         80.72         4.56 o                         
  10   4   5         16.92         14.51         2.63 o                         
  11   4   5          0.35          2.96         1.81 o                         
  12   4   5          1.34          1.55         1.30 o                         
  -7   5   5          4.89          4.21         1.13 o                         
  -6   5   5         17.19         14.93         1.83 o                         
  -5   5   5          5.63          6.54         1.26 o                         
  -4   5   5          2.60          3.10         1.10 o                         
  -3   5   5         75.38         73.09         2.68 o                         
  -2   5   5         65.15         64.99         3.67 o                         
  -1   5   5        220.37        223.31         8.41 o                         
   0   5   5        354.14        375.66        10.19 o                         
   1   5   5        544.82        598.58        12.24 o                         
   2   5   5         85.02         93.12         3.10 o                         
   3   5   5        651.94        625.67        15.68 o                         
   4   5   5         31.72         27.91         2.65 o                         
   5   5   5        358.40        360.47         8.80 o                         
   6   5   5          0.24          0.83         1.67 o                         
   7   5   5         12.62         13.93         1.78 o                         
   8   5   5         27.78         20.42         1.85 o                         
   9   5   5          8.35         11.04         2.66 o                         
  10   5   5         25.63         21.75         2.91 o                         
  11   5   5          0.07         -0.27         1.81 o                         
  12   5   5          0.67          0.21         1.59 o                         
  -6   6   5          0.26          0.35         1.40 o                         
  -5   6   5         41.49         42.67         3.30 o                         
  -4   6   5          4.12          3.85         1.42 o                         
  -3   6   5         35.07         37.79         2.21 o                         
  -2   6   5        283.93        288.34         5.42 o                         
  -1   6   5        101.81        102.29         3.48 o                         
   0   6   5         21.34         19.98         3.17 o                         
   1   6   5       1127.45       1134.93        17.68 o                         
   2   6   5        458.68        437.11        10.69 o                         
   3   6   5         59.01         53.48         3.96 o                         
   4   6   5         27.64         27.45         2.57 o                         
   5   6   5          6.39          7.53         1.85 o                         
   6   6   5         45.40         39.65         3.61 o                         
   7   6   5        101.67         99.43         3.28 o                         
   8   6   5        187.80        165.93         4.68 o                         
   9   6   5          6.43          6.78         1.90 o                         
  10   6   5         48.81         49.67         3.90 o                         
  11   6   5          4.50          1.67         2.30 o                         
  12   6   5          6.52          7.70         2.00 o                         
  -6   7   5         15.59         17.46         2.46 o                         
  -5   7   5          0.44          0.30         2.47 o                         
  -4   7   5          0.53          1.46         1.36 o                         
  -3   7   5         45.36         45.90         2.46 o                         
  -2   7   5        133.49        140.64         4.54 o                         
  -1   7   5        182.40        188.70         5.00 o                         
   0   7   5         59.77         58.82         2.87 o                         
   1   7   5          1.38          2.31         1.01 o                         
   2   7   5        197.56        183.52         4.43 o                         
   3   7   5        188.42        207.72         7.44 o                         
   4   7   5         51.33         45.97         2.49 o                         
   5   7   5         64.38         71.40         3.07 o                         
   6   7   5         21.14         22.42         2.08 o                         
   7   7   5        398.50        452.54        26.18 o                         
   8   7   5        358.20        343.74        10.98 o                         
   9   7   5         61.52         61.18         4.99 o                         
  10   7   5         10.25         12.65         2.88 o                         
  11   7   5         16.40         20.88         2.99 o                         
  12   7   5          0.29         -0.36         1.92 o                         
  -5   8   5         12.92         16.34         2.46 o                         
  -4   8   5          0.06          0.19         2.28 o                         
  -3   8   5         27.10         25.65         2.80 o                         
  -2   8   5        449.34        501.39         8.22 o                         
  -1   8   5        346.42        363.12         8.81 o                         
   0   8   5          0.32          0.39         1.34 o                         
   1   8   5          1.43          2.09         1.23 o                         
   2   8   5         31.14         29.94         1.76 o                         
   3   8   5        115.35        103.21         3.26 o                         
   4   8   5         13.80         13.98         1.30 o                         
   5   8   5         17.38         17.17         1.67 o                         
   6   8   5         59.47         65.71         3.05 o                         
   7   8   5         82.93         65.05         4.21 o                         
   8   8   5         96.86         73.57         4.52 o                         
   9   8   5        111.90        100.58         5.46 o                         
  10   8   5         18.67         22.17         2.59 o                         
  11   8   5          0.66          1.55         2.14 o                         
  -3   9   5          0.00         -0.62         1.58 o                         
  -2   9   5        126.04        141.31         5.32 o                         
  -1   9   5          0.25         -0.12         1.90 o                         
   0   9   5         28.20         25.66         2.78 o                         
   1   9   5          1.54          1.12         1.73 o                         
   2   9   5         34.96         35.64         3.03 o                         
   3   9   5         19.30         22.81         1.77 o                         
   4   9   5          0.24         -0.10         1.23 o                         
   5   9   5         37.13         29.44         1.91 o                         
   6   9   5         43.71         45.44         2.60 o                         
   7   9   5        198.87        187.05         8.54 o                         
   8   9   5         39.38         35.46         2.70 o                         
   9   9   5         23.07         20.56         2.16 o                         
  10   9   5          0.49          0.57         1.28 o                         
  11   9   5          4.86          4.75         1.38 o                         
  -2  10   5         12.37         15.71         1.84 o                         
  -1  10   5         79.36         95.81         4.25 o                         
   0  10   5          1.94          1.42         1.77 o                         
   1  10   5          3.84          4.14         1.37 o                         
   2  10   5         13.71         10.13         1.66 o                         
   3  10   5         70.65         77.34         3.36 o                         
   4  10   5         11.43         11.49         1.74 o                         
   5  10   5         39.75         42.03         3.48 o                         
   6  10   5          4.19          1.70         1.91 o                         
   7  10   5          2.14          1.23         1.58 o                         
   8  10   5          1.06          0.42         1.42 o                         
   9  10   5          2.71          2.24         1.32 o                         
  10  10   5          3.76          5.49         1.14 o                         
  -1  11   5          4.33          2.55         1.18 o                         
   0  11   5          0.02         -0.44         1.32 o                         
   1  11   5          2.57          3.18         1.21 o                         
   2  11   5          4.82          6.77         1.75 o                         
   3  11   5          1.34          1.19         1.19 o                         
   4  11   5          0.44         -0.16         1.56 o                         
   5  11   5         29.94         26.14         3.77 o                         
   6  11   5          5.70          4.07         1.67 o                         
   7  11   5          2.87          4.00         1.55 o                         
   8  11   5          0.67          0.44         1.43 o                         
   9  11   5          0.14          0.43         1.33 o                         
   2  12   5          0.01          0.06         1.10 o                         
   3  12   5          4.86          6.97         1.38 o                         
   4  12   5          1.46          1.18         2.03 o                         
   5  12   5          0.15         -0.44         1.78 o                         
   6  12   5          1.67          2.99         1.75 o                         
   7  12   5          9.81         10.90         1.57 o                         
   8  12   5          1.54          3.58         1.92 o                         
  -5  -9   6          8.54          9.83         1.09 o                         
  -4  -9   6          0.07          0.17         0.74 o                         
  -3  -9   6          3.87          3.47         0.98 o                         
  -2  -9   6         16.41         13.97         1.72 o                         
  -1  -9   6          0.45          0.67         1.15 o                         
   0  -9   6          3.00          2.08         1.11 o                         
   1  -9   6          0.95          0.50         1.49 o                         
  -7  -8   6          2.11          1.88         1.00 o                         
  -6  -8   6          1.62          1.93         0.89 o                         
  -5  -8   6          4.58          4.15         1.23 o                         
  -4  -8   6          1.49          0.26         1.23 o                         
  -3  -8   6          9.27          8.59         1.50 o                         
  -2  -8   6          1.17          0.77         1.14 o                         
  -1  -8   6         14.69         18.33         1.93 o                         
   0  -8   6         14.15         13.49         2.09 o                         
   1  -8   6          3.36          3.76         0.97 o                         
   2  -8   6          2.99          3.54         0.92 o                         
   3  -8   6          3.44          2.41         1.20 o                         
  -8  -7   6         10.40         10.86         2.25 o                         
  -7  -7   6         10.36          9.93         1.37 o                         
  -6  -7   6          0.51          0.34         1.11 o                         
  -5  -7   6          0.86          0.90         1.29 o                         
  -4  -7   6         29.27         28.23         2.94 o                         
  -3  -7   6          0.81          0.56         1.06 o                         
  -2  -7   6         31.08         30.59         1.77 o                         
  -1  -7   6         46.59         50.45         2.20 o                         
   0  -7   6          2.30          1.54         1.01 o                         
   1  -7   6          2.20          3.55         1.13 o                         
   2  -7   6         33.37         27.74         1.88 o                         
   3  -7   6         27.96         25.35         2.06 o                         
   4  -7   6          9.80          9.38         1.72 o                         
   5  -7   6          0.23          0.07         1.51 o                         
  -8  -6   6          2.26          1.15         1.25 o                         
  -7  -6   6          2.59          4.44         1.27 o                         
  -6  -6   6         29.50         26.09         2.26 o                         
  -5  -6   6         52.76         51.29         2.99 o                         
  -4  -6   6          0.32          0.67         1.33 o                         
  -3  -6   6         32.86         31.74         2.45 o                         
  -2  -6   6          1.41          1.13         0.79 o                         
  -1  -6   6         17.60         18.56         1.30 o                         
   0  -6   6         30.75         33.93         2.07 o                         
   1  -6   6         25.41         21.56         1.74 o                         
   2  -6   6         26.29         24.49         2.12 o                         
   3  -6   6          3.49          2.10         1.65 o                         
   4  -6   6          7.83          7.47         2.80 o                         
   5  -6   6         35.45         33.72         4.01 o                         
   6  -6   6          0.03          0.16         1.78 o                         
  -9  -5   6          2.98          3.60         1.53 o                         
  -8  -5   6          3.80          3.74         1.46 o                         
  -7  -5   6         32.20         27.87         2.27 o                         
  -6  -5   6         13.70         12.42         2.19 o                         
  -5  -5   6         18.58         20.56         2.64 o                         
  -4  -5   6         56.71         59.05         3.88 o                         
  -3  -5   6          2.76          1.19         1.03 o                         
  -2  -5   6          0.40          0.10         1.16 o                         
  -1  -5   6         11.82         14.40         1.41 o                         
   0  -5   6        227.48        231.63         5.36 o                         
   1  -5   6         16.38         12.77         1.99 o                         
   2  -5   6          0.11          0.61         1.43 o                         
   3  -5   6         11.36          9.65         1.93 o                         
   4  -5   6         20.37         19.78         2.51 o                         
   5  -5   6          0.13         -0.14         2.60 o                         
   6  -5   6          0.39          1.16         2.21 o                         
   7  -5   6          1.41          3.87         1.75 o                         
  -9  -4   6         13.05         15.59         2.72 o                         
  -8  -4   6         22.74         24.08         2.75 o                         
  -7  -4   6          0.11         -0.16         1.36 o                         
  -6  -4   6          1.87          2.30         1.45 o                         
  -5  -4   6         23.33         24.68         2.24 o                         
  -4  -4   6         19.30         19.13         2.38 o                         
  -3  -4   6          8.83          9.68         1.77 o                         
  -2  -4   6          9.09          8.90         1.55 o                         
  -1  -4   6        456.14        486.20        11.45 o                         
   0  -4   6         48.64         46.97         2.96 o                         
   1  -4   6          4.76          3.42         1.48 o                         
   2  -4   6          0.09          0.56         1.31 o                         
   3  -4   6         11.04         13.55         1.63 o                         
   4  -4   6         22.80         24.91         2.17 o                         
   5  -4   6         10.34         14.43         1.85 o                         
   6  -4   6          6.42          4.88         1.80 o                         
   7  -4   6         16.70         16.75         1.76 o                         
   8  -4   6          3.87          5.02         1.12 o                         
  -9  -3   6          9.30         11.46         1.82 o                         
  -8  -3   6          1.24          2.27         1.28 o                         
  -7  -3   6         27.81         26.31         4.31 o                         
  -6  -3   6          3.18          3.70         1.34 o                         
  -5  -3   6          0.69          1.33         1.21 o                         
  -4  -3   6         73.25         76.28         3.20 o                         
  -3  -3   6         37.21         34.31         3.55 o                         
  -2  -3   6         35.06         39.88         3.80 o                         
  -1  -3   6         98.42        103.73         5.68 o                         
   0  -3   6        300.61        304.45         8.94 o                         
   1  -3   6         94.30         94.05         4.02 o                         
   2  -3   6          9.45          6.11         1.86 o                         
   3  -3   6         56.65         58.53         2.30 o                         
   4  -3   6        115.20        103.73         3.74 o                         
   5  -3   6          1.51          0.70         1.06 o                         
   6  -3   6         19.06         16.51         2.00 o                         
   7  -3   6          2.55          3.26         1.42 o                         
   8  -3   6         32.14         40.65         2.48 o                         
   9  -3   6          0.68          0.83         1.19 o                         
  -9  -2   6          8.37          7.54         1.24 o                         
  -8  -2   6         19.98         21.39         1.95 o                         
  -7  -2   6          2.70          3.15         1.33 o                         
  -6  -2   6         33.10         27.80         2.27 o                         
  -5  -2   6         86.70         96.19         4.55 o                         
  -4  -2   6          0.89          0.78         1.49 o                         
  -3  -2   6        185.50        200.04         7.81 o                         
  -2  -2   6        107.06        116.33         5.66 o                         
  -1  -2   6        205.39        235.10         7.56 o                         
   0  -2   6       1275.17       1335.25        14.99 o                         
   1  -2   6        308.47        336.48         8.81 o                         
   2  -2   6        150.98        155.64         6.31 o                         
   3  -2   6         34.91         34.28         3.16 o                         
   4  -2   6         48.35         42.35         3.27 o                         
   5  -2   6        153.67        141.41         4.12 o                         
   6  -2   6         54.26         48.41         2.74 o                         
   7  -2   6        116.50        104.35         4.06 o                         
   8  -2   6         20.33         20.54         2.12 o                         
   9  -2   6         16.96         17.74         1.77 o                         
  -9  -1   6         20.59         24.85         1.80 o                         
  -8  -1   6          1.15          1.46         1.21 o                         
  -7  -1   6         51.70         55.18         3.11 o                         
  -6  -1   6         19.41         18.17         2.04 o                         
  -5  -1   6         43.66         45.36         2.65 o                         
  -4  -1   6         61.40         61.06         9.86 o                         
  -3  -1   6         63.60         66.77         4.58 o                         
  -2  -1   6          0.10          1.14         1.95 o                         
  -1  -1   6        502.80        592.75        11.26 o                         
   0  -1   6        102.87        105.54         3.47 o                         
   1  -1   6        232.69        260.75         5.04 o                         
   2  -1   6        405.49        443.48         9.77 o                         
   3  -1   6          1.77          1.77         1.01 o                         
   4  -1   6        411.43        391.60         9.58 o                         
   5  -1   6         67.55         66.52         3.20 o                         
   6  -1   6        522.84        553.25         9.71 o                         
   7  -1   6        104.38        100.78         6.92 o                         
   8  -1   6         98.86         99.20         7.13 o                         
   9  -1   6          5.59          3.96         1.35 o                         
  10  -1   6         12.27         14.65         1.82 o                         
  -9   0   6          2.02          1.69         1.21 o                         
  -8   0   6         19.91         23.15         1.74 o                         
  -7   0   6         19.78         16.16         1.69 o                         
  -6   0   6         14.26         11.49         1.47 o                         
  -5   0   6          8.93          7.97         1.22 o                         
  -4   0   6         64.65         67.30         3.50 o                         
  -2   0   6       4993.18       5798.68        34.42 o                         
  -1   0   6        268.63        332.18         5.57 o                         
   0   0   6        470.59        618.11         6.99 o                         
   1   0   6        144.53        141.86         3.58 o                         
   2   0   6        163.00        160.24         5.75 o                         
   3   0   6         11.66         11.95         2.03 o                         
   4   0   6        307.34        330.72         7.81 o                         
   5   0   6        166.01        158.20         4.39 o                         
   6   0   6          3.39          2.88         1.44 o                         
   7   0   6          8.86         10.21         1.85 o                         
   8   0   6         97.12         80.23         4.24 o                         
   9   0   6         29.72         29.45         4.42 o                         
  10   0   6          0.04          0.34         1.50 o                         
  -9   1   6          3.48          4.43         1.82 o                         
  -8   1   6          1.89          1.69         1.06 o                         
  -7   1   6          7.93          9.65         1.54 o                         
  -6   1   6         39.03         36.71         2.56 o                         
  -5   1   6          2.18          2.94         1.33 o                         
  -4   1   6         10.32          9.43         1.41 o                         
  -3   1   6        848.48        872.44        15.30 o                         
  -2   1   6          1.01          1.18         1.77 o                         
  -1   1   6        155.57        153.61         5.82 o                         
   0   1   6        640.85        742.24         9.82 o                         
   1   1   6       1202.49       1394.90        31.32 o                         
   2   1   6        337.44        365.14         8.20 o                         
   3   1   6        478.95        498.44         9.52 o                         
   4   1   6         19.59         24.70         1.86 o                         
   5   1   6         52.57         46.23         2.52 o                         
   6   1   6         69.80         65.65         2.27 o                         
   7   1   6        276.32        283.50         9.16 o                         
   8   1   6          5.33          4.76         1.76 o                         
   9   1   6          4.64          5.41         2.02 o                         
  10   1   6          8.38          8.16         1.92 o                         
  11   1   6          0.83          1.22         1.37 o                         
  -8   2   6          7.33          9.21         1.43 o                         
  -7   2   6         18.64         17.45         2.01 o                         
  -6   2   6          0.34          0.34         1.41 o                         
  -5   2   6         82.62         88.14         2.76 o                         
  -4   2   6        101.36        102.97         3.56 o                         
  -3   2   6        101.45         98.52         5.82 o                         
  -2   2   6        170.54        179.10         7.25 o                         
  -1   2   6         47.08         50.08         3.86 o                         
   0   2   6         25.12         19.98         2.56 o                         
   1   2   6        127.42        166.31         4.01 o                         
   2   2   6        462.17        477.54         6.50 o                         
   3   2   6        123.05        112.04         4.49 o                         
   4   2   6        456.13        457.24         7.06 o                         
   5   2   6          8.67          6.34         1.43 o                         
   6   2   6         24.52         21.22         2.02 o                         
   7   2   6          1.30          3.29         1.49 o                         
   8   2   6         77.80         77.33         4.17 o                         
   9   2   6         16.40         17.95         2.44 o                         
  10   2   6         12.35         12.12         2.22 o                         
  11   2   6          0.22         -0.06         1.21 o                         
  -8   3   6          5.40          4.77         1.10 o                         
  -7   3   6          4.47          5.11         1.46 o                         
  -6   3   6         20.07         18.42         2.08 o                         
  -5   3   6          4.49          3.54         1.42 o                         
  -4   3   6        242.46        235.35         4.61 o                         
  -3   3   6        419.25        430.16        17.08 o                         
  -2   3   6         94.10        104.88         5.92 o                         
  -1   3   6        201.11        228.28         8.03 o                         
   0   3   6        385.50        461.40        10.64 o                         
   1   3   6       1285.55       1459.09        24.69 o                         
   2   3   6        174.02        208.93         4.44 o                         
   3   3   6        183.01        191.69         5.62 o                         
   4   3   6        207.49        278.67         5.21 o                         
   5   3   6         11.61          6.83         1.28 o                         
   6   3   6         22.54         20.29         1.91 o                         
   7   3   6          1.53          2.87         1.49 o                         
   8   3   6         23.58         15.44         2.25 o                         
   9   3   6          0.31          1.51         1.89 o                         
  10   3   6          3.00          2.53         1.43 o                         
  11   3   6          8.45         10.77         1.99 o                         
  -7   4   6         18.67         20.84         2.20 o                         
  -6   4   6          2.32          1.81         1.16 o                         
  -5   4   6          4.35          3.77         1.07 o                         
  -4   4   6          4.53          3.30         1.19 o                         
  -3   4   6        275.08        260.89         5.28 o                         
  -2   4   6        196.77        180.06         5.65 o                         
  -1   4   6         88.09         86.89         5.52 o                         
   0   4   6         10.33          4.24         1.89 o                         
   1   4   6        585.13        693.74        13.27 o                         
   2   4   6       1055.25       1171.19        16.72 o                         
   3   4   6          3.10          3.63         1.29 o                         
   4   4   6          6.24          5.57         1.12 o                         
   5   4   6         12.90         13.54         1.57 o                         
   6   4   6        648.94        655.91         8.88 o                         
   7   4   6          3.97          3.48         1.44 o                         
   8   4   6          4.79          2.35         1.69 o                         
   9   4   6          4.74          8.31         2.15 o                         
  10   4   6          4.86          7.77         2.18 o                         
  11   4   6          0.78          0.94         1.56 o                         
  12   4   6         12.42         12.87         2.25 o                         
  -7   5   6          0.16         -0.05         1.57 o                         
  -6   5   6         19.82         22.55         1.87 o                         
  -5   5   6          0.08          0.09         1.02 o                         
  -4   5   6          7.34          6.41         1.28 o                         
  -3   5   6         20.58         20.76         2.47 o                         
  -2   5   6        300.85        317.11        10.08 o                         
  -1   5   6         90.74         93.62         4.05 o                         
   0   5   6         60.25         63.05         4.71 o                         
   1   5   6         13.33          7.05         2.36 o                         
   2   5   6         16.63         16.18         2.21 o                         
   3   5   6        232.88        230.84        19.30 o                         
   4   5   6          0.55          0.76         1.51 o                         
   5   5   6        367.47        367.48         9.42 o                         
   6   5   6          7.13          4.83         1.99 o                         
   7   5   6         18.09         19.19         2.93 o                         
   8   5   6          1.81          1.12         1.85 o                         
   9   5   6         16.75         17.34         2.67 o                         
  10   5   6         38.94         34.12         3.34 o                         
  11   5   6          8.40          6.94         1.82 o                         
  12   5   6          0.23          0.20         1.67 o                         
  -6   6   6          1.37          1.24         1.19 o                         
  -5   6   6         12.42         11.38         1.99 o                         
  -4   6   6          0.06          0.83         1.67 o                         
  -3   6   6        549.53        562.70         7.16 o                         
  -2   6   6         20.52         21.67         1.98 o                         
  -1   6   6         13.19         14.35         1.67 o                         
   0   6   6         39.93         37.86         2.75 o                         
   1   6   6         10.29          6.74         2.14 o                         
   2   6   6         22.32         15.44         2.86 o                         
   3   6   6         29.69         25.96         3.11 o                         
   4   6   6          2.75          2.10         1.50 o                         
   5   6   6         99.79         92.39         5.04 o                         
   6   6   6         61.28         53.75         4.17 o                         
   7   6   6        141.22        127.44         6.81 o                         
   8   6   6         89.41        100.57         6.51 o                         
   9   6   6          0.05          0.22         2.32 o                         
  10   6   6          5.83          8.16         1.97 o                         
  11   6   6          0.72          0.69         2.03 o                         
  12   6   6          0.79          1.66         1.71 o                         
  -5   7   6         13.11         12.34         1.72 o                         
  -4   7   6         28.30         29.04         2.24 o                         
  -3   7   6         69.38         71.01         2.82 o                         
  -2   7   6        173.77        171.23         4.22 o                         
  -1   7   6         37.99         37.10         2.61 o                         
   0   7   6         12.33         14.20         2.02 o                         
   1   7   6          0.06          0.12         1.11 o                         
   2   7   6        191.45        189.74         4.14 o                         
   3   7   6         17.66         18.64         1.90 o                         
   4   7   6         99.56        102.75         3.19 o                         
   5   7   6         65.91         66.77         3.07 o                         
   6   7   6       1162.76       1108.00        15.58 o                         
   7   7   6         33.95         23.10         2.46 o                         
   8   7   6         93.11         87.20         5.74 o                         
   9   7   6         64.87         76.00         5.69 o                         
  10   7   6          0.14         -0.48         2.24 o                         
  11   7   6          2.33          2.61         1.99 o                         
  -4   8   6          3.52          2.96         2.31 o                         
  -3   8   6         19.13         20.67         2.32 o                         
  -2   8   6        355.72        374.08         6.99 o                         
  -1   8   6         22.51         24.78         2.05 o                         
   0   8   6         17.27         17.91         2.01 o                         
   1   8   6         40.88         37.97         2.25 o                         
   2   8   6         19.66         17.28         1.66 o                         
   3   8   6         85.37         85.99         3.03 o                         
   4   8   6          1.08          0.66         1.33 o                         
   5   8   6        105.54        105.20         3.53 o                         
   6   8   6         90.96         98.69         3.50 o                         
   7   8   6          5.29          3.93         1.58 o                         
   8   8   6         42.00         48.39         3.74 o                         
   9   8   6         67.67         73.31         7.22 o                         
  10   8   6         26.46         29.01         4.55 o                         
  11   8   6          1.73          1.68         2.07 o                         
  -3   9   6         51.36         50.36         4.12 o                         
  -2   9   6          2.27          3.80         1.77 o                         
  -1   9   6         52.77         55.77         3.65 o                         
   0   9   6          7.98          7.87         2.08 o                         
   1   9   6          2.87          1.92         1.82 o                         
   2   9   6         83.57         85.56         3.54 o                         
   3   9   6          7.20          6.91         1.20 o                         
   4   9   6         41.99         33.57         2.15 o                         
   5   9   6        144.59        153.24         6.07 o                         
   6   9   6         17.83         18.02         1.93 o                         
   7   9   6         20.39         20.22         1.94 o                         
   8   9   6         24.20         22.22         2.34 o                         
   9   9   6          7.82          6.80         1.60 o                         
  10   9   6          9.00          6.99         1.35 o                         
  11   9   6          0.01          0.12         1.26 o                         
  -2  10   6         30.47         31.45         2.16 o                         
  -1  10   6          5.12          5.11         1.61 o                         
   0  10   6          1.02          1.03         1.66 o                         
   1  10   6         14.01         14.40         1.84 o                         
   2  10   6          0.06          0.20         1.28 o                         
   3  10   6         32.94         32.28         2.31 o                         
   4  10   6          0.50          0.37         1.14 o                         
   5  10   6          2.82          4.39         1.91 o                         
   6  10   6         43.29         47.82         3.72 o                         
   7  10   6          9.48          8.64         2.14 o                         
   8  10   6          4.52          6.34         1.59 o                         
   9  10   6          7.37          6.97         1.42 o                         
  10  10   6          6.95          8.66         1.31 o                         
   0  11   6          6.69          8.83         1.05 o                         
   1  11   6          1.54          1.37         1.17 o                         
   2  11   6          1.67          1.79         1.19 o                         
   3  11   6          0.04         -0.51         1.18 o                         
   4  11   6         11.03          9.77         1.90 o                         
   5  11   6         41.32         40.20         4.45 o                         
   6  11   6         36.12         44.71         3.38 o                         
   7  11   6          6.73          6.87         1.80 o                         
   8  11   6          0.01          0.57         1.32 o                         
   9  11   6          0.01          0.16         1.18 o                         
   2  12   6          5.35          7.00         1.79 o                         
   3  12   6          0.52         -0.64         1.29 o                         
   4  12   6          3.24          1.41         1.79 o                         
   5  12   6         17.97         22.72         2.93 o                         
   6  12   6          0.02         -0.99         1.98 o                         
   7  12   6          0.12         -0.44         1.85 o                         
   8  12   6          1.29          1.97         1.47 o                         
  -2  -9   7          1.49         -0.25         1.51 o                         
  -5  -8   7          0.80          0.92         0.88 o                         
  -4  -8   7         26.69         31.24         1.88 o                         
  -3  -8   7         23.41         23.10         1.74 o                         
  -2  -8   7          0.83          0.45         2.07 o                         
  -1  -8   7          2.91          2.08         1.26 o                         
   0  -8   7          0.20          0.32         1.05 o                         
   1  -8   7          4.10          3.74         0.95 o                         
   2  -8   7          3.69          4.42         1.58 o                         
  -7  -7   7          0.02         -0.60         1.36 o                         
  -6  -7   7         12.48         12.08         1.21 o                         
  -5  -7   7          0.87          0.91         1.08 o                         
  -4  -7   7          5.87          6.48         1.38 o                         
  -3  -7   7          1.32          2.18         1.16 o                         
  -2  -7   7          2.26          1.91         1.04 o                         
  -1  -7   7          8.23          7.37         1.23 o                         
   0  -7   7         12.93         13.34         1.45 o                         
   1  -7   7          0.35          0.22         1.12 o                         
   2  -7   7         20.51         20.73         1.51 o                         
   3  -7   7          2.41          1.90         1.04 o                         
   4  -7   7          0.06         -0.55         1.09 o                         
  -7  -6   7          3.44          2.62         0.93 o                         
  -6  -6   7         12.80         13.20         1.72 o                         
  -5  -6   7         10.26         13.45         1.75 o                         
  -4  -6   7          0.92          0.01         1.78 o                         
  -3  -6   7          0.64          0.16         1.10 o                         
  -2  -6   7          2.55          3.49         0.98 o                         
  -1  -6   7         27.95         30.48         1.81 o                         
   0  -6   7          4.41          5.05         1.22 o                         
   1  -6   7          8.05          8.35         1.84 o                         
   2  -6   7          0.05         -0.20         1.17 o                         
   3  -6   7         46.87         50.17         3.39 o                         
   4  -6   7          0.20         -0.10         1.34 o                         
   5  -6   7          0.03          1.27         1.79 o                         
  -8  -5   7          0.15          0.40         1.04 o                         
  -7  -5   7          7.43          6.44         1.25 o                         
  -6  -5   7          0.51          1.02         1.19 o                         
  -5  -5   7         22.42         22.58         2.18 o                         
  -4  -5   7         22.14         26.27         2.34 o                         
  -3  -5   7         25.95         21.86         1.77 o                         
  -2  -5   7          9.16          8.87         1.27 o                         
  -1  -5   7         40.32         34.48         2.48 o                         
   0  -5   7         70.87         72.40         3.31 o                         
   1  -5   7          1.51          0.57         1.49 o                         
   2  -5   7          6.09          6.27         1.75 o                         
   3  -5   7          2.76          1.01         1.50 o                         
   4  -5   7          6.62          7.61         1.81 o                         
   5  -5   7         12.31         12.33         2.94 o                         
   6  -5   7          0.22          0.43         1.96 o                         
  -8  -4   7         15.84         15.54         1.92 o                         
  -7  -4   7          0.74         -0.17         2.25 o                         
  -6  -4   7         11.37         10.90         1.97 o                         
  -5  -4   7          7.51          9.92         2.18 o                         
  -4  -4   7         62.04         65.15         6.34 o                         
  -3  -4   7          7.38          8.01         2.57 o                         
  -2  -4   7         20.42         20.39         2.33 o                         
  -1  -4   7         39.07         35.03         2.36 o                         
   0  -4   7        128.64        123.72         4.88 o                         
   1  -4   7         63.44         59.87         5.15 o                         
   2  -4   7          0.53          0.47         1.52 o                         
   3  -4   7         22.78         23.96         2.58 o                         
   4  -4   7         11.57          9.13         1.98 o                         
   5  -4   7         26.78         24.79         2.25 o                         
   6  -4   7          2.40          2.63         1.61 o                         
   7  -4   7          0.30          0.06         1.90 o                         
  -8  -3   7          1.02          1.09         1.07 o                         
  -7  -3   7          0.86          1.18         1.64 o                         
  -6  -3   7          0.18          0.19         1.47 o                         
  -5  -3   7         70.13         76.92         3.36 o                         
  -4  -3   7         52.78         58.81         3.01 o                         
  -3  -3   7         59.68         53.75         3.68 o                         
  -2  -3   7          7.56          6.57         1.49 o                         
  -1  -3   7          0.84          2.35         1.33 o                         
   0  -3   7          7.77          6.93         1.32 o                         
   1  -3   7         36.28         32.20         2.52 o                         
   2  -3   7         27.66         25.88         1.89 o                         
   3  -3   7         70.18         72.71         3.14 o                         
   4  -3   7        152.47        155.03         4.65 o                         
   5  -3   7         24.67         22.89         2.15 o                         
   6  -3   7          1.26          0.64         1.12 o                         
   7  -3   7          0.04          0.25         1.22 o                         
   8  -3   7          0.10          0.31         1.09 o                         
  -8  -2   7          3.13          5.03         1.21 o                         
  -7  -2   7         14.92         13.53         1.71 o                         
  -6  -2   7          4.62          3.01         1.27 o                         
  -5  -2   7          4.62          3.91         1.80 o                         
  -4  -2   7        763.85        821.24        16.34 o                         
  -3  -2   7         67.14         62.01         4.83 o                         
  -2  -2   7        117.99        115.63         4.24 o                         
  -1  -2   7        139.89        160.96         6.87 o                         
   0  -2   7        395.11        391.50        10.09 o                         
   1  -2   7         70.55         76.02         4.76 o                         
   2  -2   7         10.08         10.68         2.22 o                         
   3  -2   7         26.26         26.21         3.69 o                         
   4  -2   7        155.00        161.25         5.56 o                         
   5  -2   7         49.23         46.25         2.63 o                         
   6  -2   7          8.61          8.76         1.58 o                         
   7  -2   7        174.40        194.48         5.21 o                         
   8  -2   7          5.86          8.98         1.56 o                         
   9  -2   7          0.08          0.17         1.03 o                         
  -8  -1   7          6.70          7.96         1.30 o                         
  -7  -1   7          3.20          4.17         1.39 o                         
  -6  -1   7         40.63         39.84         2.65 o                         
  -5  -1   7        187.95        194.41         7.14 o                         
  -4  -1   7        379.07        359.19         7.72 o                         
  -3  -1   7        591.61        612.63        13.85 o                         
  -2  -1   7          1.28          1.54         1.67 o                         
  -1  -1   7        168.42        184.84         6.91 o                         
   0  -1   7         36.54         42.08         3.43 o                         
   1  -1   7        314.12        352.04         9.32 o                         
   2  -1   7         28.99         31.88         3.31 o                         
   3  -1   7        198.69        214.55         7.60 o                         
   4  -1   7         76.04         79.15         4.25 o                         
   5  -1   7        586.15        613.57        28.23 o                         
   6  -1   7        308.27        299.02         7.34 o                         
   7  -1   7          4.64          2.47         1.35 o                         
   8  -1   7         40.26         40.20         3.25 o                         
   9  -1   7          4.25          4.52         1.30 o                         
  10  -1   7          3.98          3.12         1.84 o                         
  -8   0   7          6.73          7.49         1.36 o                         
  -7   0   7         18.78         18.40         1.96 o                         
  -6   0   7          0.96          0.93         1.23 o                         
  -5   0   7          8.26         10.62         2.12 o                         
  -4   0   7        492.86        500.16        10.15 o                         
  -3   0   7        165.82        164.40         5.25 o                         
  -2   0   7          2.25          3.89         1.65 o                         
  -1   0   7          9.77          8.54         2.04 o                         
   0   0   7        534.46        574.77        10.88 o                         
   1   0   7         33.66         41.81         3.65 o                         
   2   0   7         70.75         74.84         4.52 o                         
   3   0   7         14.93         10.61         2.18 o                         
   4   0   7        149.39        143.08         4.38 o                         
   5   0   7         23.41         20.55         2.16 o                         
   6   0   7         75.30         60.96         3.49 o                         
   7   0   7         20.44         16.32         1.91 o                         
   8   0   7         60.10         77.81         4.18 o                         
   9   0   7         20.44         20.23         2.54 o                         
  10   0   7          6.97          7.96         1.22 o                         
  -8   1   7         12.44         16.19         2.20 o                         
  -7   1   7         12.33         13.36         1.48 o                         
  -6   1   7         21.81         18.78         1.73 o                         
  -5   1   7          3.64          3.06         1.31 o                         
  -4   1   7        529.90        535.00        11.53 o                         
  -3   1   7         81.72         81.40         3.19 o                         
  -2   1   7         64.48         68.39         4.71 o                         
  -1   1   7        190.67        203.00         7.19 o                         
   0   1   7         18.67         21.45         1.69 o                         
   1   1   7        907.95       1030.69        52.16 o                         
   2   1   7         15.95         19.89         2.47 o                         
   3   1   7        295.81        369.39         9.16 o                         
   4   1   7        163.08        145.14         4.41 o                         
   5   1   7        361.17        362.93         6.88 o                         
   6   1   7         21.52         16.34         2.03 o                         
   7   1   7         93.31         79.27         6.40 o                         
   8   1   7         14.43         16.28         2.38 o                         
   9   1   7          9.99         14.27         2.31 o                         
  10   1   7          0.04         -0.59         1.53 o                         
  11   1   7          1.04          1.29         1.71 o                         
  -8   2   7          2.77          1.09         1.61 o                         
  -7   2   7         10.70         11.07         1.42 o                         
  -6   2   7          1.62          1.34         1.19 o                         
  -5   2   7          5.72          4.51         1.11 o                         
  -4   2   7          9.45         11.00         1.69 o                         
  -3   2   7        404.09        411.92         8.24 o                         
  -2   2   7        162.00        154.99         7.17 o                         
  -1   2   7          0.89         -0.08         2.03 o                         
   0   2   7        182.15        179.79         7.01 o                         
   1   2   7        381.36        452.30        12.22 o                         
   2   2   7        333.49        391.42         9.19 o                         
   3   2   7         81.98         79.09         4.43 o                         
   4   2   7         31.19         28.24         2.12 o                         
   5   2   7          2.09          2.41         1.20 o                         
   6   2   7        138.42        141.66         4.95 o                         
   7   2   7         35.59         37.19         3.38 o                         
   8   2   7         99.46        102.30         4.83 o                         
   9   2   7         34.98         29.64         2.95 o                         
  10   2   7          3.18          3.12         1.72 o                         
  11   2   7          1.42          0.18         1.16 o                         
  -7   3   7          0.49         -0.47         1.17 o                         
  -6   3   7         35.83         33.13         2.42 o                         
  -5   3   7         21.94         22.13         2.08 o                         
  -4   3   7          7.70          7.84         1.34 o                         
  -3   3   7          0.35          0.32         1.53 o                         
  -2   3   7        116.18        113.63         3.59 o                         
  -1   3   7          0.88          1.92         1.94 o                         
   0   3   7         10.08          7.18         2.34 o                         
   1   3   7        113.67        116.25         5.71 o                         
   2   3   7          0.40          1.02         1.05 o                         
   3   3   7        128.81        168.54         5.96 o                         
   4   3   7          1.23          1.95         1.17 o                         
   5   3   7        892.84        841.14        15.76 o                         
   6   3   7          0.03          0.27         1.03 o                         
   7   3   7          1.95          3.01         1.37 o                         
   8   3   7          6.95          6.65         1.93 o                         
   9   3   7        105.18        101.43         4.88 o                         
  10   3   7          3.51          2.37         1.39 o                         
  11   3   7          0.63          0.32         1.62 o                         
  -7   4   7         27.72         32.22         2.30 o                         
  -6   4   7          6.47          5.43         1.41 o                         
  -5   4   7          2.39          1.99         1.15 o                         
  -4   4   7         35.50         31.39         2.06 o                         
  -3   4   7        338.77        310.41         7.13 o                         
  -2   4   7          0.15          0.18         1.25 o                         
  -1   4   7         39.50         42.01         2.00 o                         
   0   4   7        302.98        322.31        10.13 o                         
   1   4   7        436.16        445.33        11.37 o                         
   2   4   7         14.24         16.93         2.82 o                         
   3   4   7          1.92          1.95         1.76 o                         
   4   4   7        832.14        773.33        13.84 o                         
   5   4   7        131.20        125.68         4.05 o                         
   6   4   7         20.41         22.31         1.71 o                         
   7   4   7          1.66          1.19         1.56 o                         
   8   4   7        123.29        112.37         4.91 o                         
   9   4   7          8.38          6.65         2.06 o                         
  10   4   7         56.34         49.58         3.51 o                         
  11   4   7         14.63         14.00         2.99 o                         
  -6   5   7          2.68          3.64         1.41 o                         
  -5   5   7          9.34          9.70         1.16 o                         
  -4   5   7         23.80         24.56         2.18 o                         
  -3   5   7         57.47         58.63         2.95 o                         
  -2   5   7        286.92        285.11         8.02 o                         
  -1   5   7         46.53         47.94         2.16 o                         
   0   5   7          4.82          4.19         1.12 o                         
   1   5   7        113.19        109.48         6.10 o                         
   2   5   7        363.21        393.53        10.83 o                         
   3   5   7          0.26          0.83         1.20 o                         
   4   5   7        386.60        356.75         9.57 o                         
   5   5   7         70.46         66.61         4.46 o                         
   6   5   7         58.37         45.18         4.18 o                         
   7   5   7         16.61         16.08         3.19 o                         
   8   5   7         18.17         17.49         3.20 o                         
   9   5   7        319.78        303.46        11.08 o                         
  10   5   7          4.12          6.36         2.74 o                         
  11   5   7          0.32          0.33         1.97 o                         
  -5   6   7          7.87          5.77         1.61 o                         
  -4   6   7          0.05          0.62         1.26 o                         
  -3   6   7         40.17         38.77         3.37 o                         
  -2   6   7        133.54        123.23         5.30 o                         
  -1   6   7         53.68         58.70         3.58 o                         
   0   6   7         18.55         19.73         2.33 o                         
   1   6   7        339.74        326.75         7.35 o                         
   2   6   7          5.38          2.47         2.31 o                         
   3   6   7          1.63          2.40         1.31 o                         
   4   6   7          0.37         -0.26         1.10 o                         
   5   6   7         48.89         41.66         3.74 o                         
   6   6   7        214.26        190.39         8.26 o                         
   7   6   7        108.37        107.49         6.54 o                         
   8   6   7          0.09          1.07         2.07 o                         
   9   6   7          3.31          3.33         2.58 o                         
  10   6   7         62.19         67.35         5.43 o                         
  11   6   7          0.25          1.41         1.72 o                         
  -5   7   7          0.23          0.72         1.67 o                         
  -4   7   7         23.18         19.46         1.87 o                         
  -3   7   7         40.75         43.44         2.62 o                         
  -2   7   7          7.90          7.99         1.40 o                         
  -1   7   7          1.08          2.36         1.67 o                         
   0   7   7         16.83         18.74         1.86 o                         
   1   7   7          0.15          0.14         1.29 o                         
   2   7   7        149.57        150.32         3.98 o                         
   3   7   7         11.95         10.60         1.59 o                         
   4   7   7         98.91         97.24         3.09 o                         
   5   7   7        128.48        128.49         4.28 o                         
   6   7   7        124.50        117.72         4.92 o                         
   7   7   7         53.54         58.67         3.47 o                         
   8   7   7          5.79          3.45         2.46 o                         
   9   7   7          0.21          0.07         2.22 o                         
  10   7   7          5.75          3.07         2.31 o                         
  11   7   7          0.16          1.74         1.41 o                         
  -4   8   7          0.23         -0.13         1.79 o                         
  -3   8   7         27.57         23.36         1.84 o                         
  -2   8   7          0.42          1.08         1.15 o                         
  -1   8   7         24.78         25.88         1.90 o                         
   0   8   7         14.50         13.28         1.89 o                         
   1   8   7         78.99         74.06         3.43 o                         
   2   8   7         11.62         10.72         1.69 o                         
   3   8   7          7.62          5.83         1.43 o                         
   4   8   7          0.30          1.43         1.39 o                         
   5   8   7         38.90         36.49         2.66 o                         
   6   8   7         37.37         40.92         2.42 o                         
   7   8   7         60.30         63.27         2.91 o                         
   8   8   7        112.37        118.64         4.24 o                         
   9   8   7          8.52          9.99         3.12 o                         
  10   8   7          3.99          3.99         2.46 o                         
  11   8   7          1.60          2.75         2.09 o                         
  -3   9   7          5.03          3.83         1.87 o                         
  -2   9   7         13.87         11.67         1.78 o                         
  -1   9   7          0.07          0.53         1.57 o                         
   0   9   7          0.26          0.12         1.22 o                         
   1   9   7         22.68         21.82         2.22 o                         
   2   9   7         17.14         19.00         2.04 o                         
   3   9   7         28.20         26.54         2.27 o                         
   4   9   7         89.26         86.46         3.88 o                         
   5   9   7         34.06         27.04         2.54 o                         
   6   9   7         30.16         37.60         2.45 o                         
   7   9   7         12.37         15.56         1.72 o                         
   8   9   7          5.06          3.67         1.14 o                         
   9   9   7          1.49          2.47         1.29 o                         
  10   9   7         38.08         36.31         3.01 o                         
  11   9   7          0.55          0.08         1.58 o                         
  -1  10   7          3.02          2.67         1.03 o                         
   0  10   7          2.06          2.28         1.21 o                         
   1  10   7         12.74         17.31         1.81 o                         
   2  10   7         30.14         30.24         2.85 o                         
   3  10   7         11.80          9.51         2.01 o                         
   4  10   7          0.34          0.25         1.62 o                         
   5  10   7        138.55        148.30         5.96 o                         
   6  10   7         30.06         23.46         2.41 o                         
   7  10   7         16.75         15.23         2.41 o                         
   8  10   7          6.90          7.51         1.81 o                         
   9  10   7         14.58         18.12         1.80 o                         
  10  10   7          3.03          0.80         1.25 o                         
   0  11   7          6.88          5.78         1.35 o                         
   1  11   7         12.49         13.26         1.43 o                         
   2  11   7          2.87          4.32         1.43 o                         
   3  11   7         17.27         15.53         2.78 o                         
   4  11   7          1.74          1.36         1.49 o                         
   5  11   7         73.58         81.57         5.81 o                         
   6  11   7         30.23         33.63         2.92 o                         
   7  11   7          0.02          1.01         1.40 o                         
   8  11   7          0.62          1.59         1.32 o                         
   9  11   7          1.55          2.25         1.21 o                         
   3  12   7          0.99          1.44         1.43 o                         
   4  12   7          4.03          4.45         1.83 o                         
   5  12   7          1.45          0.72         1.77 o                         
   6  12   7         22.39         23.61         3.01 o                         
   7  12   7          9.55         13.72         2.34 o                         
  -3  -8   8          0.57          0.28         1.49 o                         
  -2  -8   8          0.74          1.21         1.55 o                         
  -1  -8   8          1.91          2.11         1.44 o                         
   0  -8   8          0.63          0.38         1.21 o                         
  -5  -7   8         20.56         21.32         2.00 o                         
  -4  -7   8          1.31          3.01         1.31 o                         
  -3  -7   8          3.17          1.33         1.32 o                         
  -2  -7   8          0.04          0.05         1.28 o                         
  -1  -7   8         12.06          9.18         1.74 o                         
   0  -7   8         19.83         23.66         1.78 o                         
   1  -7   8          6.40          6.39         1.13 o                         
   2  -7   8          3.16          1.95         0.96 o                         
   3  -7   8          5.25          6.17         1.62 o                         
  -6  -6   8          1.55          2.10         1.10 o                         
  -5  -6   8          0.01          0.56         1.29 o                         
  -4  -6   8         32.26         28.68         2.82 o                         
  -3  -6   8          5.24          4.06         1.62 o                         
  -2  -6   8          0.02         -0.12         1.03 o                         
  -1  -6   8          0.37          1.90         1.07 o                         
   0  -6   8          8.26          7.46         1.22 o                         
   1  -6   8          1.18          0.37         1.22 o                         
   2  -6   8          1.04          0.83         1.18 o                         
   3  -6   8          2.78          3.83         1.10 o                         
   4  -6   8          3.75          4.03         1.19 o                         
  -7  -5   8          2.45          1.75         1.11 o                         
  -6  -5   8          0.16         -0.02         1.02 o                         
  -5  -5   8         43.43         47.40         2.69 o                         
  -4  -5   8         13.01         16.82         2.49 o                         
  -3  -5   8         13.38         11.31         2.26 o                         
  -2  -5   8          0.16          0.28         1.09 o                         
  -1  -5   8          7.78          6.69         1.30 o                         
   0  -5   8          5.68          5.76         1.46 o                         
   1  -5   8          3.69          4.60         1.69 o                         
   2  -5   8          0.30          0.87         1.54 o                         
   3  -5   8          0.07          0.33         1.24 o                         
   4  -5   8         20.04         20.37         1.84 o                         
   5  -5   8          5.50          5.40         1.44 o                         
   6  -5   8          4.67          5.60         1.90 o                         
  -7  -4   8          9.02          9.24         1.29 o                         
  -6  -4   8          0.98          1.48         1.27 o                         
  -5  -4   8         25.66         21.30         2.66 o                         
  -4  -4   8         94.45         99.55         6.91 o                         
  -3  -4   8          2.12          1.46         1.61 o                         
  -2  -4   8          1.13         -0.04         1.45 o                         
  -1  -4   8         19.04         22.19         2.06 o                         
   0  -4   8        149.17        143.73         4.48 o                         
   1  -4   8         17.39         18.78         3.50 o                         
   2  -4   8          2.74          2.81         2.51 o                         
   3  -4   8         40.01         41.28         3.29 o                         
   4  -4   8         36.76         39.51         3.22 o                         
   5  -4   8          2.54          2.58         1.51 o                         
   6  -4   8          1.86          2.05         2.06 o                         
   7  -4   8         22.97         27.09         3.27 o                         
  -8  -3   8          7.74          8.92         1.96 o                         
  -7  -3   8          0.48          0.21         1.25 o                         
  -6  -3   8          0.28          1.24         1.46 o                         
  -5  -3   8         12.96         14.41         1.79 o                         
  -4  -3   8        103.37         93.79         5.22 o                         
  -3  -3   8        125.44        122.61         4.81 o                         
  -2  -3   8          2.12          2.05         1.53 o                         
  -1  -3   8         11.07         12.65         2.01 o                         
   0  -3   8         67.05         60.38         4.95 o                         
   1  -3   8         13.43         11.04         1.89 o                         
   2  -3   8          0.03          0.07         1.49 o                         
   3  -3   8         82.39         89.07         4.31 o                         
   4  -3   8          0.29          0.15         1.37 o                         
   5  -3   8          2.59          3.39         1.35 o                         
   6  -3   8          0.05          0.01         1.25 o                         
   7  -3   8          1.45          2.40         1.20 o                         
   8  -3   8         43.85         49.19         3.83 o                         
  -8  -2   8          3.84          5.97         1.23 o                         
  -7  -2   8          7.11          7.30         2.19 o                         
  -6  -2   8          1.67          1.33         1.45 o                         
  -5  -2   8         62.39         57.50         5.14 o                         
  -4  -2   8          8.01          8.59         2.02 o                         
  -3  -2   8          5.18          4.70         2.34 o                         
  -2  -2   8          8.46          9.73         1.81 o                         
  -1  -2   8         10.68         12.16         2.55 o                         
   0  -2   8        118.40        106.89         4.24 o                         
   1  -2   8          3.72          2.30         1.19 o                         
   2  -2   8          8.62          9.23         1.35 o                         
   3  -2   8          1.55          1.72         1.03 o                         
   4  -2   8          0.76          0.60         1.63 o                         
   5  -2   8          1.44          0.34         1.33 o                         
   6  -2   8         43.52         47.61         2.84 o                         
   7  -2   8          1.57          1.49         1.10 o                         
   8  -2   8          3.16          5.29         1.24 o                         
   9  -2   8         11.54         12.30         2.21 o                         
  -8  -1   8         18.84         21.79         2.14 o                         
  -7  -1   8          0.49          0.07         1.34 o                         
  -6  -1   8          5.99          6.76         1.75 o                         
  -5  -1   8         46.33         40.61         3.18 o                         
  -4  -1   8        106.32        102.58         4.63 o                         
  -3  -1   8         36.31         31.83         2.71 o                         
  -2  -1   8         29.12         27.98         2.53 o                         
  -1  -1   8        202.81        206.24         4.52 o                         
   0  -1   8         10.74          9.76         1.57 o                         
   1  -1   8        127.62        124.56         3.12 o                         
   2  -1   8          0.60          1.00         1.30 o                         
   3  -1   8        176.08        181.53         4.48 o                         
   4  -1   8          1.39          1.63         1.23 o                         
   5  -1   8          1.05          0.39         1.71 o                         
   6  -1   8        139.80        138.81        10.50 o                         
   7  -1   8         50.79         51.01         3.56 o                         
   8  -1   8          3.52          4.20         1.77 o                         
   9  -1   8          0.74         -0.14         1.50 o                         
  -8   0   8          0.01          0.25         1.53 o                         
  -7   0   8         10.14         10.46         1.86 o                         
  -6   0   8          6.21          6.20         1.51 o                         
  -5   0   8          3.20          3.49         1.85 o                         
  -4   0   8         43.99         39.18         3.19 o                         
  -3   0   8         66.30         67.71         3.85 o                         
  -2   0   8          9.96         12.73         1.93 o                         
  -1   0   8         11.23         11.25         1.08 o                         
   0   0   8        100.82        110.14         5.40 o                         
   1   0   8        133.87        148.22         6.59 o                         
   2   0   8          4.84          4.96         1.66 o                         
   3   0   8          6.00          6.33         1.43 o                         
   4   0   8        233.88        226.86         6.10 o                         
   5   0   8         43.25         36.23         2.81 o                         
   6   0   8         47.08         55.29         3.30 o                         
   7   0   8        173.39        185.76         6.55 o                         
   8   0   8         89.27         99.17         5.17 o                         
   9   0   8          7.10          3.83         2.66 o                         
  10   0   8          0.41          0.97         1.12 o                         
  -7   1   8         12.31         11.75         1.87 o                         
  -6   1   8          0.18         -0.01         1.31 o                         
  -5   1   8         25.56         29.34         2.27 o                         
  -4   1   8         18.84         20.50         2.03 o                         
  -3   1   8        149.49        154.93         5.55 o                         
  -2   1   8          3.72          3.69         1.22 o                         
  -1   1   8          6.92          6.37         1.01 o                         
   1   1   8        198.04        199.85         7.37 o                         
   2   1   8         52.54         57.39         4.15 o                         
   3   1   8        496.94        513.59        11.66 o                         
   4   1   8         99.00        105.07         2.96 o                         
   5   1   8        125.65        114.57         4.58 o                         
   6   1   8         36.93         33.61         2.84 o                         
   7   1   8         50.23         46.27         3.40 o                         
   8   1   8         23.02         24.74         2.24 o                         
   9   1   8         72.60         72.50         3.96 o                         
  10   1   8          0.01         -0.60         1.41 o                         
  -7   2   8         19.47         18.97         1.66 o                         
  -6   2   8         39.66         33.40         2.36 o                         
  -5   2   8          5.68          8.08         1.36 o                         
  -4   2   8         14.62         15.46         1.85 o                         
  -3   2   8        125.19        119.36         5.07 o                         
  -2   2   8          0.03         -0.18         1.34 o                         
  -1   2   8         20.47         20.10         1.34 o                         
   0   2   8        208.01        216.08         7.91 o                         
   1   2   8        411.60        437.18        19.53 o                         
   2   2   8         31.07         33.68         2.30 o                         
   3   2   8        406.71        399.94        10.13 o                         
   4   2   8       1439.51       1390.60        30.43 o                         
   5   2   8         32.48         31.70         2.69 o                         
   6   2   8          0.39         -0.04         1.27 o                         
   7   2   8          9.87         10.79         2.10 o                         
   8   2   8        131.30        110.54         5.07 o                         
   9   2   8          1.72          1.03         1.83 o                         
  10   2   8          0.35          0.88         1.36 o                         
  -7   3   8         30.02         28.48         2.11 o                         
  -6   3   8          0.03          0.40         1.17 o                         
  -5   3   8         11.49         10.59         1.64 o                         
  -4   3   8         36.74         35.26         2.16 o                         
  -3   3   8         85.20         86.90         4.35 o                         
  -2   3   8         51.86         51.65         2.75 o                         
  -1   3   8         80.16         73.22         2.61 o                         
   0   3   8        305.00        304.01         5.65 o                         
   1   3   8         15.92         16.58         2.77 o                         
   2   3   8          2.99          3.54         1.23 o                         
   3   3   8         52.39         56.87         4.06 o                         
   4   3   8        462.27        444.27         7.76 o                         
   5   3   8        194.10        174.17         9.51 o                         
   6   3   8          5.31          3.93         1.58 o                         
   7   3   8          0.47          0.68         1.49 o                         
   8   3   8        144.36        141.43         5.73 o                         
   9   3   8         47.64         44.36         3.48 o                         
  10   3   8          5.90          4.46         2.14 o                         
  11   3   8          0.02          0.93         1.62 o                         
  -6   4   8          5.84          6.11         1.18 o                         
  -5   4   8         37.39         35.60         2.05 o                         
  -4   4   8          0.21          0.24         1.17 o                         
  -3   4   8          3.32          3.36         1.13 o                         
  -2   4   8        237.87        236.60         7.47 o                         
  -1   4   8        107.57        103.15         4.28 o                         
   0   4   8        160.63        167.78         3.69 o                         
   1   4   8         98.19         97.96         4.12 o                         
   2   4   8          2.99          2.63         1.70 o                         
   3   4   8         82.03         82.73         5.18 o                         
   4   4   8         36.59         31.20         2.57 o                         
   5   4   8         88.66         84.62         3.99 o                         
   6   4   8         67.50         63.85         5.02 o                         
   7   4   8         65.75         53.59         4.94 o                         
   8   4   8         63.80         60.88         5.43 o                         
   9   4   8         73.35         56.99         5.46 o                         
  10   4   8          2.75          3.82         2.63 o                         
  11   4   8          8.29          8.47         2.26 o                         
  -6   5   8          0.11          0.24         1.49 o                         
  -5   5   8          1.98          0.57         1.22 o                         
  -4   5   8          4.99          5.20         1.20 o                         
  -3   5   8         18.67         19.23         1.99 o                         
  -2   5   8          1.70          2.75         1.63 o                         
  -1   5   8         10.53         11.08         1.55 o                         
   0   5   8        300.99        310.52         6.34 o                         
   1   5   8         13.31         13.85         1.49 o                         
   2   5   8        126.71        125.67         5.13 o                         
   3   5   8          0.05         -0.04         1.14 o                         
   4   5   8        614.07        614.68        13.88 o                         
   5   5   8        142.92        149.36         7.49 o                         
   6   5   8          1.43          3.37         2.03 o                         
   7   5   8         21.20         15.71         3.09 o                         
   8   5   8         75.57         70.27         5.62 o                         
   9   5   8         28.22         23.91         3.85 o                         
  10   5   8          1.41          1.22         2.43 o                         
  11   5   8          8.58         12.20         2.33 o                         
  -5   6   8          0.08          0.37         1.32 o                         
  -4   6   8          0.33         -0.63         1.26 o                         
  -3   6   8         14.44         15.40         2.53 o                         
  -2   6   8         30.85         30.32         2.89 o                         
  -1   6   8         82.13         76.69         5.78 o                         
   0   6   8        147.29        147.19         5.44 o                         
   1   6   8        216.21        223.71         5.10 o                         
   2   6   8         18.16         19.12         2.18 o                         
   3   6   8         10.05          8.09         1.36 o                         
   4   6   8          9.89          8.13         1.39 o                         
   5   6   8        221.71        212.90        12.27 o                         
   6   6   8        327.00        324.91        11.00 o                         
   7   6   8         46.91         41.38         4.28 o                         
   8   6   8          0.33          0.61         2.30 o                         
   9   6   8        123.86        123.73         7.25 o                         
  10   6   8          0.02          0.03         1.92 o                         
  11   6   8          1.48          1.47         1.64 o                         
  -4   7   8         24.92         27.84         1.86 o                         
  -3   7   8          0.82          2.01         1.50 o                         
  -2   7   8          8.92          9.34         1.58 o                         
  -1   7   8          4.12          3.07         1.78 o                         
   0   7   8         41.80         39.86         2.74 o                         
   1   7   8         32.46         27.23         2.62 o                         
   2   7   8         32.51         32.77         2.09 o                         
   3   7   8          6.88          7.41         1.25 o                         
   4   7   8         41.32         40.05         2.50 o                         
   5   7   8          0.66          1.46         1.54 o                         
   6   7   8        668.90        719.85        16.84 o                         
   7   7   8         97.82         82.08         6.60 o                         
   8   7   8         49.45         53.60         3.57 o                         
   9   7   8          0.98          2.55         2.11 o                         
  10   7   8         37.49         34.72         3.87 o                         
  11   7   8          1.08          0.15         1.92 o                         
  -3   8   8        109.76        117.82         5.21 o                         
  -2   8   8         13.84         13.40         1.61 o                         
  -1   8   8         11.54         10.76         1.36 o                         
   0   8   8         11.77         11.48         1.80 o                         
   1   8   8         29.27         26.69         3.68 o                         
   2   8   8         10.23          7.87         1.25 o                         
   3   8   8          0.02         -0.10         1.34 o                         
   4   8   8         75.87         68.13         3.37 o                         
   5   8   8         99.55         95.34         4.07 o                         
   6   8   8         33.26         26.52         2.02 o                         
   7   8   8        136.20        121.68         4.48 o                         
   8   8   8         22.81         21.35         2.69 o                         
  10   8   8          0.04          0.87         2.17 o                         
  11   8   8          2.64          2.47         1.62 o                         
  -2   9   8          0.02          0.72         1.84 o                         
  -1   9   8          0.49          0.93         1.37 o                         
   0   9   8          1.70          1.82         1.27 o                         
   1   9   8         17.91         17.81         2.07 o                         
   2   9   8          1.25          1.74         1.45 o                         
   3   9   8         19.37         14.31         2.41 o                         
   4   9   8         40.39         29.88         2.60 o                         
   5   9   8        168.30        170.02         5.19 o                         
   6   9   8        272.27        287.52         6.50 o                         
   7   9   8          2.70          2.50         1.38 o                         
   8   9   8         11.73         12.42         1.66 o                         
   9   9   8          5.55          4.09         1.35 o                         
  10   9   8          3.64          3.36         1.44 o                         
  -1  10   8          0.45         -0.18         1.55 o                         
   0  10   8          6.89          6.98         1.51 o                         
   1  10   8          0.28          0.38         1.37 o                         
   2  10   8         16.47         17.51         2.36 o                         
   3  10   8          4.69          4.75         1.67 o                         
   4  10   8         56.28         56.00         7.38 o                         
   5  10   8         21.97         16.67         2.19 o                         
   6  10   8         40.77         41.61         2.74 o                         
   7  10   8          3.88          3.53         1.41 o                         
   8  10   8         19.56         18.75         2.28 o                         
   9  10   8          0.25          1.07         1.35 o                         
  10  10   8          1.86          1.76         1.60 o                         
   1  11   8         14.48         15.98         1.64 o                         
   2  11   8          1.50          1.63         1.00 o                         
   3  11   8          2.15          1.42         1.42 o                         
   4  11   8         30.16         22.04         4.00 o                         
   5  11   8          1.34          2.73         2.33 o                         
   6  11   8          0.11          0.11         2.12 o                         
   7  11   8         11.27         10.17         1.74 o                         
   8  11   8          6.70          4.70         1.35 o                         
   5  12   8          1.58          0.69         1.48 o                         
   6  12   8         36.50         42.81         3.29 o                         
  -3  -7   9          0.64          0.99         0.97 o                         
  -2  -7   9          5.15          7.42         1.24 o                         
   0  -7   9          0.98          2.38         1.46 o                         
   1  -7   9          2.71          1.17         1.46 o                         
  -5  -6   9          7.93          6.31         1.26 o                         
  -4  -6   9          6.12          7.60         1.50 o                         
  -3  -6   9          1.16          0.68         1.30 o                         
  -2  -6   9          1.40          2.02         1.25 o                         
  -1  -6   9          1.73          2.34         0.94 o                         
   0  -6   9          8.04          6.94         1.68 o                         
   1  -6   9          3.05          4.51         1.09 o                         
   2  -6   9          3.44          3.33         1.06 o                         
   3  -6   9         14.78         16.42         1.35 o                         
  -6  -5   9          2.04          2.67         1.51 o                         
  -5  -5   9          0.06         -0.48         1.26 o                         
  -4  -5   9         25.00         25.07         2.40 o                         
  -3  -5   9          0.03         -0.58         1.46 o                         
  -2  -5   9          9.01         10.52         1.62 o                         
  -1  -5   9         28.65         29.41         1.90 o                         
   0  -5   9          0.02          0.36         1.18 o                         
   1  -5   9          3.60          4.33         1.64 o                         
   2  -5   9          3.79          3.96         1.66 o                         
   3  -5   9         18.54         19.88         2.25 o                         
   4  -5   9          1.26          1.05         0.99 o                         
   5  -5   9          3.75          5.32         1.60 o                         
  -6  -4   9          0.68          1.37         0.99 o                         
  -5  -4   9          9.41          9.57         1.72 o                         
  -4  -4   9          0.91          0.89         1.54 o                         
  -3  -4   9         26.86         25.42         2.80 o                         
  -2  -4   9         83.69         86.52         4.34 o                         
  -1  -4   9          2.18          1.24         1.28 o                         
   0  -4   9          0.57          1.32         1.44 o                         
   1  -4   9          0.01          0.36         1.64 o                         
   2  -4   9         36.99         43.65         4.95 o                         
   3  -4   9         25.19         31.35         4.29 o                         
   4  -4   9          0.10          0.03         1.44 o                         
   5  -4   9          2.12          2.29         1.34 o                         
   6  -4   9         18.63         20.77         1.89 o                         
  -7  -3   9          0.04          0.11         1.02 o                         
  -6  -3   9          1.19         -1.02         2.03 o                         
  -5  -3   9          0.06          0.03         1.05 o                         
  -4  -3   9         11.08         10.35         1.89 o                         
  -3  -3   9          4.34          4.35         2.22 o                         
  -2  -3   9          0.27          1.00         1.43 o                         
  -1  -3   9         66.72         72.74         3.26 o                         
   0  -3   9         22.95         20.79         2.39 o                         
   1  -3   9          1.21          3.58         2.11 o                         
   2  -3   9          0.45          0.59         2.37 o                         
   3  -3   9        139.10        152.06         8.17 o                         
   4  -3   9         41.31         42.85         3.28 o                         
   5  -3   9          2.97          2.20         1.22 o                         
   6  -3   9          0.20          0.02         1.28 o                         
   7  -3   9         48.95         61.54         4.34 o                         
  -7  -2   9          6.61          5.94         1.28 o                         
  -6  -2   9         10.40         13.63         1.89 o                         
  -5  -2   9         10.32          7.10         2.51 o                         
  -4  -2   9          3.34          3.49         1.60 o                         
  -3  -2   9         27.43         28.88         3.91 o                         
  -2  -2   9        114.40        120.13         4.81 o                         
  -1  -2   9         67.57         56.59         3.57 o                         
   0  -2   9         46.66         45.06         3.06 o                         
   1  -2   9         29.02         25.12         2.53 o                         
   2  -2   9          5.65          6.28         1.42 o                         
   3  -2   9          1.17          2.31         1.34 o                         
   4  -2   9        129.65        126.46         3.59 o                         
   5  -2   9        149.75        148.65         4.55 o                         
   6  -2   9         19.27         16.61         1.84 o                         
   7  -2   9          0.22          0.00         1.14 o                         
   8  -2   9         32.73         31.24         2.31 o                         
  -7  -1   9          8.39          9.63         1.23 o                         
  -6  -1   9          2.25          4.05         1.18 o                         
  -5  -1   9          8.66         11.01         3.01 o                         
  -4  -1   9          1.25          1.05         1.59 o                         
  -3  -1   9         19.99         18.30         2.36 o                         
  -2  -1   9         50.51         45.26         3.17 o                         
  -1  -1   9         25.72         30.10         2.59 o                         
   0  -1   9         23.59         21.21         2.21 o                         
   1  -1   9         19.78         18.64         1.71 o                         
   2  -1   9         43.37         46.33         2.55 o                         
   3  -1   9        193.03        204.60         4.99 o                         
   4  -1   9         59.85         61.53         3.04 o                         
   5  -1   9        224.45        263.60         6.90 o                         
   6  -1   9          4.18          3.58         1.42 o                         
   7  -1   9         56.05         58.34         2.77 o                         
   8  -1   9          0.74          0.22         1.17 o                         
   9  -1   9          6.62          6.82         1.33 o                         
  -7   0   9          0.18         -0.12         1.09 o                         
  -6   0   9          8.33          6.63         1.75 o                         
  -5   0   9          0.68          0.70         1.58 o                         
  -4   0   9         59.78         56.59         3.72 o                         
  -3   0   9        185.95        170.20         7.26 o                         
  -2   0   9          0.43         -0.39         1.65 o                         
  -1   0   9        134.92        140.84         4.36 o                         
   0   0   9          7.35          5.77         1.26 o                         
   1   0   9          3.85          2.45         1.87 o                         
   2   0   9          7.92          9.00         1.43 o                         
   3   0   9        429.38        453.47         7.07 o                         
   4   0   9        281.45        296.57        10.64 o                         
   5   0   9         32.05         32.97         2.97 o                         
   6   0   9         12.81         15.22         1.85 o                         
   7   0   9          8.54          4.91         1.50 o                         
   8   0   9         19.67         20.53         2.54 o                         
   9   0   9          1.51          1.51         1.30 o                         
  -7   1   9         18.29         18.26         1.81 o                         
  -6   1   9          4.27          5.53         1.59 o                         
  -5   1   9          0.78          1.05         1.41 o                         
  -4   1   9         27.17         29.49         2.92 o                         
  -3   1   9         29.18         26.31         2.85 o                         
  -2   1   9        102.06         99.85         3.69 o                         
  -1   1   9          4.26          2.38         0.97 o                         
   0   1   9        138.41        130.68         3.22 o                         
   1   1   9          4.57          3.75         1.36 o                         
   2   1   9        282.81        290.81         6.19 o                         
   3   1   9          4.22          6.96         1.64 o                         
   4   1   9        227.45        236.27         9.56 o                         
   5   1   9        181.86        180.17         5.87 o                         
   6   1   9          8.49         11.01         2.15 o                         
   7   1   9          2.60          2.18         1.49 o                         
   8   1   9         31.80         31.61         2.41 o                         
   9   1   9         10.43          8.97         1.70 o                         
  10   1   9          3.81          4.92         1.32 o                         
  -6   2   9          1.41          2.27         1.11 o                         
  -5   2   9         35.61         37.13         2.13 o                         
  -4   2   9          3.06          3.42         1.39 o                         
  -3   2   9          4.76          5.24         1.46 o                         
  -2   2   9         21.38         20.32         2.05 o                         
  -1   2   9         83.30         83.22         2.88 o                         
   0   2   9          1.77          2.98         0.90 o                         
   1   2   9         32.02         27.33         1.89 o                         
   2   2   9         19.56         17.57         1.65 o                         
   3   2   9        303.11        308.08        19.85 o                         
   4   2   9          1.44          0.71         1.54 o                         
   5   2   9         62.11         60.69         3.64 o                         
   6   2   9          8.28          8.53         2.47 o                         
   7   2   9        121.17        117.42         7.03 o                         
   8   2   9          4.81          3.97         2.58 o                         
   9   2   9         20.39         17.54         2.21 o                         
  10   2   9          0.46         -0.24         1.30 o                         
  -6   3   9          8.83          9.41         1.26 o                         
  -5   3   9         10.55          9.62         1.55 o                         
  -4   3   9         32.68         34.43         1.90 o                         
  -3   3   9          1.68          0.98         1.33 o                         
  -2   3   9         10.91         12.35         1.83 o                         
  -1   3   9         58.78         57.16         2.54 o                         
   0   3   9        314.35        318.10         5.80 o                         
   1   3   9          1.99          3.17         1.16 o                         
   2   3   9          0.20          0.72         1.65 o                         
   3   3   9        166.31        179.84         9.85 o                         
   4   3   9        209.39        201.58        10.63 o                         
   5   3   9         54.37         43.83         3.26 o                         
   6   3   9         12.18         11.34         2.10 o                         
   7   3   9          0.27         -0.62         2.47 o                         
   8   3   9          1.93          5.86         2.64 o                         
   9   3   9          3.78          4.07         2.53 o                         
  10   3   9          1.56          0.87         1.07 o                         
  -5   4   9          5.03          4.92         1.01 o                         
  -4   4   9         19.20         20.75         1.90 o                         
  -3   4   9          0.19          0.42         1.32 o                         
  -2   4   9         44.81         40.90         2.58 o                         
  -1   4   9         82.64         79.50         2.94 o                         
   0   4   9         62.24         62.91         3.04 o                         
   1   4   9        161.12        164.47         4.38 o                         
   2   4   9         17.79         15.12         2.78 o                         
   3   4   9         15.74         11.21         2.56 o                         
   4   4   9         74.19         72.36         4.35 o                         
   5   4   9        654.89        704.98        11.16 o                         
   6   4   9         72.39         66.19         3.99 o                         
   7   4   9          4.92          4.95         1.73 o                         
   8   4   9          5.27          2.76         1.77 o                         
   9   4   9         10.98         14.67         2.25 o                         
  10   4   9          4.80          5.57         1.66 o                         
  11   4   9          0.19          1.04         1.47 o                         
  -5   5   9          4.46          4.43         1.12 o                         
  -4   5   9         15.19         15.36         1.71 o                         
  -3   5   9         10.91         10.16         1.63 o                         
  -2   5   9          0.05         -0.51         2.31 o                         
  -1   5   9         18.97         18.82         2.37 o                         
   0   5   9         46.95         42.84         2.63 o                         
   1   5   9          0.45          0.86         1.13 o                         
   2   5   9          3.26          2.62         1.25 o                         
   3   5   9         12.84         10.94         2.55 o                         
   4   5   9        197.67        196.99         8.32 o                         
   5   5   9        149.30        142.61         7.68 o                         
   6   5   9         45.75         43.10         4.78 o                         
   7   5   9         49.30         45.71         4.79 o                         
   8   5   9         14.69         18.75         3.39 o                         
   9   5   9          3.70          2.68         2.42 o                         
  10   5   9          5.52          4.81         2.22 o                         
  11   5   9          0.62          0.18         1.68 o                         
  -4   6   9         98.99         95.29         6.64 o                         
  -3   6   9          4.32          5.13         1.87 o                         
  -2   6   9         13.32         11.96         1.66 o                         
  -1   6   9          2.07          2.21         1.65 o                         
   0   6   9         71.00         68.94         3.16 o                         
   1   6   9         15.46         12.85         1.49 o                         
   2   6   9          2.79          1.89         1.18 o                         
   3   6   9          3.76          2.80         1.29 o                         
   4   6   9        240.53        237.59         6.36 o                         
   5   6   9         80.72         72.88         5.76 o                         
   6   6   9        159.67        169.97         8.29 o                         
   7   6   9         45.56         51.61         4.99 o                         
   8   6   9          4.63          3.68         2.70 o                         
   9   6   9          3.88          5.59         2.47 o                         
  10   6   9          0.15          0.13         1.94 o                         
  11   6   9          3.42          3.75         1.82 o                         
  -3   7   9         23.50         23.47         1.83 o                         
  -2   7   9         14.53         13.86         1.73 o                         
  -1   7   9         31.82         31.48         2.98 o                         
   0   7   9          4.14          4.61         1.61 o                         
   1   7   9         65.52         72.16         3.23 o                         
   2   7   9          6.84          6.46         1.12 o                         
   3   7   9         51.59         46.65         2.75 o                         
   4   7   9         41.12         44.97         2.66 o                         
   5   7   9       1212.91       1206.36        14.07 o                         
   6   7   9          0.77          2.23         1.93 o                         
   7   7   9         58.77         54.57         5.03 o                         
   8   7   9         51.16         54.37         3.62 o                         
   9   7   9          4.37          4.27         2.21 o                         
  10   7   9          2.28          2.75         1.97 o                         
  11   7   9          0.12         -0.14         1.65 o                         
  -2   8   9          0.59          0.93         1.11 o                         
  -1   8   9          4.91          4.81         1.38 o                         
   0   8   9         53.31         44.89         3.47 o                         
   1   8   9          0.14         -0.04         1.33 o                         
   2   8   9         19.38         19.59         1.69 o                         
   3   8   9          4.84          4.69         1.48 o                         
   4   8   9         71.57         73.55         3.37 o                         
   5   8   9          1.97          3.81         1.32 o                         
   6   8   9         21.48         21.78         1.86 o                         
   7   8   9          7.32         11.47         1.82 o                         
   8   8   9         42.57         42.04         2.66 o                         
   9   8   9         20.08         24.31         3.74 o                         
  10   8   9          5.22          3.48         1.39 o                         
  -1   9   9          9.74          9.00         2.27 o                         
   0   9   9          3.22          2.45         1.20 o                         
   1   9   9         56.59         46.15         3.43 o                         
   2   9   9         36.97         33.37         2.41 o                         
   3   9   9         11.73         12.55         2.30 o                         
   4   9   9         19.38         18.61         2.85 o                         
   5   9   9         15.72         17.47         2.04 o                         
   6   9   9         38.21         34.09         2.57 o                         
   7   9   9          0.33          0.38         1.23 o                         
   8   9   9          2.61          3.72         1.28 o                         
   9   9   9          3.06          2.44         1.16 o                         
  10   9   9          1.06          0.30         1.84 o                         
   0  10   9         10.07         10.61         2.22 o                         
   1  10   9          0.67          1.49         1.31 o                         
   2  10   9         29.65         31.72         4.40 o                         
   3  10   9          1.50          1.58         1.55 o                         
   4  10   9          0.29          0.10         1.52 o                         
   5  10   9          0.12          0.40         1.27 o                         
   6  10   9         12.98         12.12         1.68 o                         
   7  10   9          3.52          3.20         1.19 o                         
   8  10   9          1.89          2.61         1.37 o                         
   9  10   9          3.37         10.35         2.20 o                         
   2  11   9          0.78          1.41         1.44 o                         
   3  11   9          7.59          7.55         1.40 o                         
   4  11   9         11.38         10.88         1.62 o                         
   5  11   9          3.36          6.60         2.08 o                         
   6  11   9          3.01          1.79         1.74 o                         
   7  11   9          1.65          0.31         1.64 o                         
   8  11   9          0.79          1.53         1.60 o                         
  -3  -6  10          0.46          0.89         1.28 o                         
  -2  -6  10          4.88          5.98         1.66 o                         
  -1  -6  10          0.07         -0.50         1.55 o                         
   0  -6  10          0.01         -0.31         1.43 o                         
   1  -6  10          0.58          0.34         0.99 o                         
  -4  -5  10          0.90          1.11         0.97 o                         
  -3  -5  10          4.03          4.97         1.28 o                         
  -2  -5  10          2.24          1.41         1.19 o                         
  -1  -5  10          3.30          4.52         1.11 o                         
   0  -5  10          0.23          0.46         0.97 o                         
   1  -5  10          3.18          4.37         1.42 o                         
   2  -5  10          9.42          7.58         1.61 o                         
   3  -5  10         24.39         23.34         1.76 o                         
   4  -5  10         18.82         20.04         2.45 o                         
  -5  -4  10          0.28          0.72         1.02 o                         
  -4  -4  10          9.94          9.21         1.71 o                         
  -3  -4  10          8.34          8.21         1.70 o                         
  -2  -4  10          1.15          1.31         1.49 o                         
  -1  -4  10          9.87          6.29         1.71 o                         
   0  -4  10          1.01          0.98         1.31 o                         
   1  -4  10          0.30          0.05         1.48 o                         
   2  -4  10          7.20          7.69         1.88 o                         
   3  -4  10          1.43          1.17         1.61 o                         
   4  -4  10         34.30         34.74         2.55 o                         
   5  -4  10          3.87          3.18         0.96 o                         
  -6  -3  10          4.98          4.75         1.74 o                         
  -5  -3  10          5.23          5.36         1.05 o                         
  -4  -3  10          0.14          0.29         1.27 o                         
  -3  -3  10         10.62          9.88         1.46 o                         
  -2  -3  10          6.84          7.61         1.37 o                         
  -1  -3  10          2.45          4.13         1.30 o                         
   0  -3  10          2.53          2.20         1.17 o                         
   1  -3  10          0.20          1.98         1.42 o                         
   2  -3  10         46.53         48.64         4.79 o                         
   3  -3  10        108.83        123.02         7.15 o                         
   4  -3  10         16.24         14.33         3.12 o                         
   5  -3  10          0.27          0.83         1.31 o                         
   6  -3  10          6.07          6.12         1.36 o                         
  -6  -2  10         13.20         12.02         2.19 o                         
  -5  -2  10         56.66         60.37         3.15 o                         
  -4  -2  10         14.88         10.95         1.78 o                         
  -3  -2  10          0.08          0.81         1.46 o                         
  -2  -2  10          0.63         -0.18         2.22 o                         
  -1  -2  10         74.37         69.38         3.76 o                         
   0  -2  10          4.88          6.61         2.29 o                         
   1  -2  10         13.57         14.77         2.96 o                         
   2  -2  10          5.83          4.53         1.70 o                         
   3  -2  10        162.51        170.34         4.64 o                         
   4  -2  10         73.33         74.91         3.25 o                         
   5  -2  10          1.50          1.03         1.28 o                         
   6  -2  10         82.79         93.93         3.29 o                         
   7  -2  10          6.27          7.35         1.16 o                         
  -6  -1  10         38.07         38.58         1.99 o                         
  -5  -1  10         11.25          9.52         1.72 o                         
  -4  -1  10         28.62         26.23         2.50 o                         
  -3  -1  10          0.41          1.14         1.48 o                         
  -2  -1  10         77.15         82.90         4.14 o                         
  -1  -1  10          0.57          1.67         1.53 o                         
   0  -1  10         17.16         15.45         1.73 o                         
   1  -1  10          2.25          0.92         1.48 o                         
   2  -1  10         58.17         57.17         3.59 o                         
   3  -1  10         21.56         20.55         2.10 o                         
   4  -1  10        447.22        492.31        10.10 o                         
   5  -1  10         26.10         26.35         1.88 o                         
   6  -1  10          1.66          2.21         1.25 o                         
   7  -1  10         11.40         10.09         1.57 o                         
   8  -1  10          4.78          4.62         1.04 o                         
  -6   0  10          0.08          0.36         1.10 o                         
  -5   0  10         62.84         61.49         3.46 o                         
  -4   0  10          6.45          5.60         1.77 o                         
  -3   0  10         18.86         25.02         2.71 o                         
  -2   0  10          2.33          1.97         1.69 o                         
  -1   0  10        166.22        165.09         5.83 o                         
   0   0  10          3.58          3.56         1.28 o                         
   1   0  10          0.01          0.89         1.43 o                         
   2   0  10          0.17          0.49         1.22 o                         
   3   0  10         72.13         70.16         3.21 o                         
   4   0  10          0.30          0.68         1.37 o                         
   5   0  10         60.13         55.41         2.99 o                         
   6   0  10          0.11          0.00         1.44 o                         
   7   0  10         23.87         30.80         2.89 o                         
   8   0  10          4.93          5.13         1.23 o                         
   9   0  10          2.97          2.39         1.07 o                         
  -6   1  10         12.99         15.77         1.71 o                         
  -5   1  10         37.75         34.60         2.34 o                         
  -4   1  10          5.24          4.84         1.81 o                         
  -3   1  10          2.10          1.60         1.66 o                         
  -2   1  10         70.50         71.24         4.10 o                         
  -1   1  10          5.70          4.35         1.88 o                         
   0   1  10        108.32        103.91         3.21 o                         
   1   1  10         45.23         44.30         2.51 o                         
   2   1  10         26.83         29.32         2.54 o                         
   3   1  10          0.88          1.31         1.24 o                         
   4   1  10        175.29        193.75         6.21 o                         
   5   1  10         14.41         13.10         2.23 o                         
   6   1  10         37.69         38.88         3.27 o                         
   7   1  10          3.27          4.09         1.46 o                         
   8   1  10          6.69          9.41         1.96 o                         
   9   1  10          0.02          0.03         1.21 o                         
  -6   2  10          1.20          2.18         1.47 o                         
  -5   2  10          9.93          9.57         1.82 o                         
  -4   2  10         14.63         13.79         1.40 o                         
  -3   2  10          2.60          2.65         1.29 o                         
  -2   2  10         13.47         13.27         2.34 o                         
  -1   2  10         96.90         99.43         3.77 o                         
   0   2  10         34.12         34.76         1.80 o                         
   1   2  10         42.81         41.46         2.08 o                         
   2   2  10         22.90         20.07         2.19 o                         
   3   2  10         10.56          8.75         1.87 o                         
   4   2  10         74.99         75.14         3.88 o                         
   5   2  10        119.23        115.81         4.88 o                         
   6   2  10         26.23         30.71         2.70 o                         
   7   2  10         51.57         55.95         3.71 o                         
   8   2  10          6.74          5.12         1.48 o                         
   9   2  10          2.05          1.71         1.38 o                         
  10   2  10          0.06         -0.35         1.74 o                         
  -5   3  10          5.85          5.72         1.10 o                         
  -4   3  10          1.31          1.28         0.89 o                         
  -3   3  10          1.39          1.57         1.08 o                         
  -2   3  10         14.68         15.29         2.38 o                         
  -1   3  10         53.53         50.81         2.89 o                         
   0   3  10         73.30         67.60         2.77 o                         
   1   3  10          2.76          3.28         1.01 o                         
   2   3  10          0.68          1.44         1.45 o                         
   3   3  10         12.61         12.06         2.12 o                         
   4   3  10        142.64        123.03         6.85 o                         
   5   3  10         35.42         31.31         2.78 o                         
   6   3  10          5.81          4.10         1.37 o                         
   7   3  10          0.73          0.40         1.39 o                         
   8   3  10         45.06         50.09         3.55 o                         
   9   3  10          0.67          1.03         1.00 o                         
  10   3  10          1.03          1.16         1.24 o                         
  -5   4  10          0.00         -0.12         1.05 o                         
  -4   4  10         37.56         36.61         2.76 o                         
  -3   4  10          0.03         -0.34         1.21 o                         
  -2   4  10          1.37          1.14         1.62 o                         
  -1   4  10         46.90         46.70         2.77 o                         
   0   4  10         98.71         91.76         3.15 o                         
   1   4  10         19.63         19.40         2.02 o                         
   2   4  10          8.39          8.39         1.85 o                         
   3   4  10        153.83        140.94         7.32 o                         
   4   4  10        106.05        110.70         4.82 o                         
   5   4  10          1.63          1.89         1.72 o                         
   6   4  10          6.61          6.28         1.44 o                         
   7   4  10         58.78         59.65         3.85 o                         
   8   4  10         13.36         11.31         2.17 o                         
   9   4  10         23.13         21.66         2.38 o                         
  10   4  10          4.55          1.77         0.90 o                         
  -4   5  10          0.12         -0.32         1.03 o                         
  -3   5  10          8.07          7.73         1.74 o                         
  -2   5  10          5.44          5.36         2.29 o                         
  -1   5  10         10.89         13.54         2.29 o                         
   0   5  10         14.90         14.23         1.90 o                         
   1   5  10         78.63         77.61         3.44 o                         
   2   5  10          0.29          0.60         1.25 o                         
   3   5  10        153.14        162.58         5.73 o                         
   4   5  10          5.67          5.50         2.62 o                         
   5   5  10         73.10         70.00         5.49 o                         
   6   5  10         10.03         10.03         2.83 o                         
   7   5  10          4.24          4.37         2.73 o                         
   8   5  10        142.23        144.16         7.91 o                         
   9   5  10          0.00          0.20         2.27 o                         
  10   5  10          0.05         -0.84         1.69 o                         
  -3   6  10         13.01         13.96         1.97 o                         
  -2   6  10          1.00          0.89         1.29 o                         
  -1   6  10          0.75          0.28         2.14 o                         
   0   6  10        100.06        103.78         4.70 o                         
   1   6  10          0.01          0.70         1.35 o                         
   2   6  10          6.78          6.51         1.29 o                         
   3   6  10         13.75         14.43         1.76 o                         
   4   6  10          9.73         11.47         2.06 o                         
   5   6  10          0.13         -0.07         2.68 o                         
   6   6  10         48.21         45.17         4.83 o                         
   7   6  10          0.14          0.26         2.69 o                         
   8   6  10          0.31         -0.33         2.45 o                         
   9   6  10          9.54          9.01         2.60 o                         
  10   6  10          1.37          1.82         1.23 o                         
  -3   7  10          3.63          2.25         1.15 o                         
  -2   7  10          0.20          0.04         1.43 o                         
  -1   7  10         14.12         14.47         1.79 o                         
   0   7  10          5.26          4.35         1.66 o                         
   1   7  10         58.82         62.20         4.58 o                         
   2   7  10          3.63          3.25         1.07 o                         
   3   7  10         56.78         54.29         3.30 o                         
   4   7  10          5.82          7.08         1.85 o                         
   5   7  10        128.24        129.91         7.50 o                         
   6   7  10          1.58         -0.56         2.64 o                         
   7   7  10         12.31         10.23         1.98 o                         
   8   7  10          0.59          0.32         1.32 o                         
   9   7  10          0.08         -0.65         1.42 o                         
  10   7  10          5.61          6.38         1.36 o                         
  -2   8  10          1.20          0.54         1.62 o                         
  -1   8  10          6.88          6.53         1.23 o                         
   0   8  10         32.29         32.03         2.81 o                         
   1   8  10         20.60         18.67         1.88 o                         
   2   8  10          2.18          2.03         1.27 o                         
   3   8  10          0.03          0.33         1.15 o                         
   4   8  10          2.13          2.28         1.35 o                         
   5   8  10          1.67          0.93         1.19 o                         
   6   8  10         54.99         60.22         4.47 o                         
   7   8  10         12.14         10.42         1.58 o                         
   8   8  10         14.12         15.32         1.81 o                         
   9   8  10          1.31          1.29         1.06 o                         
  10   8  10          0.36          0.30         1.12 o                         
   0   9  10          9.22          8.50         1.26 o                         
   1   9  10          5.47          6.34         1.67 o                         
   2   9  10         30.62         28.76         2.54 o                         
   3   9  10         42.88         45.29         2.53 o                         
   4   9  10          1.57         -0.03         1.23 o                         
   5   9  10          0.17          0.37         1.25 o                         
   6   9  10          1.61          1.25         1.24 o                         
   7   9  10          0.08         -0.28         1.22 o                         
   8   9  10          5.43          7.46         1.35 o                         
   9   9  10         15.29         15.88         1.43 o                         
   1  10  10         21.17         21.61         2.69 o                         
   2  10  10          9.71          8.83         2.21 o                         
   3  10  10          5.41          7.74         1.64 o                         
   4  10  10         44.07         41.70         6.61 o                         
   5  10  10          1.74          1.11         1.04 o                         
   6  10  10          0.83          0.92         1.34 o                         
   7  10  10         19.29         22.65         1.74 o                         
   8  10  10         16.89         21.28         2.79 o                         
   4  11  10         11.92         12.74         2.22 o                         
   5  11  10          1.62          1.36         1.75 o                         
   6  11  10          0.00          1.22         1.56 o                         
  -1  -5  11          2.45          3.01         1.43 o                         
   1  -5  11          0.09         -0.03         0.91 o                         
  -3  -4  11          0.94          1.54         0.97 o                         
  -2  -4  11          2.17          2.82         1.88 o                         
  -1  -4  11         12.16         10.46         2.49 o                         
   0  -4  11          6.79          6.30         1.13 o                         
   1  -4  11          2.36          2.58         0.94 o                         
   2  -4  11          0.06         -0.45         1.22 o                         
   3  -4  11         31.99         36.52         2.42 o                         
   4  -4  11          2.37          2.99         1.49 o                         
  -4  -3  11          2.79          2.20         1.21 o                         
  -3  -3  11          1.07          0.59         0.93 o                         
  -2  -3  11          6.80          8.99         1.34 o                         
  -1  -3  11          9.17          9.60         1.57 o                         
   0  -3  11          0.02         -0.12         1.22 o                         
   1  -3  11          0.31          0.63         1.08 o                         
   2  -3  11         23.77         26.00         2.51 o                         
   3  -3  11         27.79         27.36         2.47 o                         
   4  -3  11          3.41          2.43         1.29 o                         
   5  -3  11          0.68          0.36         1.12 o                         
  -4  -2  11          0.83          0.27         1.21 o                         
  -3  -2  11         15.56         17.97         2.00 o                         
  -2  -2  11          0.58          0.47         1.20 o                         
  -1  -2  11         32.97         33.12         2.63 o                         
   0  -2  11          0.07          0.23         1.40 o                         
   1  -2  11         10.36         12.53         1.84 o                         
   2  -2  11          7.65          8.77         2.52 o                         
   3  -2  11          0.25          0.10         2.20 o                         
   4  -2  11         24.15         26.06         3.60 o                         
   5  -2  11          4.82          7.08         1.59 o                         
   6  -2  11          2.50          1.44         1.27 o                         
  -5  -1  11          9.97          7.75         1.36 o                         
  -4  -1  11         14.80         12.93         2.71 o                         
  -3  -1  11          4.29          1.52         1.53 o                         
  -2  -1  11         38.22         42.41         4.52 o                         
  -1  -1  11          2.92          2.81         2.42 o                         
   0  -1  11         21.15         20.63         3.81 o                         
   1  -1  11          0.04         -0.19         1.93 o                         
   2  -1  11         26.75         25.80         2.61 o                         
   3  -1  11         30.80         28.52         2.73 o                         
   4  -1  11          0.20         -0.31         1.36 o                         
   5  -1  11         16.53         17.53         1.82 o                         
   6  -1  11         23.19         26.96         1.88 o                         
   7  -1  11          0.20         -0.14         0.96 o                         
  -5   0  11          0.53          0.55         0.88 o                         
  -4   0  11          1.89          1.93         1.25 o                         
  -3   0  11         16.14         16.37         2.12 o                         
  -2   0  11          7.25          8.08         1.81 o                         
  -1   0  11         29.49         30.29         2.90 o                         
   0   0  11         37.43         34.27         2.97 o                         
   1   0  11          0.08         -0.14         1.48 o                         
   2   0  11          0.60          1.23         1.12 o                         
   3   0  11          7.83          6.20         1.76 o                         
   4   0  11         11.73         12.55         1.79 o                         
   5   0  11         18.29         21.91         2.09 o                         
   6   0  11         23.65         26.78         1.75 o                         
   7   0  11         37.39         40.93         2.27 o                         
   8   0  11          0.86          0.01         0.92 o                         
  -5   1  11          8.18          9.41         1.43 o                         
  -4   1  11         15.95         14.43         1.92 o                         
  -3   1  11          3.92          3.89         1.58 o                         
  -2   1  11          6.18          6.66         1.83 o                         
  -1   1  11         40.34         37.43         3.20 o                         
   0   1  11         29.06         28.49         2.27 o                         
   1   1  11          9.25          8.42         1.29 o                         
   2   1  11         92.16         94.14         4.49 o                         
   3   1  11         17.68         19.51         2.34 o                         
   4   1  11          0.74          0.78         1.33 o                         
   5   1  11          1.80          1.47         1.44 o                         
   6   1  11         19.31         21.25         2.07 o                         
   7   1  11         17.60         17.97         1.76 o                         
   8   1  11          7.17          7.00         1.21 o                         
  -5   2  11          0.38         -0.33         1.54 o                         
  -4   2  11          3.41          2.01         1.07 o                         
  -3   2  11          3.47          4.42         1.56 o                         
  -2   2  11         15.09         15.94         2.27 o                         
  -1   2  11         21.27         21.56         2.05 o                         
   0   2  11         92.19         91.52         2.71 o                         
   1   2  11         14.22         12.99         1.32 o                         
   2   2  11         50.10         45.57         2.22 o                         
   3   2  11        203.01        205.27         4.83 o                         
   4   2  11          2.46          2.29         1.10 o                         
   5   2  11         17.98         13.42         1.75 o                         
   6   2  11          7.57          7.53         2.00 o                         
   7   2  11         61.42         59.43         2.91 o                         
   8   2  11          0.78          1.44         1.13 o                         
   9   2  11          2.22          1.86         1.18 o                         
  -4   3  11          3.48          3.48         1.02 o                         
  -3   3  11          1.43          1.40         0.98 o                         
  -2   3  11         23.10         21.21         1.98 o                         
  -1   3  11         56.49         55.32         2.93 o                         
   0   3  11          8.09          5.83         1.26 o                         
   1   3  11          0.08          0.27         0.99 o                         
   2   3  11         26.94         26.69         1.68 o                         
   3   3  11         41.57         44.40         3.24 o                         
   4   3  11          0.43          0.62         1.64 o                         
   5   3  11          0.67          1.29         1.49 o                         
   6   3  11         33.85         31.83         2.82 o                         
   7   3  11         43.63         48.10         3.14 o                         
   8   3  11         10.60         10.28         1.40 o                         
   9   3  11          7.13          5.90         1.43 o                         
  -4   4  11          0.31          0.03         0.87 o                         
  -3   4  11         21.13         19.02         1.73 o                         
  -2   4  11         50.76         53.79         2.70 o                         
  -1   4  11         16.72         15.56         1.79 o                         
   0   4  11         23.86         26.76         1.88 o                         
   1   4  11          4.97          2.99         1.18 o                         
   2   4  11         26.71         28.55         1.95 o                         
   3   4  11         12.33         11.31         2.22 o                         
   4   4  11          0.28         -0.30         2.21 o                         
   5   4  11          6.94          5.65         1.76 o                         
   6   4  11         20.56         19.28         2.34 o                         
   7   4  11         73.68         69.09         3.90 o                         
   8   4  11          9.39          5.60         1.59 o                         
   9   4  11          2.24          1.20         1.02 o                         
  -3   5  11          3.61          5.56         1.11 o                         
  -2   5  11          0.71          0.74         1.15 o                         
  -1   5  11         73.59         74.92         5.67 o                         
   0   5  11         10.56         10.97         2.09 o                         
   1   5  11         10.56         11.21         1.77 o                         
   2   5  11          5.99          7.42         1.62 o                         
   3   5  11         81.54         82.40         4.30 o                         
   4   5  11         78.32         81.82         4.34 o                         
   5   5  11         20.39         18.47         3.48 o                         
   6   5  11         59.58         54.51         4.94 o                         
   7   5  11         45.44         44.02         4.56 o                         
   8   5  11          0.30          0.33         1.85 o                         
   9   5  11          1.27          2.03         1.71 o                         
  10   5  11         16.09         20.30         2.46 o                         
  -3   6  11          0.11          0.19         0.98 o                         
  -2   6  11         34.29         35.23         2.72 o                         
  -1   6  11         16.46         16.24         2.41 o                         
   0   6  11         22.65         26.86         2.47 o                         
   1   6  11         11.02         10.93         1.66 o                         
   2   6  11          8.67          8.12         1.60 o                         
   3   6  11         13.50         12.64         2.22 o                         
   4   6  11          0.79          1.29         1.89 o                         
   5   6  11         73.41         68.62         4.00 o                         
   6   6  11          0.16          0.89         2.20 o                         
   7   6  11         12.97         11.59         3.12 o                         
   8   6  11         47.91         43.05         4.29 o                         
   9   6  11          2.32          3.14         1.71 o                         
  10   6  11          0.16          1.09         1.43 o                         
  -2   7  11          5.66          7.10         1.96 o                         
  -1   7  11         21.00         22.92         2.28 o                         
   0   7  11          5.65          5.13         1.53 o                         
   1   7  11          1.87          1.01         1.56 o                         
   2   7  11          7.10          7.29         1.42 o                         
   3   7  11         17.19         18.84         2.03 o                         
   4   7  11         38.55         41.22         5.56 o                         
   5   7  11         74.82         86.30         6.07 o                         
   6   7  11         42.57         42.18         4.49 o                         
   7   7  11         26.99         28.29         2.82 o                         
   8   7  11          8.29          9.43         1.75 o                         
   9   7  11          3.19          3.24         1.30 o                         
  -1   8  11         13.24         15.10         1.63 o                         
   0   8  11          1.51          1.56         1.04 o                         
   1   8  11          0.14          0.09         1.09 o                         
   2   8  11         24.52         27.51         2.87 o                         
   3   8  11          5.91          4.70         1.36 o                         
   4   8  11         25.92         25.57         1.82 o                         
   5   8  11          0.56          0.42         1.62 o                         
   6   8  11          5.07          2.78         1.63 o                         
   7   8  11          4.46          6.59         1.66 o                         
   8   8  11          7.72          9.82         1.69 o                         
   9   8  11          6.29          8.50         1.97 o                         
   1   9  11          7.81          6.48         1.06 o                         
   2   9  11         15.51         14.76         1.77 o                         
   3   9  11          0.52          1.17         1.27 o                         
   4   9  11         15.95         15.87         1.56 o                         
   5   9  11         39.10         38.01         2.21 o                         
   6   9  11          1.12         -0.38         1.48 o                         
   7   9  11         23.05         28.98         2.89 o                         
   8   9  11          3.59          2.60         1.21 o                         
   3  10  11         28.13         26.73         2.82 o                         
   4  10  11          0.22          0.73         1.42 o                         
   5  10  11          0.51          0.33         1.11 o                         
   6  10  11          4.79          3.66         1.33 o                         
   7  10  11         13.73         13.42         2.51 o                         
  -2  -3  12          7.78          8.16         1.96 o                         
  -1  -3  12          8.72          8.87         1.71 o                         
   0  -3  12          0.35          0.22         0.86 o                         
   1  -3  12          2.21          2.08         1.11 o                         
   2  -3  12          0.89          1.69         0.84 o                         
   3  -3  12          3.12          3.89         0.88 o                         
  -2  -2  12          4.96          3.30         1.20 o                         
  -1  -2  12          0.64         -0.67         1.74 o                         
   0  -2  12          8.26          6.39         1.36 o                         
   1  -2  12          0.12          0.11         1.16 o                         
   2  -2  12          5.03          4.36         1.07 o                         
   3  -2  12          0.16          0.20         1.13 o                         
   4  -2  12         17.92         16.07         1.73 o                         
   5  -2  12          0.83          0.02         0.99 o                         
  -3  -1  12          0.13         -0.39         1.09 o                         
  -2  -1  12          0.55          1.39         1.22 o                         
  -1  -1  12          7.97          6.06         2.30 o                         
   0  -1  12          2.09          2.54         1.98 o                         
   1  -1  12          1.77          1.47         1.33 o                         
   2  -1  12         15.27         19.08         1.96 o                         
   3  -1  12         34.12         37.48         3.84 o                         
   4  -1  12          2.53          2.59         1.90 o                         
   5  -1  12          2.85          1.87         1.85 o                         
   6  -1  12         18.23         21.55         2.68 o                         
  -3   0  12          0.72          0.98         1.13 o                         
  -2   0  12         27.47         26.77         2.33 o                         
  -1   0  12          4.27          3.82         1.45 o                         
   0   0  12          0.41          0.59         1.41 o                         
   1   0  12         20.71         21.55         2.40 o                         
   2   0  12         32.41         29.42         2.05 o                         
   3   0  12         18.85         17.36         1.72 o                         
   4   0  12         17.37         16.05         1.63 o                         
   5   0  12         29.05         32.16         2.55 o                         
   6   0  12          4.47          3.58         1.14 o                         
   7   0  12          4.93          6.62         1.31 o                         
  -4   1  12          0.82          1.06         1.41 o                         
  -3   1  12         34.85         37.53         2.51 o                         
  -2   1  12          0.01          0.66         1.37 o                         
  -1   1  12          5.29          5.21         1.76 o                         
   0   1  12         16.24         15.92         2.27 o                         
   1   1  12         52.19         53.53         2.84 o                         
   2   1  12         12.34         11.95         1.65 o                         
   3   1  12          1.40          1.58         1.18 o                         
   4   1  12          1.22          0.70         1.16 o                         
   5   1  12          0.24          0.51         1.17 o                         
   6   1  12         12.11         13.13         1.64 o                         
   7   1  12          3.12          3.86         1.07 o                         
  -3   2  12          0.00         -0.28         0.99 o                         
  -2   2  12         23.02         24.85         2.46 o                         
  -1   2  12          1.60          1.22         1.49 o                         
   0   2  12          1.86          1.64         1.60 o                         
   1   2  12         26.80         25.35         1.79 o                         
   2   2  12         43.34         43.47         2.25 o                         
   3   2  12          6.13          7.11         1.41 o                         
   4   2  12          4.44          3.66         1.14 o                         
   5   2  12         15.09         15.04         2.10 o                         
   6   2  12         41.23         44.72         2.54 o                         
   7   2  12         12.68         14.85         1.55 o                         
   8   2  12          0.17          0.07         0.93 o                         
  -3   3  12         10.38         13.60         1.34 o                         
  -2   3  12         14.59         12.54         1.87 o                         
  -1   3  12         25.30         25.56         2.53 o                         
   0   3  12          1.83          1.12         1.19 o                         
   1   3  12         23.44         23.93         1.76 o                         
   2   3  12          0.45          0.45         0.91 o                         
   3   3  12         17.82         17.81         1.44 o                         
   4   3  12         10.44          8.42         1.52 o                         
   5   3  12         52.74         52.08         2.65 o                         
   6   3  12          3.81          4.01         1.11 o                         
   7   3  12          1.08          3.33         1.00 o                         
   8   3  12          9.01          9.78         1.27 o                         
  -2   4  12         24.94         25.63         1.75 o                         
  -1   4  12          6.10          6.31         1.48 o                         
   0   4  12          0.10          0.60         1.16 o                         
   1   4  12          0.59          0.73         1.07 o                         
   2   4  12         43.50         41.18         2.15 o                         
   3   4  12          6.43          6.29         1.27 o                         
   4   4  12         24.17         23.93         2.09 o                         
   5   4  12          5.57          5.35         1.51 o                         
   6   4  12         25.12         22.59         2.28 o                         
   7   4  12          0.51         -0.23         1.35 o                         
   8   4  12          1.54          2.43         1.02 o                         
   9   4  12          2.78          4.42         1.51 o                         
  -2   5  12         24.33         24.78         1.43 o                         
  -1   5  12         10.79         11.35         1.83 o                         
   0   5  12          0.36          0.02         1.53 o                         
   1   5  12         29.71         27.41         2.24 o                         
   2   5  12          0.77          0.56         1.40 o                         
   3   5  12        104.62        105.05         3.17 o                         
   4   5  12          6.01          6.85         1.40 o                         
   5   5  12         13.77         14.17         2.18 o                         
   6   5  12          6.86          5.60         2.48 o                         
   7   5  12         20.57         21.65         3.34 o                         
   8   5  12          3.72          2.06         1.64 o                         
   9   5  12          1.07          2.59         1.31 o                         
  -1   6  12         21.23         22.52         1.62 o                         
   0   6  12          0.02         -0.48         1.91 o                         
   1   6  12          9.97          9.89         1.49 o                         
   2   6  12         57.08         56.03         2.82 o                         
   3   6  12         29.38         34.04         2.36 o                         
   4   6  12         28.08         28.12         2.04 o                         
   5   6  12         22.40         24.65         2.55 o                         
   6   6  12         56.89         59.80         3.45 o                         
   7   6  12          1.26         -0.25         2.21 o                         
   8   6  12         10.44         13.61         1.80 o                         
   9   6  12          3.02          3.04         1.47 o                         
   0   7  12          1.58          2.15         1.01 o                         
   1   7  12          1.16          1.50         1.31 o                         
   2   7  12         23.73         24.25         2.32 o                         
   3   7  12         92.94        102.96         3.81 o                         
   4   7  12        174.56        185.85         4.68 o                         
   5   7  12          2.16          1.99         1.65 o                         
   6   7  12         19.10         20.04         2.40 o                         
   7   7  12         39.41         44.26         2.98 o                         
   8   7  12          1.43          1.30         1.28 o                         
   1   8  12          1.41         -0.19         1.24 o                         
   2   8  12          0.46         -0.19         1.79 o                         
   3   8  12         43.28         48.99         2.78 o                         
   4   8  12         15.29         17.13         1.69 o                         
   5   8  12          5.45          5.63         1.27 o                         
   6   8  12         23.15         28.41         2.49 o                         
   7   8  12         10.74         10.51         1.74 o                         
   8   8  12         14.92         18.25         1.81 o                         
   3   9  12         10.47         11.00         1.50 o                         
   4   9  12          4.05          5.32         1.06 o                         
   5   9  12          1.79          1.57         0.97 o                         
   6   9  12         11.14         14.17         1.64 o                         
   7   9  12          6.66          6.66         1.89 o                         
   0  -2  13          3.47          4.16         1.62 o                         
  -1  -1  13          1.15          0.61         0.99 o                         
   0  -1  13          2.91          5.44         1.81 o                         
   1  -1  13          8.35          8.52         2.17 o                         
   2  -1  13         30.70         31.19         2.79 o                         
   3  -1  13         22.04         18.96         1.96 o                         
   4  -1  13         17.16         16.25         1.31 o                         
  -2   0  13         13.60         13.88         2.13 o                         
  -1   0  13          1.08          0.00         1.79 o                         
   0   0  13         11.27         12.15         1.61 o                         
   1   0  13          8.22          8.13         1.54 o                         
   2   0  13          7.64          6.17         1.43 o                         
   3   0  13          0.86          0.21         1.19 o                         
   4   0  13          0.27          1.07         1.02 o                         
   5   0  13          3.09          2.95         1.51 o                         
  -2   1  13          1.35          1.17         1.52 o                         
  -1   1  13          0.61          0.34         1.09 o                         
   0   1  13          8.01          7.30         1.44 o                         
   1   1  13          5.44          5.45         1.49 o                         
   2   1  13          4.74          3.20         1.43 o                         
   3   1  13          3.87          3.17         1.07 o                         
   4   1  13          1.26          0.26         0.97 o                         
   5   1  13         21.93         21.27         1.59 o                         
   6   1  13          3.46          3.46         0.88 o                         
  -2   2  13         10.91         13.62         1.53 o                         
  -1   2  13          0.18          0.17         1.17 o                         
   0   2  13          0.56          1.19         1.17 o                         
   1   2  13          2.17          1.63         1.49 o                         
   2   2  13         26.90         25.89         1.92 o                         
   3   2  13          0.31          0.13         1.07 o                         
   4   2  13          0.05          0.49         1.06 o                         
   5   2  13          0.04          0.05         0.97 o                         
   6   2  13         16.44         17.33         1.47 o                         
   7   2  13          2.48          0.96         0.98 o                         
  -2   3  13         11.99         13.81         2.11 o                         
  -1   3  13          7.02          4.77         1.33 o                         
   0   3  13          6.65          5.61         1.45 o                         
   1   3  13         20.78         19.53         1.67 o                         
   2   3  13          2.11          1.93         0.96 o                         
   3   3  13         32.88         28.53         1.73 o                         
   4   3  13          3.01          2.72         0.93 o                         
   5   3  13          8.95         10.28         1.13 o                         
   6   3  13          2.62          1.21         0.99 o                         
   7   3  13         14.55         17.11         1.62 o                         
  -1   4  13          3.72          4.34         1.61 o                         
   0   4  13          0.08         -0.51         1.76 o                         
   1   4  13         17.92         15.50         1.98 o                         
   2   4  13         62.73         57.76         2.63 o                         
   3   4  13          5.54          5.29         1.09 o                         
   4   4  13          0.43          0.45         0.90 o                         
   5   4  13          0.97          0.71         0.89 o                         
   6   4  13         29.41         28.18         1.58 o                         
   7   4  13          6.50          4.21         0.87 o                         
   0   5  13          0.50          2.04         1.53 o                         
   1   5  13          4.87          5.15         1.50 o                         
   2   5  13         76.89         85.56         3.06 o                         
   3   5  13          2.02          2.18         1.18 o                         
   4   5  13          0.92          0.84         0.88 o                         
   5   5  13          4.12          3.62         1.20 o                         
   6   5  13          1.20          1.23         1.09 o                         
   7   5  13         28.43         29.56         1.57 o                         
   0   6  13          0.07          0.20         1.37 o                         
   1   6  13         27.21         23.35         1.96 o                         
   2   6  13          2.42          2.52         1.32 o                         
   3   6  13         15.21         16.77         1.63 o                         
   4   6  13          1.84          2.04         1.13 o                         
   5   6  13         89.73         88.01         2.54 o                         
   6   6  13         13.65         14.37         1.48 o                         
   7   6  13          0.11         -0.31         0.75 o                         
   2   7  13         44.08         47.86         3.49 o                         
   3   7  13          1.29          1.49         1.15 o                         
   4   7  13         38.20         37.07         2.08 o                         
   5   7  13          0.96          1.14         1.07 o                         
   6   7  13         34.96         38.68         1.70 o                         
   7   7  13          4.18          4.29         0.98 o                         
   3   8  13          7.25         10.47         1.96 o                         
   4   8  13          0.57         -0.22         1.17 o                         
   5   8  13         43.58         48.40         2.23 o                         
   6   8  13          0.12          0.90         1.08 o                         
   1   1  14         21.91         21.03         2.61 o                         
   2   1  14          2.15          2.36         1.43 o                         
   3   1  14          0.69          1.28         1.31 o                         
   1   2  14         12.77         10.26         1.34 o                         
   2   2  14         37.28         34.17         2.20 o                         
   3   2  14          1.05          0.69         1.12 o                         
   4   2  14         10.57          8.78         1.34 o                         
   1   3  14          6.28          6.53         1.82 o                         
   2   3  14         11.09         11.82         1.51 o                         
   3   3  14          1.85          2.02         1.16 o                         
   4   3  14         11.48         10.58         1.16 o                         
   5   3  14         40.45         42.31         2.32 o                         
   1   4  14         12.43         14.94         2.11 o                         
   2   4  14          2.19          2.59         1.64 o                         
   3   4  14          0.26         -0.20         1.54 o                         
   4   4  14          0.10          1.17         0.83 o                         
   5   4  14         26.07         27.50         1.95 o                         
   2   5  14         11.90         11.84         2.10 o                         
   3   5  14         24.09         26.16         1.87 o                         
   4   5  14         13.83         13.43         1.26 o                         
   5   5  14         10.07          8.83         1.38 o                         
   4   6  14         27.54         26.26         2.65 o                         
                                                                                
