# Supplementary material for: Supramolecular synthons in hydrates and solvates of lamotrigine: a tool for cocrystal design
Source: Acta Crystallogr B Struct Sci Cryst Eng Mater. 2024 May 10;80(Pt 3):193–200. doi: 10.1107/S2052520624002567 (PMC11157341; doi:10.1107/S2052520624002567)
Supplement: Supplementary file 11 [file b-80-00193-LAM_acetonitrile_solvatesup11.hkl]

data_LAM_acetonitrile_solvate                                                       
_shelx_title ' exp_45'                                                          
_shelx_refln_list_code          4                                               
_shelx_F_calc_maximum      114.40                                               
_exptl_crystal_F_000       304.00                                               
_reflns_d_resolution_high  0.8204                                               
                                                                                
loop_                                                                           
 _space_group_symop_operation_xyz                                               
 'x, y, z'                                                                      
 '-x, -y, -z'                                                                   
                                                                                
_cell_length_a     7.9855                                                       
_cell_length_b     8.6004                                                       
_cell_length_c    10.9109                                                       
_cell_angle_alpha  69.598                                                       
_cell_angle_beta   82.227                                                       
_cell_angle_gamma  82.015                                                       
                                                                                
_shelx_F_squared_multiplier     1.000                                           
                                                                                
loop_                                                                           
 _refln_index_h                                                                 
 _refln_index_k                                                                 
 _refln_index_l                                                                 
 _refln_F_squared_calc                                                          
 _refln_F_squared_meas                                                          
 _refln_F_squared_sigma                                                         
 _refln_observed_status                                                         
   1   0   0        103.79         74.96         1.56 o                         
   2   0   0        378.43        290.83         5.19 o                         
   3   0   0        696.44        770.60         8.68 o                         
   4   0   0        859.90       1077.37         9.76 o                         
   5   0   0        110.55        144.60         3.71 o                         
   6   0   0          4.00          6.72         0.63 o                         
   7   0   0          0.35          0.22         0.15 o                         
   8   0   0          4.81          5.67         0.66 o                         
   9   0   0         59.97         61.07         2.76 o                         
  -9   1   0         17.75         15.02         1.25 o                         
  -8   1   0         14.13         10.54         0.96 o                         
  -7   1   0          0.20          0.20         0.28 o                         
  -6   1   0        205.31        226.10         6.00 o                         
  -5   1   0        303.66        286.42         7.71 o                         
  -4   1   0         79.98        143.62         2.63 o                         
  -3   1   0       1130.38       1248.20         9.33 o                         
  -2   1   0      13087.52      13288.55       183.29 o                         
  -1   1   0       5525.55       5560.36        76.79 o                         
   0   1   0        110.58        204.65         3.30 o                         
   1   1   0       1715.77       2164.52        30.45 o                         
   2   1   0        134.69        201.42         2.49 o                         
   3   1   0        124.55        142.60         2.38 o                         
   4   1   0        666.37        743.32         9.73 o                         
   5   1   0        154.55        180.91        14.85 o                         
   6   1   0         39.19         40.71         2.31 o                         
   7   1   0         82.85         83.02         1.98 o                         
   8   1   0         59.23         59.32         2.08 o                         
   9   1   0         11.22         11.07         0.76 o                         
  -9   2   0          3.24          2.28         0.28 o                         
  -8   2   0         29.55         26.43         2.05 o                         
  -7   2   0        104.56         97.41         3.00 o                         
  -6   2   0          0.97          0.93         0.37 o                         
  -5   2   0        112.56        102.71         2.41 o                         
  -4   2   0       1756.80       2043.82        21.61 o                         
  -3   2   0        265.64        331.54         3.61 o                         
  -2   2   0       1838.40       1965.03        20.01 o                         
  -1   2   0       3304.44       3562.97        59.39 o                         
   0   2   0        467.97        283.57         4.95 o                         
   1   2   0         21.75          6.60         0.52 o                         
   2   2   0       3195.33       3548.33        34.62 o                         
   3   2   0        498.82        582.93        14.04 o                         
   4   2   0         84.31         88.90         2.14 o                         
   5   2   0        282.16        257.02         5.00 o                         
   6   2   0        673.09        645.34        21.07 o                         
   7   2   0        165.65        179.77         3.14 o                         
   8   2   0         85.74         85.84         3.48 o                         
   9   2   0         30.91         34.17         1.86 o                         
  -8   3   0          5.32          7.17         0.57 o                         
  -7   3   0         26.24         23.13         1.33 o                         
  -6   3   0         59.45         53.37         1.78 o                         
  -5   3   0         21.25         25.91         2.24 o                         
  -4   3   0        472.25        478.30        10.80 o                         
  -3   3   0       1778.10       1856.51        38.17 o                         
  -2   3   0         66.30         60.13         2.85 o                         
  -1   3   0        282.42        263.46         3.85 o                         
   0   3   0        712.99        825.92         8.03 o                         
   1   3   0        223.28        262.45         2.76 o                         
   2   3   0        205.95        239.93         2.89 o                         
   3   3   0         94.52         85.93         1.60 o                         
   4   3   0        625.95        697.82         9.31 o                         
   5   3   0         40.36         47.09         2.37 o                         
   6   3   0        563.42        580.46         7.12 o                         
   7   3   0          1.68          1.34         0.22 o                         
   8   3   0          6.31          6.08         0.91 o                         
   9   3   0          0.06         -0.01         0.30 o                         
  -8   4   0          5.04          8.12         0.52 o                         
  -7   4   0          7.49          5.88         0.59 o                         
  -6   4   0         59.61         58.84         2.78 o                         
  -5   4   0        774.36        733.56         8.57 o                         
  -4   4   0        120.51        114.18         5.44 o                         
  -3   4   0          7.52          7.14         1.10 o                         
  -2   4   0        459.20        464.94        11.44 o                         
  -1   4   0        518.14        557.89        13.02 o                         
   0   4   0          2.67          5.80         0.48 o                         
   1   4   0         30.54         26.90         0.86 o                         
   2   4   0        141.57        163.11         3.62 o                         
   3   4   0        107.91        101.33         2.07 o                         
   4   4   0        251.67        261.12         5.14 o                         
   5   4   0         11.70         10.03         1.13 o                         
   6   4   0          0.91          2.45         0.34 o                         
   7   4   0         20.00         16.30         1.10 o                         
   8   4   0         69.24         77.41         2.40 o                         
   9   4   0         15.25         17.00         1.19 o                         
  -7   5   0        139.02        131.45         3.87 o                         
  -6   5   0         13.53         17.46         1.04 o                         
  -5   5   0          1.33          0.71         0.15 o                         
  -4   5   0         23.78         18.82         1.03 o                         
  -3   5   0         74.20         71.72         3.74 o                         
  -2   5   0         24.08         29.23         2.58 o                         
  -1   5   0         25.56         27.72         2.14 o                         
   0   5   0          0.39          0.52         0.47 o                         
   1   5   0        191.07        157.42         3.14 o                         
   2   5   0         13.42         12.19         1.13 o                         
   3   5   0        223.44        210.82         3.08 o                         
   4   5   0        146.67        160.27         3.56 o                         
   5   5   0         70.95         62.37         1.52 o                         
   6   5   0         59.20         62.23         2.56 o                         
   7   5   0         50.40         46.15         1.90 o                         
   8   5   0          0.00          0.01         0.42 o                         
  -7   6   0          6.18          6.49         0.60 o                         
  -6   6   0          1.87          2.08         0.26 o                         
  -5   6   0          1.63          2.28         0.31 o                         
  -4   6   0          0.03          0.19         0.14 o                         
  -3   6   0        103.39         85.66         2.08 o                         
  -2   6   0        200.10        181.57         3.93 o                         
  -1   6   0          8.20         10.94         1.35 o                         
   0   6   0         68.82         63.27         3.16 o                         
   1   6   0        772.31        666.29        12.50 o                         
   2   6   0        529.08        495.64         7.26 o                         
   3   6   0         22.78         20.99         1.13 o                         
   4   6   0         90.18         89.49         1.78 o                         
   5   6   0        149.73        141.17         3.90 o                         
   6   6   0         21.31         17.89         1.03 o                         
   7   6   0         11.20         12.16         0.90 o                         
   8   6   0          4.83          5.21         0.48 o                         
  -6   7   0          6.28          7.95         0.63 o                         
  -5   7   0         35.52         38.21         1.35 o                         
  -4   7   0         67.15         73.41         1.76 o                         
  -3   7   0          0.15          0.52         0.15 o                         
  -2   7   0          0.35          0.48         0.59 o                         
  -1   7   0        159.09        138.00         3.82 o                         
   0   7   0         82.58         81.36         3.22 o                         
   1   7   0        114.75         93.04         2.00 o                         
   2   7   0         12.68          8.14         0.48 o                         
   3   7   0          4.55          4.33         0.41 o                         
   4   7   0          0.00         -0.09         0.18 o                         
   5   7   0         79.80         77.51         2.76 o                         
   6   7   0          9.41          5.97         0.47 o                         
   7   7   0          0.06          0.06         0.13 o                         
  -4   8   0          4.20          3.41         0.54 o                         
  -3   8   0         41.19         34.11         1.99 o                         
  -2   8   0         27.98         29.06         1.29 o                         
  -1   8   0          3.02          3.04         0.58 o                         
   0   8   0          1.05          0.34         0.18 o                         
   1   8   0          1.73          2.06         0.33 o                         
   2   8   0          5.85          6.21         0.48 o                         
   3   8   0         29.80         25.86         1.21 o                         
   4   8   0         22.16         19.93         0.87 o                         
   5   8   0          0.98          1.53         0.21 o                         
   6   8   0          0.95          1.22         0.20 o                         
  -2   9   0         16.11         14.88         0.79 o                         
  -1   9   0         30.31         31.04         1.61 o                         
   0   9   0          9.81          9.21         0.89 o                         
   1   9   0         18.75         19.78         1.03 o                         
   2   9   0         32.96         33.15         1.15 o                         
   3   9   0          3.09          3.41         0.51 o                         
   4   9   0          0.30          0.49         0.15 o                         
  -3  -9   1          0.27          0.30         0.17 o                         
  -2  -9   1          0.18          0.18         0.14 o                         
  -1  -9   1          5.62          6.86         0.64 o                         
   0  -9   1        116.19        114.85         3.28 o                         
   1  -9   1         18.66         18.50         1.13 o                         
   2  -9   1         38.24         46.14         1.59 o                         
  -5  -8   1          6.22          7.97         0.46 o                         
  -4  -8   1          1.71          1.66         0.28 o                         
  -3  -8   1         11.41          8.13         0.65 o                         
  -2  -8   1        196.68        188.87         3.05 o                         
  -1  -8   1         15.36         15.09         0.90 o                         
   0  -8   1        119.79        101.75         3.52 o                         
   1  -8   1          2.12          2.22         0.45 o                         
   2  -8   1         72.12         69.63         2.88 o                         
   3  -8   1         13.50         10.62         0.65 o                         
   4  -8   1          7.80          6.91         0.72 o                         
  -7  -7   1          1.07          0.83         0.27 o                         
  -6  -7   1         15.50         15.62         0.89 o                         
  -5  -7   1          3.42          4.09         0.42 o                         
  -4  -7   1        134.87        129.43         3.02 o                         
  -3  -7   1         13.61         12.18         0.70 o                         
  -2  -7   1         90.20         76.94         1.84 o                         
  -1  -7   1        177.73        160.82         2.79 o                         
   0  -7   1         70.55         57.84         2.72 o                         
   1  -7   1          4.69          3.67         0.49 o                         
   2  -7   1          6.76          5.26         0.59 o                         
   3  -7   1         12.35          8.96         0.78 o                         
   4  -7   1          3.12          3.59         0.36 o                         
   5  -7   1         34.17         40.92         1.30 o                         
  -7  -6   1          7.50          9.39         0.55 o                         
  -6  -6   1        109.01        116.12         3.01 o                         
  -5  -6   1         14.04         11.14         0.62 o                         
  -4  -6   1        160.20        147.81         2.75 o                         
  -3  -6   1        242.18        247.29         3.24 o                         
  -2  -6   1        503.47        475.88         7.14 o                         
  -1  -6   1         96.45         96.70         2.58 o                         
   0  -6   1         10.02          8.36         0.70 o                         
   1  -6   1         27.16         23.30         1.81 o                         
   2  -6   1          0.19          0.50         0.22 o                         
   3  -6   1         49.26         49.26         1.96 o                         
   4  -6   1         82.77         69.71         1.87 o                         
   5  -6   1         17.30         12.21         0.71 o                         
   6  -6   1          1.11          0.87         0.17 o                         
  -8  -5   1         25.73         29.09         1.25 o                         
  -7  -5   1         15.46         18.35         1.09 o                         
  -6  -5   1         15.08         15.14         0.87 o                         
  -5  -5   1        528.05        562.08         5.86 o                         
  -4  -5   1        208.85        225.68         6.41 o                         
  -3  -5   1         56.54         50.88         1.87 o                         
  -2  -5   1        297.07        293.25         4.81 o                         
  -1  -5   1        258.73        255.68         4.32 o                         
   0  -5   1         10.44         10.59         0.60 o                         
   1  -5   1         65.32         65.19         6.59 o                         
   2  -5   1        366.72        350.88         5.73 o                         
   3  -5   1         70.53         84.63         3.62 o                         
   4  -5   1         39.37         32.14         2.17 o                         
   5  -5   1         11.69         10.55         0.87 o                         
   6  -5   1          2.56          1.93         0.28 o                         
   7  -5   1         12.19         10.32         0.64 o                         
  -8  -4   1          0.11          1.13         0.35 o                         
  -7  -4   1        261.31        289.58         4.46 o                         
  -6  -4   1        125.85        138.23         2.39 o                         
  -5  -4   1         73.36         77.39         5.25 o                         
  -4  -4   1         82.35         83.66         2.40 o                         
  -3  -4   1        165.95        155.69         3.15 o                         
  -2  -4   1         98.66        102.65         2.23 o                         
  -1  -4   1        202.34        204.54         9.09 o                         
   0  -4   1       1264.34       1319.08        14.67 o                         
   1  -4   1        543.12        628.61        11.45 o                         
   2  -4   1         22.94         20.67         0.86 o                         
   3  -4   1          2.10          2.84         0.44 o                         
   4  -4   1         17.19         17.15         2.19 o                         
   5  -4   1        361.43        340.46        19.52 o                         
   6  -4   1         49.71         45.45         2.48 o                         
   7  -4   1         23.23         18.50         1.55 o                         
   8  -4   1          1.03          1.44         0.33 o                         
  -9  -3   1         93.93        101.24         3.25 o                         
  -8  -3   1          1.44          2.03         0.57 o                         
  -7  -3   1        161.42        175.02         3.15 o                         
  -6  -3   1         48.18         50.92         1.32 o                         
  -5  -3   1        207.38        204.37         5.63 o                         
  -4  -3   1        122.29        144.80         7.70 o                         
  -3  -3   1          2.93          9.13         0.45 o                         
  -2  -3   1        210.66        272.48         2.69 o                         
  -1  -3   1        113.10        111.72         2.81 o                         
   0  -3   1        470.41        566.77         6.91 o                         
   1  -3   1       1230.88       1406.84        15.57 o                         
   2  -3   1        342.04        361.88         4.23 o                         
   3  -3   1        191.68        190.65         2.83 o                         
   4  -3   1       1345.36       1466.98        34.57 o                         
   5  -3   1        491.09        521.11        12.52 o                         
   6  -3   1         27.42         27.81         1.37 o                         
   7  -3   1         26.50         23.87         1.33 o                         
   8  -3   1         57.04         53.79         1.52 o                         
  -9  -2   1         10.34         10.38         1.00 o                         
  -8  -2   1         41.79         46.55         2.50 o                         
  -7  -2   1          3.50          3.73         0.43 o                         
  -6  -2   1          0.64          0.49         0.29 o                         
  -5  -2   1        179.24        174.47         4.86 o                         
  -4  -2   1         14.24         13.42         1.54 o                         
  -3  -2   1          5.20          1.57         0.18 o                         
  -2  -2   1        657.22        767.91         6.65 o                         
  -1  -2   1       4194.39       3746.09        52.52 o                         
   0  -2   1       1930.78       1797.61        25.71 o                         
   1  -2   1        513.08        617.42         6.61 o                         
   2  -2   1       2069.79       2453.59        19.80 o                         
   3  -2   1        222.24        235.21         4.11 o                         
   4  -2   1          1.88          0.82         0.20 o                         
   5  -2   1         11.74         12.07         0.81 o                         
   6  -2   1         66.78         64.64         2.27 o                         
   7  -2   1         27.82         25.47         1.46 o                         
   8  -2   1          8.59          8.28         0.77 o                         
   9  -2   1         19.04         16.25         1.11 o                         
  -9  -1   1         19.60         21.41         1.38 o                         
  -8  -1   1         17.60         19.10         1.26 o                         
  -7  -1   1         92.67         91.27         2.15 o                         
  -6  -1   1         49.83         44.66         2.37 o                         
  -5  -1   1         16.82         20.02         1.06 o                         
  -4  -1   1         35.77         39.49         1.36 o                         
  -3  -1   1        995.52       1059.30        15.55 o                         
  -2  -1   1        450.06        449.42         8.39 o                         
  -1  -1   1        613.45        557.64        14.99 o                         
   0  -1   1        634.90       1037.20        14.82 o                         
   1  -1   1          5.65         18.76         0.46 o                         
   2  -1   1        247.91        155.67         1.73 o                         
   3  -1   1          1.91          4.25         0.40 o                         
   4  -1   1         38.95         23.77         0.94 o                         
   5  -1   1          3.04          2.86         0.37 o                         
   6  -1   1        113.29        121.89         2.80 o                         
   7  -1   1        241.78        229.37         9.32 o                         
   8  -1   1          0.79          0.89         0.32 o                         
   9  -1   1          9.07          7.23         0.86 o                         
  -9   0   1         46.16         48.84         2.37 o                         
  -8   0   1         19.06         18.66         1.12 o                         
  -7   0   1          9.64          7.60         0.59 o                         
  -6   0   1          0.25          0.65         0.22 o                         
  -5   0   1        409.36        432.05        10.54 o                         
  -4   0   1        719.44        726.73         8.85 o                         
  -3   0   1        107.48        132.19         1.80 o                         
  -2   0   1        159.31        286.20         5.30 o                         
  -1   0   1        441.09        494.98         5.23 o                         
   0   0   1        526.58        604.49         8.58 o                         
   1   0   1         62.23         20.02         0.60 o                         
   2   0   1       1087.47        943.31        14.35 o                         
   3   0   1        177.58        205.43         2.37 o                         
   4   0   1         63.62         85.70         1.88 o                         
   5   0   1        748.60        857.57         9.82 o                         
   6   0   1         37.83         32.08         1.33 o                         
   7   0   1         25.71         24.74         1.30 o                         
   8   0   1        108.07        105.44         3.24 o                         
   9   0   1         33.23         36.45         2.11 o                         
  -9   1   1          4.03          5.20         0.48 o                         
  -8   1   1         10.44          8.99         0.77 o                         
  -7   1   1        101.32         86.04         2.52 o                         
  -6   1   1        129.01        125.49         4.30 o                         
  -5   1   1         17.87         15.85         0.90 o                         
  -4   1   1        284.34        265.11         5.96 o                         
  -3   1   1        227.76        305.18         3.32 o                         
  -2   1   1        215.32        137.79         1.33 o                         
  -1   1   1        462.02        600.70         5.98 o                         
   0   1   1       4938.04       3575.71        50.06 o                         
   1   1   1         23.45         23.04         0.79 o                         
   2   1   1        450.55        561.76         6.26 o                         
   3   1   1       2923.01       2988.26        30.96 o                         
   4   1   1        244.64        237.61         4.44 o                         
   5   1   1        123.85        118.50         6.17 o                         
   6   1   1         36.96         47.41         2.88 o                         
   7   1   1          1.00          1.14         0.48 o                         
   8   1   1         11.16         12.00         0.80 o                         
   9   1   1         47.12         52.70         2.63 o                         
  -9   2   1          0.04          0.16         0.29 o                         
  -8   2   1          1.33          1.59         0.45 o                         
  -7   2   1         15.70         10.16         0.93 o                         
  -6   2   1         94.71         87.61         2.16 o                         
  -5   2   1          4.26          6.15         0.78 o                         
  -4   2   1         34.00         29.93         1.44 o                         
  -3   2   1        652.50        661.23        16.09 o                         
  -2   2   1       2347.29       2076.99        84.69 o                         
  -1   2   1        459.20        536.14         9.96 o                         
   0   2   1         12.25          6.28         0.58 o                         
   1   2   1        725.34        945.60        13.64 o                         
   2   2   1        385.28        404.23        12.22 o                         
   3   2   1         10.74         12.47         0.44 o                         
   4   2   1         23.65         34.79         1.28 o                         
   5   2   1          2.43          4.71         0.49 o                         
   6   2   1        388.01        400.44        15.87 o                         
   7   2   1        115.38        119.45         2.92 o                         
   8   2   1         18.58         21.59         1.23 o                         
   9   2   1          3.01          2.79         0.37 o                         
  -8   3   1         45.55         44.45         2.88 o                         
  -7   3   1         32.34         34.83         1.10 o                         
  -6   3   1         33.97         33.35         1.40 o                         
  -5   3   1        294.67        265.25         7.74 o                         
  -4   3   1        617.04        599.75        12.44 o                         
  -3   3   1         14.95         15.44         1.41 o                         
  -2   3   1        429.68        523.79        10.65 o                         
  -1   3   1        560.43        555.28         8.07 o                         
   0   3   1        553.28        440.44         4.63 o                         
   1   3   1          1.70          1.92         0.31 o                         
   2   3   1        923.96       1025.56         9.06 o                         
   3   3   1       1184.21       1418.62        12.70 o                         
   4   3   1        328.64        409.08         9.36 o                         
   5   3   1       1115.93       1157.58        24.04 o                         
   6   3   1        352.21        369.33         6.20 o                         
   7   3   1         41.65         48.12         1.54 o                         
   8   3   1          1.89          0.80         0.30 o                         
   9   3   1         48.36         50.02         2.30 o                         
  -8   4   1          0.61          1.21         0.20 o                         
  -7   4   1          1.95          1.14         0.25 o                         
  -6   4   1          6.76          6.39         0.65 o                         
  -5   4   1         39.48         33.78         1.13 o                         
  -4   4   1          7.74          9.55         1.49 o                         
  -3   4   1        179.46        161.95         6.17 o                         
  -2   4   1         76.60         89.16         4.27 o                         
  -1   4   1        224.12        219.84         6.72 o                         
   0   4   1        801.15        744.26        11.31 o                         
   1   4   1        309.14        373.81         5.24 o                         
   2   4   1       1284.52       1464.52        13.12 o                         
   3   4   1        851.99        855.10         8.44 o                         
   4   4   1         75.11         70.14         1.97 o                         
   5   4   1          8.74         12.08         1.21 o                         
   6   4   1         74.17         90.39         1.86 o                         
   7   4   1          0.33          0.08         0.23 o                         
   8   4   1         14.75         15.44         1.07 o                         
   9   4   1         17.90         17.81         1.29 o                         
  -7   5   1          0.33          0.58         0.31 o                         
  -6   5   1          8.29          7.37         0.53 o                         
  -5   5   1         95.45         85.78         2.08 o                         
  -4   5   1          1.31          1.01         0.19 o                         
  -3   5   1         37.93         29.58         2.78 o                         
  -2   5   1        301.95        289.04         8.93 o                         
  -1   5   1        206.51        223.94         6.96 o                         
   0   5   1         22.67         27.18         1.17 o                         
   1   5   1       1339.23       1330.83        15.44 o                         
   2   5   1         39.47         37.02         1.12 o                         
   3   5   1        190.66        227.15         3.74 o                         
   4   5   1         44.64         53.40         2.69 o                         
   5   5   1          0.83         -0.20         0.40 o                         
   6   5   1         53.95         54.45         1.73 o                         
   7   5   1          8.96          6.59         0.74 o                         
   8   5   1         34.90         33.76         1.50 o                         
  -7   6   1         51.75         56.35         1.92 o                         
  -6   6   1          1.24          2.45         0.29 o                         
  -5   6   1         36.45         33.11         1.19 o                         
  -4   6   1        105.72         99.68         2.28 o                         
  -3   6   1         58.49         59.70         1.55 o                         
  -2   6   1          1.20          2.49         0.86 o                         
  -1   6   1        138.89        157.94         5.53 o                         
   0   6   1         76.98         78.63         3.46 o                         
   1   6   1        166.81        180.54         4.96 o                         
   2   6   1         35.33         38.04         2.12 o                         
   3   6   1         16.29         17.97         0.89 o                         
   4   6   1          0.12          0.46         0.16 o                         
   5   6   1         29.86         25.17         0.85 o                         
   6   6   1         64.55         54.82         2.95 o                         
   7   6   1          3.36          2.01         0.32 o                         
   8   6   1          6.14          6.83         0.58 o                         
  -6   7   1         16.11         17.01         0.78 o                         
  -5   7   1          6.44          7.27         0.58 o                         
  -4   7   1          1.80          2.08         0.36 o                         
  -3   7   1          0.49          0.12         0.12 o                         
  -2   7   1         99.17         76.88         2.42 o                         
  -1   7   1         28.22         31.10         1.36 o                         
   0   7   1        133.08        139.65        14.89 o                         
   1   7   1        159.94        155.64         3.92 o                         
   2   7   1        152.84        149.00         4.45 o                         
   3   7   1         68.23         60.36         1.98 o                         
   4   7   1         73.36         64.93         2.39 o                         
   5   7   1         28.03         25.03         1.10 o                         
   6   7   1          0.54          0.12         0.14 o                         
   7   7   1          1.93          1.68         0.65 o                         
  -5   8   1         11.37         13.17         0.79 o                         
  -4   8   1         35.64         35.64         1.84 o                         
  -3   8   1          6.25          4.28         0.72 o                         
  -2   8   1         49.74         53.25         1.77 o                         
  -1   8   1         27.13         29.92         1.35 o                         
   0   8   1         43.81         43.58         2.37 o                         
   1   8   1          2.20          1.96         0.32 o                         
   2   8   1         10.82          9.55         0.73 o                         
   3   8   1          9.79         11.60         0.92 o                         
   4   8   1          0.18         -0.04         0.13 o                         
   5   8   1          1.86          2.08         0.32 o                         
   6   8   1          6.68         10.10         0.74 o                         
  -3   9   1          7.41          8.43         0.49 o                         
  -2   9   1         19.37         19.07         0.65 o                         
  -1   9   1          1.80          1.99         0.42 o                         
   0   9   1         10.95         11.35         1.04 o                         
   1   9   1          0.07          0.07         0.13 o                         
   2   9   1          5.69          6.72         0.53 o                         
   3   9   1         26.79         29.93         1.09 o                         
   4   9   1          7.65          7.59         0.57 o                         
   5   9   1          6.47          8.60         0.53 o                         
   0  10   1         12.81         14.69         0.86 o                         
   1  10   1         15.92         16.01         0.89 o                         
   2  10   1          2.41          1.83         0.27 o                         
  -2  -9   2         21.13         23.80         1.87 o                         
  -1  -9   2          4.71          5.51         0.54 o                         
   0  -9   2         56.14         58.91         1.96 o                         
   1  -9   2          1.65          1.41         0.26 o                         
  -5  -8   2          7.30          7.20         0.38 o                         
  -4  -8   2         26.79         26.40         0.88 o                         
  -3  -8   2          9.78         10.77         0.59 o                         
  -2  -8   2         37.00         38.23         1.12 o                         
  -1  -8   2         11.93         11.29         0.75 o                         
   0  -8   2          0.57          1.67         0.42 o                         
   1  -8   2          5.30          4.84         0.64 o                         
   2  -8   2         53.36         51.20         2.25 o                         
   3  -8   2         15.41         14.62         0.71 o                         
  -6  -7   2          0.00         -0.08         0.15 o                         
  -5  -7   2          4.55          4.98         0.70 o                         
  -4  -7   2         13.58         12.44         0.72 o                         
  -3  -7   2         39.43         37.81         1.23 o                         
  -2  -7   2          3.53          2.90         0.33 o                         
  -1  -7   2         13.60         11.90         0.85 o                         
   0  -7   2        193.43        168.93         5.01 o                         
   1  -7   2         15.14         15.56         0.98 o                         
   2  -7   2          5.98          8.25         0.71 o                         
   3  -7   2         14.02         13.34         0.90 o                         
   4  -7   2         29.24         30.06         1.29 o                         
   5  -7   2         29.79         31.92         1.61 o                         
  -7  -6   2          0.22          0.27         0.18 o                         
  -6  -6   2          0.31          0.38         0.25 o                         
  -5  -6   2        123.06        122.39         2.47 o                         
  -4  -6   2         23.13         22.51         1.28 o                         
  -3  -6   2         17.74         17.05         0.87 o                         
  -2  -6   2        614.80        597.67         5.84 o                         
  -1  -6   2         49.02         50.67         1.44 o                         
   0  -6   2        116.22        115.97         2.76 o                         
   1  -6   2         31.44         22.92         1.19 o                         
   2  -6   2         26.07         17.82         1.11 o                         
   3  -6   2         47.80         40.13         1.75 o                         
   4  -6   2         10.06          9.25         0.64 o                         
   5  -6   2         31.14         27.73         1.05 o                         
   6  -6   2          1.88          1.13         0.19 o                         
  -8  -5   2          6.47          7.76         0.76 o                         
  -7  -5   2         47.66         52.14         1.43 o                         
  -6  -5   2         23.08         23.81         1.05 o                         
  -5  -5   2          0.35          0.50         0.18 o                         
  -4  -5   2        131.60        134.09         2.25 o                         
  -3  -5   2         23.05         19.83         1.07 o                         
  -2  -5   2        185.02        183.40         3.64 o                         
  -1  -5   2         15.39         19.85         1.03 o                         
   0  -5   2         24.49         25.33         1.15 o                         
   1  -5   2         29.69         27.18         1.11 o                         
   2  -5   2          0.67          0.67         0.21 o                         
   3  -5   2        237.90        242.79         6.72 o                         
   4  -5   2          8.43          9.25         1.18 o                         
   5  -5   2         34.97         34.02         1.76 o                         
   6  -5   2         23.68         26.61         1.04 o                         
   7  -5   2         58.91         58.09         2.16 o                         
  -8  -4   2         17.89         18.12         1.39 o                         
  -7  -4   2          1.74          3.57         0.43 o                         
  -6  -4   2          0.13         -0.12         0.25 o                         
  -5  -4   2         47.98         41.07         1.18 o                         
  -4  -4   2        411.74        448.97         6.94 o                         
  -3  -4   2        343.91        384.28         5.63 o                         
  -2  -4   2        445.46        441.82        10.52 o                         
  -1  -4   2          0.00          0.24         0.18 o                         
   0  -4   2         83.36         79.69         1.92 o                         
   1  -4   2        606.82        594.17        10.36 o                         
   2  -4   2         10.87          7.93         0.79 o                         
   3  -4   2        148.84        141.80         4.40 o                         
   4  -4   2         13.38         13.47         1.27 o                         
   5  -4   2        112.77         93.79         3.85 o                         
   6  -4   2          0.45          0.40         0.28 o                         
   7  -4   2          2.18          2.35         0.36 o                         
   8  -4   2          0.03         -0.08         0.20 o                         
  -8  -3   2          0.38         -0.05         0.39 o                         
  -7  -3   2          0.34          0.32         0.38 o                         
  -6  -3   2        506.24        537.17         4.94 o                         
  -5  -3   2        308.00        320.34         7.74 o                         
  -4  -3   2        209.19        211.18         5.98 o                         
  -3  -3   2        149.56        181.28         2.56 o                         
  -2  -3   2          3.56          4.20         0.31 o                         
  -1  -3   2        602.88        624.06        26.58 o                         
   0  -3   2        244.56        207.90         6.63 o                         
   1  -3   2       1160.15       1314.84        11.53 o                         
   2  -3   2          0.64          0.43         0.12 o                         
   3  -3   2        409.83        390.27         8.83 o                         
   4  -3   2         28.48         23.49         0.98 o                         
   5  -3   2         26.42         23.23         1.37 o                         
   6  -3   2         11.77          7.96         1.22 o                         
   7  -3   2          1.15          1.22         0.27 o                         
   8  -3   2          0.07          0.16         0.14 o                         
  -9  -2   2         34.68         35.59         1.78 o                         
  -8  -2   2         44.22         50.70         5.42 o                         
  -7  -2   2        419.62        455.92         7.68 o                         
  -6  -2   2        273.82        298.18         3.46 o                         
  -5  -2   2         60.71         62.31         2.81 o                         
  -4  -2   2         80.00         86.30         3.07 o                         
  -3  -2   2        597.04        672.80         6.90 o                         
  -2  -2   2        781.86        791.24         7.61 o                         
  -1  -2   2        371.28        475.32         8.72 o                         
   0  -2   2       3120.15       3029.46        39.55 o                         
   1  -2   2          4.82          6.16         0.38 o                         
   2  -2   2         37.03         56.92         0.97 o                         
   3  -2   2         23.71         24.47         0.74 o                         
   4  -2   2        785.44        795.88        10.22 o                         
   5  -2   2         67.52         60.78         1.81 o                         
   6  -2   2         29.81         32.23         1.56 o                         
   7  -2   2         99.05        100.06         2.97 o                         
   8  -2   2         53.23         50.56         1.92 o                         
   9  -2   2          0.50          0.23         0.15 o                         
  -9  -1   2         34.12         32.97         1.71 o                         
  -8  -1   2          2.07          3.13         0.65 o                         
  -7  -1   2         12.73         12.85         1.33 o                         
  -6  -1   2         31.22         34.30         1.20 o                         
  -5  -1   2         34.21         35.31         1.99 o                         
  -4  -1   2        191.90        194.51         4.85 o                         
  -3  -1   2        172.44        196.96         2.84 o                         
  -2  -1   2       2579.80       2887.14        34.96 o                         
  -1  -1   2        750.61        782.32        12.18 o                         
   0  -1   2         52.81         23.53         0.59 o                         
   1  -1   2          1.10          2.24         0.23 o                         
   2  -1   2       2600.86       2464.98        25.25 o                         
   3  -1   2         33.00         27.17         0.91 o                         
   4  -1   2          0.12          0.21         0.14 o                         
   5  -1   2        135.16        147.40         2.98 o                         
   6  -1   2        176.75        168.64         7.09 o                         
   7  -1   2          0.77          0.48         0.46 o                         
   8  -1   2          7.81          7.10         0.76 o                         
   9  -1   2          0.06          0.06         0.16 o                         
  -9   0   2         51.45         60.04         2.42 o                         
  -8   0   2          3.87          3.34         0.49 o                         
  -7   0   2         34.49         32.91         1.57 o                         
  -6   0   2         80.61         69.18         3.07 o                         
  -5   0   2         47.12         45.75         2.27 o                         
  -4   0   2       1420.85       1510.17        23.47 o                         
  -3   0   2         92.91         94.06         2.74 o                         
  -2   0   2        928.35       1207.64        18.05 o                         
  -1   0   2        572.71        674.84         9.93 o                         
   0   0   2       4410.20       4223.95        41.34 o                         
   1   0   2         69.09         29.55         1.83 o                         
   3   0   2        608.57        708.83         8.34 o                         
   4   0   2        704.27        744.90        31.96 o                         
   5   0   2          4.06          6.76         0.88 o                         
   6   0   2         87.37         75.54         2.15 o                         
   7   0   2        134.81        120.05         2.41 o                         
   8   0   2         14.03         13.95         1.11 o                         
   9   0   2         25.44         30.32         1.90 o                         
  -9   1   2         46.82         50.53         3.52 o                         
  -8   1   2          0.36          0.12         0.16 o                         
  -7   1   2          6.39          7.24         0.75 o                         
  -6   1   2        239.61        228.67         4.33 o                         
  -5   1   2         41.98         38.15         2.07 o                         
  -4   1   2        152.67        193.60         3.44 o                         
  -3   1   2         23.58         32.60         0.87 o                         
  -2   1   2       1122.83        980.77        40.31 o                         
  -1   1   2        224.12        311.78         5.32 o                         
   0   1   2         54.59         71.77         1.69 o                         
   1   1   2         53.56         25.23         0.87 o                         
   2   1   2        190.15        140.00         3.30 o                         
   3   1   2        389.39        401.55         4.72 o                         
   4   1   2        792.21        772.82         7.36 o                         
   5   1   2        393.05        445.06        13.96 o                         
   6   1   2        197.12        217.45         3.21 o                         
   7   1   2         27.54         31.37         1.66 o                         
   8   1   2         67.47         68.29         2.05 o                         
   9   1   2         12.45         13.26         1.29 o                         
  -9   2   2          2.12          2.41         0.38 o                         
  -8   2   2         33.79         27.93         1.28 o                         
  -7   2   2         66.85         68.10         5.55 o                         
  -6   2   2        147.13        152.10         2.59 o                         
  -5   2   2          8.92         12.09         1.20 o                         
  -4   2   2        215.80        207.49         3.59 o                         
  -3   2   2          0.84          1.23         0.21 o                         
  -2   2   2          2.82          3.75         0.48 o                         
  -1   2   2        560.56        583.88         7.46 o                         
   0   2   2        832.83        692.34        12.42 o                         
   1   2   2         41.90         33.09         1.26 o                         
   2   2   2        600.96        608.25        16.69 o                         
   3   2   2        968.30       1047.12        11.63 o                         
   4   2   2        157.83        194.77         3.58 o                         
   5   2   2        155.76        160.57         3.24 o                         
   6   2   2        133.05        118.89         4.08 o                         
   7   2   2         16.73         15.96         0.64 o                         
   8   2   2         16.35         16.98         0.75 o                         
   9   2   2          0.15          0.09         0.20 o                         
  -8   3   2         18.88         16.66         0.93 o                         
  -7   3   2         46.03         41.99         1.59 o                         
  -6   3   2          3.15          1.96         0.24 o                         
  -5   3   2          3.19          3.98         0.87 o                         
  -4   3   2          1.67          0.32         0.23 o                         
  -3   3   2        922.72        907.74        16.42 o                         
  -2   3   2         28.98         30.21         1.98 o                         
  -1   3   2          8.43          5.01         0.40 o                         
   0   3   2       1833.84       1755.32        18.55 o                         
   1   3   2       3463.82       3483.33        36.13 o                         
   2   3   2         68.61         66.88         1.69 o                         
   3   3   2        244.98        323.84         9.18 o                         
   4   3   2         35.27         29.46         1.18 o                         
   5   3   2         82.94         85.02         2.34 o                         
   6   3   2          4.55          4.04         0.50 o                         
   7   3   2          2.11          1.17         0.79 o                         
   8   3   2         30.15         34.36         2.15 o                         
   9   3   2          0.01         -0.12         0.29 o                         
  -8   4   2          4.33          6.50         0.44 o                         
  -7   4   2          7.07          6.03         0.42 o                         
  -6   4   2         65.04         55.40         1.45 o                         
  -5   4   2        770.44        698.96         7.46 o                         
  -4   4   2         73.73         68.51         4.00 o                         
  -3   4   2         16.59         14.37         1.73 o                         
  -2   4   2        286.74        301.82         5.36 o                         
  -1   4   2       1318.75       1536.01        17.86 o                         
   0   4   2         70.35         82.25         2.01 o                         
   1   4   2          7.24          9.89         0.52 o                         
   2   4   2         69.78        110.79         3.35 o                         
   3   4   2          4.35          2.98         0.56 o                         
   4   4   2         39.56         43.42         2.24 o                         
   5   4   2        272.53        284.64         7.12 o                         
   6   4   2         21.74         17.19         0.89 o                         
   7   4   2         15.49         13.90         1.04 o                         
   8   4   2         65.99         67.05         2.28 o                         
   9   4   2         24.58         26.22         1.60 o                         
  -7   5   2         54.47         54.54         1.61 o                         
  -6   5   2          9.40          8.08         0.64 o                         
  -5   5   2         47.11         46.99         1.33 o                         
  -4   5   2         16.90         17.03         0.81 o                         
  -3   5   2         81.72         81.69         4.59 o                         
  -2   5   2          0.57          1.34         0.65 o                         
  -1   5   2        265.02        292.67         8.28 o                         
   0   5   2        465.33        522.74         5.79 o                         
   1   5   2         16.91          9.63         0.55 o                         
   2   5   2         92.45         96.35         3.58 o                         
   3   5   2        461.72        462.12         6.65 o                         
   4   5   2          2.60          0.80         0.27 o                         
   5   5   2          3.30          4.00         0.72 o                         
   6   5   2         58.82         55.73         1.74 o                         
   7   5   2         78.49         83.43         2.67 o                         
   8   5   2          4.31          6.01         0.62 o                         
   9   5   2          0.89          0.69         0.25 o                         
  -7   6   2          0.92          1.24         0.28 o                         
  -6   6   2          1.31          1.64         0.24 o                         
  -5   6   2         11.14          9.84         0.80 o                         
  -4   6   2          1.63          1.29         0.31 o                         
  -3   6   2         68.65         61.83         1.58 o                         
  -2   6   2        172.96        169.62         6.41 o                         
  -1   6   2          1.49          1.01         0.49 o                         
   0   6   2         88.19        107.13         4.17 o                         
   1   6   2        657.41        682.51        12.80 o                         
   2   6   2         34.49         25.63         1.67 o                         
   3   6   2          1.60          1.00         0.25 o                         
   4   6   2         60.97         53.75         2.03 o                         
   5   6   2         99.22         95.30         3.15 o                         
   6   6   2          3.53          3.62         0.41 o                         
   7   6   2         45.33         42.90         1.79 o                         
   8   6   2         11.31         14.16         1.50 o                         
  -6   7   2          0.10         -0.02         0.07 o                         
  -5   7   2         11.22          8.46         0.91 o                         
  -4   7   2         44.55         42.62         1.64 o                         
  -3   7   2          1.48          2.15         0.37 o                         
  -2   7   2         17.98         20.47         0.97 o                         
  -1   7   2         94.85         95.50         2.20 o                         
   0   7   2         31.54         34.66         3.15 o                         
   1   7   2         87.19         92.75         3.05 o                         
   2   7   2         23.23         23.33         0.93 o                         
   3   7   2          5.30          6.77         0.50 o                         
   4   7   2          0.87          0.27         0.17 o                         
   5   7   2        119.36         91.63         2.89 o                         
   6   7   2         34.94         30.20         1.94 o                         
   7   7   2          1.57          0.94         0.37 o                         
  -5   8   2          7.96         11.70         0.45 o                         
  -4   8   2         18.46         18.37         0.70 o                         
  -3   8   2         27.09         26.05         1.77 o                         
  -2   8   2          0.14          0.11         0.11 o                         
  -1   8   2          0.26          0.21         0.16 o                         
   0   8   2          0.43          0.23         0.16 o                         
   1   8   2         26.36         30.01         1.93 o                         
   2   8   2          5.88          5.19         0.54 o                         
   3   8   2         63.53         62.74         2.37 o                         
   4   8   2         19.42         20.71         1.53 o                         
   5   8   2          1.57          1.91         0.28 o                         
   6   8   2          0.10          0.43         0.15 o                         
   7   8   2          7.98          8.59         0.74 o                         
  -3   9   2          2.65          2.45         0.39 o                         
  -2   9   2         38.08         38.13         0.99 o                         
  -1   9   2          7.18          8.27         0.57 o                         
   0   9   2          2.61          2.41         0.47 o                         
   1   9   2         45.01         40.40         1.38 o                         
   2   9   2         29.30         24.07         1.05 o                         
   3   9   2          7.57          5.32         0.47 o                         
   4   9   2          3.16          4.18         0.36 o                         
   5   9   2          8.50         10.38         0.65 o                         
  -1  10   2         10.68         11.82         0.73 o                         
   0  10   2         25.09         28.02         1.30 o                         
   1  10   2         18.33         19.67         1.10 o                         
   2  10   2          0.14          0.57         0.20 o                         
   3  10   2          0.12          0.44         0.18 o                         
  -4  -8   3          0.06          0.20         0.12 o                         
  -3  -8   3          1.55          1.13         0.23 o                         
  -2  -8   3         82.43         89.10         1.93 o                         
  -1  -8   3          0.39          0.33         0.14 o                         
   0  -8   3         77.90         74.21         2.72 o                         
   1  -8   3          7.73          6.86         0.73 o                         
   2  -8   3         46.95         43.76         1.79 o                         
   3  -8   3          6.90          5.58         0.56 o                         
  -5  -7   3          0.24          0.53         0.13 o                         
  -4  -7   3         86.49         87.29         1.87 o                         
  -3  -7   3          2.83          3.08         0.30 o                         
  -2  -7   3          7.06          5.78         0.57 o                         
  -1  -7   3         40.46         38.95         1.53 o                         
   0  -7   3        104.77         91.57         3.49 o                         
   1  -7   3          0.20          0.15         0.12 o                         
   2  -7   3         60.83         53.94         3.44 o                         
   3  -7   3          6.11          3.92         0.56 o                         
   4  -7   3          1.44          1.30         0.24 o                         
  -6  -6   3         90.08         95.60         2.33 o                         
  -5  -6   3         15.05         15.14         0.77 o                         
  -4  -6   3         18.43         22.22         1.23 o                         
  -3  -6   3         45.13         43.58         1.69 o                         
  -2  -6   3        474.06        440.14         6.42 o                         
  -1  -6   3          3.84          3.21         0.44 o                         
   0  -6   3        165.16        158.85         3.43 o                         
   1  -6   3         19.15         17.10         1.05 o                         
   2  -6   3          8.95          6.69         0.52 o                         
   3  -6   3         44.34         44.22         2.28 o                         
   4  -6   3         39.81         38.92         1.65 o                         
   5  -6   3         61.40         67.95         2.41 o                         
   6  -6   3         10.55         12.61         0.51 o                         
  -7  -5   3          0.28          0.62         0.20 o                         
  -6  -5   3          9.00          7.32         0.68 o                         
  -5  -5   3        277.97        303.47         7.18 o                         
  -4  -5   3        111.98        110.43         2.03 o                         
  -3  -5   3        105.34        105.93         2.77 o                         
  -2  -5   3        559.77        532.85         7.62 o                         
  -1  -5   3        332.23        289.44         5.51 o                         
   0  -5   3         28.06         27.33         1.17 o                         
   1  -5   3         85.86         95.48         2.03 o                         
   2  -5   3        145.65        138.89         4.75 o                         
   3  -5   3        191.28        190.86         5.92 o                         
   4  -5   3          2.77          4.06         0.81 o                         
   5  -5   3          0.18          0.06         0.14 o                         
   6  -5   3          3.78          3.60         0.35 o                         
   7  -5   3          1.21          1.89         0.25 o                         
  -8  -4   3          0.03          0.22         0.20 o                         
  -7  -4   3        117.72        126.95         2.44 o                         
  -6  -4   3         49.04         52.74         2.08 o                         
  -5  -4   3         21.25         23.72         1.24 o                         
  -4  -4   3         45.81         50.93         1.79 o                         
  -3  -4   3        226.82        214.57         3.93 o                         
  -2  -4   3          7.00          8.87         0.65 o                         
  -1  -4   3         70.64         61.92         1.78 o                         
   0  -4   3         13.83         14.27         0.66 o                         
   1  -4   3        232.81        242.95         3.29 o                         
   2  -4   3         89.23         94.11         2.31 o                         
   3  -4   3         43.80         37.73         2.19 o                         
   4  -4   3         56.94         60.94         2.98 o                         
   5  -4   3          3.65          2.85         0.67 o                         
   6  -4   3        129.67        135.59         3.30 o                         
   7  -4   3         20.05         20.09         1.02 o                         
  -8  -3   3          0.11         -0.14         0.29 o                         
  -7  -3   3          3.50          4.06         0.43 o                         
  -6  -3   3         20.16         18.76         0.78 o                         
  -5  -3   3        225.46        239.02         3.15 o                         
  -4  -3   3        112.70        130.83         3.13 o                         
  -3  -3   3        188.77        222.06         5.03 o                         
  -2  -3   3         10.15         10.19         0.62 o                         
  -1  -3   3        329.11        363.73         5.01 o                         
   0  -3   3        328.26        364.56         4.05 o                         
   1  -3   3        535.90        544.02         6.73 o                         
   2  -3   3         20.49         20.82         0.60 o                         
   3  -3   3        181.14        171.25         3.44 o                         
   4  -3   3        619.84        617.86         8.24 o                         
   5  -3   3        177.27        177.77         3.72 o                         
   6  -3   3          0.22          0.58         0.35 o                         
   7  -3   3          0.09          0.10         0.13 o                         
   8  -3   3         53.45         59.56         2.71 o                         
  -8  -2   3         32.82         35.33         1.52 o                         
  -7  -2   3        192.84        202.70         2.86 o                         
  -6  -2   3        175.35        185.46         2.44 o                         
  -5  -2   3        149.22        159.92         5.02 o                         
  -4  -2   3        141.36        139.63         4.34 o                         
  -3  -2   3        110.52        133.25         2.04 o                         
  -2  -2   3         73.03         72.35         1.43 o                         
  -1  -2   3        402.46        445.27         4.43 o                         
   0  -2   3        196.83        182.31         2.80 o                         
   1  -2   3        110.93        134.02         1.82 o                         
   2  -2   3        315.56        307.53         3.36 o                         
   3  -2   3        408.68        432.35         4.71 o                         
   4  -2   3          1.05          3.56         0.39 o                         
   5  -2   3        132.20        123.37         2.77 o                         
   6  -2   3         40.85         42.18         1.56 o                         
   7  -2   3         13.45         13.07         1.00 o                         
   8  -2   3         13.46         17.34         1.06 o                         
  -9  -1   3         15.39         12.80         0.90 o                         
  -8  -1   3          6.90          5.98         0.56 o                         
  -7  -1   3        179.76        179.55         3.76 o                         
  -6  -1   3        237.07        234.10         3.13 o                         
  -5  -1   3          0.36          0.87         0.40 o                         
  -4  -1   3         37.42         42.20         2.14 o                         
  -3  -1   3        605.44        667.93        26.28 o                         
  -2  -1   3        314.65        324.26         3.44 o                         
  -1  -1   3        595.52        598.70         4.71 o                         
   0  -1   3          2.03          8.71         0.57 o                         
   1  -1   3       1884.93       2003.87        20.80 o                         
   2  -1   3         81.79        126.02         1.65 o                         
   3  -1   3       1504.43       1559.44        18.60 o                         
   4  -1   3          0.35          4.61         0.67 o                         
   5  -1   3         43.72         41.85         1.50 o                         
   6  -1   3          9.71          8.29         0.50 o                         
   7  -1   3         99.89         93.33         2.81 o                         
   8  -1   3          0.67          1.30         0.32 o                         
   9  -1   3          0.63          0.02         0.11 o                         
  -9   0   3         10.19          8.74         0.78 o                         
  -8   0   3         30.39         31.45         1.69 o                         
  -7   0   3          3.94          3.81         0.42 o                         
  -6   0   3          8.64          9.80         0.58 o                         
  -5   0   3        223.66        233.10         6.15 o                         
  -4   0   3        317.58        360.45         7.69 o                         
  -3   0   3         48.50         41.63         1.90 o                         
  -2   0   3        806.02        940.63        10.21 o                         
  -1   0   3       5084.65       5471.44        53.25 o                         
   0   0   3       2926.60       3140.71        31.05 o                         
   1   0   3       2033.91       2298.52        22.59 o                         
   3   0   3         56.03         80.93         1.82 o                         
   4   0   3         21.74         51.00         1.52 o                         
   5   0   3        361.78        369.57         8.29 o                         
   6   0   3        118.26        138.03         6.90 o                         
   7   0   3          0.45          0.71         0.23 o                         
   8   0   3         59.32         47.90         2.07 o                         
   9   0   3         27.43         25.73         1.33 o                         
  -9   1   3         19.01         18.60         1.10 o                         
  -8   1   3          0.41          0.09         0.14 o                         
  -7   1   3          1.39          1.37         0.26 o                         
  -6   1   3         21.41         24.21         1.14 o                         
  -5   1   3         78.03         97.73         3.72 o                         
  -4   1   3       1396.07       1491.75        23.73 o                         
  -3   1   3        298.45        363.65         5.01 o                         
  -2   1   3         64.65         52.39         1.98 o                         
  -1   1   3       9954.68       8634.72       119.53 o                         
   0   1   3       8791.38       8076.39       264.32 o                         
   1   1   3       3497.54       3159.83       103.36 o                         
   3   1   3       1165.22       1232.98         9.40 o                         
   4   1   3        932.01       1095.54        17.00 o                         
   5   1   3          5.54          5.32         0.39 o                         
   6   1   3         23.29         19.87         1.72 o                         
   7   1   3         27.48         26.37         1.06 o                         
   8   1   3          0.95          1.71         0.44 o                         
   9   1   3         64.18         61.07         2.13 o                         
  -8   2   3          1.80          2.09         0.27 o                         
  -7   2   3          9.83          9.48         0.83 o                         
  -6   2   3        258.18        241.24         4.73 o                         
  -5   2   3         50.88         60.38         2.92 o                         
  -4   2   3          0.78          3.47         0.65 o                         
  -3   2   3        149.77        171.62        13.17 o                         
  -2   2   3        308.96        414.29        23.27 o                         
  -1   2   3        213.49        212.79         3.93 o                         
   0   2   3       2414.20       2619.96        33.50 o                         
   1   2   3        280.61        314.81         4.23 o                         
   2   2   3        922.61       1104.79        17.07 o                         
   3   2   3        264.20        314.51         4.49 o                         
   4   2   3         55.91         65.34         1.37 o                         
   5   2   3          0.13          0.25         0.10 o                         
   6   2   3         60.00         69.87         2.15 o                         
   7   2   3        205.98        184.78         4.05 o                         
   8   2   3         32.62         35.63         1.58 o                         
   9   2   3          7.64          9.14         1.03 o                         
  -8   3   3         34.72         33.71         1.74 o                         
  -7   3   3          2.88          3.21         0.44 o                         
  -6   3   3         12.74          7.66         0.66 o                         
  -5   3   3          0.25          0.20         0.27 o                         
  -4   3   3        214.88        219.96         6.66 o                         
  -3   3   3        568.49        509.34        11.03 o                         
  -2   3   3        289.53        323.36         8.09 o                         
  -1   3   3          0.11          3.50         0.46 o                         
   0   3   3          7.56          0.99         0.30 o                         
   1   3   3       1462.40       1518.59        50.32 o                         
   2   3   3        779.09        785.72         9.02 o                         
   3   3   3        107.17        127.89         2.47 o                         
   4   3   3        109.42        134.78         3.25 o                         
   5   3   3        950.75        914.98        11.42 o                         
   6   3   3        451.23        435.73         6.77 o                         
   7   3   3         13.63         12.75         1.26 o                         
   8   3   3          4.77          2.83         0.39 o                         
   9   3   3         43.35         49.38         1.50 o                         
  -8   4   3          8.30         10.11         0.80 o                         
  -7   4   3         15.79         14.80         0.65 o                         
  -6   4   3         28.74         26.52         1.20 o                         
  -5   4   3        104.98         96.30         2.00 o                         
  -4   4   3         64.99         56.25         3.65 o                         
  -3   4   3         39.38         34.97         2.77 o                         
  -2   4   3         10.21         10.12         0.88 o                         
  -1   4   3          4.37          6.16         0.47 o                         
   0   4   3        105.99        126.60         2.34 o                         
   1   4   3        109.53        118.20         2.66 o                         
   2   4   3        303.45        387.74         7.59 o                         
   3   4   3        753.99        839.79        14.10 o                         
   4   4   3        229.75        196.04         5.46 o                         
   5   4   3          2.50          3.16         0.62 o                         
   6   4   3        262.48        220.83         4.27 o                         
   7   4   3          1.59          2.86         0.65 o                         
   8   4   3         45.67         46.63         1.68 o                         
   9   4   3         30.86         32.65         1.71 o                         
  -7   5   3          6.63          9.30         0.51 o                         
  -6   5   3         18.11         16.29         0.93 o                         
  -5   5   3         89.60         87.89         2.37 o                         
  -4   5   3         72.00         70.25         1.82 o                         
  -3   5   3          9.62          6.88         0.81 o                         
  -2   5   3        219.32        215.04         7.95 o                         
  -1   5   3        393.43        413.47        10.35 o                         
   0   5   3         57.23         70.27         2.05 o                         
   1   5   3         96.06        135.29         2.93 o                         
   2   5   3         37.22         27.29         1.61 o                         
   3   5   3         99.46         92.92         3.23 o                         
   4   5   3        181.75        152.38         8.00 o                         
   5   5   3          0.83          0.31         0.25 o                         
   6   5   3         62.76         54.43         1.65 o                         
   7   5   3         28.63         27.76         2.06 o                         
   8   5   3         21.67         27.15         1.22 o                         
   9   5   3          5.73          6.32         0.68 o                         
  -7   6   3         22.64         28.12         1.24 o                         
  -6   6   3         15.88         18.62         0.99 o                         
  -5   6   3          0.11          0.16         0.12 o                         
  -4   6   3         49.75         45.55         1.78 o                         
  -3   6   3        100.74        102.57         2.42 o                         
  -2   6   3          0.04          0.60         0.53 o                         
  -1   6   3         10.94         12.40         1.50 o                         
   0   6   3         12.59          8.69         0.73 o                         
   1   6   3        358.51        382.58         6.03 o                         
   2   6   3        140.14        133.47         4.09 o                         
   3   6   3         58.70         59.74         6.15 o                         
   4   6   3          0.29          0.08         0.24 o                         
   5   6   3          7.24         10.08         0.69 o                         
   6   6   3         10.79         13.68         0.82 o                         
   7   6   3         51.32         35.95         2.34 o                         
   8   6   3         12.89         11.02         1.11 o                         
  -6   7   3          7.61          8.30         0.38 o                         
  -5   7   3          4.67          7.84         0.58 o                         
  -4   7   3          2.75          1.47         0.43 o                         
  -3   7   3         35.56         34.05         2.20 o                         
  -2   7   3         64.13         69.17         3.46 o                         
  -1   7   3         14.52         15.45         0.83 o                         
   0   7   3        309.82        292.98         4.91 o                         
   1   7   3        309.01        303.45         5.26 o                         
   2   7   3        106.18         94.98         2.44 o                         
   3   7   3          8.72         11.01         0.64 o                         
   4   7   3         34.76         35.89         1.60 o                         
   5   7   3        235.13        216.60        10.50 o                         
   6   7   3          5.36          3.47         0.38 o                         
   7   7   3          4.53          3.75         1.09 o                         
   8   7   3          4.34          3.78         0.52 o                         
  -5   8   3         13.70         16.60         0.76 o                         
  -4   8   3         15.95         20.66         0.75 o                         
  -3   8   3          9.13          7.79         0.65 o                         
  -2   8   3         47.75         43.17         1.27 o                         
  -1   8   3         41.38         42.30         1.29 o                         
   0   8   3         21.19         23.58         1.14 o                         
   1   8   3         29.18         20.71         2.03 o                         
   2   8   3          4.64          2.95         0.40 o                         
   3   8   3         82.78         73.28         2.12 o                         
   4   8   3         48.98         42.76         2.24 o                         
   5   8   3          3.09          4.70         0.64 o                         
   6   8   3          2.97          2.00         0.24 o                         
   7   8   3          1.04          1.80         0.40 o                         
  -3   9   3         10.98         11.75         0.87 o                         
  -2   9   3         25.08         26.00         0.97 o                         
  -1   9   3          0.58          0.65         0.16 o                         
   0   9   3          0.01          0.09         0.12 o                         
   1   9   3         35.64         36.30         1.97 o                         
   2   9   3         16.54         12.42         0.76 o                         
   3   9   3          0.45          0.69         0.18 o                         
   4   9   3         18.89         20.29         0.83 o                         
   5   9   3          0.75          0.39         0.12 o                         
  -1  10   3          2.48          2.38         0.33 o                         
   0  10   3         19.27         19.41         1.11 o                         
   1  10   3          0.40          0.57         0.22 o                         
   2  10   3         25.16         26.59         1.31 o                         
   3  10   3          1.35          0.98         0.22 o                         
  -2  -8   4          2.48          3.28         0.47 o                         
  -1  -8   4         24.12         25.89         0.94 o                         
   0  -8   4          1.87          2.35         0.43 o                         
   1  -8   4          0.29          0.33         0.15 o                         
  -4  -7   4          7.54          8.12         0.58 o                         
  -3  -7   4         13.33         11.20         0.58 o                         
  -2  -7   4         30.68         27.80         1.31 o                         
  -1  -7   4         20.15         17.68         0.98 o                         
   0  -7   4          4.07          2.76         0.56 o                         
   1  -7   4         51.65         49.78         2.37 o                         
   2  -7   4         34.82         34.35         1.50 o                         
   3  -7   4         21.33         18.21         1.38 o                         
   4  -7   4         11.59         11.60         0.94 o                         
  -6  -6   4          0.09          0.47         0.16 o                         
  -5  -6   4          0.43          0.78         0.23 o                         
  -4  -6   4         66.75         77.39         6.46 o                         
  -3  -6   4         15.94         18.53         1.05 o                         
  -2  -6   4         36.48         40.03         2.13 o                         
  -1  -6   4          6.75          4.62         0.54 o                         
   0  -6   4         22.51         23.50         1.74 o                         
   1  -6   4          6.24          5.95         0.61 o                         
   2  -6   4          2.03          1.60         0.32 o                         
   3  -6   4          0.76          1.25         0.28 o                         
   4  -6   4          0.39          0.45         0.18 o                         
   5  -6   4         62.41         62.64         1.77 o                         
  -7  -5   4          0.13          0.25         0.17 o                         
  -6  -5   4        147.24        178.08         7.93 o                         
  -5  -5   4         31.64         33.30         1.15 o                         
  -4  -5   4         15.03         20.24         1.08 o                         
  -3  -5   4         62.47         59.16         2.76 o                         
  -2  -5   4        147.99        157.80         3.45 o                         
  -1  -5   4         63.55         63.44         1.99 o                         
   0  -5   4         11.29         10.44         0.74 o                         
   1  -5   4          1.52          2.03         0.33 o                         
   2  -5   4          4.95          3.93         0.75 o                         
   3  -5   4        182.72        180.63         5.83 o                         
   4  -5   4         12.70         11.08         1.28 o                         
   5  -5   4         17.25         14.76         0.76 o                         
   6  -5   4          2.46          2.20         0.24 o                         
  -7  -4   4          0.58          0.79         0.37 o                         
  -6  -4   4         34.84         36.32         1.52 o                         
  -5  -4   4          0.88          0.96         0.62 o                         
  -4  -4   4          3.72          4.81         0.38 o                         
  -3  -4   4          6.43          7.44         0.67 o                         
  -2  -4   4        243.44        230.99         4.17 o                         
  -1  -4   4         23.07         22.47         1.10 o                         
   0  -4   4         22.44         23.83         0.90 o                         
   1  -4   4        339.13        315.82         4.22 o                         
   2  -4   4         69.16         62.55         1.91 o                         
   3  -4   4        101.51        109.90         4.10 o                         
   4  -4   4         70.39         64.96         3.15 o                         
   5  -4   4          9.92         10.75         0.90 o                         
   6  -4   4         28.13         26.91         1.34 o                         
   7  -4   4          2.65          3.00         0.31 o                         
  -8  -3   4          4.03          4.35         0.59 o                         
  -7  -3   4          0.13          0.47         0.21 o                         
  -6  -3   4          0.59          0.59         0.17 o                         
  -5  -3   4          0.67          0.70         0.28 o                         
  -3  -3   4         28.58         23.83         1.07 o                         
  -2  -3   4          1.37          1.43         0.25 o                         
  -1  -3   4        683.61        698.85         8.83 o                         
   0  -3   4        523.70        512.84         5.45 o                         
   1  -3   4        971.59       1005.74         9.48 o                         
   2  -3   4        212.06        216.14         3.97 o                         
   3  -3   4        113.34        125.89         2.91 o                         
   4  -3   4        346.52        344.74         7.68 o                         
   5  -3   4         24.78         28.99         1.56 o                         
   6  -3   4          3.81          3.18         0.78 o                         
   7  -3   4          6.22          4.20         0.82 o                         
   8  -3   4          6.11          6.43         0.81 o                         
  -8  -2   4         20.93         24.08         1.76 o                         
  -7  -2   4         25.55         26.67         1.05 o                         
  -6  -2   4        133.11        138.64         2.64 o                         
  -5  -2   4         85.49         94.10         1.80 o                         
  -4  -2   4         21.64         23.55         1.75 o                         
  -3  -2   4        160.29        198.55         3.77 o                         
  -2  -2   4         71.21         65.70         2.22 o                         
  -1  -2   4        556.70        592.13        11.58 o                         
   0  -2   4       1707.74       1861.29        21.56 o                         
   1  -2   4         16.09         15.86         0.59 o                         
   2  -2   4          6.39          9.06         0.45 o                         
   3  -2   4        163.44        170.87         2.61 o                         
   4  -2   4        457.35        494.71         6.82 o                         
   5  -2   4        332.00        344.53         5.42 o                         
   6  -2   4          0.22          0.44         0.75 o                         
   7  -2   4         81.88         82.18         2.55 o                         
   8  -2   4         58.36         62.69         1.95 o                         
  -8  -1   4          0.31          0.40         0.19 o                         
  -7  -1   4          1.23          1.08         0.27 o                         
  -6  -1   4          7.95          8.94         0.55 o                         
  -5  -1   4         22.03         18.58         1.63 o                         
  -4  -1   4          1.94          2.57         0.61 o                         
  -3  -1   4        137.45        146.57         4.24 o                         
  -2  -1   4       1818.35       1960.61        16.78 o                         
  -1  -1   4        122.83         82.96         1.46 o                         
   0  -1   4        349.97        296.24         3.20 o                         
   1  -1   4        146.73        145.84         2.39 o                         
   2  -1   4        390.76        458.06         4.60 o                         
   3  -1   4        450.69        449.12         8.32 o                         
   4  -1   4         71.77         82.29         3.23 o                         
   5  -1   4        139.95        146.79         4.09 o                         
   6  -1   4        151.47        150.93         2.41 o                         
   7  -1   4         18.42         19.46         1.24 o                         
   8  -1   4         18.38         16.50         1.10 o                         
   9  -1   4          1.21          0.80         0.25 o                         
  -8   0   4          0.21          0.24         0.21 o                         
  -7   0   4         24.95         23.13         1.42 o                         
  -6   0   4          0.36          0.32         0.13 o                         
  -5   0   4         66.51         65.02         3.10 o                         
  -4   0   4        395.43        434.63         9.23 o                         
  -3   0   4          5.42          2.64         0.55 o                         
  -2   0   4        400.14        401.62         5.23 o                         
  -1   0   4         34.16         16.06         0.77 o                         
   0   0   4         41.99         55.11         2.27 o                         
   1   0   4        971.75        858.44        13.35 o                         
   2   0   4         78.54        118.27         7.16 o                         
   3   0   4        106.92        135.43         3.45 o                         
   4   0   4         13.75         15.53         0.87 o                         
   5   0   4          6.95          8.24         1.04 o                         
   6   0   4        232.08        223.72         3.37 o                         
   7   0   4         70.88         64.90         1.78 o                         
   8   0   4         20.81         19.60         1.18 o                         
   9   0   4          3.62          3.92         0.50 o                         
  -8   1   4          0.05          0.22         0.21 o                         
  -7   1   4         13.00         12.25         0.76 o                         
  -6   1   4         69.50         63.73         1.60 o                         
  -5   1   4         57.93         52.31         2.80 o                         
  -4   1   4        577.41        606.28        11.85 o                         
  -3   1   4          4.35          2.71         0.35 o                         
  -2   1   4         28.22         35.38         1.01 o                         
  -1   1   4        513.61        470.99        17.63 o                         
   0   1   4         74.81         72.04         3.60 o                         
   1   1   4          4.66          3.81         0.32 o                         
   2   1   4        164.69        139.03         4.11 o                         
   3   1   4        190.26        199.01         3.13 o                         
   4   1   4        379.75        417.84        13.70 o                         
   5   1   4        206.05        204.50         7.96 o                         
   6   1   4          1.27          2.09         0.56 o                         
   7   1   4         12.91         10.44         0.68 o                         
   8   1   4         77.44         82.46         2.16 o                         
   9   1   4         35.87         40.02         1.66 o                         
  -8   2   4         29.58         25.49         1.08 o                         
  -7   2   4         32.93         30.01         1.20 o                         
  -6   2   4        116.13        103.34         2.56 o                         
  -5   2   4        104.52        103.47         4.21 o                         
  -4   2   4          6.16          6.08         0.80 o                         
  -3   2   4         65.43         57.48         2.48 o                         
  -2   2   4         48.08         63.33         1.65 o                         
  -1   2   4         71.36         69.33         3.25 o                         
   0   2   4        835.93        838.91         9.60 o                         
   1   2   4        130.92        143.15         2.76 o                         
   2   2   4       1003.56       1177.58        18.73 o                         
   3   2   4        635.65        536.79        12.05 o                         
   4   2   4         48.86         43.42         1.19 o                         
   5   2   4          6.22          4.18         0.37 o                         
   6   2   4          3.06          3.53         0.73 o                         
   7   2   4         86.19         83.05         1.68 o                         
   8   2   4         20.95         20.29         0.91 o                         
   9   2   4         10.02         10.55         1.10 o                         
  -8   3   4          5.43          6.15         0.49 o                         
  -7   3   4         39.18         30.06         1.15 o                         
  -6   3   4          0.78          0.64         0.14 o                         
  -5   3   4         17.64         12.03         0.82 o                         
  -4   3   4         23.84         25.13         2.17 o                         
  -3   3   4        163.19        128.93         4.97 o                         
  -2   3   4        410.09        326.66         7.00 o                         
  -1   3   4        160.91        177.55         9.35 o                         
   0   3   4        248.21        370.31        10.03 o                         
   1   3   4        200.82        173.75         9.95 o                         
   2   3   4        365.54        424.64         8.56 o                         
   3   3   4          9.64          8.36         1.31 o                         
   4   3   4          6.31          6.55         0.58 o                         
   5   3   4        529.58        508.26         7.43 o                         
   6   3   4          0.24          0.33         0.16 o                         
   7   3   4         11.94         12.68         1.18 o                         
   8   3   4          0.07         -0.04         0.27 o                         
   9   3   4          0.35          0.49         0.27 o                         
  -8   4   4          2.24          4.51         0.50 o                         
  -7   4   4         17.00         20.47         0.91 o                         
  -6   4   4         63.03         58.56         1.74 o                         
  -5   4   4        127.44        104.81         2.16 o                         
  -4   4   4        191.62        151.08         4.12 o                         
  -3   4   4          0.95          1.49         0.84 o                         
  -2   4   4        380.04        420.02         9.11 o                         
  -1   4   4        246.67        223.67         4.88 o                         
   0   4   4        448.33        464.69         6.37 o                         
   1   4   4        194.00        219.40         4.13 o                         
   2   4   4        374.35        396.35         8.33 o                         
   3   4   4         44.43         42.74         2.10 o                         
   4   4   4        230.56        197.71         5.59 o                         
   5   4   4        213.96        202.15         5.86 o                         
   6   4   4        245.44        250.52         4.75 o                         
   7   4   4         12.18         12.13         0.92 o                         
   8   4   4          0.46         -0.12         0.25 o                         
   9   4   4        100.78        109.50         3.15 o                         
  -7   5   4          0.13         -0.07         0.14 o                         
  -6   5   4          0.69          0.95         0.20 o                         
  -5   5   4          5.67          4.22         0.54 o                         
  -4   5   4          6.77          6.25         0.43 o                         
  -3   5   4         19.41         19.57         1.42 o                         
  -2   5   4          5.58          7.73         0.89 o                         
  -1   5   4        291.61        289.23         5.90 o                         
   0   5   4        109.33        110.93         2.27 o                         
   1   5   4         95.09        102.08         2.51 o                         
   2   5   4          6.66          5.02         0.70 o                         
   4   5   4        266.47        237.13         6.58 o                         
   5   5   4         14.15         12.43         1.35 o                         
   6   5   4         39.99         40.31         1.43 o                         
   7   5   4         95.34         81.58         2.45 o                         
   8   5   4          3.53          3.11         0.42 o                         
  -6   6   4          2.74          1.81         0.29 o                         
  -5   6   4          6.30          6.86         0.58 o                         
  -4   6   4          0.72          0.49         0.20 o                         
  -3   6   4         53.87         46.97         1.57 o                         
  -2   6   4         52.01         51.48         3.37 o                         
  -1   6   4         17.68         20.16         1.91 o                         
   0   6   4        167.54        177.55         4.43 o                         
   1   6   4         80.06         85.22         4.14 o                         
   2   6   4        433.61        524.01        10.22 o                         
   3   6   4          1.52          1.41         0.38 o                         
   4   6   4          4.43          5.12         0.88 o                         
   5   6   4        130.69         88.72         3.86 o                         
   6   6   4          4.71          3.09         0.49 o                         
   7   6   4          2.73          1.50         0.31 o                         
   8   6   4          9.39          7.45         0.87 o                         
  -6   7   4          2.05          2.24         0.26 o                         
  -5   7   4         21.34         22.95         0.96 o                         
  -4   7   4         38.27         43.31         1.29 o                         
  -3   7   4         16.57         16.86         0.83 o                         
  -2   7   4         22.55         21.38         1.01 o                         
  -1   7   4          0.16          0.08         0.09 o                         
   0   7   4         61.45         70.00         1.65 o                         
   1   7   4          0.66          0.34         0.12 o                         
   2   7   4          4.65          3.90         0.46 o                         
   3   7   4         16.65         13.24         0.73 o                         
   4   7   4         41.35         35.16         3.56 o                         
   5   7   4          1.26          0.88         0.24 o                         
   6   7   4         32.34         29.53         1.88 o                         
   7   7   4          0.10          0.18         0.14 o                         
   8   7   4          5.93          7.86         0.75 o                         
  -5   8   4          2.21          2.24         0.19 o                         
  -4   8   4          0.85          0.52         0.16 o                         
  -3   8   4          6.24          4.93         0.72 o                         
  -2   8   4          1.06          1.93         0.34 o                         
  -1   8   4          4.58          3.60         0.36 o                         
   0   8   4          3.98          4.70         0.51 o                         
   1   8   4         60.80         66.66         2.02 o                         
   2   8   4        121.41        116.97         2.76 o                         
   3   8   4          4.58          4.63         0.49 o                         
   4   8   4         59.64         68.67         2.87 o                         
   5   8   4          6.57          4.09         0.67 o                         
   6   8   4          0.16          0.34         0.22 o                         
   7   8   4         18.94         21.89         1.33 o                         
  -3   9   4          1.55          1.87         0.36 o                         
  -2   9   4          2.56          2.75         0.47 o                         
  -1   9   4         23.59         24.16         1.02 o                         
   0   9   4         17.55         16.30         0.86 o                         
   1   9   4          0.23          0.52         0.28 o                         
   2   9   4         28.46         31.90         1.82 o                         
   3   9   4          6.81          6.04         0.74 o                         
   4   9   4          0.09          0.36         0.28 o                         
   5   9   4          6.22          6.87         0.53 o                         
   6   9   4          3.08          3.85         0.44 o                         
  -1  10   4          5.62          6.26         0.37 o                         
   0  10   4         12.08         14.74         0.99 o                         
   1  10   4          0.02          0.12         0.15 o                         
   2  10   4          8.40          9.60         0.81 o                         
   3  10   4          1.92          3.12         0.45 o                         
   4  10   4          5.27          6.06         0.40 o                         
  -3  -7   5         12.80         16.48         0.74 o                         
  -2  -7   5          2.30          1.84         0.40 o                         
  -1  -7   5          7.01          6.57         0.54 o                         
   0  -7   5          1.55          1.76         0.42 o                         
   1  -7   5          0.01          0.22         0.18 o                         
   2  -7   5         26.07         21.55         1.41 o                         
   3  -7   5          4.29          4.09         0.53 o                         
  -5  -6   5          3.85          4.49         0.40 o                         
  -4  -6   5          2.51          3.05         0.39 o                         
  -3  -6   5         18.07         18.34         0.79 o                         
  -2  -6   5          7.65          6.44         0.61 o                         
  -1  -6   5          0.05          0.14         0.25 o                         
   0  -6   5         58.40         56.24         2.34 o                         
   1  -6   5          8.39         10.27         0.78 o                         
   2  -6   5          0.22          0.34         0.15 o                         
   3  -6   5         16.43         16.39         1.45 o                         
   4  -6   5         29.95         30.49         1.21 o                         
  -6  -5   5          9.27         10.04         0.90 o                         
  -5  -5   5          7.39          7.76         0.60 o                         
  -4  -5   5         33.12         35.53         2.08 o                         
  -3  -5   5         34.77         30.66         1.96 o                         
  -2  -5   5        212.52        205.72         5.65 o                         
  -1  -5   5        106.61        114.28         3.94 o                         
   0  -5   5         29.00         31.11         1.35 o                         
   1  -5   5         31.22         33.31         2.13 o                         
   2  -5   5         74.45         67.34         3.27 o                         
   3  -5   5         69.09         74.64         3.50 o                         
   4  -5   5          3.75          2.81         0.65 o                         
   5  -5   5          0.72          0.17         0.15 o                         
   6  -5   5          0.27          0.48         0.14 o                         
  -7  -4   5          9.58         10.50         0.59 o                         
  -6  -4   5         26.48         34.29         2.71 o                         
  -5  -4   5          1.59          2.20         0.36 o                         
  -4  -4   5         29.92         30.06         1.55 o                         
  -3  -4   5         60.54         60.13         1.61 o                         
  -2  -4   5          4.46          3.68         0.38 o                         
  -1  -4   5          3.04          2.02         0.26 o                         
   0  -4   5         26.69         18.55         1.01 o                         
   1  -4   5         29.54         35.84         2.34 o                         
   2  -4   5         51.37         53.79         2.76 o                         
   3  -4   5         18.35         20.24         1.71 o                         
   4  -4   5          6.46          8.84         1.15 o                         
   5  -4   5          8.54          8.36         0.78 o                         
   6  -4   5         37.13         38.24         1.52 o                         
   7  -4   5         35.25         33.18         1.61 o                         
  -7  -3   5         25.04         29.14         1.71 o                         
  -6  -3   5          0.15          0.46         0.21 o                         
  -5  -3   5         58.76         63.76         3.05 o                         
  -4  -3   5          1.55          1.89         0.27 o                         
  -3  -3   5        122.90        111.26         2.63 o                         
  -2  -3   5         13.26         17.05         0.93 o                         
  -1  -3   5          0.34          1.47         0.36 o                         
   0  -3   5         87.49         97.35         1.88 o                         
   1  -3   5        100.92         85.28         1.75 o                         
   2  -3   5         77.91         81.00         1.71 o                         
   3  -3   5          2.38          3.24         0.63 o                         
   4  -3   5         67.72         66.64         2.06 o                         
   5  -3   5         76.43         75.76         3.37 o                         
   6  -3   5          0.56          0.21         0.29 o                         
   7  -3   5          4.58          6.76         0.98 o                         
  -8  -2   5          4.20          6.27         0.64 o                         
  -7  -2   5         94.77        101.69         2.54 o                         
  -6  -2   5         27.03         31.62         1.28 o                         
  -5  -2   5         65.86         67.99         2.29 o                         
  -4  -2   5          9.63         10.57         0.66 o                         
  -3  -2   5         71.20         88.40         3.34 o                         
  -2  -2   5          0.47          1.29         0.72 o                         
  -1  -2   5        345.22        301.63         4.53 o                         
   0  -2   5        530.84        549.02         6.80 o                         
   1  -2   5         15.87         27.06         0.86 o                         
   2  -2   5        161.03        169.84         2.50 o                         
   3  -2   5        274.34        270.22         5.87 o                         
   4  -2   5         16.78         12.84         0.84 o                         
   5  -2   5         23.01         25.54         1.01 o                         
   6  -2   5          0.02          0.30         0.41 o                         
   7  -2   5          6.03          6.19         1.14 o                         
   8  -2   5          1.20          1.47         0.27 o                         
  -8  -1   5          6.35          6.50         0.48 o                         
  -7  -1   5        132.66        129.16         2.42 o                         
  -6  -1   5        132.98        136.39         3.23 o                         
  -5  -1   5          3.21          2.32         0.28 o                         
  -4  -1   5         10.70         18.61         1.66 o                         
  -3  -1   5        612.61        623.85        12.04 o                         
  -2  -1   5        493.22        514.31        13.57 o                         
  -1  -1   5        168.83        147.86         6.79 o                         
   0  -1   5         61.33         53.30         1.51 o                         
   1  -1   5          3.68          2.13         0.21 o                         
   2  -1   5          4.72          9.24         0.77 o                         
   3  -1   5         33.54         27.71         1.54 o                         
   4  -1   5        268.22        266.20         6.88 o                         
   5  -1   5          0.11         -0.22         0.44 o                         
   6  -1   5         32.76         34.72         1.29 o                         
   7  -1   5        101.70        107.63         3.07 o                         
   8  -1   5          7.63          8.57         1.52 o                         
  -8   0   5         11.86         13.66         1.25 o                         
  -7   0   5          3.09          2.29         0.30 o                         
  -6   0   5         19.16         16.44         1.06 o                         
  -5   0   5         61.48         56.40         1.39 o                         
  -4   0   5        131.96        138.01         4.76 o                         
  -3   0   5         63.30         64.16         5.57 o                         
  -2   0   5          1.86          1.27         0.51 o                         
  -1   0   5        164.29        137.86        12.86 o                         
   0   0   5         71.47         56.84         2.36 o                         
   1   0   5         85.48         75.18         2.37 o                         
   2   0   5        669.39        629.24         7.46 o                         
   3   0   5         80.23         86.20         2.79 o                         
   4   0   5         20.89         21.74         1.63 o                         
   5   0   5        275.80        315.31         8.03 o                         
   6   0   5         67.26         55.39         1.46 o                         
   7   0   5          2.64          1.57         0.25 o                         
   8   0   5          2.91          2.53         0.48 o                         
   9   0   5         22.25         27.02         1.21 o                         
  -8   1   5          3.17          3.36         0.37 o                         
  -7   1   5          1.40          0.78         0.23 o                         
  -6   1   5         34.75         32.65         1.70 o                         
  -5   1   5         19.50         20.09         0.81 o                         
  -4   1   5        136.03        125.38         8.16 o                         
  -3   1   5         91.21         89.26         3.27 o                         
  -2   1   5        117.56        144.37         9.62 o                         
  -1   1   5        893.61        839.86        21.62 o                         
   0   1   5       1085.18        905.40        17.79 o                         
   1   1   5        191.54        171.38         2.92 o                         
   2   1   5        138.13        200.00        11.95 o                         
   3   1   5        875.42        901.09        10.44 o                         
   4   1   5        256.08        217.38         5.43 o                         
   5   1   5         11.62         11.89         0.88 o                         
   6   1   5         92.55         79.19         2.70 o                         
   7   1   5          0.46          0.55         0.12 o                         
   8   1   5          0.56          0.68         0.22 o                         
   9   1   5         11.70         13.91         0.90 o                         
  -8   2   5          5.15          4.54         0.41 o                         
  -7   2   5          0.34          0.22         0.21 o                         
  -6   2   5         37.24         29.83         1.23 o                         
  -5   2   5         26.60         22.82         0.96 o                         
  -4   2   5          0.05         -0.18         0.40 o                         
  -3   2   5         67.51         61.09         4.26 o                         
  -2   2   5        258.87        218.91         4.23 o                         
  -1   2   5        182.92        225.19         7.65 o                         
   0   2   5         17.53         25.39         2.66 o                         
   1   2   5        302.81        278.77         4.52 o                         
   2   2   5         26.12         13.86         3.68 o                         
   3   2   5        135.84        123.63         3.74 o                         
   4   2   5        453.04        417.61         6.27 o                         
   5   2   5          5.49          4.32         0.51 o                         
   6   2   5         13.67         10.49         0.59 o                         
   7   2   5          9.55          9.90         0.57 o                         
   8   2   5         84.82         91.24         2.06 o                         
   9   2   5          3.46          2.47         0.52 o                         
  -8   3   5         14.42         16.06         0.70 o                         
  -7   3   5         35.37         37.34         1.51 o                         
  -6   3   5          8.69          8.82         0.82 o                         
  -5   3   5         17.11         13.57         0.75 o                         
  -4   3   5        121.35         99.14         4.46 o                         
  -3   3   5          0.17          0.15         0.35 o                         
  -2   3   5         16.76          8.52         0.66 o                         
  -1   3   5          8.93          8.86         0.73 o                         
   0   3   5         96.16         69.93         3.37 o                         
   1   3   5         37.08         52.51         3.00 o                         
   2   3   5        389.43        415.16         9.05 o                         
   3   3   5          7.66         10.32         0.93 o                         
   4   3   5          3.14          3.15         0.77 o                         
   5   3   5         50.40         43.66         1.53 o                         
   6   3   5        205.35        197.91         6.29 o                         
   7   3   5         18.27         17.67         1.48 o                         
   8   3   5          0.32          0.35         0.17 o                         
   9   3   5          4.58          4.23         0.45 o                         
  -7   4   5          0.92          1.65         0.28 o                         
  -6   4   5         23.04         22.92         1.01 o                         
  -5   4   5          8.73          9.74         0.70 o                         
  -4   4   5         39.68         32.27         1.56 o                         
  -3   4   5         55.60         56.36         3.88 o                         
  -2   4   5          4.86          2.29         0.58 o                         
  -1   4   5          7.90         17.61         1.26 o                         
   0   4   5       1103.06       1266.11        70.89 o                         
   1   4   5        361.62        369.42         8.27 o                         
   2   4   5        125.59        127.52         4.40 o                         
   3   4   5         44.58         41.23         2.27 o                         
   4   4   5        224.04        216.54         5.98 o                         
   5   4   5          4.02          5.44         0.59 o                         
   6   4   5         22.24         18.51         0.92 o                         
   7   4   5         16.47         17.25         1.20 o                         
   8   4   5         36.90         38.86         2.33 o                         
   9   4   5         11.77         10.90         0.93 o                         
  -7   5   5          1.88          1.84         0.27 o                         
  -6   5   5         98.64        104.45         2.12 o                         
  -5   5   5        155.98        170.05         3.08 o                         
  -4   5   5         28.99         29.27         1.15 o                         
  -3   5   5          1.81          2.06         0.47 o                         
  -2   5   5        507.94        526.44         8.91 o                         
  -1   5   5        187.96        192.93         4.62 o                         
   0   5   5         36.70         43.55         1.36 o                         
   1   5   5          0.43          0.28         0.29 o                         
   2   5   5         64.19         67.91         3.07 o                         
   3   5   5         20.64         26.00         1.78 o                         
   4   5   5          3.33          4.21         0.73 o                         
   5   5   5         73.76         58.56         2.15 o                         
   6   5   5          1.04          1.15         0.28 o                         
   7   5   5         42.93         35.36         2.04 o                         
   8   5   5         13.60         13.38         0.82 o                         
   9   5   5         11.80         12.91         0.88 o                         
  -6   6   5          2.30          2.55         0.33 o                         
  -5   6   5         40.31         44.05         1.69 o                         
  -4   6   5         34.53         38.88         3.04 o                         
  -3   6   5          5.27          4.31         0.36 o                         
  -2   6   5          0.00          0.08         0.17 o                         
  -1   6   5         66.40         72.14         2.68 o                         
   0   6   5          4.12          4.65         0.51 o                         
   1   6   5         24.54         31.93         1.38 o                         
   2   6   5         30.13         38.01         2.04 o                         
   3   6   5        161.14        179.22         5.04 o                         
   4   6   5         18.14         18.91         1.72 o                         
   5   6   5          9.82          4.61         0.56 o                         
   6   6   5         21.83         21.40         1.27 o                         
   7   6   5         89.89         84.47         3.24 o                         
   8   6   5          1.24          0.38         0.29 o                         
  -5   7   5          0.05          0.10         0.08 o                         
  -4   7   5          1.33          1.89         0.33 o                         
  -3   7   5         33.49         32.73         1.36 o                         
  -2   7   5         10.96         10.26         0.63 o                         
  -1   7   5          8.04          8.55         0.59 o                         
   0   7   5         89.68         97.58         2.47 o                         
   1   7   5        282.39        299.18         4.90 o                         
   2   7   5          0.66          2.35         0.29 o                         
   3   7   5         26.05         19.47         0.90 o                         
   4   7   5         37.90         47.85         2.42 o                         
   5   7   5        137.58        128.81         4.52 o                         
   6   7   5         25.15         21.98         2.31 o                         
   7   7   5          5.50          6.25         0.56 o                         
   8   7   5          0.05         -0.09         0.23 o                         
  -4   8   5          1.88          2.01         0.26 o                         
  -3   8   5          0.18          0.47         0.16 o                         
  -2   8   5         16.63         19.36         1.43 o                         
  -1   8   5         33.12         35.83         1.40 o                         
   0   8   5         61.82         70.02         2.03 o                         
   1   8   5         11.89         17.09         0.96 o                         
   2   8   5          2.16          1.93         0.44 o                         
   3   8   5         35.63         33.67         1.95 o                         
   4   8   5         66.67         70.44         2.80 o                         
   5   8   5          8.99          9.01         1.00 o                         
   6   8   5          2.12          1.65         0.31 o                         
   7   8   5          0.55          0.84         0.17 o                         
  -3   9   5         16.42         18.69         1.07 o                         
  -2   9   5          0.55          0.85         0.29 o                         
  -1   9   5          6.15          5.63         0.48 o                         
   0   9   5          2.13          2.24         0.32 o                         
   1   9   5         42.24         46.42         1.66 o                         
   2   9   5         15.04         15.17         1.25 o                         
   3   9   5          0.29          0.22         0.17 o                         
   4   9   5          6.96          6.49         0.70 o                         
   5   9   5          0.01          0.09         0.12 o                         
   6   9   5          0.13          0.05         0.18 o                         
  -1  10   5          0.23          0.27         0.09 o                         
   0  10   5          9.72          9.18         0.50 o                         
   1  10   5          1.58          1.62         0.36 o                         
   2  10   5         23.62         19.42         1.17 o                         
   3  10   5          0.52          0.26         0.16 o                         
   4  10   5          1.17          1.52         0.21 o                         
  -1  -7   6          3.07          4.55         0.55 o                         
   0  -7   6          9.87         10.32         0.85 o                         
   1  -7   6         46.62         48.07         1.82 o                         
  -4  -6   6         34.51         41.85         1.23 o                         
  -3  -6   6          3.22          2.71         0.34 o                         
  -2  -6   6         19.13         21.23         1.03 o                         
  -1  -6   6         22.89         22.36         1.10 o                         
   0  -6   6         20.51         23.05         1.68 o                         
   1  -6   6          1.81          1.72         0.30 o                         
   2  -6   6         24.46         21.73         1.23 o                         
   3  -6   6          2.40          2.74         0.52 o                         
   4  -6   6          0.01          0.06         0.12 o                         
  -5  -5   6          3.84          4.87         0.60 o                         
  -4  -5   6          3.17          2.93         0.57 o                         
  -3  -5   6         87.70         94.05         3.48 o                         
  -2  -5   6        138.21        139.64         4.44 o                         
  -1  -5   6          2.73          2.44         0.57 o                         
   0  -5   6         80.47         87.58         3.30 o                         
   1  -5   6          3.47          2.71         0.59 o                         
   2  -5   6          4.61          5.28         0.88 o                         
   3  -5   6         22.69         22.24         1.77 o                         
   4  -5   6         56.05         61.38         1.90 o                         
   5  -5   6         11.95         13.13         0.81 o                         
  -6  -4   6         34.88         36.29         1.72 o                         
  -5  -4   6          1.32          1.30         0.58 o                         
  -4  -4   6          2.45          1.72         0.25 o                         
  -3  -4   6         24.90         24.65         1.22 o                         
  -2  -4   6        415.27        386.00         6.08 o                         
  -1  -4   6         49.32         53.43         1.52 o                         
   0  -4   6          1.87          0.85         0.18 o                         
   1  -4   6         65.61         61.07         2.02 o                         
   2  -4   6        205.82        224.23         6.34 o                         
   3  -4   6         10.27         10.33         1.22 o                         
   4  -4   6          0.02          0.15         0.21 o                         
   5  -4   6          5.53          4.61         0.55 o                         
   6  -4   6         12.33         12.97         0.53 o                         
  -7  -3   6          4.80          5.23         0.61 o                         
  -6  -3   6          1.43          1.01         0.32 o                         
  -5  -3   6          8.26          9.33         1.13 o                         
  -4  -3   6        145.98        139.66         3.10 o                         
  -3  -3   6         26.38         35.91         1.22 o                         
  -2  -3   6          1.92          3.54         0.36 o                         
  -1  -3   6          0.15          0.21         0.20 o                         
   0  -3   6        182.89        188.39         3.66 o                         
   1  -3   6          2.31          2.50         0.31 o                         
   2  -3   6         11.47         10.40         0.78 o                         
   3  -3   6         14.81         14.59         1.41 o                         
   4  -3   6         85.06         88.12         3.64 o                         
   5  -3   6         24.58         22.66         1.78 o                         
   6  -3   6         48.04         53.37         2.91 o                         
   7  -3   6          5.49          4.30         0.71 o                         
  -7  -2   6         20.27         20.21         1.34 o                         
  -6  -2   6         36.73         34.44         1.57 o                         
  -5  -2   6         48.50         57.61         1.89 o                         
  -4  -2   6         15.89         10.75         0.65 o                         
  -3  -2   6         41.69         36.54         1.02 o                         
  -2  -2   6         63.59         63.82         2.80 o                         
  -1  -2   6          0.28          0.58         0.32 o                         
   0  -2   6        109.69        104.63         4.60 o                         
   1  -2   6         41.83         46.57         1.53 o                         
   2  -2   6         14.71         13.85         1.19 o                         
   3  -2   6        146.28        150.31         3.96 o                         
   4  -2   6        398.95        403.53         6.14 o                         
   5  -2   6         88.60         85.08         2.39 o                         
   6  -2   6         39.38         37.95         2.97 o                         
   7  -2   6         50.74         55.45         3.29 o                         
   8  -2   6         28.19         38.69         2.17 o                         
  -7  -1   6         49.46         53.77         1.68 o                         
  -6  -1   6         47.58         46.15         2.50 o                         
  -5  -1   6         79.33         65.04         1.68 o                         
  -4  -1   6          3.43          2.57         0.29 o                         
  -3  -1   6         12.93         15.44         1.54 o                         
  -2  -1   6         24.62         21.44         1.46 o                         
  -1  -1   6         86.35         90.03         3.08 o                         
   0  -1   6         55.15         49.65         2.21 o                         
   1  -1   6          0.47          0.37         0.18 o                         
   2  -1   6        464.35        466.26         9.21 o                         
   3  -1   6        200.62        230.77         5.70 o                         
   4  -1   6        152.26        158.12         5.27 o                         
   5  -1   6         33.96         35.34         1.41 o                         
   6  -1   6         10.98          8.18         0.75 o                         
   7  -1   6          8.10          8.13         1.44 o                         
   8  -1   6         17.41         20.26         1.09 o                         
  -7   0   6        102.30         97.12         5.56 o                         
  -6   0   6          7.50          8.48         0.58 o                         
  -5   0   6          0.30          0.48         0.20 o                         
  -4   0   6         21.96         21.69         1.27 o                         
  -3   0   6        285.97        264.41         6.19 o                         
  -2   0   6         28.42         22.55         1.37 o                         
  -1   0   6         18.72         25.65         1.47 o                         
   0   0   6        445.51        388.50         7.69 o                         
   1   0   6        495.69        579.11         9.76 o                         
   2   0   6        169.35        169.24         2.94 o                         
   3   0   6          0.59          0.40         0.20 o                         
   4   0   6         50.27         74.94         6.48 o                         
   5   0   6        111.76        122.28         2.25 o                         
   6   0   6         42.41         32.27         1.38 o                         
   7   0   6         23.91         24.22         1.15 o                         
   8   0   6          6.35          4.18         0.97 o                         
  -8   1   6          0.15          0.52         0.18 o                         
  -7   1   6          1.24          1.26         0.34 o                         
  -6   1   6         14.82         14.53         0.98 o                         
  -5   1   6        199.89        192.64         3.30 o                         
  -4   1   6         77.90         75.43         4.62 o                         
  -3   1   6         36.83         38.41         3.93 o                         
  -2   1   6        191.72        196.60        17.86 o                         
  -1   1   6       1192.68       1153.28        17.44 o                         
   0   1   6        116.70        162.62        24.96 o                         
   1   1   6          2.19          2.13         0.31 o                         
   2   1   6        275.68        345.09         7.28 o                         
   3   1   6        685.89        721.45         8.98 o                         
   4   1   6        109.06         91.73         8.24 o                         
   5   1   6        191.77        198.33         7.06 o                         
   6   1   6          0.03          0.09         0.18 o                         
   7   1   6          2.39          1.15         0.21 o                         
   8   1   6        112.46        107.62         2.88 o                         
   9   1   6          1.23          1.07         0.24 o                         
  -7   2   6         12.80         12.46         1.14 o                         
  -6   2   6          0.98          0.38         0.24 o                         
  -5   2   6        133.30        118.80         4.43 o                         
  -4   2   6         42.35         38.14         3.04 o                         
  -3   2   6         23.13         25.82         1.48 o                         
  -2   2   6         93.59         95.91         3.17 o                         
  -1   2   6       1416.94       1439.06        17.68 o                         
   0   2   6       3196.60       3059.88       118.37 o                         
   1   2   6        183.26        278.03        12.81 o                         
   2   2   6        743.23        776.95        48.18 o                         
   3   2   6        520.50        495.40        10.01 o                         
   4   2   6         30.76         33.98         1.19 o                         
   5   2   6          0.91          0.90         0.25 o                         
   6   2   6         76.67         69.55         1.53 o                         
   7   2   6          5.34          5.79         0.68 o                         
   8   2   6          0.40          1.77         0.35 o                         
   9   2   6         36.86         40.34         2.03 o                         
  -7   3   6         13.63         14.32         0.84 o                         
  -6   3   6          9.42         10.73         0.96 o                         
  -5   3   6          8.40          9.15         0.67 o                         
  -4   3   6          6.53          6.81         0.51 o                         
  -3   3   6         68.91         85.09         3.60 o                         
  -2   3   6        394.50        393.53        13.21 o                         
  -1   3   6        630.68        739.92        10.74 o                         
   0   3   6        201.56        226.82         6.87 o                         
   1   3   6        102.92        103.60         2.85 o                         
   2   3   6         59.19         60.80         3.09 o                         
   3   3   6          5.24          7.23         0.98 o                         
   4   3   6          0.00          0.01         0.15 o                         
   5   3   6         37.11         36.75         1.57 o                         
   6   3   6         28.84         31.97         1.08 o                         
   7   3   6        156.34        148.14         2.81 o                         
   8   3   6          0.03          0.08         0.16 o                         
   9   3   6         16.01         18.06         0.68 o                         
  -7   4   6          3.68          3.46         0.38 o                         
  -6   4   6          0.08          0.10         0.11 o                         
  -5   4   6         10.17         10.97         0.86 o                         
  -4   4   6        151.82        150.65         3.19 o                         
  -3   4   6          6.73          8.35         1.41 o                         
  -2   4   6        144.62        127.19         5.60 o                         
  -1   4   6         52.03         55.39         3.72 o                         
   0   4   6          0.18          0.67         0.48 o                         
   1   4   6        230.66        260.79         7.71 o                         
   2   4   6        287.56        308.04         8.12 o                         
   3   4   6         11.91         10.74         1.21 o                         
   4   4   6          2.47          2.00         0.54 o                         
   5   4   6        737.77        665.91        12.21 o                         
   6   4   6         91.34         87.28         2.06 o                         
   7   4   6          3.40          1.60         0.34 o                         
   8   4   6         13.14         13.60         0.85 o                         
   9   4   6         45.45         55.22         2.11 o                         
  -6   5   6         23.37         27.89         1.19 o                         
  -5   5   6          2.92          3.39         0.40 o                         
  -4   5   6         10.48          9.41         0.66 o                         
  -3   5   6         89.20         91.69         2.28 o                         
  -2   5   6         37.25         41.43         3.57 o                         
  -1   5   6          4.27          5.41         1.65 o                         
   0   5   6        101.21        125.20        14.23 o                         
   1   5   6         46.58         57.27         3.22 o                         
   2   5   6         15.15         15.34         1.52 o                         
   3   5   6        490.79        448.63         9.94 o                         
   4   5   6         17.10         10.58         1.24 o                         
   5   5   6         69.15         58.07         1.49 o                         
   6   5   6         10.60          7.96         0.76 o                         
   7   5   6         11.47         11.73         1.26 o                         
   8   5   6          3.61          3.39         0.33 o                         
  -6   6   6          1.02          0.93         0.20 o                         
  -5   6   6         54.53         53.88         1.78 o                         
  -4   6   6          3.15          2.66         0.58 o                         
  -3   6   6         15.23         14.56         0.91 o                         
  -2   6   6        120.92        129.15         3.19 o                         
  -1   6   6          7.23          6.55         0.80 o                         
   0   6   6          0.31          1.53         0.58 o                         
   1   6   6        101.88        113.55         2.83 o                         
   2   6   6         11.84          7.97         0.70 o                         
   3   6   6          0.01          0.07         0.21 o                         
   4   6   6          0.07          0.05         0.09 o                         
   5   6   6          1.64          3.12         0.66 o                         
   6   6   6         24.75         16.17         1.09 o                         
   7   6   6         16.94         20.27         1.59 o                         
   8   6   6         11.14         12.94         0.73 o                         
  -5   7   6          5.45          5.05         0.45 o                         
  -4   7   6         30.05         33.59         1.36 o                         
  -3   7   6         11.70         12.21         0.80 o                         
  -2   7   6          6.06          5.86         0.56 o                         
  -1   7   6         15.93         18.50         0.86 o                         
   0   7   6         35.01         34.24         1.19 o                         
   1   7   6         61.72         64.59         1.66 o                         
   2   7   6          1.98          1.16         0.21 o                         
   3   7   6         46.99         38.96         2.21 o                         
   4   7   6         28.80         21.49         1.61 o                         
   5   7   6          7.67         10.61         1.18 o                         
   6   7   6         16.69         13.24         1.02 o                         
   7   7   6          0.01         -0.07         0.13 o                         
  -4   8   6          0.07          0.05         0.08 o                         
  -3   8   6         10.35         11.57         0.67 o                         
  -2   8   6          2.55          3.07         0.55 o                         
  -1   8   6          0.40          0.60         0.18 o                         
   0   8   6         78.08         71.09         2.05 o                         
   1   8   6        205.68        196.54         4.37 o                         
   2   8   6          3.65          2.49         0.36 o                         
   3   8   6         27.71         28.31         1.79 o                         
   4   8   6         48.50         46.43         2.86 o                         
   5   8   6         23.75         23.69         1.62 o                         
   6   8   6          0.59          0.54         0.26 o                         
   7   8   6          4.78          6.13         0.42 o                         
  -3   9   6          1.95          1.99         0.25 o                         
  -2   9   6         11.91         11.77         0.65 o                         
  -1   9   6         38.55         41.97         1.09 o                         
   0   9   6         19.74         15.72         0.84 o                         
   1   9   6          2.66          4.11         0.44 o                         
   2   9   6          0.82          1.32         0.38 o                         
   3   9   6          5.96          6.19         0.76 o                         
   4   9   6          2.37          2.30         0.30 o                         
   5   9   6          1.33          1.15         0.23 o                         
  -1  10   6         14.06         13.62         0.80 o                         
   0  10   6          0.41          0.68         0.14 o                         
   1  10   6          6.81          7.22         0.71 o                         
   2  10   6          0.39          0.32         0.17 o                         
   3  10   6          3.69          3.14         0.30 o                         
   4  10   6          0.04          0.16         0.09 o                         
  -2  -6   7         18.82         20.87         0.86 o                         
  -1  -6   7          4.46          5.60         0.47 o                         
   0  -6   7         46.87         45.49         2.12 o                         
   1  -6   7          1.65          2.17         0.44 o                         
   2  -6   7         26.47         26.60         1.65 o                         
  -4  -5   7         17.74         22.41         1.32 o                         
  -3  -5   7         10.08         10.92         1.03 o                         
  -2  -5   7          7.90          5.52         0.55 o                         
  -1  -5   7         11.38          9.52         1.04 o                         
   0  -5   7         55.05         66.20         2.70 o                         
   1  -5   7          0.82          1.07         0.34 o                         
   2  -5   7          2.84          2.81         0.57 o                         
   3  -5   7          7.57          9.58         0.67 o                         
   4  -5   7          4.25          3.49         0.59 o                         
  -5  -4   7          0.04          0.27         0.12 o                         
  -4  -4   7         14.36         11.77         1.09 o                         
  -3  -4   7          0.54          1.72         0.37 o                         
  -2  -4   7        235.34        248.35         4.57 o                         
  -1  -4   7          5.38          4.11         0.72 o                         
   0  -4   7          2.69          3.52         0.62 o                         
   1  -4   7         27.56         26.27         1.84 o                         
   2  -4   7          3.44          2.54         0.60 o                         
   3  -4   7         62.80         66.62         3.13 o                         
   4  -4   7          5.40          4.59         0.77 o                         
   5  -4   7          1.02          0.52         0.16 o                         
  -6  -3   7          0.11          0.10         0.15 o                         
  -5  -3   7          5.55          3.89         0.41 o                         
  -4  -3   7         80.32         79.67         2.21 o                         
  -3  -3   7        128.28        121.23         2.91 o                         
  -2  -3   7          6.18          6.89         0.66 o                         
  -1  -3   7         13.20         11.45         0.68 o                         
   0  -3   7          0.17          0.17         0.11 o                         
   1  -3   7         82.36         78.49         2.33 o                         
   2  -3   7         55.75         57.39         1.98 o                         
   3  -3   7          2.37          2.40         0.59 o                         
   4  -3   7          5.21          4.80         0.75 o                         
   5  -3   7          9.83         10.63         1.18 o                         
   6  -3   7          7.48          9.78         0.98 o                         
  -6  -2   7         35.12         30.15         1.73 o                         
  -5  -2   7         72.69         70.54         2.78 o                         
  -4  -2   7          1.16          1.29         0.24 o                         
  -3  -2   7          0.01          0.14         0.09 o                         
  -2  -2   7         19.53         16.35         0.76 o                         
  -1  -2   7        217.88        219.18         4.01 o                         
   0  -2   7        469.11        471.80         9.91 o                         
   1  -2   7         32.40         32.82         2.01 o                         
   2  -2   7          2.67          2.05         0.34 o                         
   3  -2   7        108.38        112.75         2.41 o                         
   4  -2   7        205.62        219.38         6.17 o                         
   5  -2   7          5.76          5.73         0.90 o                         
   6  -2   7          2.65          4.65         1.03 o                         
   7  -2   7          8.20         11.66         1.36 o                         
  -7  -1   7         65.29         67.12         2.35 o                         
  -6  -1   7          4.57          6.51         0.56 o                         
  -5  -1   7         37.55         37.84         1.55 o                         
  -4  -1   7         24.54         21.80         0.97 o                         
  -3  -1   7         54.28         58.16         1.35 o                         
  -2  -1   7        193.15        174.26         5.00 o                         
  -1  -1   7          9.48         12.39         1.18 o                         
   0  -1   7         84.11         79.35         3.13 o                         
   1  -1   7          5.55          3.20         0.59 o                         
   2  -1   7         50.92         59.90         2.75 o                         
   3  -1   7        161.03        177.87         5.16 o                         
   4  -1   7        233.78        245.66         4.33 o                         
   5  -1   7          4.97          6.36         0.61 o                         
   6  -1   7          2.26          1.55         0.33 o                         
   7  -1   7         71.66         76.00         4.23 o                         
   8  -1   7         17.93         23.62         1.85 o                         
  -7   0   7          2.25          2.59         0.43 o                         
  -6   0   7          4.29          4.55         0.48 o                         
  -5   0   7          5.43          3.26         0.37 o                         
  -4   0   7         30.09         26.12         1.33 o                         
  -3   0   7         20.08         24.39         1.72 o                         
  -2   0   7         79.17         69.96         2.84 o                         
  -1   0   7         90.51         69.53         2.77 o                         
   0   0   7         18.81         18.34         1.39 o                         
   1   0   7        237.69        234.58         5.92 o                         
   2   0   7        182.37        195.78         4.79 o                         
   3   0   7          0.26          0.99         0.32 o                         
   4   0   7          0.11          0.05         0.16 o                         
   5   0   7        133.12        126.56         4.03 o                         
   6   0   7         79.62         74.26         5.25 o                         
   7   0   7          0.31          0.84         0.23 o                         
   8   0   7          2.01          2.13         0.66 o                         
  -7   1   7          3.07          3.24         0.54 o                         
  -6   1   7         17.06         14.04         1.00 o                         
  -5   1   7          0.42          0.48         0.18 o                         
  -4   1   7         16.01         15.28         1.03 o                         
  -3   1   7         63.53         53.22         2.65 o                         
  -2   1   7          6.81          7.07         0.76 o                         
  -1   1   7         95.91         94.95         3.94 o                         
   0   1   7         25.05         23.12         1.19 o                         
   1   1   7         69.05         63.28         1.92 o                         
   2   1   7          5.72          3.38         0.60 o                         
   3   1   7         51.76         53.72         1.72 o                         
   4   1   7         33.83         33.66         1.77 o                         
   5   1   7          4.25          4.39         0.39 o                         
   6   1   7         67.57         66.26         2.04 o                         
   7   1   7          3.61          3.78         0.45 o                         
   8   1   7         15.27         18.80         1.08 o                         
  -7   2   7          0.21          0.11         0.10 o                         
  -6   2   7          8.82          8.32         1.25 o                         
  -5   2   7         60.63         49.46         1.89 o                         
  -4   2   7          6.45          5.85         0.52 o                         
  -3   2   7         56.23         56.26         2.39 o                         
  -2   2   7          1.24          1.42         0.73 o                         
  -1   2   7        168.44        149.51         3.86 o                         
   0   2   7          0.34          1.35         0.35 o                         
   1   2   7          9.59          4.25         0.53 o                         
   2   2   7          3.43          3.72         0.75 o                         
   3   2   7          3.86          3.42         0.66 o                         
   4   2   7         96.98         88.37         2.49 o                         
   5   2   7         39.52         40.16         0.93 o                         
   6   2   7         18.04         17.17         1.08 o                         
   7   2   7         19.08         18.73         0.96 o                         
   8   2   7        121.44        131.02         2.88 o                         
  -7   3   7         20.87         23.03         1.35 o                         
  -6   3   7          0.67          0.76         0.23 o                         
  -5   3   7          0.17          0.42         0.15 o                         
  -4   3   7         11.95         12.25         0.70 o                         
  -3   3   7        104.68         95.54         5.94 o                         
  -2   3   7         29.60         35.11         1.89 o                         
  -1   3   7         36.34         25.48         1.57 o                         
   0   3   7          7.74          8.95         0.89 o                         
   1   3   7          4.30          3.52         0.54 o                         
   2   3   7        207.01        201.51         6.44 o                         
   3   3   7        168.93        140.79         4.93 o                         
   4   3   7         25.10         28.95         3.33 o                         
   5   3   7          2.67          3.25         0.34 o                         
   6   3   7         82.91         77.39         2.10 o                         
   7   3   7         27.65         24.71         1.14 o                         
   8   3   7         16.07         16.15         0.93 o                         
  -7   4   7          0.01         -0.07         0.15 o                         
  -6   4   7          0.04          0.20         0.15 o                         
  -5   4   7         51.56         51.33         1.52 o                         
  -4   4   7         45.20         48.80         1.56 o                         
  -3   4   7         11.16          7.75         0.55 o                         
  -2   4   7          6.76          3.48         0.93 o                         
  -1   4   7          5.84          5.10         1.16 o                         
   0   4   7        110.25        133.57         5.94 o                         
   1   4   7        160.48        169.90         6.19 o                         
   2   4   7          0.07          0.99         0.53 o                         
   3   4   7         25.72         29.87         2.25 o                         
   4   4   7        129.42        115.00         4.60 o                         
   5   4   7          5.39          4.88         0.39 o                         
   6   4   7        172.03        150.14         4.42 o                         
   7   4   7        108.58        105.28         2.36 o                         
   8   4   7         35.07         30.85         1.97 o                         
  -6   5   7         72.91         81.41         1.91 o                         
  -5   5   7          8.15          8.22         0.69 o                         
  -4   5   7         32.61         31.06         1.48 o                         
  -3   5   7         15.86         15.11         0.91 o                         
  -2   5   7        149.90        168.04         7.67 o                         
  -1   5   7         88.77         78.85         4.65 o                         
   0   5   7          2.27          0.95         0.65 o                         
   1   5   7          3.62          3.32         0.95 o                         
   2   5   7         21.51         26.72         2.18 o                         
   3   5   7         21.21         22.56         1.89 o                         
   4   5   7         46.46         40.07         1.24 o                         
   5   5   7        704.67        615.49        13.20 o                         
   6   5   7         18.90         14.61         1.06 o                         
   7   5   7         15.94         13.25         0.93 o                         
   8   5   7         21.78         20.27         0.94 o                         
  -6   6   7          0.44          0.83         0.16 o                         
  -5   6   7          0.29          0.27         0.15 o                         
  -4   6   7          7.82          8.04         0.69 o                         
  -3   6   7          3.25          4.01         0.39 o                         
  -2   6   7         10.44         11.73         0.73 o                         
  -1   6   7         12.80         12.13         0.75 o                         
   0   6   7          8.59          9.56         0.66 o                         
   1   6   7         11.22         14.37         0.69 o                         
   2   6   7        106.42        118.75         2.33 o                         
   3   6   7        504.08        530.88         8.81 o                         
   4   6   7        160.15        148.67         2.86 o                         
   5   6   7         28.66         29.05         1.75 o                         
   6   6   7          0.40          0.07         0.30 o                         
   7   6   7          5.08          3.86         0.70 o                         
   8   6   7          0.03          0.04         0.10 o                         
  -5   7   7          0.77          0.85         0.17 o                         
  -4   7   7          0.07          0.06         0.10 o                         
  -3   7   7          7.08          7.02         0.49 o                         
  -2   7   7         11.02         12.63         0.80 o                         
  -1   7   7          5.40          5.85         0.56 o                         
   0   7   7          3.73          3.73         0.48 o                         
   1   7   7        369.94        396.69         5.06 o                         
   2   7   7         92.34         87.19         2.01 o                         
   3   7   7        173.04        183.90         3.14 o                         
   4   7   7          2.07          4.98         0.46 o                         
   5   7   7         10.46          8.58         1.04 o                         
   6   7   7          3.60          3.90         0.47 o                         
   7   7   7         10.26         10.57         0.94 o                         
  -4   8   7          5.80          7.38         0.35 o                         
  -3   8   7          4.20          4.31         0.33 o                         
  -2   8   7          1.53          1.10         0.34 o                         
  -1   8   7         37.65         40.66         1.56 o                         
   0   8   7         64.49         64.56         1.60 o                         
   1   8   7        195.17        207.78         5.13 o                         
   2   8   7         20.52         26.42         1.00 o                         
   3   8   7          5.31          5.40         0.54 o                         
   4   8   7          0.49          0.68         0.22 o                         
   5   8   7         18.61         20.54         1.43 o                         
   6   8   7          0.33          0.53         0.18 o                         
  -2   9   7         15.76         15.58         0.59 o                         
  -1   9   7         66.87         70.20         1.40 o                         
   0   9   7         58.89         69.01         1.47 o                         
   1   9   7          0.58          0.77         0.15 o                         
   2   9   7          9.88         11.51         0.70 o                         
   3   9   7         21.86         23.35         1.00 o                         
   4   9   7          1.04          1.21         0.23 o                         
   5   9   7          0.08          0.17         0.25 o                         
   0  10   7          5.69          5.54         0.37 o                         
   1  10   7          7.29          7.55         0.44 o                         
   2  10   7          0.74          1.03         0.17 o                         
   3  10   7          3.73          4.35         0.32 o                         
  -2  -5   8         22.92         24.00         0.97 o                         
  -1  -5   8          2.17          1.28         0.26 o                         
   0  -5   8         21.75         22.56         1.00 o                         
   1  -5   8          7.29          6.34         0.70 o                         
   2  -5   8          0.28          0.28         0.23 o                         
   3  -5   8         13.06         13.56         1.02 o                         
  -4  -4   8          2.24          3.14         0.50 o                         
  -3  -4   8         41.16         39.38         2.01 o                         
  -2  -4   8         92.15         96.25         3.46 o                         
  -1  -4   8          1.66          3.98         0.68 o                         
   0  -4   8         23.78         29.10         1.78 o                         
   1  -4   8         29.51         28.84         1.82 o                         
   2  -4   8         44.25         44.95         2.38 o                         
   3  -4   8          7.74         10.97         1.14 o                         
   4  -4   8          1.93          1.75         0.27 o                         
  -5  -3   8          0.18          0.14         0.09 o                         
  -4  -3   8         24.46         24.67         0.88 o                         
  -3  -3   8          0.50          1.08         0.29 o                         
  -2  -3   8         11.70         10.42         0.81 o                         
  -1  -3   8          0.14          0.43         0.18 o                         
   0  -3   8         23.68         25.96         1.24 o                         
   1  -3   8          7.38         10.36         1.25 o                         
   2  -3   8          4.05          4.66         0.79 o                         
   3  -3   8         36.54         40.09         2.37 o                         
   4  -3   8         69.22         70.09         3.12 o                         
   5  -3   8         70.97         80.38         3.17 o                         
   6  -3   8          3.32          3.02         0.55 o                         
  -6  -2   8          5.87          5.55         0.62 o                         
  -5  -2   8          4.58          4.33         1.08 o                         
  -4  -2   8          2.01          1.57         0.39 o                         
  -3  -2   8         68.00         61.77         2.39 o                         
  -2  -2   8          6.54          7.25         0.82 o                         
  -1  -2   8         10.93          9.80         0.78 o                         
   0  -2   8         35.32         33.50         1.02 o                         
   1  -2   8         89.10         91.29         1.77 o                         
   2  -2   8         87.29         84.38         3.24 o                         
   3  -2   8        195.53        198.11         5.80 o                         
   4  -2   8          2.71          3.78         0.72 o                         
   5  -2   8         31.05         38.40         2.29 o                         
   6  -2   8          0.02          0.39         0.31 o                         
  -6  -1   8         11.07          9.54         0.58 o                         
  -5  -1   8         52.10         49.54         1.70 o                         
  -4  -1   8         32.74         29.36         0.96 o                         
  -3  -1   8         55.54         51.56         1.88 o                         
  -2  -1   8         36.79         29.39         1.96 o                         
  -1  -1   8        150.18        132.22         3.14 o                         
   0  -1   8          7.53          5.48         0.39 o                         
   1  -1   8        388.06        393.65         9.42 o                         
   2  -1   8         29.81         35.15         1.46 o                         
   3  -1   8        274.07        274.27         6.73 o                         
   4  -1   8          2.08          2.86         0.50 o                         
   5  -1   8          5.50          4.96         0.83 o                         
   6  -1   8         13.23         11.19         1.31 o                         
   7  -1   8          3.15          4.29         0.90 o                         
  -6   0   8          0.18          0.29         0.14 o                         
  -5   0   8          0.08          0.16         0.12 o                         
  -4   0   8         56.74         46.91         1.47 o                         
  -3   0   8        139.28        129.27         6.58 o                         
  -2   0   8          0.15          0.22         0.12 o                         
  -1   0   8         73.83         61.58         2.74 o                         
   0   0   8        362.19        342.24        15.81 o                         
   1   0   8        375.29        359.05        20.43 o                         
   2   0   8         77.04         72.55         3.23 o                         
   3   0   8         40.51         35.55         1.46 o                         
   4   0   8          0.03          0.63         0.55 o                         
   5   0   8          0.05          0.17         0.20 o                         
   6   0   8         28.19         30.12         3.11 o                         
   7   0   8         19.07         21.15         1.25 o                         
  -6   1   8          0.43          0.59         0.26 o                         
  -5   1   8         23.67         18.71         0.87 o                         
  -4   1   8          9.01          7.15         0.70 o                         
  -3   1   8         23.39         20.97         1.71 o                         
  -2   1   8        105.57         90.75         3.63 o                         
  -1   1   8        894.80        818.45        45.28 o                         
   0   1   8        130.73        127.69         9.06 o                         
   1   1   8         26.24         24.11         1.66 o                         
   2   1   8          3.93          4.39         0.64 o                         
   3   1   8          9.83         12.29         0.84 o                         
   4   1   8         28.86         36.11         1.22 o                         
   5   1   8        112.23        102.03         2.15 o                         
   6   1   8         13.83         12.22         0.74 o                         
   7   1   8          0.04         -0.01         0.16 o                         
   8   1   8         27.30         33.95         2.10 o                         
  -6   2   8          3.83          4.55         0.45 o                         
  -5   2   8          2.14          1.54         0.42 o                         
  -4   2   8        126.56        101.77         2.87 o                         
  -3   2   8        154.61        138.67        10.75 o                         
  -2   2   8        588.32        644.13        17.27 o                         
  -1   2   8        118.68        109.37         3.33 o                         
   0   2   8         21.16         17.94         1.21 o                         
   1   2   8          0.15          0.08         0.15 o                         
   2   2   8         57.78         72.03         3.47 o                         
   3   2   8        323.52        266.52         5.54 o                         
   4   2   8         27.51         25.49         0.89 o                         
   5   2   8         18.93         17.64         0.80 o                         
   6   2   8          0.17          0.49         0.21 o                         
   7   2   8          4.06          3.69         0.40 o                         
   8   2   8          9.45         10.60         0.99 o                         
  -6   3   8         17.12         19.01         1.35 o                         
  -5   3   8         52.86         53.58         2.10 o                         
  -4   3   8        126.55        123.15         5.71 o                         
  -3   3   8          3.92          4.18         0.62 o                         
  -2   3   8          7.91          6.72         0.81 o                         
  -1   3   8          5.84          4.46         0.68 o                         
   0   3   8          0.00          0.90         0.32 o                         
   1   3   8        145.54        119.16         4.12 o                         
   2   3   8          1.90          1.06         0.44 o                         
   3   3   8         58.70         55.69         3.13 o                         
   4   3   8         16.91         15.08         0.73 o                         
   5   3   8          1.72          1.67         0.22 o                         
   6   3   8         45.06         40.91         1.11 o                         
   7   3   8         97.10         93.98         2.56 o                         
   8   3   8          0.59          0.45         0.31 o                         
  -6   4   8         37.75         41.60         1.84 o                         
  -5   4   8          3.40          3.07         0.41 o                         
  -4   4   8         60.61         62.57         2.11 o                         
  -3   4   8          1.12          1.53         0.32 o                         
  -2   4   8         16.65         14.24         1.14 o                         
  -1   4   8         54.81         45.46         3.55 o                         
   0   4   8         27.14         30.54         2.66 o                         
   1   4   8          3.02          5.62         1.20 o                         
   2   4   8         20.78         21.26         2.04 o                         
   3   4   8          0.10          3.56         0.81 o                         
   4   4   8          7.40          4.40         0.48 o                         
   5   4   8        229.12        198.30         4.42 o                         
   6   4   8          6.07          5.88         0.46 o                         
   7   4   8          0.97          1.28         0.22 o                         
   8   4   8          2.92          2.05         0.30 o                         
  -6   5   8         41.21         43.28         1.11 o                         
  -5   5   8          0.69          0.85         0.23 o                         
  -4   5   8         27.77         29.24         1.35 o                         
  -3   5   8          3.64          3.77         0.51 o                         
  -2   5   8         14.10         15.01         1.43 o                         
  -1   5   8         11.09         17.10         0.95 o                         
   0   5   8        114.00        118.36         3.08 o                         
   1   5   8         36.04         39.60         2.86 o                         
   2   5   8         11.57         12.13         0.68 o                         
   3   5   8        177.77        156.54         3.78 o                         
   4   5   8         10.66          9.89         0.72 o                         
   5   5   8         14.59         10.52         0.93 o                         
   6   5   8         11.87         10.40         0.94 o                         
   7   5   8         10.72         10.32         0.65 o                         
   8   5   8          7.91          9.59         0.59 o                         
  -5   6   8          9.17         10.79         0.62 o                         
  -4   6   8          1.04          1.21         0.26 o                         
  -3   6   8         13.32         16.24         0.98 o                         
  -2   6   8         80.39         81.12         5.98 o                         
  -1   6   8         31.67         31.48         1.20 o                         
   0   6   8          5.83          5.72         0.39 o                         
   1   6   8         34.92         39.64         1.21 o                         
   2   6   8          6.94          6.22         0.46 o                         
   3   6   8         20.84         16.08         0.76 o                         
   4   6   8          9.69         11.00         0.72 o                         
   5   6   8          5.67          5.81         0.64 o                         
   6   6   8          4.34          5.12         0.58 o                         
   7   6   8         14.02         13.69         0.81 o                         
  -4   7   8          4.19          3.93         0.38 o                         
  -3   7   8          3.28          3.85         0.33 o                         
  -2   7   8          0.54          0.84         0.21 o                         
  -1   7   8          0.33          0.16         0.16 o                         
   0   7   8          0.53          0.43         0.22 o                         
   1   7   8          6.75          3.51         0.38 o                         
   2   7   8         47.01         55.89         1.59 o                         
   3   7   8          7.65          7.84         0.57 o                         
   4   7   8         26.35         33.78         1.19 o                         
   5   7   8         14.52         14.92         0.93 o                         
   6   7   8         24.50         34.43         1.30 o                         
   7   7   8          1.48          2.15         0.40 o                         
  -3   8   8          3.63          3.73         0.32 o                         
  -2   8   8          0.09          0.06         0.09 o                         
  -1   8   8          1.87          2.40         0.36 o                         
   0   8   8         90.34        102.44         2.03 o                         
   1   8   8         23.71         25.43         0.97 o                         
   2   8   8          6.32          8.48         0.55 o                         
   3   8   8         41.36         47.64         1.51 o                         
   4   8   8         29.14         35.44         1.33 o                         
   5   8   8          3.19          3.09         0.72 o                         
   6   8   8          0.06         -0.02         0.13 o                         
  -2   9   8         10.45         12.17         0.61 o                         
  -1   9   8          0.40          0.25         0.10 o                         
   0   9   8         31.14         39.06         1.03 o                         
   1   9   8          1.80          0.94         0.14 o                         
   2   9   8          0.12          0.06         0.10 o                         
   3   9   8          0.02          0.17         0.11 o                         
   4   9   8          2.44          2.72         0.30 o                         
   5   9   8          4.38          4.87         0.37 o                         
   1  10   8          8.16          8.24         0.64 o                         
   2  10   8          0.03          0.04         0.10 o                         
  -2  -4   9         67.26         75.84         2.69 o                         
  -1  -4   9          6.14          6.38         0.76 o                         
   0  -4   9          5.03          7.66         0.79 o                         
   1  -4   9         20.70         21.66         1.37 o                         
   2  -4   9          0.74          1.49         0.40 o                         
   3  -4   9         33.93         35.34         1.78 o                         
  -4  -3   9          2.56          2.43         0.41 o                         
  -3  -3   9         56.63         55.13         2.54 o                         
  -2  -3   9         65.22         73.23         2.11 o                         
  -1  -3   9          0.27          0.30         0.17 o                         
   0  -3   9          3.94          2.99         0.40 o                         
   1  -3   9         63.25         61.36         2.73 o                         
   2  -3   9          3.71          4.93         0.76 o                         
   3  -3   9         18.10         22.32         1.62 o                         
   4  -3   9          7.72         13.15         1.19 o                         
  -5  -2   9          1.07          0.46         0.22 o                         
  -4  -2   9         14.42         16.46         0.86 o                         
  -3  -2   9          0.31          0.31         0.17 o                         
  -2  -2   9          0.52          0.35         0.21 o                         
  -1  -2   9         18.89         15.20         0.99 o                         
   0  -2   9         17.79         19.01         0.88 o                         
   1  -2   9         23.70         29.01         1.29 o                         
   2  -2   9         32.97         38.91         2.28 o                         
   3  -2   9        109.24        117.69         4.25 o                         
   4  -2   9         51.55         59.35         2.84 o                         
   5  -2   9         54.94         65.37         2.85 o                         
   6  -2   9          1.63          2.25         0.53 o                         
  -5  -1   9         17.89         16.35         1.12 o                         
  -4  -1   9          0.37          0.26         0.13 o                         
  -3  -1   9          2.00          2.44         0.36 o                         
  -2  -1   9         12.20         14.01         0.91 o                         
  -1  -1   9          2.79          4.54         0.60 o                         
   0  -1   9        162.08        166.68         3.54 o                         
   1  -1   9         55.32         54.66         2.57 o                         
   2  -1   9          8.17          8.37         0.99 o                         
   3  -1   9        255.51        253.01         6.34 o                         
   4  -1   9         32.01         32.01         2.15 o                         
   5  -1   9          3.59          4.08         0.58 o                         
   6  -1   9          0.07          0.24         0.19 o                         
  -5   0   9          8.74          7.45         0.59 o                         
  -4   0   9         13.05         14.60         0.76 o                         
  -3   0   9          8.80          6.91         0.55 o                         
  -2   0   9         85.47         87.09         2.86 o                         
  -1   0   9         40.14         38.71         1.36 o                         
   0   0   9         14.53         12.92         0.64 o                         
   1   0   9        115.51        102.51         2.24 o                         
   2   0   9          3.58          2.38         0.41 o                         
   3   0   9         51.39         53.96         2.57 o                         
   4   0   9         17.04         15.61         1.31 o                         
   5   0   9          4.02          2.83         0.62 o                         
   6   0   9         27.47         30.43         1.41 o                         
   7   0   9          0.14         -0.06         0.13 o                         
  -6   1   9          1.42          1.23         0.19 o                         
  -5   1   9          0.99          0.80         0.16 o                         
  -4   1   9         39.71         37.12         1.49 o                         
  -3   1   9          0.97          0.62         0.24 o                         
  -2   1   9          0.08          0.17         0.10 o                         
  -1   1   9          9.60          7.72         0.49 o                         
   0   1   9          0.58          0.86         0.21 o                         
   1   1   9        300.53        283.00         5.02 o                         
   2   1   9         81.62         73.02         1.62 o                         
   3   1   9         10.09         13.87         0.91 o                         
   4   1   9         44.54         44.96         2.86 o                         
   5   1   9          0.31          0.93         0.23 o                         
   6   1   9         31.57         28.79         1.45 o                         
   7   1   9         11.78         10.37         0.77 o                         
  -6   2   9         17.19         19.74         0.78 o                         
  -5   2   9         27.35         27.37         0.96 o                         
  -4   2   9         16.21         14.70         1.72 o                         
  -3   2   9          0.39          0.04         0.18 o                         
  -2   2   9         17.73         15.60         1.49 o                         
  -1   2   9        831.04        721.76        14.10 o                         
   0   2   9         36.29         36.06         1.68 o                         
   1   2   9          0.81          1.11         0.21 o                         
   2   2   9         89.75         77.46         1.70 o                         
   3   2   9          7.98          7.23         0.43 o                         
   4   2   9         46.32         41.93         1.37 o                         
   5   2   9          0.49          0.48         0.19 o                         
   6   2   9          7.11          7.43         0.60 o                         
   7   2   9          3.31          2.07         0.35 o                         
  -6   3   9          0.38          0.45         0.12 o                         
  -5   3   9         28.67         30.92         1.21 o                         
  -4   3   9         15.51         13.90         0.74 o                         
  -3   3   9        132.77        135.86         4.57 o                         
  -2   3   9        344.60        362.37         8.37 o                         
  -1   3   9        156.32        159.45         4.14 o                         
   0   3   9         51.00         43.98         1.80 o                         
   1   3   9         39.48         33.34         1.45 o                         
   2   3   9         94.93         74.80         1.70 o                         
   3   3   9         34.37         30.77         1.25 o                         
   4   3   9         42.80         36.02         1.04 o                         
   5   3   9         13.01         10.81         0.76 o                         
   6   3   9         56.90         53.95         1.95 o                         
   7   3   9          0.78          1.35         0.23 o                         
  -5   4   9         46.79         50.76         1.52 o                         
  -4   4   9         57.12         66.08         1.62 o                         
  -3   4   9          5.38          4.52         0.75 o                         
  -2   4   9          5.61          6.39         0.94 o                         
  -1   4   9          0.20          0.29         0.27 o                         
   0   4   9          1.97          1.71         0.30 o                         
   1   4   9         55.78         59.63         2.05 o                         
   2   4   9         51.95         44.08         2.15 o                         
   3   4   9         73.30         62.86         6.53 o                         
   4   4   9        106.34        106.91         4.43 o                         
   5   4   9         19.88         16.12         1.44 o                         
   6   4   9          0.06          0.25         0.12 o                         
   7   4   9         27.02         29.48         4.36 o                         
  -5   5   9          8.90          8.42         0.52 o                         
  -4   5   9         45.87         51.83         1.32 o                         
  -3   5   9          5.79          7.52         0.91 o                         
  -2   5   9          0.85          1.22         0.41 o                         
  -1   5   9         12.44         12.11         0.71 o                         
   0   5   9          0.01          0.55         0.17 o                         
   1   5   9        227.13        229.79         4.64 o                         
   2   5   9         25.12         20.44         1.67 o                         
   3   5   9          1.18          1.47         0.38 o                         
   4   5   9         20.01         21.37         3.15 o                         
   5   5   9        183.92        187.92        18.64 o                         
   6   5   9          0.32          0.29         0.13 o                         
   7   5   9          0.19          0.32         0.21 o                         
  -4   6   9          3.30          3.90         0.30 o                         
  -3   6   9          2.04          1.95         0.43 o                         
  -2   6   9          2.58          2.72         0.61 o                         
  -1   6   9         28.59         28.84         1.14 o                         
   0   6   9         39.05         38.06         1.09 o                         
   1   6   9          0.76          0.68         0.23 o                         
   2   6   9          0.28          1.38         1.59 o                         
   3   6   9         88.28         96.66         3.98 o                         
   4   6   9          9.01         15.59         2.42 o                         
   5   6   9          7.32          6.96         0.67 o                         
   6   6   9          0.29          0.01         0.11 o                         
   7   6   9          6.84          8.46         0.46 o                         
  -4   7   9          0.01          0.03         0.09 o                         
  -3   7   9          7.41          7.79         0.55 o                         
  -2   7   9          0.35          0.19         0.09 o                         
  -1   7   9         26.60         25.66         0.94 o                         
   0   7   9          4.23          4.69         0.42 o                         
   1   7   9         32.21         31.35         1.14 o                         
   2   7   9          0.20          1.92         0.35 o                         
   3   7   9          4.26          4.59         0.55 o                         
   4   7   9          1.06          0.06         0.19 o                         
   5   7   9         11.83         11.69         0.78 o                         
   6   7   9          0.55          0.21         0.12 o                         
  -3   8   9         20.45         20.42         0.71 o                         
  -2   8   9          2.40          2.10         0.21 o                         
  -1   8   9         17.70         20.31         0.95 o                         
   0   8   9         11.07         10.06         0.56 o                         
   1   8   9         28.68         32.55         1.06 o                         
   2   8   9         10.92         10.19         0.74 o                         
   3   8   9          3.06          2.73         0.36 o                         
   4   8   9          1.56          1.07         0.21 o                         
   5   8   9          1.04          1.88         0.41 o                         
  -1   9   9          0.38          0.39         0.12 o                         
   0   9   9         54.31         58.68         1.50 o                         
   1   9   9          3.78          2.97         0.39 o                         
   2   9   9          1.33          1.57         0.44 o                         
   3   9   9          4.21          5.06         0.55 o                         
   4   9   9         13.53         13.36         0.77 o                         
  -2  -3  10          4.40          4.78         0.62 o                         
  -1  -3  10          0.12         -0.11         0.22 o                         
   0  -3  10         10.97         11.37         0.98 o                         
   1  -3  10          1.61          1.85         0.42 o                         
   2  -3  10          0.15          0.30         0.23 o                         
   3  -3  10         27.94         31.29         1.68 o                         
  -3  -2  10          3.20          3.67         0.40 o                         
  -2  -2  10          0.48          0.27         0.15 o                         
  -1  -2  10          4.13          4.43         0.53 o                         
   0  -2  10          3.56          5.09         0.52 o                         
   1  -2  10         44.94         46.06         2.70 o                         
   2  -2  10          6.75          5.98         0.84 o                         
   3  -2  10          4.78          4.21         0.71 o                         
   4  -2  10         27.77         31.48         3.02 o                         
  -4  -1  10          0.28         -0.05         0.12 o                         
  -3  -1  10          0.39          0.14         0.12 o                         
  -2  -1  10          0.99          0.73         0.22 o                         
  -1  -1  10        144.66        144.35         3.31 o                         
   0  -1  10         19.12         20.18         0.91 o                         
   1  -1  10         56.73         55.83         1.85 o                         
   2  -1  10         13.23         16.34         1.37 o                         
   3  -1  10        206.16        239.18         6.44 o                         
   4  -1  10         21.09         25.66         1.81 o                         
   5  -1  10          0.04          0.12         0.15 o                         
  -5   0  10          5.21          5.32         0.55 o                         
  -4   0  10          3.80          2.47         0.47 o                         
  -3   0  10         60.68         54.88         1.48 o                         
  -2   0  10          0.38          0.12         0.12 o                         
  -1   0  10          5.01          4.59         0.37 o                         
   0   0  10        108.61        105.37         2.25 o                         
   1   0  10        132.28        137.84         4.46 o                         
   2   0  10         22.14         21.65         1.62 o                         
   3   0  10         50.18         51.67         2.52 o                         
   4   0  10          8.08         11.39         0.83 o                         
   5   0  10          0.13          0.27         0.20 o                         
   6   0  10         11.80         11.51         1.69 o                         
  -5   1  10          3.54          3.78         0.50 o                         
  -4   1  10          2.32          2.17         0.36 o                         
  -3   1  10          2.57          2.16         0.25 o                         
  -2   1  10         63.46         58.31         1.85 o                         
  -1   1  10         85.55         82.20         4.37 o                         
   0   1  10         71.31         68.55         2.73 o                         
   1   1  10          8.88          8.26         0.76 o                         
   2   1  10          4.09          4.54         0.76 o                         
   3   1  10          0.21          0.09         0.16 o                         
   4   1  10          6.75          6.16         0.84 o                         
   5   1  10         17.92         21.04         2.03 o                         
   6   1  10         48.82         66.69         8.08 o                         
  -5   2  10          3.98          3.40         0.26 o                         
  -4   2  10         20.63         23.99         0.90 o                         
  -3   2  10         18.20         18.85         0.93 o                         
  -2   2  10         83.04         74.64         2.45 o                         
  -1   2  10         10.25          8.53         0.54 o                         
   0   2  10         13.36         10.72         0.86 o                         
   1   2  10         20.18         15.26         0.98 o                         
   2   2  10          1.13          0.67         0.18 o                         
   3   2  10          9.01          8.92         0.77 o                         
   4   2  10         42.30         37.83         1.51 o                         
   5   2  10         38.82         38.51         1.73 o                         
   6   2  10          4.47          5.79         0.59 o                         
   7   2  10          8.07          8.95         0.63 o                         
  -5   3  10          0.25          0.58         0.11 o                         
  -4   3  10         40.57         42.52         1.49 o                         
  -3   3  10         24.60         23.61         1.28 o                         
  -2   3  10         28.83         29.54         2.03 o                         
  -1   3  10         25.13         18.90         1.66 o                         
   0   3  10          2.74          3.79         0.79 o                         
   1   3  10          0.29          0.24         0.12 o                         
   2   3  10         25.92         17.48         1.03 o                         
   3   3  10         32.72         23.86         1.07 o                         
   4   3  10          2.36          3.28         0.38 o                         
   5   3  10          4.67          3.48         0.47 o                         
   6   3  10          1.76          1.94         0.31 o                         
   7   3  10         11.87         13.82         1.07 o                         
  -5   4  10         16.54         17.03         0.96 o                         
  -4   4  10         21.08         23.10         1.01 o                         
  -3   4  10          1.89          0.61         0.39 o                         
  -2   4  10          8.41         10.10         1.13 o                         
  -1   4  10          0.01          0.06         0.19 o                         
   0   4  10          5.03          4.48         0.79 o                         
   1   4  10         18.12         17.18         1.10 o                         
   2   4  10          3.00          5.24         0.49 o                         
   3   4  10          0.59          0.10         0.13 o                         
   4   4  10          4.61          3.32         0.50 o                         
   5   4  10          1.72          1.33         0.26 o                         
   6   4  10          4.97          4.22         0.59 o                         
   7   4  10          0.28          0.55         0.25 o                         
  -4   5  10          1.64          1.94         0.26 o                         
  -3   5  10          2.46          2.57         0.48 o                         
  -2   5  10          0.44          0.57         0.28 o                         
  -1   5  10          8.00          8.54         0.90 o                         
   0   5  10          3.60          5.35         0.46 o                         
   1   5  10         22.26         16.43         1.00 o                         
   2   5  10         21.14         21.04         1.17 o                         
   3   5  10          3.98          2.97         0.46 o                         
   4   5  10         63.45         61.92         3.09 o                         
   5   5  10         33.52         33.89         1.52 o                         
   6   5  10          0.23          0.57         0.17 o                         
   7   5  10          3.14          2.47         0.42 o                         
  -4   6  10          6.52          5.87         0.55 o                         
  -3   6  10         17.82         19.74         0.86 o                         
  -2   6  10         10.43         12.84         0.78 o                         
  -1   6  10         19.00         17.36         0.96 o                         
   0   6  10          1.64          1.65         0.30 o                         
   1   6  10         40.89         39.96         2.33 o                         
   2   6  10         17.62         16.04         1.50 o                         
   3   6  10          0.17          0.77         0.38 o                         
   4   6  10         33.87         39.74         2.38 o                         
   5   6  10          6.44          7.72         0.52 o                         
   6   6  10          7.75         10.16         0.53 o                         
  -3   7  10          0.16          0.11         0.06 o                         
  -2   7  10          2.14          2.29         0.38 o                         
  -1   7  10         10.24         11.81         0.70 o                         
   0   7  10         30.48         31.13         1.86 o                         
   1   7  10          0.00         -0.01         0.22 o                         
   2   7  10          0.95          1.09         0.41 o                         
   3   7  10          0.93          0.82         0.35 o                         
   4   7  10          2.56          5.41         0.77 o                         
   5   7  10          3.65          4.30         0.33 o                         
   6   7  10          4.33          5.00         0.30 o                         
  -2   8  10          3.37          3.00         0.41 o                         
  -1   8  10         19.30         21.24         1.26 o                         
   0   8  10          3.10          4.71         0.65 o                         
   1   8  10          1.02          1.73         0.40 o                         
   2   8  10         14.50         19.52         1.37 o                         
   3   8  10          0.03          0.18         0.17 o                         
   4   8  10          9.70         11.33         0.94 o                         
   5   8  10          1.15          0.85         0.15 o                         
   0   9  10          4.54          5.75         0.56 o                         
   1   9  10          0.42          0.58         0.22 o                         
   2   9  10          6.15          7.39         0.65 o                         
   3   9  10          0.19          0.68         0.21 o                         
  -1  -2  11          5.66          5.48         0.64 o                         
   0  -2  11         15.89         20.23         0.87 o                         
   1  -2  11          5.35          5.93         0.70 o                         
   2  -2  11          0.07         -0.07         0.14 o                         
  -2  -1  11          8.45          9.63         0.66 o                         
  -1  -1  11          7.71          9.39         0.69 o                         
   0  -1  11          0.56          0.56         0.27 o                         
   1  -1  11          0.03          0.18         0.12 o                         
   2  -1  11          2.94          3.58         0.64 o                         
   3  -1  11          1.40          0.67         0.35 o                         
   4  -1  11          3.84          5.17         0.54 o                         
  -3   0  11          0.00          0.05         0.11 o                         
  -2   0  11          1.29          2.15         0.35 o                         
  -1   0  11         29.48         32.22         2.86 o                         
   0   0  11          7.82          8.01         0.90 o                         
   1   0  11          0.81          0.60         0.30 o                         
   2   0  11         30.86         32.76         1.34 o                         
   3   0  11          6.34          7.85         0.69 o                         
   4   0  11          4.25          4.49         0.75 o                         
   5   0  11          3.70          2.95         0.38 o                         
  -4   1  11          0.51          0.23         0.17 o                         
  -3   1  11         51.15         58.80         1.22 o                         
  -2   1  11          2.95          2.61         0.26 o                         
  -1   1  11         10.32         10.74         0.54 o                         
   0   1  11         14.44         11.75         0.86 o                         
   1   1  11          0.23          0.31         0.26 o                         
   2   1  11          4.45          4.27         0.74 o                         
   3   1  11          5.10          3.89         0.67 o                         
   4   1  11          3.47          3.98         0.48 o                         
   5   1  11          0.03          0.19         0.31 o                         
  -4   2  11          3.72          4.72         0.33 o                         
  -3   2  11          0.92          1.09         0.16 o                         
  -2   2  11         60.95         59.71         2.53 o                         
  -1   2  11         10.25          8.66         0.58 o                         
   0   2  11          0.17          0.11         0.14 o                         
   1   2  11          2.86          2.21         0.39 o                         
   2   2  11         20.84         15.90         1.45 o                         
   3   2  11          4.59          2.86         0.62 o                         
   4   2  11         34.44         33.84         1.95 o                         
   5   2  11          0.72          1.28         0.47 o                         
   6   2  11         20.92         24.16         1.61 o                         
  -4   3  11          0.69          0.45         0.10 o                         
  -3   3  11          9.08         10.49         0.57 o                         
  -2   3  11         40.28         39.53         1.23 o                         
  -1   3  11         45.13         40.21         1.40 o                         
   0   3  11          1.38          1.20         0.22 o                         
   1   3  11          0.06          0.23         0.35 o                         
   2   3  11         63.16         57.30         4.91 o                         
   3   3  11          8.44          7.65         0.69 o                         
   4   3  11         27.19         21.91         0.94 o                         
   5   3  11         38.43         40.59         6.67 o                         
   6   3  11          6.70          7.47         0.54 o                         
  -4   4  11          0.46          0.38         0.09 o                         
  -3   4  11          1.66          1.93         0.23 o                         
  -2   4  11          6.18          5.93         0.44 o                         
  -1   4  11          2.80          1.66         0.31 o                         
   0   4  11         11.38         12.74         1.22 o                         
   1   4  11          1.75          1.99         0.48 o                         
   2   4  11         15.52         10.31         0.67 o                         
   3   4  11         74.26         73.39         2.26 o                         
   4   4  11         32.48         30.84         1.12 o                         
   5   4  11          0.76          0.62         0.21 o                         
   6   4  11          1.76          1.94         0.33 o                         
  -3   5  11          0.00          0.06         0.08 o                         
  -2   5  11          0.30          0.30         0.19 o                         
  -1   5  11          3.42          3.18         0.55 o                         
   0   5  11         18.41         16.69         1.99 o                         
   1   5  11         36.36         38.86         1.82 o                         
   2   5  11         46.14         48.45         1.71 o                         
   3   5  11          7.43          7.89         0.56 o                         
   4   5  11          5.31          7.50         0.68 o                         
   5   5  11          2.96          4.38         0.49 o                         
   6   5  11          0.32          0.10         0.11 o                         
  -3   6  11          2.50          2.22         0.24 o                         
  -2   6  11          8.70          5.82         0.60 o                         
  -1   6  11         18.72         23.90         1.94 o                         
   0   6  11          8.57          6.53         0.53 o                         
   1   6  11         42.40         46.06         2.36 o                         
   2   6  11          1.42          1.54         0.27 o                         
   3   6  11          4.45          5.80         0.70 o                         
   4   6  11          2.52          2.33         0.35 o                         
   5   6  11          1.51          2.01         0.30 o                         
  -2   7  11          0.17          0.06         0.10 o                         
  -1   7  11         30.76         29.52         1.48 o                         
   0   7  11          2.91          3.05         0.51 o                         
   1   7  11          5.15          7.56         0.86 o                         
   2   7  11          2.86          2.69         0.53 o                         
   3   7  11          3.16          4.35         0.41 o                         
   4   7  11          3.08          2.60         0.40 o                         
   5   7  11          0.57          0.98         0.17 o                         
   0   8  11          2.27          1.61         0.34 o                         
   1   8  11          2.63          4.88         0.59 o                         
   2   8  11          0.06         -0.06         0.12 o                         
   3   8  11          0.35          0.36         0.11 o                         
  -1   0  12          8.26          7.28         0.76 o                         
   0   0  12          1.57          1.49         0.38 o                         
   1   0  12          0.59          0.36         0.23 o                         
   2   0  12          0.04          0.06         0.17 o                         
   3   0  12         40.53         48.92         2.27 o                         
  -2   1  12          0.27          0.09         0.13 o                         
  -1   1  12          0.44          0.94         0.32 o                         
   0   1  12          8.55          9.31         0.88 o                         
   1   1  12         11.83         11.50         1.04 o                         
   2   1  12          6.14          5.97         0.53 o                         
   3   1  12          0.68          0.25         0.15 o                         
   4   1  12          0.13          0.49         0.19 o                         
  -2   2  12         18.48         22.48         0.64 o                         
  -1   2  12          0.28          1.05         0.18 o                         
   0   2  12         12.35         13.44         1.13 o                         
   1   2  12          1.16          0.89         0.29 o                         
   2   2  12          4.11          4.26         0.70 o                         
   3   2  12          0.46          0.40         0.24 o                         
   4   2  12          5.80          6.30         0.57 o                         
   5   2  12          5.86          5.61         0.68 o                         
  -2   3  12         46.72         51.15         1.49 o                         
  -1   3  12         35.76         34.75         1.03 o                         
   0   3  12          0.21          0.02         0.14 o                         
   1   3  12          1.84          1.88         0.46 o                         
   2   3  12         15.57         13.69         1.24 o                         
   3   3  12          0.02         -0.15         0.29 o                         
   4   3  12          0.06          0.23         0.13 o                         
   5   3  12          1.47          2.34         0.44 o                         
  -2   4  12         23.00         27.40         1.03 o                         
  -1   4  12         25.16         27.19         0.88 o                         
   0   4  12          2.01          2.43         0.28 o                         
   1   4  12          2.78          2.63         0.38 o                         
   2   4  12         11.84         13.62         1.22 o                         
   3   4  12         16.18         15.33         1.21 o                         
   4   4  12          4.67          4.63         0.42 o                         
   5   4  12          2.24          3.16         0.32 o                         
  -2   5  12          0.60          0.46         0.12 o                         
  -1   5  12          0.63          0.52         0.12 o                         
   0   5  12          6.94          7.80         0.55 o                         
   1   5  12         16.10         15.76         0.81 o                         
   2   5  12          4.35          4.05         0.34 o                         
   3   5  12          4.30          5.89         0.41 o                         
   4   5  12         15.62         17.18         0.85 o                         
   5   5  12          5.84          6.82         0.69 o                         
  -1   6  12          0.83          0.22         0.10 o                         
   0   6  12         12.70         15.40         1.56 o                         
   1   6  12          1.41          1.69         0.37 o                         
   2   6  12          0.02          0.05         0.10 o                         
   3   6  12          0.00          0.17         0.09 o                         
   4   6  12         16.26         23.65         0.91 o                         
   0   7  12          0.77          0.67         0.19 o                         
   1   7  12          2.60          2.25         0.38 o                         
   2   7  12          1.98          3.62         0.32 o                         
   3   7  12          4.31          4.05         0.25 o                         
   0   2  13          0.00         -0.01         0.15 o                         
   1   2  13          3.17          5.41         0.42 o                         
   2   2  13          0.72          1.01         0.21 o                         
   0   3  13          0.09          0.47         0.19 o                         
   1   3  13          3.08          4.66         0.57 o                         
   2   3  13          0.77          0.57         0.22 o                         
   3   3  13          6.89          9.04         0.73 o                         
   0   4  13          0.09          0.85         0.22 o                         
   1   4  13          1.28          1.65         0.34 o                         
   2   4  13          0.75          1.01         0.29 o                         
   3   4  13          0.01         -0.05         0.10 o                         
   0   5  13          0.11          0.28         0.14 o                         
   1   5  13          0.61          0.56         0.21 o                         
   2   5  13          0.58          1.03         0.25 o                         
                                                                                
