# Supplementary material for: Supramolecular synthons in hydrates and solvates of lamotrigine: a tool for cocrystal design
Source: Acta Crystallogr B Struct Sci Cryst Eng Mater. 2024 May 10;80(Pt 3):193–200. doi: 10.1107/S2052520624002567 (PMC11157341; doi:10.1107/S2052520624002567)
Supplement: Supplementary file 12 [file b-80-00193-LAM_DMSO_solvatesup12.hkl]

data_LAM_DMSO_solvate                                                               
_shelx_title ' EXP_1013 in P2(1)/n'                                             
_shelx_refln_list_code          4                                               
_shelx_F_calc_maximum      201.93                                               
_exptl_crystal_F_000       688.00                                               
_reflns_d_resolution_high  0.8353                                               
                                                                                
loop_                                                                           
 _space_group_symop_operation_xyz                                               
 'x, y, z'                                                                      
 '-x+1/2, y+1/2, -z+1/2'                                                        
 '-x, -y, -z'                                                                   
 'x-1/2, -y-1/2, z-1/2'                                                         
                                                                                
_cell_length_a    10.6626                                                       
_cell_length_b     7.3529                                                       
_cell_length_c    19.6714                                                       
_cell_angle_alpha  90.000                                                       
_cell_angle_beta   92.096                                                       
_cell_angle_gamma  90.000                                                       
                                                                                
_shelx_F_squared_multiplier     1.000                                           
                                                                                
loop_                                                                           
 _refln_index_h                                                                 
 _refln_index_k                                                                 
 _refln_index_l                                                                 
 _refln_F_squared_calc                                                          
 _refln_F_squared_meas                                                          
 _refln_F_squared_sigma                                                         
 _refln_observed_status                                                         
   2   0   0       2272.59       2632.10        15.27 o                         
   4   0   0       2105.58       1754.75        73.90 o                         
   6   0   0        899.52       1107.50        20.14 o                         
   8   0   0         33.61         34.13         3.09 o                         
  10   0   0        189.76        189.60        12.82 o                         
  12   0   0          5.54          9.54         3.25 o                         
   1   1   0       4687.35       4564.35        74.73 o                         
   2   1   0         11.61          6.22         1.03 o                         
   3   1   0         28.64         34.25         1.96 o                         
   4   1   0       1351.18       1256.73        11.24 o                         
   5   1   0        276.52        318.09         5.80 o                         
   6   1   0        400.35        383.91         8.51 o                         
   7   1   0        215.62        188.64        10.32 o                         
   8   1   0        254.06        246.97         5.30 o                         
   9   1   0         98.64         84.65         5.17 o                         
  10   1   0          2.63          2.21         2.87 o                         
  11   1   0         13.62         17.01         4.02 o                         
  12   1   0          0.06         -0.20         2.83 o                         
   0   2   0          3.19         43.58        40.68 o                         
   1   2   0         65.02         73.60         2.79 o                         
   2   2   0        343.37        410.63         9.04 o                         
   3   2   0         48.46         45.51         3.26 o                         
   4   2   0        326.14        268.38         7.13 o                         
   5   2   0         22.82         30.84         3.63 o                         
   6   2   0         10.74          6.88         3.92 o                         
   7   2   0          5.31          6.22         2.47 o                         
   8   2   0         25.20         24.20         2.53 o                         
   9   2   0         11.32          8.35         2.54 o                         
  10   2   0         56.39         57.85         4.06 o                         
  11   2   0         36.48         30.88         3.60 o                         
  12   2   0         32.77         31.75         3.82 o                         
   1   3   0       2404.97       2334.53        23.54 o                         
   2   3   0         34.92         39.78         7.48 o                         
   3   3   0       3166.90       3292.46        37.10 o                         
   4   3   0        882.62        877.21        13.82 o                         
   5   3   0          2.01          5.47         2.72 o                         
   6   3   0        934.14        887.75        21.60 o                         
   7   3   0        369.63        371.56         7.14 o                         
   8   3   0        527.78        516.95         8.19 o                         
   9   3   0         90.78         96.37         4.42 o                         
  10   3   0        135.16        133.99         5.56 o                         
  11   3   0         30.64         25.37         3.17 o                         
   0   4   0       3095.66       3102.22        33.89 o                         
   1   4   0         28.79         34.43         5.94 o                         
   2   4   0        199.25        240.55        12.16 o                         
   3   4   0       1620.97       1598.43        31.06 o                         
   4   4   0        606.58        532.98        12.18 o                         
   5   4   0        411.54        335.36         9.33 o                         
   6   4   0        438.99        414.97         8.44 o                         
   7   4   0         59.14         59.44         3.49 o                         
   8   4   0         62.50         57.84         4.47 o                         
   9   4   0        240.68        270.11         9.03 o                         
  10   4   0         27.03         33.25         3.80 o                         
  11   4   0          0.09         -0.71         3.86 o                         
   1   5   0       1223.85       1318.11        19.72 o                         
   2   5   0         63.98         58.83         7.58 o                         
   3   5   0         95.67         78.75         4.40 o                         
   4   5   0         35.72         35.94         3.62 o                         
   5   5   0          2.22          2.56         2.14 o                         
   6   5   0         18.57         21.15         3.03 o                         
   7   5   0         15.41         14.22         2.78 o                         
   8   5   0        111.61        113.03         5.39 o                         
   9   5   0         15.91         20.07         3.46 o                         
  10   5   0          9.44         12.88         4.91 o                         
   0   6   0        291.19        284.06        10.48 o                         
   1   6   0         85.72         79.45         8.71 o                         
   2   6   0         40.02         37.84         4.86 o                         
   3   6   0        351.83        329.03         9.06 o                         
   4   6   0         32.04         28.66         3.90 o                         
   5   6   0          9.33         11.69         3.98 o                         
   6   6   0          5.29          8.52         2.36 o                         
   7   6   0         27.01         25.90         3.14 o                         
   8   6   0          1.15          0.41         2.21 o                         
   9   6   0          0.61          0.66         2.52 o                         
   1   7   0         99.03        102.87         5.90 o                         
   2   7   0        125.73        125.28         6.41 o                         
   3   7   0         41.35         38.50         4.93 o                         
   4   7   0         10.45          7.22         3.52 o                         
   5   7   0          0.65         -0.23         4.49 o                         
   6   7   0          2.13          3.18         3.35 o                         
   7   7   0         10.97          9.14         3.12 o                         
   0   8   0         38.68         38.10         6.80 o                         
   1   8   0         15.38         19.53         4.01 o                         
   2   8   0         72.93         89.39         5.00 o                         
   3   8   0         69.80         87.57         4.64 o                         
   4   8   0          4.19          3.21         2.85 o                         
   5   8   0         83.71         81.66         5.45 o                         
 -11   0   1         39.10         42.49         7.51 o                         
  -9   0   1         34.86         37.69         4.46 o                         
  -7   0   1         62.49         68.16         6.36 o                         
  -5   0   1       1204.94       1443.27        20.21 o                         
  -3   0   1       7357.04       7707.94       110.93 o                         
  -1   0   1        874.98       1038.54         8.29 o                         
   1   0   1       1820.09       2145.40        12.82 o                         
   3   0   1       7344.06       7546.19        36.54 o                         
   5   0   1         73.13         80.71         3.90 o                         
   7   0   1          7.02          2.23         3.16 o                         
   9   0   1          1.02          3.47         3.07 o                         
  11   0   1          0.40          1.46         5.07 o                         
 -12   1   1          0.38          2.07         2.77 o                         
 -11   1   1          0.48          2.11         3.43 o                         
 -10   1   1         47.88         55.23         4.63 o                         
  -9   1   1          5.04          3.15         2.63 o                         
  -8   1   1        214.52        245.31         5.26 o                         
  -7   1   1        160.81        163.99         9.72 o                         
  -6   1   1       1003.42       1164.55        23.76 o                         
  -5   1   1        189.92        220.74         5.78 o                         
  -4   1   1       1661.42       1668.31        11.01 o                         
  -3   1   1       6004.53       5939.73        45.93 o                         
  -2   1   1       6919.43       6953.40        40.13 o                         
  -1   1   1       6000.23       5615.68        46.74 o                         
   0   1   1         14.07         12.16         1.14 o                         
   1   1   1        659.75        749.19         9.72 o                         
   2   1   1         33.01         38.27         3.49 o                         
   3   1   1        704.46        610.83         6.91 o                         
   4   1   1        138.95        208.51         5.06 o                         
   5   1   1         40.10         62.62         3.01 o                         
   6   1   1       1162.20       1217.06        22.64 o                         
   7   1   1        111.75        110.46         8.24 o                         
   8   1   1        914.62        905.96         9.65 o                         
   9   1   1         56.76         58.46         3.49 o                         
  10   1   1          1.58          1.99         2.88 o                         
  11   1   1         45.66         42.46         4.16 o                         
  12   1   1          1.77          4.43         2.73 o                         
 -12   2   1         15.14         19.45         3.33 o                         
 -11   2   1        144.25        154.45        11.18 o                         
 -10   2   1         51.57         55.58         4.64 o                         
  -9   2   1        197.47        181.47         5.66 o                         
  -8   2   1         85.79         82.06         3.85 o                         
  -7   2   1        910.69        872.96        13.02 o                         
  -6   2   1         22.14         15.87         4.29 o                         
  -5   2   1          7.83         14.47         2.99 o                         
  -4   2   1         76.92         63.90         4.04 o                         
  -3   2   1         85.59        104.00         6.89 o                         
  -2   2   1       5914.51       5448.51        45.43 o                         
  -1   2   1         11.10         18.48         1.45 o                         
   0   2   1       4058.86       3824.32        28.69 o                         
   1   2   1      13237.74      12419.42       907.46 o                         
   2   2   1        330.55        294.36         9.47 o                         
   3   2   1       1878.21       1811.05        24.23 o                         
   4   2   1       1076.47       1153.54        14.68 o                         
   5   2   1       3035.08       3076.11        25.63 o                         
   6   2   1        321.12        324.53        12.82 o                         
   7   2   1         83.56         71.58         3.31 o                         
   8   2   1          1.95          2.39         1.92 o                         
   9   2   1        750.85        771.25        10.72 o                         
  10   2   1          4.21          8.20         2.65 o                         
  11   2   1          1.27          3.01         2.54 o                         
  12   2   1         22.20         24.60         5.11 o                         
 -11   3   1          1.40          0.67         2.98 o                         
 -10   3   1          5.70          7.33         3.03 o                         
  -9   3   1          0.21          0.87         2.48 o                         
  -8   3   1        110.34        114.76         4.33 o                         
  -7   3   1        220.08        212.64         5.11 o                         
  -6   3   1        462.88        431.17        15.58 o                         
  -5   3   1        105.56        110.97        10.89 o                         
  -4   3   1        333.46        346.67         9.18 o                         
  -3   3   1       3942.49       3938.28        26.18 o                         
  -2   3   1        355.93        305.11         8.62 o                         
  -1   3   1       1721.60       1744.02        23.41 o                         
   0   3   1        131.40        126.46         4.70 o                         
   1   3   1        905.21        934.92        25.34 o                         
   2   3   1       2409.66       2869.29        20.13 o                         
   3   3   1       4224.21       4598.76        80.77 o                         
   4   3   1        625.85        698.35        12.52 o                         
   5   3   1         77.51         69.90         5.17 o                         
   6   3   1        170.56        163.35        12.92 o                         
   7   3   1         34.58         39.05         3.24 o                         
   8   3   1          5.66          4.71         2.25 o                         
   9   3   1         65.34         67.30         3.93 o                         
  10   3   1         20.88         24.34         3.26 o                         
  11   3   1         15.68         17.05         2.70 o                         
 -11   4   1          9.38         11.00         4.17 o                         
 -10   4   1          6.95          7.06         3.48 o                         
  -9   4   1         44.56         48.03         4.73 o                         
  -8   4   1         12.90         12.85         2.75 o                         
  -7   4   1         39.93         42.44         3.75 o                         
  -6   4   1        115.22         99.89         4.80 o                         
  -5   4   1         95.73         98.89         3.86 o                         
  -4   4   1        102.03         90.99         5.62 o                         
  -3   4   1        217.99        178.56        11.79 o                         
  -2   4   1          6.43          5.50         4.68 o                         
  -1   4   1        103.23        105.11         8.01 o                         
   0   4   1          0.67          2.53         2.55 o                         
   1   4   1        200.68        230.53         7.40 o                         
   2   4   1         32.49         43.56         6.16 o                         
   3   4   1        314.38        297.33        14.06 o                         
   4   4   1        565.39        621.08        16.92 o                         
   5   4   1        232.60        226.60         7.52 o                         
   6   4   1          3.96          8.14         2.27 o                         
   7   4   1        468.18        477.58         9.87 o                         
   8   4   1         81.03         77.12         4.77 o                         
   9   4   1          0.93          0.65         3.34 o                         
  10   4   1          1.77          2.37         2.81 o                         
 -10   5   1         13.96         10.17         4.17 o                         
  -9   5   1         33.70         39.73         4.03 o                         
  -8   5   1          0.53         -0.03         2.74 o                         
  -7   5   1          3.49          5.73         2.56 o                         
  -6   5   1        100.68         99.57         4.97 o                         
  -5   5   1         19.91         27.79         2.90 o                         
  -4   5   1        347.40        312.18         8.37 o                         
  -3   5   1        304.84        295.56         7.80 o                         
  -2   5   1          3.23          5.42         4.54 o                         
  -1   5   1        111.94        123.18         8.93 o                         
   0   5   1         24.61         21.89         5.41 o                         
   1   5   1        930.47       1020.31        25.10 o                         
   2   5   1        952.79        926.40        24.98 o                         
   3   5   1         37.14         30.80         3.03 o                         
   4   5   1       1059.14       1008.50        14.97 o                         
   5   5   1        105.43        104.01         4.27 o                         
   6   5   1         10.03          8.04         2.73 o                         
   7   5   1        188.37        169.66         6.48 o                         
   8   5   1        123.81        129.74         6.66 o                         
   9   5   1          2.44          1.85         2.81 o                         
  10   5   1          0.05          0.89         2.61 o                         
  -9   6   1         30.17         29.71         5.25 o                         
  -8   6   1         82.45         78.52         4.83 o                         
  -7   6   1         13.02         13.20         2.70 o                         
  -6   6   1        108.72        108.38         4.60 o                         
  -5   6   1         30.07         30.03         3.97 o                         
  -4   6   1        727.59        734.20        13.38 o                         
  -3   6   1         27.37         26.28         3.57 o                         
  -2   6   1       1110.71       1148.73        21.49 o                         
  -1   6   1         55.01         49.04         7.59 o                         
   0   6   1        663.79        682.65        15.36 o                         
   1   6   1        251.25        262.71         7.94 o                         
   2   6   1        638.16        629.03        14.54 o                         
   3   6   1          7.24          7.29         3.23 o                         
   4   6   1         16.96         11.99         3.38 o                         
   5   6   1         33.29         28.85         4.36 o                         
   6   6   1         23.32         22.40         3.41 o                         
   7   6   1          1.86          2.33         2.33 o                         
   8   6   1         21.50         29.92         3.28 o                         
   9   6   1          0.81         -0.70         2.59 o                         
  -7   7   1         15.21          6.90         4.83 o                         
  -6   7   1         79.27         86.56         6.18 o                         
  -5   7   1         47.49         58.14         7.76 o                         
  -4   7   1         25.48         26.69         4.28 o                         
  -3   7   1        266.55        274.61        10.45 o                         
  -2   7   1         14.87         18.08         4.43 o                         
  -1   7   1        100.64         98.93         7.32 o                         
   0   7   1          7.01          8.10         3.13 o                         
   1   7   1        203.35        209.85         7.92 o                         
   2   7   1         62.42         62.15         4.12 o                         
   3   7   1        101.41        113.10         5.75 o                         
   4   7   1         23.85         30.32         6.29 o                         
   5   7   1          3.35          4.02         4.65 o                         
   6   7   1        241.06        250.99         9.31 o                         
   7   7   1         19.21         18.64         3.46 o                         
  -5   8   1          4.23          1.48         4.31 o                         
  -4   8   1          6.11          4.71         2.30 o                         
  -3   8   1         75.70         84.13         4.69 o                         
  -2   8   1         87.21         80.63         6.09 o                         
  -1   8   1          0.35          0.96         3.05 o                         
   0   8   1         12.25         10.74         3.45 o                         
   1   8   1         42.27         44.78         3.92 o                         
   2   8   1          0.05          1.21         2.46 o                         
   3   8   1         11.14         10.39         2.59 o                         
   4   8   1          0.15         -1.18         3.03 o                         
   5   8   1          4.46          7.03         2.95 o                         
 -12   0   2          4.70          1.53         4.74 o                         
 -10   0   2         33.71         37.85         7.45 o                         
  -8   0   2        217.18        194.90        10.04 o                         
  -6   0   2         12.73         15.10         3.77 o                         
  -4   0   2       2254.32       2105.71        21.41 o                         
  -2   0   2      40776.57      33686.77       461.89 o                         
   0   0   2        219.30        221.30         3.99 o                         
   2   0   2        246.22        260.60         7.03 o                         
   4   0   2        927.32        993.12        17.23 o                         
   6   0   2       4232.00       4943.01        42.82 o                         
   8   0   2          0.65          0.49         3.70 o                         
  10   0   2         41.24         41.47         4.91 o                         
  12   0   2          4.42         10.75         3.13 o                         
 -12   1   2          0.31          2.19         2.85 o                         
 -11   1   2         32.00         33.36         4.86 o                         
 -10   1   2          0.04          0.24         3.66 o                         
  -9   1   2         15.08         12.65         2.44 o                         
  -8   1   2         20.64         27.09         2.52 o                         
  -7   1   2        609.64        657.27        18.44 o                         
  -6   1   2          1.49          4.89         2.17 o                         
  -5   1   2        574.73        680.89         9.98 o                         
  -4   1   2       1776.03       1749.83        15.95 o                         
  -3   1   2       5113.92       4882.87        21.86 o                         
  -2   1   2       2102.47       1972.93        23.98 o                         
  -1   1   2         72.13         63.16         2.65 o                         
   0   1   2       3400.43       3746.24        18.94 o                         
   1   1   2       7486.84       8334.56        33.79 o                         
   2   1   2       2666.54       2626.38        22.07 o                         
   3   1   2        486.46        488.35        11.37 o                         
   4   1   2       1006.66       1115.52        19.39 o                         
   5   1   2        259.97        263.63         9.28 o                         
   6   1   2       2205.14       2362.91        31.45 o                         
   7   1   2         21.05         20.82         4.59 o                         
   8   1   2         30.46         33.87         2.66 o                         
   9   1   2         38.36         36.39         2.97 o                         
  10   1   2          0.92          2.95         2.49 o                         
  11   1   2        125.10        116.97         5.06 o                         
  12   1   2          0.33         -0.76         2.38 o                         
 -12   2   2         18.70         21.12         3.33 o                         
 -11   2   2         67.96         59.91         7.79 o                         
 -10   2   2         36.78         43.89         4.27 o                         
  -9   2   2         17.13         14.00         2.46 o                         
  -8   2   2        209.24        196.53         6.15 o                         
  -7   2   2         19.93         22.03         2.22 o                         
  -6   2   2        357.64        318.41        12.48 o                         
  -5   2   2        659.73        622.35        21.65 o                         
  -4   2   2         48.12         39.33         3.49 o                         
  -3   2   2         93.18         99.92         3.47 o                         
  -2   2   2       3645.66       3508.47        27.49 o                         
  -1   2   2        356.13        290.25         5.67 o                         
   0   2   2         14.48         15.35         3.26 o                         
   1   2   2       1763.56       2030.65        21.37 o                         
   2   2   2          4.56          5.78         3.69 o                         
   3   2   2        603.62        730.80        16.03 o                         
   4   2   2       1374.74       1530.79        25.61 o                         
   5   2   2         40.36         40.49         4.09 o                         
   6   2   2          7.90          7.69         3.00 o                         
   7   2   2        160.99        166.78         4.68 o                         
   8   2   2        368.58        356.06         7.36 o                         
   9   2   2         60.61         58.45         3.41 o                         
  10   2   2        231.24        221.70         5.54 o                         
  11   2   2        116.07        114.61         9.84 o                         
  12   2   2          9.63         11.49         4.22 o                         
 -11   3   2          1.27          0.36         3.10 o                         
 -10   3   2         44.24         37.25         4.00 o                         
  -9   3   2          1.86          2.20         2.31 o                         
  -8   3   2        154.44        145.69         4.74 o                         
  -7   3   2         22.61         25.40         2.38 o                         
  -6   3   2        730.10        749.75        20.09 o                         
  -5   3   2         24.36         23.83         3.83 o                         
  -4   3   2         14.59         23.38         3.42 o                         
  -3   3   2       2997.66       2843.09        25.63 o                         
  -2   3   2          1.98          7.56         1.65 o                         
  -1   3   2        803.66        812.28         9.38 o                         
   0   3   2         64.30         61.17         7.50 o                         
   1   3   2       3425.30       3659.48        34.18 o                         
   2   3   2        178.13        130.79         8.04 o                         
   3   3   2        124.04        141.45         8.99 o                         
   4   3   2        384.49        406.75        10.01 o                         
   5   3   2          0.93          3.45         2.71 o                         
   6   3   2         55.04         50.50         4.94 o                         
   7   3   2          8.35          7.93         2.37 o                         
   8   3   2        197.94        200.13         6.67 o                         
   9   3   2        213.22        227.38         6.37 o                         
  10   3   2        359.28        377.35         7.62 o                         
  11   3   2          0.05         -0.53         2.78 o                         
 -11   4   2          0.67          2.15         3.31 o                         
 -10   4   2          2.24          5.72         5.05 o                         
  -9   4   2          3.04          2.14         2.78 o                         
  -8   4   2          0.75          1.01         2.38 o                         
  -7   4   2        186.23        166.66         6.32 o                         
  -6   4   2        178.08        166.63         5.72 o                         
  -5   4   2         37.57         39.35         2.45 o                         
  -4   4   2          8.08         12.59         3.07 o                         
  -3   4   2          0.98          0.57         4.71 o                         
  -2   4   2        541.29        553.77        36.29 o                         
  -1   4   2        819.44        782.33        13.14 o                         
   0   4   2       1724.13       1676.15        35.23 o                         
   1   4   2       3612.74       4050.38        45.31 o                         
   2   4   2         25.91         32.73         5.98 o                         
   3   4   2        152.75         78.15         4.86 o                         
   4   4   2         20.28         31.09        11.50 o                         
   5   4   2        468.98        427.93        10.37 o                         
   6   4   2        169.55        155.39         5.61 o                         
   7   4   2        542.39        551.97        14.99 o                         
   8   4   2         22.81         21.27         3.31 o                         
   9   4   2          1.33         -0.03         3.29 o                         
  10   4   2         69.53         70.27         4.83 o                         
  11   4   2         13.14         14.77         3.98 o                         
 -10   5   2          0.04          1.30         4.20 o                         
  -9   5   2          8.18         10.16         3.02 o                         
  -8   5   2         15.26         12.12         2.74 o                         
  -7   5   2        292.75        279.52         7.53 o                         
  -6   5   2         19.67         20.00         2.98 o                         
  -5   5   2         32.30         33.20         3.57 o                         
  -4   5   2          3.33          8.77         2.51 o                         
  -3   5   2        172.36        176.08         6.15 o                         
  -2   5   2        364.50        345.76        10.80 o                         
  -1   5   2        494.83        458.55        20.16 o                         
   0   5   2        222.02        207.70        11.37 o                         
   1   5   2          3.85         -1.15         4.92 o                         
   2   5   2        161.01        138.36         7.30 o                         
   3   5   2          4.25          2.61         2.10 o                         
   4   5   2        124.98        124.86         5.01 o                         
   5   5   2         17.35         11.77         3.01 o                         
   6   5   2        918.95        870.95        14.46 o                         
   7   5   2        493.15        507.18        14.32 o                         
   8   5   2          1.47         -0.51         3.09 o                         
   9   5   2          2.97          2.21         2.77 o                         
  10   5   2         11.18         13.68         2.37 o                         
  -9   6   2         20.69         16.87         4.71 o                         
  -8   6   2         26.71         24.18         3.30 o                         
  -7   6   2          7.31          5.95         2.41 o                         
  -6   6   2        150.36        146.29         5.50 o                         
  -5   6   2        346.24        335.76        11.93 o                         
  -4   6   2         10.20          9.37         4.20 o                         
  -3   6   2        120.86        129.70         7.60 o                         
  -2   6   2         95.84         91.39         6.27 o                         
  -1   6   2          1.40          2.33         3.39 o                         
   0   6   2         41.20         38.80         5.01 o                         
   1   6   2          5.47          5.36         2.74 o                         
   2   6   2         28.80         25.06         3.42 o                         
   3   6   2        140.43        127.88         5.94 o                         
   4   6   2        287.67        256.34         8.49 o                         
   5   6   2          1.87          5.13         3.30 o                         
   6   6   2          0.77          0.61         3.17 o                         
   7   6   2         10.25          8.30         2.45 o                         
   8   6   2          0.28          0.40         2.39 o                         
   9   6   2         10.29         13.16         2.69 o                         
  -7   7   2          5.69          7.20         2.98 o                         
  -6   7   2          2.50          0.92         3.55 o                         
  -5   7   2         78.57         76.88         5.79 o                         
  -4   7   2          0.39         -0.40         4.98 o                         
  -3   7   2        138.95        154.23        11.96 o                         
  -2   7   2          9.57         11.23         3.97 o                         
  -1   7   2         17.18         17.08         3.55 o                         
   0   7   2        157.22        175.40         7.31 o                         
   1   7   2          6.18          4.35         3.09 o                         
   2   7   2         36.95         36.05         3.36 o                         
   3   7   2         60.75         55.53         4.31 o                         
   4   7   2         15.78         21.19         4.18 o                         
   5   7   2         17.75         22.92         5.61 o                         
   6   7   2         36.31         32.41         4.62 o                         
   7   7   2         14.90         10.89         4.18 o                         
  -5   8   2          4.50          5.22         4.47 o                         
  -4   8   2         24.40         26.12         2.66 o                         
  -3   8   2          0.19         -0.78         3.01 o                         
  -2   8   2        139.92        165.98         7.86 o                         
  -1   8   2          0.47         -1.26         3.40 o                         
   0   8   2          3.98          6.03         3.28 o                         
   1   8   2        223.74        251.98         7.43 o                         
   2   8   2         25.78         29.14         3.23 o                         
   3   8   2        142.63        158.38         7.32 o                         
   4   8   2         13.34         12.82         3.43 o                         
   5   8   2         47.10         62.58         6.77 o                         
 -11   0   3          1.30          1.14         3.34 o                         
  -9   0   3         16.90         17.30         5.65 o                         
  -7   0   3        190.24        177.69         9.79 o                         
  -5   0   3       5770.61       5887.24        41.74 o                         
  -3   0   3      18708.93      17625.12       163.91 o                         
  -1   0   3         16.28         66.69        29.45 o                         
   1   0   3        706.06        825.82        11.40 o                         
   3   0   3       1290.28       1319.10        18.68 o                         
   5   0   3        465.53        546.54        14.98 o                         
   7   0   3        953.39       1043.02        22.42 o                         
   9   0   3        155.71        149.60         7.74 o                         
  11   0   3        185.44        189.51        12.61 o                         
 -12   1   3          3.06          2.35         2.34 o                         
 -11   1   3         60.62         62.47         5.81 o                         
 -10   1   3        113.53        127.16         7.80 o                         
  -9   1   3        342.67        332.83         7.88 o                         
  -8   1   3        260.64        237.38         5.67 o                         
  -7   1   3         27.57         24.92         5.03 o                         
  -6   1   3         81.64         89.21         4.74 o                         
  -5   1   3        419.05        391.62        10.26 o                         
  -4   1   3        990.11        994.68        13.43 o                         
  -3   1   3        104.23         86.95         2.42 o                         
  -2   1   3      11749.54      11986.34        89.64 o                         
  -1   1   3        397.96        406.25        11.24 o                         
   0   1   3      13695.47      14668.42       163.84 o                         
   1   1   3        165.43        208.16         6.18 o                         
   2   1   3      13688.54      14919.86       224.22 o                         
   3   1   3        406.34        448.50        11.80 o                         
   4   1   3       2418.30       2544.63        30.55 o                         
   5   1   3        970.62       1102.21        41.07 o                         
   6   1   3        505.77        487.86        11.20 o                         
   7   1   3        115.97        122.63         8.72 o                         
   8   1   3        247.99        253.83         7.88 o                         
   9   1   3        418.30        409.33         8.91 o                         
  10   1   3          2.33          2.08         2.61 o                         
  11   1   3         27.90         25.02         3.04 o                         
  12   1   3          3.58          2.28         2.06 o                         
 -12   2   3          2.27          3.50         2.59 o                         
 -11   2   3         15.63         23.17         5.93 o                         
 -10   2   3         97.59        104.15         7.31 o                         
  -9   2   3         32.83         28.46         3.76 o                         
  -8   2   3        576.93        548.65         9.80 o                         
  -7   2   3        475.04        470.45         6.92 o                         
  -6   2   3        555.98        554.83        16.49 o                         
  -5   2   3        608.25        553.28        14.90 o                         
  -4   2   3       1963.77       1961.73        22.64 o                         
  -3   2   3        319.43        311.52         5.78 o                         
  -2   2   3         91.32         65.52         2.16 o                         
  -1   2   3       9356.74       9260.88       210.35 o                         
   0   2   3         31.01         38.84         2.50 o                         
   1   2   3       1121.71       1082.67        16.05 o                         
   2   2   3        587.89        617.97        13.95 o                         
   3   2   3       1095.18       1013.11        19.33 o                         
   4   2   3         35.44         40.37         5.89 o                         
   5   2   3       2561.34       2703.89        38.94 o                         
   6   2   3        152.25        157.37         7.41 o                         
   7   2   3          6.33          7.02         2.50 o                         
   8   2   3         75.48         76.12         3.84 o                         
   9   2   3         73.24         79.25         3.75 o                         
  10   2   3         89.84         96.10         4.01 o                         
  11   2   3          6.81          3.66         2.73 o                         
  12   2   3          1.54          0.31         3.26 o                         
 -11   3   3         27.51         25.84         4.04 o                         
 -10   3   3          3.04          2.81         3.46 o                         
  -9   3   3        148.44        135.08         5.21 o                         
  -8   3   3        317.82        327.32         7.34 o                         
  -7   3   3          0.76          0.28         1.91 o                         
  -6   3   3        149.53        148.43         6.92 o                         
  -5   3   3       1072.73        936.59       110.58 o                         
  -4   3   3        246.88        207.97        14.60 o                         
  -3   3   3         42.25         34.20         2.76 o                         
  -2   3   3       1250.92       1252.79        20.21 o                         
  -1   3   3       1059.88       1039.09        13.74 o                         
   0   3   3         55.65         66.28         3.08 o                         
   1   3   3        731.16        776.51        16.17 o                         
   2   3   3        860.68        977.63        19.62 o                         
   3   3   3        262.13        261.94        11.70 o                         
   4   3   3        215.05        218.39        12.28 o                         
   5   3   3         69.47         70.24         5.25 o                         
   6   3   3          1.25          0.66         2.21 o                         
   7   3   3        963.64        951.35        13.18 o                         
   8   3   3        734.12        693.08        10.49 o                         
   9   3   3        169.17        179.56         5.33 o                         
  10   3   3          0.94          1.17         2.42 o                         
  11   3   3          1.85          3.63         2.70 o                         
 -11   4   3         11.96         14.49         4.25 o                         
 -10   4   3        142.95        155.68        12.13 o                         
  -9   4   3        140.43        136.86         5.93 o                         
  -8   4   3          0.18          1.00         2.91 o                         
  -7   4   3          0.54          0.45         2.19 o                         
  -6   4   3        282.27        259.13         6.28 o                         
  -5   4   3        339.51        293.97         5.68 o                         
  -4   4   3         28.71         24.53         3.64 o                         
  -3   4   3         34.60         43.02         7.02 o                         
  -2   4   3          6.92          9.06         4.59 o                         
  -1   4   3         96.90         99.62         5.51 o                         
   0   4   3        203.91        200.27         7.34 o                         
   1   4   3        334.40        342.11         9.58 o                         
   2   4   3        654.65        779.60        20.02 o                         
   3   4   3        207.90        231.54         7.81 o                         
   4   4   3          4.44          8.23         2.98 o                         
   5   4   3         11.96         10.16         2.62 o                         
   6   4   3         25.70         26.12         3.27 o                         
   7   4   3         98.89         97.76         5.71 o                         
   8   4   3        217.05        209.30         6.97 o                         
   9   4   3         29.52         25.78         3.34 o                         
  10   4   3          0.29          1.05         2.69 o                         
  11   4   3         10.19          9.16         3.46 o                         
 -10   5   3         12.20         12.86         4.51 o                         
  -9   5   3          3.84          4.09         4.90 o                         
  -8   5   3          0.47          0.95         2.48 o                         
  -7   5   3        127.59        138.25         5.26 o                         
  -6   5   3        179.55        176.50         5.69 o                         
  -5   5   3          9.50          8.58         2.32 o                         
  -4   5   3        145.31        153.96         7.68 o                         
  -3   5   3          8.19          8.14         2.33 o                         
  -2   5   3        163.76        140.88         9.66 o                         
  -1   5   3        129.46        111.57         6.40 o                         
   0   5   3        250.90        210.35        11.50 o                         
   1   5   3        205.22        210.66        11.87 o                         
   2   5   3        944.97        740.18        16.09 o                         
   3   5   3          7.03          6.99         2.42 o                         
   4   5   3         54.30         49.26         4.02 o                         
   5   5   3         36.48         27.76         3.56 o                         
   6   5   3        283.65        274.95        12.51 o                         
   7   5   3         93.57         94.59         7.09 o                         
   8   5   3         15.33         13.28         3.48 o                         
   9   5   3         30.11         26.40         3.65 o                         
  10   5   3         34.25         34.07         3.80 o                         
  -9   6   3          2.71          1.13         3.33 o                         
  -8   6   3         13.16          8.73         2.57 o                         
  -7   6   3          6.19          9.31         2.55 o                         
  -6   6   3        141.05        130.94         5.86 o                         
  -5   6   3          4.98          2.38         4.12 o                         
  -4   6   3        416.69        443.64        13.60 o                         
  -3   6   3        225.68        227.69         9.68 o                         
  -2   6   3         28.00         23.49         4.44 o                         
  -1   6   3          5.12          3.69         3.73 o                         
   0   6   3        731.35        753.68        16.19 o                         
   1   6   3        397.96        376.68         8.32 o                         
   2   6   3        114.17         97.40         5.28 o                         
   3   6   3          7.35         10.53         3.13 o                         
   4   6   3        192.74        179.89         7.22 o                         
   5   6   3         46.82         46.26         5.36 o                         
   6   6   3         41.33         46.30         4.08 o                         
   7   6   3         91.19         81.83         6.31 o                         
   8   6   3         86.57         95.25         4.93 o                         
   9   6   3          7.79          6.71         3.65 o                         
  -7   7   3         21.24         16.57         4.05 o                         
  -6   7   3         67.33         66.87         5.86 o                         
  -5   7   3         15.93         18.18         4.49 o                         
  -4   7   3          1.58          3.69         5.11 o                         
  -3   7   3          0.41          1.20         5.38 o                         
  -2   7   3         12.85          8.46         6.02 o                         
  -1   7   3         14.72         14.88         3.49 o                         
   0   7   3        113.28        115.24         6.29 o                         
   1   7   3         28.97         30.02         3.18 o                         
   2   7   3          4.27          3.51         2.30 o                         
   3   7   3         19.88         12.91         3.24 o                         
   4   7   3        258.96        270.17         8.34 o                         
   6   7   3         63.30         57.04         5.30 o                         
   7   7   3          1.53          1.77         2.72 o                         
  -5   8   3         23.77         29.38         5.68 o                         
  -4   8   3         18.43         19.59         2.86 o                         
  -3   8   3          9.50         13.33         3.53 o                         
  -2   8   3          0.92         -0.26         3.30 o                         
  -1   8   3          0.62         -0.66         3.18 o                         
   0   8   3         50.53         44.48         3.98 o                         
   1   8   3          0.01         -1.31         2.61 o                         
   2   8   3          6.36          8.52         2.53 o                         
   3   8   3         10.51         12.37         3.45 o                         
   4   8   3         32.09         35.46         6.88 o                         
 -12   0   4         39.52         46.98         6.71 o                         
 -10   0   4         32.80         26.91         4.72 o                         
  -8   0   4        171.84        155.96        10.74 o                         
  -6   0   4       1344.22       1408.77        23.58 o                         
  -4   0   4        729.78        753.67        17.70 o                         
  -2   0   4      31114.55      28722.56       199.11 o                         
   0   0   4         20.88         19.82         2.73 o                         
   2   0   4       1767.30       2176.10        23.41 o                         
   4   0   4       6953.72       7343.50        51.15 o                         
   6   0   4        297.59        273.60        12.56 o                         
   8   0   4          1.45         -0.33         4.27 o                         
  10   0   4        120.56        149.91         7.91 o                         
  12   0   4         31.92         46.31         4.70 o                         
 -12   1   4          6.89          8.39         2.36 o                         
 -11   1   4          0.02          0.25         2.95 o                         
 -10   1   4         30.41         31.31         4.08 o                         
  -9   1   4        210.28        217.58         7.83 o                         
  -8   1   4        278.82        269.44         6.83 o                         
  -7   1   4        468.39        464.56        16.01 o                         
  -6   1   4       1982.75       2027.81        29.40 o                         
  -5   1   4         52.42         77.19         4.56 o                         
  -4   1   4        586.10        589.44         7.70 o                         
  -3   1   4       2028.62       2273.26        16.03 o                         
  -2   1   4       2047.49       1977.71        11.12 o                         
  -1   1   4        759.18        753.07         9.66 o                         
   0   1   4       5347.40       5488.34        28.27 o                         
   1   1   4        460.30        545.89        10.61 o                         
   2   1   4       7465.83       8257.95        45.52 o                         
   3   1   4        922.63        956.13        26.91 o                         
   4   1   4        784.25        774.00        17.93 o                         
   5   1   4        330.30        331.78        13.50 o                         
   6   1   4          2.21          1.55         4.45 o                         
   7   1   4          5.62          7.91         2.61 o                         
   8   1   4          8.88          8.11         2.65 o                         
   9   1   4          8.66          5.50         2.46 o                         
  10   1   4         91.04         86.79         4.69 o                         
  11   1   4         43.26         43.26         3.50 o                         
  12   1   4          4.13          5.19         2.02 o                         
 -12   2   4         15.74         19.93         3.23 o                         
 -11   2   4         13.81         13.26         5.53 o                         
 -10   2   4        135.86        133.01         8.13 o                         
  -9   2   4          2.80          5.57         3.38 o                         
  -8   2   4        525.61        539.44        10.05 o                         
  -7   2   4        195.33        201.60         4.94 o                         
  -6   2   4        279.07        242.30        11.29 o                         
  -5   2   4         91.72         66.42         6.45 o                         
  -4   2   4        337.76        306.49         8.31 o                         
  -3   2   4       2500.35       2440.50        22.44 o                         
  -2   2   4       1495.08       1590.61        17.56 o                         
  -1   2   4        568.09        593.29        12.69 o                         
   0   2   4        671.43        652.19         8.67 o                         
   1   2   4        379.78        430.34        10.93 o                         
   2   2   4        459.53        469.91        12.73 o                         
   3   2   4          8.60         11.75         4.18 o                         
   4   2   4        116.51        138.31         9.36 o                         
   5   2   4         17.76         24.32         5.84 o                         
   6   2   4          5.50          8.30         2.95 o                         
   7   2   4        224.47        218.53         7.42 o                         
   8   2   4        106.01         97.04         4.93 o                         
   9   2   4         63.26         57.51         3.75 o                         
  10   2   4         55.33         53.06         3.90 o                         
  11   2   4         73.66         71.94         4.73 o                         
  12   2   4          1.87          2.68         2.61 o                         
 -11   3   4         83.66         77.66         5.52 o                         
 -10   3   4         32.85         37.84         4.98 o                         
  -9   3   4         88.79         92.85         4.95 o                         
  -8   3   4        311.89        308.29         7.19 o                         
  -7   3   4         57.65         62.38         3.01 o                         
  -6   3   4        156.63        173.90         4.33 o                         
  -5   3   4       1169.70       1182.82        23.59 o                         
  -4   3   4       1056.89       1016.26        24.69 o                         
  -3   3   4         97.87         72.13         4.53 o                         
  -2   3   4         65.56         59.37         2.98 o                         
  -1   3   4        831.94        863.27         9.41 o                         
   0   3   4       2027.67       2235.81        43.70 o                         
   1   3   4         27.54         16.19         4.19 o                         
   2   3   4         12.45          9.80         4.38 o                         
   3   3   4          7.51          7.36         4.14 o                         
   4   3   4         70.69         99.82         8.91 o                         
   5   3   4          6.63          2.90         5.65 o                         
   6   3   4         99.59         87.49         7.34 o                         
   7   3   4       2007.72       2043.63        22.50 o                         
   8   3   4         34.18         26.65         3.21 o                         
   9   3   4         83.85         73.34         3.84 o                         
  10   3   4        242.05        247.73         5.72 o                         
  11   3   4          6.26          7.52         2.65 o                         
 -11   4   4         34.24         40.38         5.77 o                         
 -10   4   4          2.59          2.44         4.90 o                         
  -9   4   4          3.72          4.35         3.78 o                         
  -8   4   4         73.25         70.01         4.00 o                         
  -7   4   4         35.06         35.57         3.07 o                         
  -6   4   4        117.12        106.04         4.08 o                         
  -5   4   4         20.59         24.91         2.09 o                         
  -4   4   4         16.58         15.62         5.95 o                         
  -3   4   4        259.31        208.57         9.04 o                         
  -2   4   4        929.50        836.53        22.80 o                         
  -1   4   4       1644.99       1638.85        39.19 o                         
   0   4   4          3.88          3.42         2.71 o                         
   1   4   4        505.66        429.98        10.84 o                         
   2   4   4         79.89         88.15         7.99 o                         
   3   4   4       1628.47       1632.61        31.44 o                         
   4   4   4        330.40        357.54        17.44 o                         
   5   4   4         83.85         76.09         3.63 o                         
   6   4   4        581.88        591.89         9.55 o                         
   7   4   4          7.48          3.65         2.56 o                         
   8   4   4          1.39          1.90         3.36 o                         
   9   4   4         65.29         63.07         4.34 o                         
  10   4   4          0.36          0.84         2.98 o                         
  11   4   4         14.42         16.55         3.37 o                         
 -10   5   4          0.02         -1.19         3.85 o                         
  -9   5   4         98.08         98.85         6.86 o                         
  -8   5   4          2.15          1.10         2.32 o                         
  -7   5   4         71.33         72.86         4.16 o                         
  -6   5   4          1.38          1.87         2.28 o                         
  -5   5   4         20.38         21.68         3.15 o                         
  -4   5   4          2.81          0.51         3.13 o                         
  -3   5   4        129.12        132.27         5.82 o                         
  -2   5   4        690.87        589.90        27.41 o                         
  -1   5   4       1609.80       1411.40        64.31 o                         
   0   5   4        293.30        234.82         7.58 o                         
   1   5   4         86.31         67.73         6.87 o                         
   2   5   4        745.02        756.50        15.67 o                         
   3   5   4        187.26        173.78         6.55 o                         
   4   5   4        264.92        232.14        10.19 o                         
   5   5   4        824.51        768.18        13.76 o                         
   6   5   4          2.31          3.40         2.75 o                         
   7   5   4          7.49          5.64         2.93 o                         
   8   5   4        151.63        151.33         6.94 o                         
   9   5   4          0.14          0.64         2.60 o                         
  10   5   4          2.83          2.46         2.46 o                         
  -9   6   4          1.55          0.02         3.36 o                         
  -8   6   4          0.06         -1.80         3.60 o                         
  -7   6   4        421.44        476.09        12.25 o                         
  -6   6   4          0.75          1.19         3.54 o                         
  -5   6   4         90.99         92.44         7.30 o                         
  -4   6   4         28.75         28.78         4.94 o                         
  -3   6   4          9.55          5.19         3.07 o                         
  -2   6   4         74.96         69.92         5.97 o                         
  -1   6   4       1196.60       1223.90        20.45 o                         
   0   6   4         62.33         53.55         4.35 o                         
   1   6   4        388.25        388.11         9.71 o                         
   2   6   4          8.63          9.12         2.39 o                         
   3   6   4          0.01          1.66         2.55 o                         
   4   6   4          9.71          6.33         2.85 o                         
   5   6   4          0.49          0.47         3.60 o                         
   6   6   4         24.15         25.59         4.22 o                         
   7   6   4         45.16         50.97         4.17 o                         
   8   6   4          0.55          1.42         2.82 o                         
   9   6   4         65.68         74.69         6.60 o                         
  -7   7   4         36.38         37.94         4.93 o                         
  -6   7   4        111.38        127.54         7.22 o                         
  -5   7   4         36.77         43.08         4.27 o                         
  -4   7   4         29.76         29.71         4.70 o                         
  -3   7   4         10.76          7.79         5.36 o                         
  -2   7   4        102.64        124.20         7.63 o                         
  -1   7   4         25.01         26.65         4.46 o                         
   0   7   4        110.02        122.46         6.27 o                         
   1   7   4         24.81         29.35         3.13 o                         
   2   7   4         35.81         43.76         3.56 o                         
   3   7   4         35.69         38.00         4.14 o                         
   4   7   4        121.48        116.29         5.93 o                         
   5   7   4          6.84          6.52         3.42 o                         
   6   7   4          0.90          3.63         3.34 o                         
   7   7   4         45.76         43.92         4.41 o                         
  -4   8   4         94.75        109.80         5.46 o                         
  -3   8   4         15.21         22.43         3.25 o                         
  -2   8   4          9.80          7.95         3.49 o                         
  -1   8   4         77.23         72.97         4.49 o                         
   0   8   4         40.85         41.75         3.81 o                         
   1   8   4         89.07        111.16         5.66 o                         
   2   8   4          0.02          0.40         3.07 o                         
   3   8   4        161.15        175.58        12.17 o                         
   4   8   4         26.29         25.15         5.17 o                         
 -11   0   5         58.41         69.35         6.02 o                         
  -9   0   5        342.74        390.62        12.41 o                         
  -7   0   5          5.01          7.67         4.07 o                         
  -5   0   5       4997.25       5068.12       118.89 o                         
  -3   0   5        704.22        614.79        13.58 o                         
  -1   0   5       1946.60       2218.43        24.66 o                         
   1   0   5      10169.06      10629.01       198.55 o                         
   3   0   5        780.88        919.80        18.64 o                         
   5   0   5       2060.47       2117.77        32.10 o                         
   7   0   5        151.83        141.21         9.03 o                         
   9   0   5        546.45        500.82        19.62 o                         
  11   0   5        100.27         95.26         5.38 o                         
 -12   1   5          3.63          4.63         2.23 o                         
 -11   1   5          4.77          2.86         2.93 o                         
 -10   1   5          4.53          6.32         3.08 o                         
  -9   1   5         97.60        104.53         5.90 o                         
  -8   1   5         17.98         17.61         2.24 o                         
  -7   1   5         15.18         13.17         3.02 o                         
  -6   1   5        161.92        171.39         9.52 o                         
  -5   1   5       3214.70       2987.03        53.20 o                         
  -4   1   5       5532.41       5214.98        43.23 o                         
  -3   1   5       2001.26       1938.15        11.66 o                         
  -2   1   5       1517.65       1646.62         8.27 o                         
  -1   1   5        319.72        301.49         5.63 o                         
   0   1   5      21787.53      23745.41       261.36 o                         
   1   1   5        619.42        612.34        12.34 o                         
   2   1   5        587.76        614.34         8.99 o                         
   3   1   5        188.51        232.86        10.86 o                         
   4   1   5         80.15         65.83         6.96 o                         
   5   1   5          3.35          3.32         4.64 o                         
   6   1   5       1380.81       1539.34        31.39 o                         
   7   1   5        123.37         90.51         4.89 o                         
   8   1   5          0.05          0.63         2.51 o                         
   9   1   5         32.95         28.43         3.84 o                         
  10   1   5          6.68         10.45         2.67 o                         
  11   1   5         12.65         15.21         2.64 o                         
  12   1   5          0.17         -0.30         2.35 o                         
 -12   2   5          0.01         -1.02         2.64 o                         
 -11   2   5          0.22          0.68         5.00 o                         
 -10   2   5         42.87         44.08         5.34 o                         
  -9   2   5        140.58        148.05        11.58 o                         
  -8   2   5        474.64        452.55         7.80 o                         
  -7   2   5         81.16         70.24         2.66 o                         
  -6   2   5         48.38         53.44         6.31 o                         
  -5   2   5       2232.89       2140.73        40.26 o                         
  -4   2   5        165.32        214.45         6.75 o                         
  -3   2   5          3.01          6.70         2.39 o                         
  -2   2   5          6.50          5.25         1.31 o                         
  -1   2   5       3003.33       3072.60        19.11 o                         
   0   2   5       3564.82       4018.68        70.56 o                         
   1   2   5       6358.84       6748.01        43.19 o                         
   2   2   5         17.64         29.88         5.15 o                         
   3   2   5       2565.72       2899.81        34.99 o                         
   4   2   5       1856.12       2031.99        32.64 o                         
   5   2   5        450.42        469.62        18.15 o                         
   6   2   5          1.58          5.82         5.19 o                         
   7   2   5         51.67         49.06         4.11 o                         
   8   2   5        372.41        357.88        10.47 o                         
   9   2   5         63.11         60.56         3.84 o                         
  10   2   5         15.17         13.05         2.75 o                         
  11   2   5         12.02         16.92         3.10 o                         
  12   2   5          0.21          1.00         2.39 o                         
 -11   3   5         24.33         19.87         3.48 o                         
 -10   3   5          0.43          0.93         3.21 o                         
  -9   3   5        144.17        154.75         8.38 o                         
  -8   3   5        245.09        259.56         6.64 o                         
  -7   3   5          0.71          1.91         1.84 o                         
  -6   3   5         27.89         24.33         1.87 o                         
  -5   3   5       1194.16       1054.61        22.88 o                         
  -4   3   5       1149.47       1097.10        15.49 o                         
  -3   3   5        344.23        308.18         6.85 o                         
  -2   3   5         13.25         12.25         3.05 o                         
  -1   3   5        188.18        185.49         4.89 o                         
   0   3   5        176.26        206.81         8.54 o                         
   1   3   5       3353.78       3974.56        32.02 o                         
   2   3   5        590.49        638.60        16.84 o                         
   3   3   5       1296.85       1564.36        28.43 o                         
   4   3   5        313.81        348.23        15.66 o                         
   5   3   5        916.48        938.88        26.75 o                         
   6   3   5        661.89        620.92        11.40 o                         
   7   3   5        128.54        129.72         6.52 o                         
   8   3   5          9.57         10.62         2.64 o                         
   9   3   5        130.72        133.90         5.25 o                         
  10   3   5         41.35         38.89         3.08 o                         
  11   3   5         30.61         25.82         3.36 o                         
 -10   4   5         26.75         20.32         5.80 o                         
  -9   4   5         20.94         20.27         4.31 o                         
  -8   4   5          9.42          8.01         2.81 o                         
  -7   4   5         29.09         29.95         3.02 o                         
  -6   4   5         39.30         30.73         2.60 o                         
  -5   4   5         63.77         53.89         2.85 o                         
  -4   4   5        473.43        392.06        18.12 o                         
  -3   4   5         19.97         17.39         5.24 o                         
  -2   4   5        739.20        697.44        21.52 o                         
  -1   4   5        105.58         78.94         5.07 o                         
   0   4   5         31.62         16.63         3.35 o                         
   1   4   5       1255.44       1299.57        24.82 o                         
   2   4   5        144.33        107.04         8.74 o                         
   3   4   5        388.53        396.55        16.54 o                         
   4   4   5         11.38          8.55         2.83 o                         
   5   4   5          7.54          5.64         2.26 o                         
   6   4   5        221.45        190.53         5.76 o                         
   7   4   5         64.68         62.74         3.91 o                         
   8   4   5        583.52        597.37        21.47 o                         
   9   4   5         21.98         24.06         3.20 o                         
  10   4   5          3.96          2.49         2.99 o                         
 -10   5   5          0.32          3.13         3.32 o                         
  -9   5   5          0.11          1.37         3.22 o                         
  -8   5   5         13.16         14.96         3.36 o                         
  -7   5   5         44.34         39.80         3.80 o                         
  -6   5   5         15.65         18.55         3.08 o                         
  -5   5   5         37.26         45.42         5.33 o                         
  -4   5   5          3.13          3.75         2.68 o                         
  -3   5   5         78.29         67.06         4.60 o                         
  -2   5   5        129.95        119.30         5.83 o                         
  -1   5   5         11.13          8.61         2.63 o                         
   0   5   5        350.66        318.62         8.02 o                         
   1   5   5        151.64        139.44         6.25 o                         
   2   5   5       1160.18       1153.54        30.24 o                         
   3   5   5         42.50         33.24         3.48 o                         
   4   5   5         30.93         36.67         4.62 o                         
   5   5   5        117.08        109.76         6.01 o                         
   6   5   5         19.75         15.90         3.29 o                         
   7   5   5          2.82          0.57         2.65 o                         
   8   5   5         50.67         43.68         4.41 o                         
   9   5   5         37.84         39.27         4.64 o                         
  10   5   5          0.44          0.41         2.99 o                         
  -8   6   5          0.28          2.09         2.69 o                         
  -7   6   5          6.12          7.23         2.91 o                         
  -6   6   5        147.61        157.10         7.22 o                         
  -5   6   5          1.67          1.91         3.49 o                         
  -4   6   5         42.70         39.10         4.19 o                         
  -3   6   5        147.45        156.88         6.91 o                         
  -2   6   5        222.90        243.54         9.98 o                         
  -1   6   5        667.63        679.18        15.69 o                         
   0   6   5         41.06         38.18         4.86 o                         
   1   6   5          0.98          0.46         2.57 o                         
   2   6   5         38.04         28.58         3.29 o                         
   3   6   5          6.63          4.52         2.92 o                         
   4   6   5        171.01        175.81        12.65 o                         
   5   6   5          4.59          3.04         4.13 o                         
   6   6   5        135.18        140.35         6.36 o                         
   7   6   5          0.99         -0.33         4.15 o                         
   8   6   5         68.77         68.78         4.22 o                         
  -7   7   5          6.59          4.89         2.83 o                         
  -6   7   5         95.30        108.68         6.61 o                         
  -5   7   5         55.62         45.80         4.50 o                         
  -4   7   5          0.89          1.78         3.06 o                         
  -3   7   5          2.37          2.13         3.55 o                         
  -2   7   5          3.14          6.27         3.47 o                         
  -1   7   5         64.05         75.86         6.84 o                         
   0   7   5        269.11        275.60         8.69 o                         
   1   7   5          3.67          1.91         2.33 o                         
   2   7   5         50.84         57.59         4.70 o                         
   3   7   5          4.93          3.66         2.76 o                         
   4   7   5        177.00        189.64         8.85 o                         
   5   7   5          4.35          3.62         3.13 o                         
   6   7   5          2.76          3.11         3.09 o                         
   7   7   5         29.15         28.69         5.10 o                         
  -4   8   5         58.51         61.69         3.91 o                         
  -3   8   5         23.19         27.98         3.30 o                         
  -2   8   5         59.07         69.14         4.42 o                         
  -1   8   5          7.86          8.65         2.60 o                         
   0   8   5         38.11         40.16         3.68 o                         
   1   8   5          0.04         -0.12         2.39 o                         
   2   8   5          4.11          5.64         2.31 o                         
   3   8   5          0.75          0.95         2.83 o                         
   4   8   5          2.02          4.32         3.92 o                         
 -12   0   6          9.68         10.00         3.09 o                         
 -10   0   6         27.21         27.03         5.29 o                         
  -8   0   6        379.66        367.82        15.95 o                         
  -4   0   6        637.67        575.50        14.62 o                         
  -2   0   6       3865.39       4153.06        35.91 o                         
   0   0   6       1202.75       1272.67        17.08 o                         
   2   0   6       1237.90       1613.86        23.52 o                         
   4   0   6       4012.75       5003.61        47.68 o                         
   6   0   6       1535.06       1400.07        30.16 o                         
   8   0   6        368.75        346.12        15.86 o                         
  10   0   6        185.69        210.23         7.79 o                         
  12   0   6          0.68          0.34         2.65 o                         
 -12   1   6          1.89          3.54         2.41 o                         
 -11   1   6          1.14          2.40         2.40 o                         
 -10   1   6         31.17         35.86         3.54 o                         
  -9   1   6         24.32         22.10         3.22 o                         
  -8   1   6        120.77        117.16         4.34 o                         
  -7   1   6        327.74        306.15         6.45 o                         
  -6   1   6          1.21          0.90         2.72 o                         
  -5   1   6        639.27        612.36        12.17 o                         
  -4   1   6         76.77         63.56         3.37 o                         
  -3   1   6        740.88        764.39        13.27 o                         
  -2   1   6       5227.60       5436.17        33.28 o                         
  -1   1   6        250.96        271.32         5.99 o                         
   0   1   6      13884.79      15059.36       230.60 o                         
   1   1   6       1696.56       1655.78        21.22 o                         
   2   1   6        600.08        714.27        22.44 o                         
   3   1   6       2035.18       2344.73        19.51 o                         
   4   1   6        302.79        285.82        12.70 o                         
   5   1   6        202.60        244.16        12.69 o                         
   6   1   6        221.95        218.14        13.91 o                         
   7   1   6        313.16        314.04        15.32 o                         
   8   1   6          9.52          9.31         3.24 o                         
   9   1   6         28.59         24.34         3.71 o                         
  10   1   6          7.58          4.84         2.49 o                         
  11   1   6          2.97          3.44         2.04 o                         
  12   1   6          3.80          3.80         2.28 o                         
 -12   2   6          7.30          8.71         2.61 o                         
 -11   2   6          0.16         -1.19         3.33 o                         
 -10   2   6         85.79         79.64         9.44 o                         
  -9   2   6         55.90         62.70         3.84 o                         
  -8   2   6         12.92         14.64         2.50 o                         
  -7   2   6         97.35         96.37         3.62 o                         
  -6   2   6       1349.41       1315.80        26.03 o                         
  -5   2   6         24.95         24.36         3.72 o                         
  -4   2   6        197.29        193.14         6.97 o                         
  -3   2   6         82.09         90.34         5.12 o                         
  -2   2   6        615.91        565.43         7.67 o                         
  -1   2   6          5.47          4.68         1.63 o                         
   0   2   6       5291.26       5677.95       110.74 o                         
   1   2   6          8.26          6.87         3.65 o                         
   2   2   6        905.14       1169.90        21.37 o                         
   3   2   6        444.99        462.14        15.32 o                         
   4   2   6          6.92         12.25         4.94 o                         
   5   2   6         62.53         71.20         8.49 o                         
   6   2   6        119.89        125.87        11.40 o                         
   7   2   6        254.02        239.04        10.44 o                         
   8   2   6          1.08          1.23         2.73 o                         
   9   2   6         47.75         40.58         4.54 o                         
  10   2   6         14.20         14.82         2.65 o                         
  11   2   6          1.34          1.92         2.51 o                         
 -11   3   6         23.38         21.33         3.01 o                         
 -10   3   6          1.82          2.43         3.18 o                         
  -9   3   6          1.85          1.46         3.76 o                         
  -8   3   6         57.44         57.61         4.91 o                         
  -7   3   6         37.91         38.58         2.58 o                         
  -6   3   6         28.00         26.31         2.12 o                         
  -5   3   6        189.92        135.18         6.75 o                         
  -4   3   6         74.60         72.64         4.18 o                         
  -3   3   6         29.74         32.03         3.76 o                         
  -2   3   6        124.53        130.12         6.02 o                         
  -1   3   6        191.99        208.68         5.42 o                         
   0   3   6         99.30         96.24         4.57 o                         
   1   3   6        173.44        151.66         8.01 o                         
   2   3   6       1233.06       1471.91        26.16 o                         
   3   3   6       2413.97       2578.60        37.39 o                         
   4   3   6        187.47        204.56        12.90 o                         
   5   3   6        592.04        629.88        23.02 o                         
   6   3   6        147.61        134.60         8.29 o                         
   7   3   6          3.46          2.40         3.25 o                         
   8   3   6        269.50        235.88         6.67 o                         
   9   3   6        138.46        145.79         5.96 o                         
  10   3   6         13.77         12.65         2.35 o                         
  11   3   6         36.45         36.61         3.12 o                         
 -10   4   6          0.31          0.85         3.02 o                         
  -9   4   6          7.56         10.18         5.25 o                         
  -8   4   6         41.55         38.65         5.70 o                         
  -7   4   6         33.58         28.13         3.14 o                         
  -6   4   6          1.40          2.91         1.86 o                         
  -5   4   6         33.34         34.06         2.82 o                         
  -4   4   6          9.34          6.10         2.66 o                         
  -3   4   6        985.98        881.04        25.33 o                         
  -2   4   6        526.85        545.19        19.74 o                         
  -1   4   6       1185.78       1270.65        29.53 o                         
   0   4   6        721.91        705.23        13.93 o                         
   1   4   6       1682.76       1675.02        28.73 o                         
   2   4   6         13.04         12.34         4.78 o                         
   3   4   6        315.62        351.53        15.79 o                         
   4   4   6       1799.42       1695.03        33.20 o                         
   5   4   6         12.96         11.86         2.70 o                         
   6   4   6          2.25          0.74         2.11 o                         
   7   4   6         97.42         93.17         4.49 o                         
   8   4   6         20.44         18.97         3.59 o                         
   9   4   6          8.43          9.46         2.84 o                         
  10   4   6        213.81        243.13        11.78 o                         
 -10   5   6          3.65          3.38         3.30 o                         
  -9   5   6          4.44          2.22         3.15 o                         
  -8   5   6         22.75         27.25         6.80 o                         
  -7   5   6         97.76         86.87         5.94 o                         
  -6   5   6          0.60          4.03         3.25 o                         
  -5   5   6         15.51         16.81         2.95 o                         
  -4   5   6        575.83        576.28        11.95 o                         
  -3   5   6       1002.39       1007.20        18.06 o                         
  -2   5   6       1071.99       1037.05        17.81 o                         
  -1   5   6        300.98        249.45         9.06 o                         
   0   5   6        327.77        309.66         7.61 o                         
   1   5   6         15.52         10.79         3.13 o                         
   2   5   6         30.73         19.66         6.83 o                         
   3   5   6         79.46         71.11         5.92 o                         
   4   5   6        403.39        371.42        12.23 o                         
   5   5   6        123.72        108.40         5.93 o                         
   6   5   6         64.01         48.85         4.49 o                         
   7   5   6          5.39          3.41         2.83 o                         
   8   5   6          9.13          7.32         3.54 o                         
   9   5   6         25.03         24.58         3.96 o                         
  -8   6   6          0.62         -0.34         2.48 o                         
  -7   6   6          1.83          0.75         2.97 o                         
  -6   6   6          3.46          5.13         3.35 o                         
  -5   6   6         67.45         79.23         5.75 o                         
  -4   6   6         19.06         18.31         3.55 o                         
  -3   6   6        249.92        263.27         8.59 o                         
  -2   6   6         37.00         35.87         5.03 o                         
  -1   6   6        431.27        428.21        12.72 o                         
   0   6   6         96.59         89.34         6.39 o                         
   1   6   6         99.01        102.51         5.48 o                         
   2   6   6        241.17        220.50         7.16 o                         
   3   6   6          0.06          1.28         2.64 o                         
   4   6   6         16.60         18.10         4.79 o                         
   5   6   6         13.24         11.73         4.25 o                         
   6   6   6         13.49         11.39         3.06 o                         
   7   6   6         33.41         31.02         3.35 o                         
   8   6   6          1.11         -0.71         2.79 o                         
  -7   7   6         30.80         31.75         5.83 o                         
  -6   7   6          6.73          4.74         2.68 o                         
  -5   7   6         54.02         57.21         4.61 o                         
  -4   7   6          9.06          8.59         3.18 o                         
  -3   7   6          2.63          5.39         3.40 o                         
  -2   7   6          8.49         10.13         4.07 o                         
  -1   7   6          2.32          1.94         3.99 o                         
   0   7   6         55.32         57.94         3.94 o                         
   1   7   6          8.11          8.97         2.33 o                         
   2   7   6         86.51         86.88         5.41 o                         
   3   7   6          3.61          7.55         2.82 o                         
   4   7   6          2.87          3.29         3.49 o                         
   5   7   6         20.15         18.77         3.80 o                         
   6   7   6          1.75          3.41         2.84 o                         
  -4   8   6         41.07         41.81         3.83 o                         
  -3   8   6         39.27         42.86         3.54 o                         
  -2   8   6          2.24          1.51         2.11 o                         
  -1   8   6         85.22         92.62         4.67 o                         
   0   8   6         21.87         18.84         3.00 o                         
   1   8   6        183.29        216.47        11.84 o                         
   2   8   6         52.48         43.52         3.42 o                         
   3   8   6        104.50        131.81         8.98 o                         
   4   8   6          0.04         -0.54         3.13 o                         
 -11   0   7         15.68         19.50         4.33 o                         
  -9   0   7        223.06        197.33         7.84 o                         
  -7   0   7       1620.84       1480.90        75.79 o                         
  -5   0   7        606.70        507.68        15.46 o                         
  -3   0   7       1692.22       1934.20        77.92 o                         
  -1   0   7       1334.71       1426.80        16.85 o                         
   1   0   7       1816.08       1851.98        16.97 o                         
   3   0   7         53.27         55.71         6.65 o                         
   5   0   7        194.20        197.15        13.44 o                         
   7   0   7         14.90         18.10         4.72 o                         
   9   0   7         80.88         77.34         9.13 o                         
  11   0   7        179.83        157.33         6.17 o                         
 -12   1   7         23.06         24.85         3.57 o                         
 -11   1   7          7.45          8.50         2.65 o                         
 -10   1   7         15.71         14.73         2.53 o                         
  -9   1   7          0.46          1.32         2.51 o                         
  -8   1   7        207.90        207.97         5.65 o                         
  -7   1   7          6.35          5.22         2.06 o                         
  -6   1   7        180.68        156.30        10.37 o                         
  -5   1   7        644.97        591.22        11.68 o                         
  -4   1   7        868.01        832.44        19.98 o                         
  -3   1   7        129.22        124.79         3.60 o                         
  -2   1   7       1609.83       1808.40        22.58 o                         
  -1   1   7        666.90        731.20        10.18 o                         
   0   1   7        331.21        345.33        10.00 o                         
   1   1   7        993.65       1149.10        19.24 o                         
   2   1   7         29.65         42.17         3.74 o                         
   3   1   7       1132.95       1302.54        15.62 o                         
   4   1   7        187.08        249.44        12.20 o                         
   5   1   7         58.43         42.62         7.03 o                         
   6   1   7          0.37         -2.66         5.32 o                         
   7   1   7        441.87        469.60        20.07 o                         
   8   1   7        101.14        101.48         5.73 o                         
   9   1   7          3.21          5.07         3.08 o                         
  10   1   7         26.40         22.63         3.17 o                         
  11   1   7          3.35          2.77         2.06 o                         
 -11   2   7          1.66          2.79         2.62 o                         
 -10   2   7          0.25          0.84         3.79 o                         
  -9   2   7          1.98          2.36         2.48 o                         
  -8   2   7          1.23          1.75         2.31 o                         
  -7   2   7        747.23        737.77         9.48 o                         
  -6   2   7        292.77        275.85         7.27 o                         
  -5   2   7         54.91         48.60         6.69 o                         
  -4   2   7        381.94        397.23        16.55 o                         
  -3   2   7       2489.95       2459.50        24.23 o                         
  -2   2   7        109.05        112.10         5.97 o                         
  -1   2   7       2198.69       2614.75        31.92 o                         
   0   2   7       1446.27       1517.89        16.32 o                         
   1   2   7       1954.90       2143.97        27.47 o                         
   2   2   7        342.21        384.14        13.24 o                         
   3   2   7       1207.31       1182.86        24.50 o                         
   4   2   7        162.39        174.22        11.35 o                         
   5   2   7         59.76         69.02         8.91 o                         
   6   2   7       1223.95       1277.79        33.47 o                         
   7   2   7         79.06         77.93         6.94 o                         
   8   2   7        202.94        196.78         9.95 o                         
   9   2   7        142.22        140.71         6.98 o                         
  10   2   7          1.64          0.80         2.34 o                         
  11   2   7         40.65         54.13         3.60 o                         
 -11   3   7          3.76          1.58         2.26 o                         
 -10   3   7          0.26          0.24         3.20 o                         
  -9   3   7         12.73         12.14         3.75 o                         
  -8   3   7         63.09         72.72         5.38 o                         
  -7   3   7         60.36         50.37         3.35 o                         
  -6   3   7          0.20          0.69         1.86 o                         
  -5   3   7         33.29         31.95         3.07 o                         
  -4   3   7        367.67        339.19        10.34 o                         
  -3   3   7          2.40          1.79         2.61 o                         
  -2   3   7        455.18        444.93        11.02 o                         
  -1   3   7         31.78         21.81         3.57 o                         
   0   3   7          6.42          7.40         3.04 o                         
   1   3   7       3292.49       3649.06       132.02 o                         
   2   3   7        337.37        361.85        14.09 o                         
   3   3   7        394.02        376.15        15.80 o                         
   4   3   7        199.39        214.38        13.44 o                         
   5   3   7        727.22        657.63        15.44 o                         
   6   3   7        243.02        230.10        12.78 o                         
   7   3   7       2072.18       2088.00        33.57 o                         
   8   3   7         55.31         57.03         5.02 o                         
   9   3   7          0.65          0.24         2.61 o                         
  10   3   7         31.11         29.83         3.08 o                         
  11   3   7          4.67          3.97         2.02 o                         
 -10   4   7          8.98         10.03         3.13 o                         
  -9   4   7         54.13         55.70         7.92 o                         
  -8   4   7          5.57         11.47         4.28 o                         
  -7   4   7         35.12         28.81         3.59 o                         
  -6   4   7        268.61        275.99         6.27 o                         
  -5   4   7         16.94         21.70         3.03 o                         
  -4   4   7        521.02        563.54        11.24 o                         
  -3   4   7         11.08         11.67         4.96 o                         
  -2   4   7        381.78        342.85        16.63 o                         
  -1   4   7         12.29         15.71         5.45 o                         
   0   4   7         22.20         27.32         3.91 o                         
   1   4   7        430.12        375.29        14.63 o                         
   2   4   7         81.09         87.37         8.59 o                         
   3   4   7          0.54          0.85         3.83 o                         
   4   4   7          1.41          1.43         2.49 o                         
   5   4   7         59.05         46.76         4.86 o                         
   6   4   7        626.72        607.45        15.41 o                         
   7   4   7        240.93        239.82         7.14 o                         
   8   4   7         77.57         84.10         6.46 o                         
   9   4   7         39.18         33.57         3.77 o                         
  10   4   7          0.22          0.27         2.31 o                         
  -9   5   7          1.00          1.05         3.02 o                         
  -8   5   7          0.95          2.28         3.90 o                         
  -7   5   7          5.88          4.35         3.42 o                         
  -6   5   7         69.80         78.85         4.38 o                         
  -5   5   7        304.71        283.68         7.98 o                         
  -4   5   7         84.55         79.94         5.33 o                         
  -3   5   7         86.13         90.03         6.48 o                         
  -2   5   7        248.93        210.50         8.98 o                         
  -1   5   7        142.91        138.19         7.27 o                         
   0   5   7        697.33        638.20        11.96 o                         
   1   5   7        341.71        322.84        11.65 o                         
   2   5   7        180.83        148.84         8.23 o                         
   3   5   7         16.64         10.67         3.89 o                         
   4   5   7         30.45         22.45         4.49 o                         
   5   5   7        111.59        110.36         6.00 o                         
   6   5   7          6.96          6.09         3.61 o                         
   7   5   7          0.15          0.46         3.32 o                         
   8   5   7          7.96          7.66         2.73 o                         
   9   5   7          1.29          1.24         2.70 o                         
  -8   6   7          9.67          4.98         2.91 o                         
  -7   6   7         14.49         17.05         3.37 o                         
  -6   6   7          3.00          4.31         3.29 o                         
  -5   6   7         20.00         26.28         3.45 o                         
  -4   6   7         54.23         56.50         4.25 o                         
  -3   6   7          2.74          4.86         3.02 o                         
  -2   6   7        126.72        130.60         7.85 o                         
  -1   6   7         34.76         29.22         4.51 o                         
   0   6   7        137.00        137.29         7.78 o                         
   1   6   7         29.46         32.20         5.52 o                         
   2   6   7        531.45        546.33        10.53 o                         
   3   6   7        278.42        257.51         8.97 o                         
   4   6   7        361.96        394.90        10.63 o                         
   5   6   7        307.31        308.34         9.35 o                         
   6   6   7        377.90        403.60         8.31 o                         
   7   6   7          6.16          9.74         2.48 o                         
   8   6   7         79.23         86.42         5.12 o                         
  -6   7   7          9.92         10.85         2.69 o                         
  -5   7   7         22.23         27.20         3.51 o                         
  -4   7   7          3.63          2.94         2.87 o                         
  -3   7   7        148.82        162.86         6.83 o                         
  -2   7   7        635.06        734.19        25.70 o                         
  -1   7   7          2.68          4.08         3.34 o                         
   0   7   7          0.60          1.02         2.24 o                         
   1   7   7        150.71        145.32         6.62 o                         
   2   7   7        109.90        110.04         5.79 o                         
   3   7   7         11.26         12.19         3.89 o                         
   4   7   7         37.67         33.91         4.65 o                         
   5   7   7         34.29         34.03         4.31 o                         
   6   7   7          2.77          4.67         3.66 o                         
  -3   8   7          0.62          1.95         2.56 o                         
  -2   8   7         39.81         41.54         3.36 o                         
  -1   8   7         16.97         13.91         2.47 o                         
   0   8   7         27.53         34.12         4.24 o                         
   1   8   7          4.28          5.57         2.82 o                         
   2   8   7          4.22          4.13         2.11 o                         
   3   8   7          7.60         12.35         3.16 o                         
 -12   0   8          0.11         -1.04         3.94 o                         
 -10   0   8         25.78         26.33         4.00 o                         
  -8   0   8        898.47        874.30        15.00 o                         
  -6   0   8        113.76         98.83         8.47 o                         
  -4   0   8       1954.15       2007.11        29.89 o                         
  -2   0   8       3421.49       3907.54        40.31 o                         
   0   0   8       1469.06       1309.12        14.60 o                         
   2   0   8       7730.02       8635.00        99.48 o                         
   4   0   8       7948.76       9819.89       377.61 o                         
   6   0   8        713.73        450.65        24.48 o                         
   8   0   8        341.05        333.46        14.13 o                         
  10   0   8        164.21        191.87         7.41 o                         
 -12   1   8          6.77         10.74         2.89 o                         
 -11   1   8         32.01         35.84         3.01 o                         
 -10   1   8         59.38         61.07         3.57 o                         
  -9   1   8         88.12         84.11         3.82 o                         
  -8   1   8        897.85        828.63        10.55 o                         
  -7   1   8        206.90        208.86         5.80 o                         
  -6   1   8         71.35         58.03         7.12 o                         
  -5   1   8          3.15          2.23         2.62 o                         
  -4   1   8       2010.21       2081.33        21.28 o                         
  -3   1   8       1617.40       1695.28        17.52 o                         
  -2   1   8        173.84        166.51         4.90 o                         
  -1   1   8        124.02        124.22         4.14 o                         
   0   1   8        245.59        247.39         9.33 o                         
   1   1   8       3151.80       3523.58        35.12 o                         
   2   1   8        178.07        251.46        11.87 o                         
   3   1   8        715.55        848.47        13.51 o                         
   4   1   8        202.93        224.19        12.54 o                         
   5   1   8          1.35          5.54         4.79 o                         
   6   1   8        176.08        156.30         6.63 o                         
   7   1   8        320.92        279.45         8.58 o                         
   8   1   8        203.04        193.01         7.77 o                         
   9   1   8          2.13          6.33         3.15 o                         
  10   1   8        136.05        132.22         5.02 o                         
  11   1   8        146.68        152.56         4.69 o                         
 -11   2   8          8.75          7.49         2.57 o                         
 -10   2   8         37.66         40.20         5.31 o                         
  -9   2   8          1.92          2.59         2.48 o                         
  -8   2   8         75.02         72.23         3.97 o                         
  -7   2   8          1.41          2.75         2.33 o                         
  -6   2   8        169.29        140.13         3.79 o                         
  -5   2   8        258.16        246.66        12.93 o                         
  -4   2   8         34.61         29.91         4.14 o                         
  -3   2   8         20.48         21.11         3.71 o                         
  -2   2   8       2953.83       3205.07        28.27 o                         
  -1   2   8         31.45         27.76         2.55 o                         
   0   2   8        943.45       1034.07        21.11 o                         
   1   2   8       1952.51       2222.99        29.51 o                         
   2   2   8         32.58         51.67         6.67 o                         
   3   2   8        273.45        372.71        15.07 o                         
   4   2   8        291.60        320.70        14.97 o                         
   5   2   8          7.25         14.85         6.52 o                         
   6   2   8        394.00        404.83        13.60 o                         
   7   2   8         72.60         62.64         9.69 o                         
   8   2   8        285.08        283.35        11.71 o                         
   9   2   8        150.50        145.76         9.07 o                         
  10   2   8          3.38          3.89         2.38 o                         
  11   2   8          0.50          0.24         2.09 o                         
 -11   3   8          3.98          2.73         2.18 o                         
 -10   3   8         29.74         32.43         3.64 o                         
  -9   3   8         36.51         32.89         4.86 o                         
  -8   3   8         24.03         25.81         3.90 o                         
  -7   3   8          5.66          7.68         2.85 o                         
  -6   3   8         50.44         50.52         3.23 o                         
  -5   3   8         36.35         40.69         2.55 o                         
  -4   3   8         24.85         24.96         3.71 o                         
  -3   3   8        165.22        152.88         7.30 o                         
  -2   3   8        515.94        542.95        12.58 o                         
  -1   3   8        768.51        791.23        19.16 o                         
   0   3   8       2291.12       2626.52        23.66 o                         
   1   3   8       1363.15       1391.29        47.95 o                         
   2   3   8          1.07          4.42         4.66 o                         
   3   3   8        385.37        358.26        15.99 o                         
   4   3   8         15.50          8.38         5.66 o                         
   5   3   8        903.06        823.22        11.91 o                         
   6   3   8         48.52         47.76         6.14 o                         
   7   3   8        583.34        592.17        17.18 o                         
   8   3   8        608.14        620.79        16.33 o                         
   9   3   8          3.71          3.72         2.95 o                         
  10   3   8         28.66         32.43         2.64 o                         
  11   3   8          5.39          4.73         3.01 o                         
 -10   4   8          0.73          0.07         2.34 o                         
  -9   4   8         11.84          7.36         4.80 o                         
  -8   4   8         23.46         23.82         6.48 o                         
  -7   4   8          1.10          2.35         2.85 o                         
  -6   4   8         59.29         68.36         4.53 o                         
  -5   4   8         19.95         24.79         3.17 o                         
  -4   4   8          0.24         -0.04         2.50 o                         
  -3   4   8        670.12        677.69        15.49 o                         
  -2   4   8        156.97        172.96        12.53 o                         
  -1   4   8        562.19        555.48        21.13 o                         
   0   4   8        550.91        533.77        13.10 o                         
   1   4   8        165.42        156.11        10.61 o                         
   2   4   8         43.36         40.70         4.89 o                         
   3   4   8         67.10         69.28         8.54 o                         
   4   4   8       1147.02       1030.75        43.95 o                         
   5   4   8         23.13         21.78         4.10 o                         
   6   4   8         47.83         45.56         6.75 o                         
   7   4   8         29.95         37.98         4.84 o                         
   8   4   8         91.48         78.89         6.31 o                         
   9   4   8         67.52         72.47         4.31 o                         
  10   4   8          0.78          1.28         2.50 o                         
  -9   5   8         12.84         16.16         3.45 o                         
  -8   5   8          7.43          3.86         4.85 o                         
  -7   5   8          6.77          2.55         3.57 o                         
  -6   5   8          4.30          4.00         2.49 o                         
  -5   5   8        193.99        199.82         6.99 o                         
  -4   5   8        429.82        441.71        11.01 o                         
  -3   5   8        723.37        704.51        15.71 o                         
  -2   5   8          9.85          5.96         3.34 o                         
  -1   5   8        955.74        925.66        29.45 o                         
   0   5   8         50.56         58.13         5.83 o                         
   1   5   8        216.89        203.45         9.57 o                         
   2   5   8          1.62          3.09         3.82 o                         
   3   5   8        398.44        347.39        12.35 o                         
   4   5   8        208.63        181.67         9.32 o                         
   5   5   8         70.28         55.46         6.08 o                         
   6   5   8          2.52          2.76         3.80 o                         
   7   5   8         45.05         45.18         5.16 o                         
   8   5   8          0.50          2.54         2.66 o                         
   9   5   8          1.95          3.80         2.60 o                         
  -8   6   8         20.08         24.13         4.34 o                         
  -7   6   8         33.10         34.63         3.74 o                         
  -6   6   8          7.86          7.17         3.19 o                         
  -5   6   8          4.02          3.45         2.61 o                         
  -4   6   8          7.68          3.43         2.74 o                         
  -3   6   8         33.10         31.79         3.42 o                         
  -2   6   8          5.43          7.11         3.79 o                         
  -1   6   8         27.03         29.42         4.43 o                         
   0   6   8          0.11         -1.43         3.51 o                         
   1   6   8         76.18         68.19         6.88 o                         
   2   6   8          8.04          8.86         2.92 o                         
   3   6   8        122.89        104.07         6.35 o                         
   4   6   8         30.45         18.01         3.96 o                         
   5   6   8         12.54         13.85         3.54 o                         
   6   6   8          6.77          7.86         2.44 o                         
   7   6   8         18.15         15.40         3.21 o                         
   8   6   8          5.65         12.20         4.19 o                         
  -6   7   8          2.01          1.93         2.19 o                         
  -5   7   8         48.57         54.13         4.19 o                         
  -4   7   8          6.65          8.08         2.87 o                         
  -3   7   8          0.38          0.41         2.99 o                         
  -2   7   8         20.25         17.99         3.40 o                         
  -1   7   8          4.41          8.71         3.91 o                         
   0   7   8          9.53         13.63         3.01 o                         
   1   7   8         62.41         64.36         4.72 o                         
   2   7   8          0.73         -0.09         2.64 o                         
   3   7   8         29.11         28.69         4.43 o                         
   4   7   8          1.61          1.97         2.98 o                         
   5   7   8         58.51         64.22         4.90 o                         
  -3   8   8          7.16          7.96         3.94 o                         
  -2   8   8          1.98          1.36         2.02 o                         
  -1   8   8         20.57         20.08         2.62 o                         
   0   8   8          9.43         10.43         3.01 o                         
   1   8   8         71.23         71.67         8.98 o                         
   2   8   8         12.28          9.18         2.55 o                         
 -11   0   9          6.94         10.30         3.00 o                         
  -9   0   9        207.40        216.30         7.30 o                         
  -7   0   9          3.11          5.02         2.86 o                         
  -5   0   9         58.66         55.36         6.47 o                         
  -3   0   9        463.59        535.42        16.36 o                         
  -1   0   9       2169.83       2417.75        50.86 o                         
   1   0   9       1025.17       1068.59        29.64 o                         
   3   0   9         65.14        105.30         5.98 o                         
   5   0   9        141.65        101.22        10.32 o                         
   7   0   9        158.84        139.56        10.84 o                         
   9   0   9          6.40          3.40         3.80 o                         
  11   0   9          0.77          1.18         2.27 o                         
 -11   1   9          0.45          1.52         2.09 o                         
 -10   1   9         19.76         26.19         2.65 o                         
  -9   1   9         65.71         63.82         3.60 o                         
  -8   1   9         74.45         64.11         3.57 o                         
  -7   1   9        922.47        912.77        13.28 o                         
  -6   1   9        527.63        499.00         8.22 o                         
  -5   1   9        583.50        554.43        12.29 o                         
  -4   1   9         32.50         35.17         3.90 o                         
  -3   1   9        161.87        148.72         5.24 o                         
  -2   1   9        125.42        119.90         4.61 o                         
  -1   1   9        506.08        563.15         7.52 o                         
   0   1   9        100.58        124.57         7.33 o                         
   1   1   9         54.27         58.54         6.08 o                         
   2   1   9        753.11        893.32        20.86 o                         
   3   1   9          2.81          9.98         4.43 o                         
   4   1   9         19.82         59.14         7.20 o                         
   5   1   9        196.30        207.86        13.20 o                         
   6   1   9        199.48        196.35         7.12 o                         
   7   1   9         14.04         10.52         2.98 o                         
   8   1   9        192.44        196.99         9.71 o                         
   9   1   9          0.31          0.73         3.25 o                         
  10   1   9         11.48          9.69         2.46 o                         
  11   1   9         99.73         90.08         3.69 o                         
 -11   2   9         49.18         51.36         3.74 o                         
 -10   2   9          2.16          2.29         3.01 o                         
  -9   2   9         25.30         28.67         3.02 o                         
  -8   2   9         32.31         29.01         3.11 o                         
  -7   2   9        196.18        179.43         5.37 o                         
  -6   2   9         75.94         65.52         3.42 o                         
  -5   2   9        190.85        152.71        10.78 o                         
  -4   2   9        521.76        577.37        17.89 o                         
  -3   2   9        239.44        252.52         8.97 o                         
  -2   2   9         16.58         20.09         2.85 o                         
  -1   2   9        547.79        667.89        13.51 o                         
   0   2   9        243.46        261.49         8.09 o                         
   1   2   9        510.77        591.85        16.63 o                         
   2   2   9       1828.68       1942.30        31.22 o                         
   3   2   9        129.38        175.35        11.06 o                         
   4   2   9       1307.31       1463.57        31.58 o                         
   5   2   9       1133.64       1064.79        19.27 o                         
   6   2   9        312.45        275.40        11.18 o                         
   7   2   9        905.03        945.10        29.76 o                         
   8   2   9         17.74         13.90         4.66 o                         
   9   2   9         76.65         84.16         7.36 o                         
  10   2   9          3.70          4.40         2.14 o                         
  11   2   9         16.67         22.78         2.48 o                         
 -11   3   9          4.19          5.59         3.76 o                         
 -10   3   9         79.69         91.22         4.95 o                         
  -9   3   9          0.11         -0.56         3.41 o                         
  -8   3   9          1.26          2.88         3.08 o                         
  -7   3   9          5.38          1.85         3.35 o                         
  -6   3   9        215.64        193.68         5.13 o                         
  -5   3   9          0.36          0.73         1.87 o                         
  -4   3   9        199.61        200.57         5.98 o                         
  -3   3   9        298.47        247.18         9.29 o                         
  -2   3   9        843.12        854.67        16.23 o                         
  -1   3   9        183.66        169.39        10.12 o                         
   0   3   9        247.07        285.74         8.74 o                         
   1   3   9         13.09          9.78         3.18 o                         
   2   3   9       1369.40       1412.50        28.76 o                         
   3   3   9       1148.85       1203.35        28.54 o                         
   4   3   9        162.68        143.33        16.62 o                         
   5   3   9       1574.40       1525.03        57.89 o                         
   6   3   9        135.50        123.96         8.65 o                         
   7   3   9         11.48         13.86         7.91 o                         
   8   3   9         82.34         76.50         6.96 o                         
   9   3   9          9.19          7.46         2.74 o                         
  10   3   9         40.60         50.68         2.83 o                         
 -10   4   9         10.96         16.65         3.19 o                         
  -9   4   9         19.73         21.87         5.73 o                         
  -8   4   9         39.64         54.56         6.29 o                         
  -7   4   9          0.12          0.71         2.88 o                         
  -6   4   9        409.52        407.10         9.51 o                         
  -5   4   9         14.92         12.66         2.54 o                         
  -4   4   9        191.83        192.03         5.69 o                         
  -3   4   9          8.76          8.46         2.11 o                         
  -2   4   9          1.78          3.59         2.46 o                         
  -1   4   9        376.60        360.08        11.73 o                         
   0   4   9         61.28         60.49         5.43 o                         
   1   4   9          1.07          1.98         2.49 o                         
   2   4   9          4.77          8.07         3.26 o                         
   3   4   9         88.97         91.90         8.23 o                         
   4   4   9         46.56         43.18         4.22 o                         
   5   4   9         47.34         45.77         4.39 o                         
   6   4   9          1.61          3.34         3.50 o                         
   7   4   9         19.65         16.17         4.02 o                         
   8   4   9         34.13         32.87         4.62 o                         
   9   4   9         11.67         10.26         2.62 o                         
  10   4   9          0.16          0.19         3.19 o                         
  -9   5   9          5.22          6.12         2.79 o                         
  -8   5   9         19.51         22.73         5.94 o                         
  -7   5   9        269.88        293.67         9.06 o                         
  -6   5   9         23.00         19.85         3.02 o                         
  -5   5   9        113.64        119.71         5.07 o                         
  -4   5   9         67.93         66.90         5.18 o                         
  -3   5   9         13.63          9.83         3.31 o                         
  -2   5   9          9.49         10.05         3.59 o                         
  -1   5   9        778.30        733.29        15.45 o                         
   0   5   9        487.68        462.86        39.79 o                         
   1   5   9          1.88          2.42         3.75 o                         
   2   5   9        264.04        253.29        10.77 o                         
   3   5   9         61.17         56.48         6.15 o                         
   4   5   9         14.80         15.07         3.00 o                         
   5   5   9        124.29        102.09         5.93 o                         
   6   5   9        185.80        198.81         9.50 o                         
   7   5   9         26.94         28.81         4.48 o                         
   8   5   9        206.79        211.28         9.84 o                         
   9   5   9          5.51          4.18         3.47 o                         
  -8   6   9          2.27          2.21         2.29 o                         
  -7   6   9         13.83         14.40         5.22 o                         
  -6   6   9          2.45          1.36         2.98 o                         
  -5   6   9        152.86        168.02         6.14 o                         
  -4   6   9         19.17         23.06         3.25 o                         
  -3   6   9         49.02         54.78         4.06 o                         
  -2   6   9        164.15        159.29         8.64 o                         
  -1   6   9          0.58          0.60         3.63 o                         
   0   6   9         98.59        100.90        10.66 o                         
   1   6   9         10.50          8.72         4.67 o                         
   2   6   9        418.47        453.53        11.48 o                         
   3   6   9        100.13         87.63         5.92 o                         
   4   6   9        447.36        423.06         9.37 o                         
   5   6   9          0.06          0.48         2.92 o                         
   6   6   9        107.89        117.84         5.60 o                         
   7   6   9         22.22         17.45         3.43 o                         
  -5   7   9         10.55         13.38         2.64 o                         
  -4   7   9         43.95         50.31         4.02 o                         
  -3   7   9          5.38          6.80         2.72 o                         
  -2   7   9         34.83         32.16         4.37 o                         
  -1   7   9        145.16        159.70         6.21 o                         
   0   7   9          5.15          6.87         2.67 o                         
   1   7   9          4.09          5.99         2.58 o                         
   2   7   9         64.36         64.46         7.43 o                         
   3   7   9          1.25          1.62         2.55 o                         
   4   7   9         23.95         25.09         3.91 o                         
   5   7   9         21.60         24.13         3.25 o                         
  -2   8   9         23.19         28.12         4.73 o                         
  -1   8   9          7.54         10.58         2.67 o                         
   0   8   9          8.21         11.76         4.07 o                         
   1   8   9          3.96          6.31         3.54 o                         
 -10   0  10         74.14         73.27         4.70 o                         
  -8   0  10        437.81        489.18        11.82 o                         
  -6   0  10          1.59          0.28         2.86 o                         
  -4   0  10        317.71        331.55        14.30 o                         
  -2   0  10         58.92         75.28         7.85 o                         
   0   0  10       1089.99       1212.24        22.41 o                         
   2   0  10       4050.84       4543.74       230.73 o                         
   4   0  10       1513.27       1742.37        49.08 o                         
   6   0  10          3.19          7.74         5.28 o                         
   8   0  10        138.73        126.14         8.22 o                         
  10   0  10        202.11        225.66         9.77 o                         
 -11   1  10          8.20          8.30         2.78 o                         
 -10   1  10         23.11         20.04         2.52 o                         
  -9   1  10        256.80        263.07         5.64 o                         
  -8   1  10          2.22          3.50         2.35 o                         
  -7   1  10         40.85         32.06         2.98 o                         
  -6   1  10         50.78         44.32         3.01 o                         
  -5   1  10        783.44        771.35        22.37 o                         
  -4   1  10        445.47        387.25        15.01 o                         
  -3   1  10        442.24        432.93         9.38 o                         
  -2   1  10        312.68        350.37         7.69 o                         
  -1   1  10        112.84        127.12         5.10 o                         
   0   1  10        150.97        136.77         5.87 o                         
   1   1  10        633.42        596.10        11.72 o                         
   2   1  10          0.27          1.55         4.23 o                         
   3   1  10          0.01          1.38         4.74 o                         
   4   1  10        256.53        260.66        14.35 o                         
   5   1  10        638.39        595.04        10.34 o                         
   6   1  10        234.25        217.15         7.81 o                         
   7   1  10         12.49         13.01         3.40 o                         
   8   1  10         65.67         64.75         5.11 o                         
   9   1  10        233.55        216.42         7.29 o                         
  10   1  10         29.01         30.37         2.95 o                         
  11   1  10         15.70         14.58         2.24 o                         
 -11   2  10         10.91         16.51         3.26 o                         
 -10   2  10        105.01        113.73         5.87 o                         
  -9   2  10          0.03         -0.80         2.72 o                         
  -8   2  10        185.59        204.49         5.44 o                         
  -7   2  10         11.00         10.76         2.75 o                         
  -6   2  10        203.22        193.04         4.97 o                         
  -5   2  10          0.03          0.33         2.02 o                         
  -4   2  10        296.85        323.89        13.17 o                         
  -3   2  10          1.04          2.18         2.97 o                         
  -2   2  10        453.19        446.25         9.16 o                         
  -1   2  10        154.87        144.12        10.06 o                         
   0   2  10        342.55        345.61        10.39 o                         
   1   2  10         37.61         37.84         5.92 o                         
   2   2  10          1.70          9.13         4.58 o                         
   3   2  10       1162.35       1249.21        28.11 o                         
   4   2  10         46.45         45.93         7.37 o                         
   5   2  10         18.82         19.71         3.57 o                         
   6   2  10         38.39         40.45         5.66 o                         
   7   2  10        629.40        625.19        16.82 o                         
   8   2  10         82.53         84.88         7.45 o                         
   9   2  10         56.07         53.38         4.99 o                         
  10   2  10          5.30          1.14         2.31 o                         
 -10   3  10          5.31          5.76         2.98 o                         
  -9   3  10         18.91         18.99         3.20 o                         
  -8   3  10          2.46          4.67         2.71 o                         
  -7   3  10         72.14         68.52         5.59 o                         
  -6   3  10          0.18          0.82         2.48 o                         
  -5   3  10         70.52         68.94         3.68 o                         
  -4   3  10        104.35        101.98         4.23 o                         
  -3   3  10         23.67         21.68         3.86 o                         
  -2   3  10        638.41        608.63        14.39 o                         
  -1   3  10         35.36         27.18         5.45 o                         
   0   3  10         26.02         23.77         5.46 o                         
   1   3  10        873.16        876.82        16.06 o                         
   2   3  10       1070.08       1175.26        27.38 o                         
   3   3  10        189.61        164.56        12.63 o                         
   4   3  10        627.30        567.73        16.95 o                         
   5   3  10        262.42        241.58        13.70 o                         
   6   3  10        751.13        738.57        18.49 o                         
   7   3  10         13.87         16.35         7.79 o                         
   8   3  10          4.55          4.14         3.67 o                         
   9   3  10          0.91          1.02         2.58 o                         
  10   3  10         22.81         22.63         2.38 o                         
  -9   4  10          8.61         12.16         3.34 o                         
  -8   4  10         10.87         12.84         4.22 o                         
  -7   4  10         38.71         30.20         5.59 o                         
  -6   4  10         80.12         70.44         4.80 o                         
  -5   4  10        402.63        385.46         8.11 o                         
  -4   4  10        155.20        151.76         5.30 o                         
  -3   4  10        105.44         93.45         4.11 o                         
  -2   4  10        156.94        146.85         6.15 o                         
  -1   4  10         26.47         25.82         5.51 o                         
   0   4  10          2.53          1.80         3.09 o                         
   1   4  10         15.04         14.91         3.59 o                         
   2   4  10        931.95        910.11        17.60 o                         
   3   4  10        451.76        394.50        16.33 o                         
   4   4  10          5.10          5.92         4.05 o                         
   5   4  10        446.71        401.03        10.79 o                         
   6   4  10          6.70          8.95         3.57 o                         
   7   4  10        102.94        104.30         6.98 o                         
   8   4  10         44.93         43.22         4.02 o                         
   9   4  10         61.25         70.13         6.28 o                         
  -9   5  10         35.84         42.58         3.83 o                         
  -8   5  10          7.15          4.92         4.67 o                         
  -7   5  10         25.09         21.65         6.36 o                         
  -6   5  10         52.98         48.30         3.67 o                         
  -5   5  10        152.57        174.94         6.47 o                         
  -4   5  10        181.44        169.60         7.25 o                         
  -3   5  10         19.75         26.31         3.66 o                         
  -2   5  10         34.41         34.29         3.88 o                         
  -1   5  10        104.70        112.59         5.84 o                         
   0   5  10         49.20         46.43         5.48 o                         
   1   5  10         50.59         43.38         5.71 o                         
   2   5  10        139.25        113.13         7.71 o                         
   3   5  10        400.47        365.56        12.69 o                         
   4   5  10         14.66         16.21         3.08 o                         
   5   5  10          3.09          4.61         2.49 o                         
   6   5  10         21.59         15.59         4.28 o                         
   7   5  10         14.41         13.00         3.63 o                         
   8   5  10         52.56         56.17         5.07 o                         
  -7   6  10         15.37         15.01         5.00 o                         
  -6   6  10          3.96          4.64         2.79 o                         
  -5   6  10          0.34          1.59         2.44 o                         
  -4   6  10          3.51          3.92         2.64 o                         
  -3   6  10         43.99         42.78         3.69 o                         
  -2   6  10        146.83        148.78         8.07 o                         
  -1   6  10        320.83        392.21        12.11 o                         
   0   6  10        165.99        179.63        13.52 o                         
   1   6  10        120.23        121.12         8.46 o                         
   2   6  10         28.91         22.22         3.98 o                         
   3   6  10         40.60         41.60         4.61 o                         
   4   6  10          2.51          0.98         2.67 o                         
   5   6  10          0.17          1.79         2.62 o                         
   6   6  10          2.21          0.73         2.94 o                         
   7   6  10         17.30         13.43         2.78 o                         
  -5   7  10          0.03          0.01         2.26 o                         
  -4   7  10         19.28         22.33         2.98 o                         
  -3   7  10          8.04         13.55         3.44 o                         
  -2   7  10         14.79         12.84         3.38 o                         
  -1   7  10          0.03          0.46         3.10 o                         
   0   7  10          0.69          0.40         2.40 o                         
   1   7  10         43.18         45.80         3.86 o                         
   2   7  10         25.62         26.54         4.25 o                         
   3   7  10          1.50          2.58         2.44 o                         
   4   7  10         59.46         59.34         4.84 o                         
   5   7  10         39.51         38.57         5.23 o                         
 -11   0  11         62.86         62.28         5.05 o                         
  -9   0  11          1.77          1.65         3.11 o                         
  -7   0  11         27.70         23.84         3.22 o                         
  -5   0  11        598.28        508.26        11.86 o                         
  -3   0  11        659.77        635.00        19.37 o                         
  -1   0  11       4127.01       4217.89        39.63 o                         
   1   0  11       1205.48       1183.50        23.60 o                         
   3   0  11       1069.81       1028.99        17.90 o                         
   5   0  11         63.06         58.33         6.18 o                         
   7   0  11         39.30         32.56         5.09 o                         
   9   0  11         16.92         21.05         4.65 o                         
  11   0  11          8.08         18.88         5.01 o                         
 -11   1  11          0.04          0.19         3.08 o                         
 -10   1  11          9.44          9.30         2.45 o                         
  -9   1  11        158.94        155.56         4.53 o                         
  -8   1  11        147.93        134.61         4.68 o                         
  -7   1  11        101.72        111.23         4.51 o                         
  -6   1  11         12.65         15.51         2.25 o                         
  -5   1  11          1.25          0.63         1.72 o                         
  -4   1  11        479.10        498.74        12.19 o                         
  -3   1  11        238.22        241.27        10.16 o                         
  -2   1  11          5.49          6.09         2.31 o                         
  -1   1  11        912.91        960.16        15.76 o                         
   0   1  11        358.35        437.09        11.38 o                         
   1   1  11         18.14         13.01         3.17 o                         
   2   1  11        492.42        440.65        11.12 o                         
   3   1  11        421.56        494.72        26.97 o                         
   4   1  11        285.71        291.34        10.33 o                         
   5   1  11        104.03         93.48         4.55 o                         
   6   1  11       1166.27       1108.82        16.56 o                         
   7   1  11         63.60         66.91         4.57 o                         
   8   1  11          3.23          5.39         2.64 o                         
   9   1  11         20.95         17.24         3.11 o                         
  10   1  11         35.30         36.44         2.92 o                         
 -11   2  11          4.27          4.30         4.05 o                         
 -10   2  11         14.00         15.74         3.92 o                         
  -9   2  11         35.43         30.13         3.43 o                         
  -8   2  11         16.91         14.62         3.09 o                         
  -7   2  11         18.20         16.77         2.86 o                         
  -6   2  11         13.47         12.11         2.28 o                         
  -5   2  11         19.70         17.02         2.61 o                         
  -4   2  11         13.18         10.44         1.83 o                         
  -3   2  11        333.37        345.72        11.01 o                         
  -2   2  11         17.24         25.16         3.10 o                         
  -1   2  11        224.14        239.83         8.78 o                         
   0   2  11       1008.19       1157.07        17.59 o                         
   1   2  11        565.90        638.59        18.82 o                         
   2   2  11        132.26        133.97         9.89 o                         
   3   2  11       2118.19       2222.94        38.36 o                         
   4   2  11         98.94         89.61         4.53 o                         
   5   2  11       1435.03       1471.18        19.61 o                         
   6   2  11        123.31        120.62         8.50 o                         
   7   2  11          9.73         11.85         4.46 o                         
   8   2  11         91.12        103.56         6.74 o                         
   9   2  11        275.72        293.92         9.14 o                         
  10   2  11         12.16         13.71         2.44 o                         
 -10   3  11          0.01          0.29         2.37 o                         
  -9   3  11          0.60          0.45         3.13 o                         
  -8   3  11         17.20         19.20         3.24 o                         
  -7   3  11         20.45         24.67         4.05 o                         
  -6   3  11         39.01         32.35         4.37 o                         
  -5   3  11         48.82         43.31         3.10 o                         
  -4   3  11        403.61        363.69         7.39 o                         
  -3   3  11          3.44          1.40         1.91 o                         
  -2   3  11          3.95          1.84         2.16 o                         
  -1   3  11         87.12         85.45         8.55 o                         
   0   3  11       2135.68       2209.05        36.59 o                         
   1   3  11        699.24        768.39        15.73 o                         
   2   3  11        296.47        274.85        14.64 o                         
   3   3  11        267.05        247.63        11.24 o                         
   4   3  11         43.28         38.56         6.02 o                         
   5   3  11        647.20        663.43        21.23 o                         
   6   3  11         90.72         96.40         7.87 o                         
   7   3  11          1.48          0.55         4.21 o                         
   8   3  11          2.04          2.35         3.82 o                         
   9   3  11         21.09         19.56         3.41 o                         
  10   3  11         41.64         44.12         5.44 o                         
  -9   4  11          0.19          2.26         4.08 o                         
  -8   4  11         70.93         69.89         6.47 o                         
  -7   4  11        167.37        176.04         9.48 o                         
  -6   4  11        191.23        214.16         8.48 o                         
  -5   4  11         63.70         64.49         4.00 o                         
  -4   4  11         10.42         12.12         2.49 o                         
  -3   4  11          2.15          2.04         2.32 o                         
  -2   4  11         60.30         57.86         4.25 o                         
  -1   4  11       1211.64       1238.57        28.53 o                         
   0   4  11         19.92         29.72         4.36 o                         
   1   4  11        100.55         90.61         6.53 o                         
   2   4  11         59.56         63.82         7.94 o                         
   3   4  11         15.62         15.76         3.87 o                         
   4   4  11         71.02         64.40         6.57 o                         
   5   4  11          0.05          2.38         2.89 o                         
   6   4  11          0.21         -2.13         4.27 o                         
   7   4  11         30.10         28.16         4.34 o                         
   8   4  11          1.43          0.06         2.61 o                         
   9   4  11          1.68          2.48         2.57 o                         
  -8   5  11         38.48         39.56         6.36 o                         
  -7   5  11         68.33         83.00         9.24 o                         
  -6   5  11         52.24         55.67         4.18 o                         
  -5   5  11         40.92         41.53         3.77 o                         
  -4   5  11         30.46         28.27         3.92 o                         
  -3   5  11         25.02         25.11         3.67 o                         
  -2   5  11         67.75         82.63         5.28 o                         
  -1   5  11        223.07        201.44         9.65 o                         
   0   5  11          9.02          4.04         4.02 o                         
   1   5  11          0.38         -1.17         3.93 o                         
   2   5  11          1.13          3.13         3.81 o                         
   3   5  11        244.13        229.68        10.22 o                         
   4   5  11        102.64         97.48         5.07 o                         
   5   5  11         34.69         33.89         4.24 o                         
   6   5  11        141.53        147.81         8.17 o                         
   7   5  11         17.79         15.52         6.17 o                         
   8   5  11          1.24          1.18         2.25 o                         
  -7   6  11          9.07         10.67         3.82 o                         
  -6   6  11          8.25         11.66         4.74 o                         
  -5   6  11          0.00         -0.13         2.44 o                         
  -4   6  11          0.05         -0.91         2.47 o                         
  -3   6  11         24.57         22.19         3.41 o                         
  -2   6  11          3.69          7.29         3.69 o                         
  -1   6  11         43.06         40.57         8.62 o                         
   0   6  11        196.82        213.49         9.89 o                         
   1   6  11         86.19         86.03         7.12 o                         
   2   6  11        251.66        254.22         8.63 o                         
   3   6  11         14.61         16.60         3.14 o                         
   4   6  11        104.16        105.04         5.02 o                         
   5   6  11          0.00         -0.05         3.18 o                         
   6   6  11         20.08         20.07         3.43 o                         
  -4   7  11        145.19        163.30         6.60 o                         
  -3   7  11         70.18         71.05         5.12 o                         
  -2   7  11          1.66          0.06         3.11 o                         
  -1   7  11         30.21         31.82         5.24 o                         
   0   7  11         55.06         62.48         4.27 o                         
   1   7  11          0.06          0.14         2.82 o                         
   2   7  11          1.16         -0.70         2.45 o                         
   3   7  11          0.45         -0.14         2.18 o                         
   4   7  11         26.13         32.57         3.55 o                         
 -10   0  12         45.88         53.91         4.61 o                         
  -8   0  12        372.43        375.41        10.55 o                         
  -6   0  12          0.01          0.65         2.36 o                         
  -4   0  12        105.50        114.18         9.58 o                         
  -2   0  12       2280.93       2496.97        38.35 o                         
   0   0  12        409.15        515.10        16.51 o                         
   2   0  12       3024.12       3355.93        41.79 o                         
   4   0  12        103.41         98.94         6.35 o                         
   6   0  12          0.92          0.56         3.65 o                         
   8   0  12          3.93          3.20         3.95 o                         
  10   0  12         53.00         63.96         5.47 o                         
 -11   1  12         33.95         39.47         3.99 o                         
 -10   1  12         40.89         37.99         3.13 o                         
  -9   1  12          3.88          6.61         2.40 o                         
  -8   1  12         95.90         93.19         4.10 o                         
  -7   1  12         20.70         21.55         3.14 o                         
  -6   1  12         25.05         24.52         2.71 o                         
  -5   1  12        231.01        196.56         5.16 o                         
  -4   1  12        292.47        276.57         7.17 o                         
  -3   1  12        317.65        305.34        10.12 o                         
  -2   1  12        290.55        299.16         7.93 o                         
  -1   1  12        104.51        112.57         5.27 o                         
   0   1  12         79.32         99.23         4.98 o                         
   1   1  12         81.79        102.21         6.06 o                         
   2   1  12        230.92        235.94         8.98 o                         
   3   1  12        541.97        586.20        14.13 o                         
   4   1  12         96.24         99.56         4.34 o                         
   5   1  12         25.83         26.40         3.04 o                         
   6   1  12        190.12        164.21         7.50 o                         
   7   1  12         12.65         11.06         2.84 o                         
   8   1  12        270.17        280.99         8.13 o                         
   9   1  12         36.70         34.51         3.47 o                         
  10   1  12          0.75          0.40         1.88 o                         
 -10   2  12          0.72          2.35         3.30 o                         
  -9   2  12         45.34         52.71         4.17 o                         
  -8   2  12          5.30          7.86         3.24 o                         
  -7   2  12         35.51         38.14         3.69 o                         
  -6   2  12          7.86          5.78         2.50 o                         
  -5   2  12         17.20         17.10         3.11 o                         
  -4   2  12         73.94         76.75         3.81 o                         
  -3   2  12          5.28          7.68         2.03 o                         
  -2   2  12         23.60         25.34         3.25 o                         
  -1   2  12       1527.53       1679.80        22.40 o                         
   0   2  12        567.71        553.80        13.40 o                         
   1   2  12        356.26        358.08        11.31 o                         
   2   2  12        549.84        546.79        19.29 o                         
   3   2  12         62.42         53.65         3.57 o                         
   4   2  12        683.32        647.97        14.11 o                         
   5   2  12        109.87        106.46         5.34 o                         
   6   2  12        154.83        140.57         9.11 o                         
   7   2  12        115.25        109.17         8.31 o                         
   8   2  12         93.71         95.55         6.01 o                         
   9   2  12          0.20          1.96         3.88 o                         
  10   2  12         10.01         17.47         3.19 o                         
 -10   3  12          0.31         -1.32         2.64 o                         
  -9   3  12          0.03          0.39         3.36 o                         
  -8   3  12         23.76         23.38         3.76 o                         
  -7   3  12         17.73         17.76         5.17 o                         
  -6   3  12         60.18         71.78         5.63 o                         
  -5   3  12         75.89         59.20         4.50 o                         
  -4   3  12         45.04         41.60         3.25 o                         
  -3   3  12          0.49          0.99         2.03 o                         
  -2   3  12        519.30        555.62        14.00 o                         
  -1   3  12        115.92        108.48         4.26 o                         
   0   3  12        615.05        514.22        26.11 o                         
   1   3  12        177.75        152.30         7.55 o                         
   2   3  12        135.19        129.19        12.78 o                         
   3   3  12         76.66         75.25         7.00 o                         
   4   3  12          0.19          0.13         4.58 o                         
   5   3  12          8.03          6.49         4.24 o                         
   6   3  12          7.08          7.64         4.54 o                         
   7   3  12          3.40          9.66         4.74 o                         
   8   3  12         32.64         32.86         6.34 o                         
   9   3  12         27.23         24.37         3.12 o                         
  -9   4  12         30.81         34.09         5.43 o                         
  -8   4  12         39.34         40.54         5.03 o                         
  -7   4  12        156.60        143.55         8.64 o                         
  -6   4  12          9.11          7.73         5.99 o                         
  -5   4  12          0.31         -0.12         2.48 o                         
  -4   4  12         47.37         42.26         3.38 o                         
  -3   4  12          0.18          1.44         2.28 o                         
  -2   4  12        289.53        258.80         9.77 o                         
  -1   4  12        335.67        329.59        11.69 o                         
   0   4  12        104.47         88.37         6.63 o                         
   1   4  12       1299.85       1262.69        21.00 o                         
   2   4  12        922.78        891.63        19.24 o                         
   3   4  12        592.12        531.51        15.78 o                         
   4   4  12         12.49         12.40         4.26 o                         
   5   4  12         23.29         27.88         3.96 o                         
   6   4  12          0.58          2.47         4.03 o                         
   7   4  12        120.96        117.74        11.32 o                         
   8   4  12          1.43          0.37         2.98 o                         
   9   4  12         10.71          9.44         3.84 o                         
  -8   5  12          2.89          6.02         3.82 o                         
  -7   5  12          1.37         -0.83         4.65 o                         
  -6   5  12         29.44         27.96         4.48 o                         
  -5   5  12         52.40         60.68         4.20 o                         
  -4   5  12         50.68         54.49         4.00 o                         
  -3   5  12         29.61         33.36         4.00 o                         
  -2   5  12         11.28         13.25         3.18 o                         
  -1   5  12         98.60        100.88         7.42 o                         
   0   5  12        364.74        379.11        16.56 o                         
   1   5  12        452.01        423.63        13.71 o                         
   2   5  12        388.84        350.22        12.30 o                         
   3   5  12         16.13         19.23         3.72 o                         
   4   5  12         16.76         23.27         3.86 o                         
   5   5  12        103.85        101.36         5.94 o                         
   6   5  12        173.07        178.86         9.95 o                         
   7   5  12          1.10          0.32         5.19 o                         
  -6   6  12          8.21         14.38         4.83 o                         
  -5   6  12         48.15         52.27         5.07 o                         
  -4   6  12          2.92          2.03         2.54 o                         
  -3   6  12        183.45        218.65         7.43 o                         
  -2   6  12         56.78         70.23         5.95 o                         
  -1   6  12        160.13        190.51         9.17 o                         
   0   6  12         23.36         25.75         4.83 o                         
   1   6  12        193.54        204.13        18.08 o                         
   2   6  12          0.67         -0.68         2.99 o                         
   3   6  12         34.45         35.18         3.43 o                         
   4   6  12         41.81         37.84         3.32 o                         
   5   6  12          6.24          3.69         2.95 o                         
   6   6  12          5.90          4.11         2.57 o                         
  -4   7  12         20.87         18.50         4.39 o                         
  -3   7  12          0.95         -0.40         2.70 o                         
  -2   7  12          0.51          0.83         3.82 o                         
  -1   7  12        105.28        110.24         9.17 o                         
   0   7  12          3.96          2.96         2.88 o                         
   1   7  12         10.47         12.90         2.63 o                         
   2   7  12         26.66         31.68         3.23 o                         
   3   7  12         44.18         44.63         3.40 o                         
  -9   0  13          9.49         11.64         3.70 o                         
  -7   0  13         81.69         80.71         5.74 o                         
  -5   0  13          2.70          3.21         2.96 o                         
  -3   0  13       1015.28       1153.42        27.43 o                         
  -1   0  13       1339.35       1420.29        30.41 o                         
   1   0  13        212.46        221.39        11.67 o                         
   3   0  13         40.57         29.68         4.16 o                         
   5   0  13        194.18        178.87        12.74 o                         
   7   0  13        112.63         99.00         7.73 o                         
   9   0  13        138.21        145.25         8.28 o                         
 -10   1  13         21.52         18.16         2.48 o                         
  -9   1  13          0.09          2.17         2.48 o                         
  -8   1  13        157.86        169.13         5.56 o                         
  -7   1  13         85.69         78.93         4.64 o                         
  -6   1  13          3.37          3.70         2.54 o                         
  -5   1  13          0.91          2.02         2.10 o                         
  -4   1  13          7.69          4.48         2.27 o                         
  -3   1  13        715.87        732.45        13.00 o                         
  -2   1  13        230.75        253.38         9.54 o                         
  -1   1  13        230.08        228.26         7.46 o                         
   0   1  13        829.78        821.79        22.09 o                         
   1   1  13       1119.47       1058.70        17.98 o                         
   2   1  13        361.25        333.61        10.02 o                         
   3   1  13         36.06         44.36         3.98 o                         
   4   1  13        663.34        605.93        12.24 o                         
   5   1  13         39.04         28.06         3.35 o                         
   6   1  13        293.84        291.89         9.71 o                         
   7   1  13        145.27        143.32        10.26 o                         
   8   1  13          5.79          4.93         2.67 o                         
   9   1  13         59.47         57.90         3.97 o                         
  10   1  13         25.74         26.97         3.13 o                         
 -10   2  13         21.98         23.39         3.65 o                         
  -9   2  13         96.13        100.00         4.98 o                         
  -8   2  13          1.00         -0.28         3.05 o                         
  -7   2  13        251.83        253.00         8.00 o                         
  -6   2  13         77.62         79.03         6.02 o                         
  -5   2  13         34.46         33.32         3.68 o                         
  -4   2  13         39.17         38.30         3.09 o                         
  -3   2  13         24.43         22.82         2.53 o                         
  -2   2  13         67.18         54.11         2.96 o                         
  -1   2  13        304.38        296.10         7.52 o                         
   0   2  13          0.87          1.02         2.15 o                         
   1   2  13        370.05        382.38         7.70 o                         
   2   2  13        273.76        265.94         6.80 o                         
   3   2  13       2271.50       2327.14        21.40 o                         
   4   2  13        171.33        150.20         5.79 o                         
   5   2  13        134.00        123.28         6.74 o                         
   6   2  13        235.47        232.77        13.53 o                         
   7   2  13        659.40        710.57        22.10 o                         
   8   2  13          1.19          0.28         3.14 o                         
   9   2  13          0.46          0.20         3.79 o                         
  -9   3  13         27.20         31.59         4.26 o                         
  -8   3  13          5.48          5.51         3.65 o                         
  -7   3  13         10.41          7.97         4.40 o                         
  -6   3  13          4.49          6.13         3.61 o                         
  -5   3  13          4.40          4.45         3.07 o                         
  -4   3  13        525.23        507.17        13.02 o                         
  -3   3  13          0.76          2.51         2.35 o                         
  -2   3  13        230.67        221.30         7.71 o                         
  -1   3  13        233.91        216.12         7.73 o                         
   0   3  13         48.18         55.52         5.16 o                         
   1   3  13         35.94         41.15         8.91 o                         
   2   3  13          8.23          7.68         3.37 o                         
   3   3  13        348.33        326.66        13.37 o                         
   4   3  13        223.41        203.89        11.23 o                         
   5   3  13          8.17          6.96         4.77 o                         
   6   3  13          2.15          3.69         4.31 o                         
   7   3  13        107.65         94.43         9.89 o                         
   8   3  13         20.13         23.26         5.81 o                         
   9   3  13         70.10         72.44         4.10 o                         
  -9   4  13          8.31         11.15         4.03 o                         
  -8   4  13         67.54         87.62         6.11 o                         
  -7   4  13          0.45          2.01         3.83 o                         
  -6   4  13          1.18         -0.54         5.85 o                         
  -5   4  13          7.54          4.92         3.27 o                         
  -4   4  13          0.60          1.06         2.48 o                         
  -3   4  13        297.69        283.78         7.72 o                         
  -2   4  13         38.07         34.29         5.47 o                         
  -1   4  13         13.82         12.02         4.40 o                         
   0   4  13        741.65        705.12        22.32 o                         
   1   4  13          3.46          2.54         3.91 o                         
   2   4  13         16.89         16.02         5.01 o                         
   3   4  13          3.68          2.49         4.00 o                         
   4   4  13         57.58         56.16         6.49 o                         
   5   4  13         33.49         27.29         3.94 o                         
   6   4  13         17.54         15.27         4.50 o                         
   7   4  13         10.53         13.83         6.12 o                         
   8   4  13         15.72         19.99         5.51 o                         
  -7   5  13         32.93         35.84         6.10 o                         
  -6   5  13          7.07          7.61         3.25 o                         
  -5   5  13         55.43         54.50         4.34 o                         
  -4   5  13          1.93         -1.09         2.87 o                         
  -3   5  13         40.80         46.20         4.24 o                         
  -2   5  13        232.60        239.95        10.44 o                         
  -1   5  13          7.17          6.43         3.86 o                         
   0   5  13        190.67        197.60         8.05 o                         
   1   5  13         22.11         22.79         4.91 o                         
   2   5  13         12.52          8.83         3.45 o                         
   3   5  13         11.87          6.70         4.47 o                         
   4   5  13         77.32         88.22         5.85 o                         
   5   5  13         14.83         16.72         3.47 o                         
   6   5  13         64.16         58.48         8.39 o                         
   7   5  13          4.97          8.86         4.49 o                         
  -6   6  13          0.44         -0.64         3.43 o                         
  -5   6  13         13.41         15.25         4.76 o                         
  -4   6  13         12.32          9.19         3.51 o                         
  -3   6  13         43.19         46.13         3.83 o                         
  -2   6  13         49.89         42.40         7.46 o                         
  -1   6  13          7.08         10.06         5.13 o                         
   0   6  13         58.87         63.36         5.92 o                         
   1   6  13          0.89          1.55         3.51 o                         
   2   6  13         72.55         67.48         4.30 o                         
   3   6  13         29.71         28.81         3.12 o                         
   4   6  13          0.21          1.76         2.53 o                         
   5   6  13          2.60          1.36         2.55 o                         
  -3   7  13          0.76         -0.07         3.44 o                         
  -2   7  13          2.55          4.52         3.74 o                         
  -1   7  13          4.66          6.97         2.65 o                         
   0   7  13          0.95          1.22         2.03 o                         
   1   7  13         26.88         25.90         3.01 o                         
   2   7  13         30.75         31.46         2.98 o                         
 -10   0  14          0.03         -0.24         2.87 o                         
  -8   0  14         43.61         40.48         6.00 o                         
  -6   0  14          1.61          2.02         2.73 o                         
  -4   0  14        212.77        208.72         8.84 o                         
  -2   0  14        103.62        110.70        10.08 o                         
   0   0  14         37.19         49.91         5.63 o                         
   2   0  14         79.17         99.33         7.16 o                         
   4   0  14        159.43        154.26        11.99 o                         
   6   0  14          3.61          2.53         3.68 o                         
   8   0  14        803.01        883.42        25.96 o                         
 -10   1  14          0.41         -0.56         2.13 o                         
  -9   1  14          5.54          5.83         2.11 o                         
  -8   1  14         77.90         84.22         4.55 o                         
  -7   1  14          2.67          0.86         2.66 o                         
  -6   1  14        122.81        118.46         5.04 o                         
  -5   1  14          0.07         -0.10         2.33 o                         
  -4   1  14         75.86         67.65         4.31 o                         
  -3   1  14        194.27        185.15         6.32 o                         
  -2   1  14         65.31         61.54         4.03 o                         
  -1   1  14         14.48         11.61         2.23 o                         
   0   1  14        360.83        342.47         6.28 o                         
   1   1  14       1937.77       1893.82        18.66 o                         
   2   1  14        379.61        360.41        10.07 o                         
   3   1  14         63.88         69.89         4.67 o                         
   4   1  14        298.30        290.54         9.12 o                         
   5   1  14        117.46        109.76         5.42 o                         
   6   1  14        189.84        193.16         8.24 o                         
   7   1  14        251.70        281.08        11.78 o                         
   8   1  14         40.43         41.78         4.50 o                         
   9   1  14          3.17          3.88         2.52 o                         
 -10   2  14         11.19         17.34         4.51 o                         
  -9   2  14         14.06         13.20         2.68 o                         
  -8   2  14          0.64          0.40         2.71 o                         
  -7   2  14         33.70         35.72         4.04 o                         
  -6   2  14          0.27          0.25         3.64 o                         
  -5   2  14          0.95          2.06         2.93 o                         
  -4   2  14          1.16         -0.14         2.75 o                         
  -3   2  14        108.36        109.23         5.13 o                         
  -2   2  14        494.97        476.91         9.45 o                         
  -1   2  14        130.76        135.79         5.41 o                         
   0   2  14        460.22        439.78        12.09 o                         
   1   2  14        102.43        107.50         5.42 o                         
   2   2  14        497.31        483.44         9.16 o                         
   3   2  14          0.90          1.82         2.45 o                         
   4   2  14         74.06         67.73         4.52 o                         
   5   2  14         73.65         72.20         8.14 o                         
   6   2  14          8.81          3.84         4.13 o                         
   7   2  14          8.85          8.04         3.82 o                         
   8   2  14          0.17          0.77         2.95 o                         
   9   2  14          9.46         11.90         3.80 o                         
  -9   3  14          8.73          7.78         3.93 o                         
  -8   3  14          0.30          3.04         3.05 o                         
  -7   3  14          5.54          4.19         4.40 o                         
  -6   3  14          6.38          4.82         4.57 o                         
  -5   3  14         20.75         20.56         3.90 o                         
  -4   3  14        102.40         99.17         5.98 o                         
  -3   3  14         55.04         49.90         4.56 o                         
  -2   3  14         14.29         24.16         3.90 o                         
  -1   3  14        581.03        564.64        12.11 o                         
   0   3  14         99.48        102.19        10.32 o                         
   1   3  14        197.08        204.39        10.08 o                         
   2   3  14        108.01        111.25         6.53 o                         
   3   3  14         11.50         11.41         3.62 o                         
   4   3  14         24.64         22.22         5.39 o                         
   5   3  14         10.45          9.72         4.51 o                         
   6   3  14        141.82        134.89         9.13 o                         
   7   3  14        119.04        129.20         8.42 o                         
   8   3  14          0.17         -0.56         3.13 o                         
  -8   4  14          5.54          4.56         3.05 o                         
  -7   4  14          1.69          1.29         3.33 o                         
  -6   4  14         11.12         14.19         6.05 o                         
  -5   4  14         23.45         20.21         4.70 o                         
  -4   4  14          0.26         -0.41         3.14 o                         
  -3   4  14          3.70          3.63         3.08 o                         
  -2   4  14         86.86         86.56         7.08 o                         
  -1   4  14        831.23        814.97        17.93 o                         
   0   4  14        305.24        321.41        11.78 o                         
   1   4  14        265.78        255.88        10.21 o                         
   2   4  14         81.82         71.95         6.89 o                         
   3   4  14         96.90         86.33         7.47 o                         
   4   4  14        158.61        151.36         9.26 o                         
   5   4  14        298.71        277.02        11.46 o                         
   6   4  14          1.97          2.46         3.73 o                         
   7   4  14         68.34         68.22         5.37 o                         
   8   4  14        116.05        145.58         9.41 o                         
  -7   5  14         18.14         24.96         4.79 o                         
  -6   5  14          9.10          8.37         3.00 o                         
  -5   5  14          4.70          4.97         3.23 o                         
  -4   5  14          8.17          8.82         3.75 o                         
  -3   5  14        147.95        147.47         8.24 o                         
  -2   5  14        149.88        148.44         8.64 o                         
  -1   5  14         55.81         55.56         6.05 o                         
   0   5  14        253.47        289.29        11.21 o                         
   1   5  14        112.74        120.45         6.43 o                         
   2   5  14         32.20         32.25         4.00 o                         
   3   5  14        100.93         85.01         7.44 o                         
   4   5  14        148.22        134.73         6.48 o                         
   5   5  14          3.26          3.22         2.60 o                         
   6   5  14         19.37         22.70         3.66 o                         
  -5   6  14         45.46         56.60         6.36 o                         
  -4   6  14         16.61         17.30         3.36 o                         
  -3   6  14         23.06         24.46         3.82 o                         
  -2   6  14          8.72         10.46         3.35 o                         
  -1   6  14         71.78         78.39         5.99 o                         
   0   6  14          0.07         -1.31         3.31 o                         
   1   6  14          7.12          8.65         2.82 o                         
   2   6  14          6.19          6.03         2.22 o                         
   3   6  14         18.12         15.92         2.60 o                         
   4   6  14          0.09         -0.31         2.06 o                         
   5   6  14         42.31         42.33         5.72 o                         
  -1   7  14         30.77         26.52         4.22 o                         
   0   7  14          4.12          3.26         1.83 o                         
   1   7  14          8.83          7.17         2.62 o                         
  -9   0  15          3.56          3.01         3.86 o                         
  -7   0  15        136.26        154.41         7.20 o                         
  -5   0  15         63.37         62.56         6.05 o                         
  -3   0  15        541.30        506.22        13.78 o                         
  -1   0  15         15.31         14.98         3.64 o                         
   1   0  15         10.05         11.98         3.52 o                         
   3   0  15         17.18         14.33         4.48 o                         
   5   0  15          2.81          4.67         3.83 o                         
   7   0  15        363.99        377.38        18.42 o                         
   9   0  15         11.63          7.59         3.47 o                         
 -10   1  15         50.59         64.05         6.29 o                         
  -9   1  15         15.81         17.02         2.26 o                         
  -8   1  15         24.88         26.87         3.13 o                         
  -7   1  15          4.61          2.75         2.71 o                         
  -6   1  15         22.30         20.36         2.96 o                         
  -5   1  15          1.21          0.47         2.38 o                         
  -4   1  15        119.38        110.99         5.31 o                         
  -3   1  15        242.60        234.95         7.14 o                         
  -2   1  15          0.25          0.94         3.11 o                         
  -1   1  15        142.88        134.42         5.55 o                         
   0   1  15        306.18        286.77         6.01 o                         
   1   1  15          2.97          5.27         2.46 o                         
   2   1  15        104.80        102.34         4.41 o                         
   3   1  15         80.20         74.06         4.47 o                         
   4   1  15        655.34        656.39        13.40 o                         
   5   1  15         63.75         55.81         4.11 o                         
   6   1  15         64.08         60.16         3.92 o                         
   7   1  15        365.39        381.82        30.80 o                         
   8   1  15          0.58          1.40         2.51 o                         
   9   1  15          0.37          2.06         2.35 o                         
  -9   2  15          9.73          6.13         2.62 o                         
  -8   2  15          0.44          0.54         2.50 o                         
  -7   2  15          0.96          0.52         3.29 o                         
  -6   2  15          4.32          4.31         3.76 o                         
  -5   2  15         71.27         66.36         5.38 o                         
  -4   2  15          2.66          5.44         2.58 o                         
  -3   2  15        412.85        376.58        10.13 o                         
  -2   2  15         11.84         13.90         2.82 o                         
  -1   2  15         70.00         71.29         5.04 o                         
   0   2  15         10.98         11.36         2.59 o                         
   1   2  15        428.61        428.99        14.00 o                         
   2   2  15          1.87          3.76         3.24 o                         
   3   2  15        574.14        580.54        10.47 o                         
   4   2  15         32.64         27.98         3.70 o                         
   5   2  15         57.38         47.90         6.99 o                         
   6   2  15         39.01         37.03         7.40 o                         
   7   2  15          5.22          6.37         4.39 o                         
   8   2  15        101.64         98.25         7.28 o                         
   9   2  15          1.06          2.46         2.42 o                         
  -9   3  15          6.54          6.01         3.43 o                         
  -8   3  15          0.12         -0.22         2.35 o                         
  -7   3  15         68.90         70.79         9.92 o                         
  -6   3  15        104.40        102.83         7.90 o                         
  -5   3  15          0.34         -0.95         3.32 o                         
  -4   3  15          3.29          1.24         3.18 o                         
  -3   3  15         12.89         12.48         3.32 o                         
  -2   3  15          0.33          0.98         2.86 o                         
  -1   3  15         84.63         88.20         5.56 o                         
   0   3  15        170.61        165.96         7.64 o                         
   1   3  15          0.08         -1.24         4.01 o                         
   2   3  15         78.40         70.56         7.35 o                         
   3   3  15         23.01         27.18         4.09 o                         
   4   3  15          2.94          1.94         3.59 o                         
   5   3  15        291.62        304.87        12.86 o                         
   6   3  15         92.23         91.09         7.65 o                         
   7   3  15        127.77        129.74         6.46 o                         
   8   3  15          0.32         -0.08         2.25 o                         
  -8   4  15         18.66         25.87         3.18 o                         
  -7   4  15         27.69         24.23         3.93 o                         
  -6   4  15          0.51          1.02         4.93 o                         
  -5   4  15          1.34          2.60         3.54 o                         
  -4   4  15          9.10         11.02         3.35 o                         
  -3   4  15          7.05          9.42         4.83 o                         
  -2   4  15        755.17        826.52        24.47 o                         
  -1   4  15        126.70        117.13         7.80 o                         
   0   4  15          1.66          3.54         3.28 o                         
   1   4  15          5.50          3.86         6.75 o                         
   2   4  15         77.44         74.70         6.87 o                         
   3   4  15        170.00        161.97         9.47 o                         
   4   4  15         88.96         82.57         5.53 o                         
   5   4  15          0.84          1.14         3.97 o                         
   6   4  15          2.63          3.79         3.35 o                         
   7   4  15          0.26         -0.17         3.02 o                         
  -6   5  15          0.01          0.28         2.81 o                         
  -5   5  15          1.70          3.63         4.17 o                         
  -4   5  15         31.16         35.94         4.71 o                         
  -3   5  15         98.97         95.25         7.00 o                         
  -2   5  15         12.91         18.79         4.42 o                         
  -1   5  15        173.26        184.75         9.17 o                         
   0   5  15         19.29         15.82         3.57 o                         
   1   5  15         20.48         15.14         2.92 o                         
   2   5  15          0.52          1.25         3.75 o                         
   3   5  15         42.47         45.12         4.36 o                         
   4   5  15         97.25         90.15         5.21 o                         
   5   5  15         98.96        100.65         6.44 o                         
   6   5  15         10.29          7.33         4.08 o                         
  -4   6  15          0.33         -0.26         3.67 o                         
  -3   6  15          0.58          3.07         4.02 o                         
  -2   6  15          4.96          5.26         2.84 o                         
  -1   6  15         37.19         29.93         3.99 o                         
   0   6  15          0.50         -0.20         2.48 o                         
   1   6  15          1.65          0.15         2.07 o                         
   2   6  15          4.78          5.13         2.62 o                         
   3   6  15          1.28          0.05         2.01 o                         
   4   6  15         17.12         22.59         4.75 o                         
  -8   0  16          8.11          5.46         3.94 o                         
  -6   0  16         21.60         26.10         4.56 o                         
  -4   0  16          0.40         -0.43         3.64 o                         
  -2   0  16        253.33        228.78        14.96 o                         
   0   0  16         41.42         42.22         4.42 o                         
   2   0  16        237.51        231.23        10.11 o                         
   4   0  16        233.46        251.48        10.38 o                         
   6   0  16        358.31        393.43        13.44 o                         
   8   0  16        153.17        170.30         8.73 o                         
  -9   1  16          7.25         11.17         2.25 o                         
  -8   1  16         61.94         61.20         4.15 o                         
  -7   1  16         28.04         28.50         3.61 o                         
  -6   1  16         79.30         84.56         5.00 o                         
  -5   1  16        252.48        250.43         7.54 o                         
  -4   1  16          1.45          1.91         2.58 o                         
  -3   1  16          5.44          2.99         2.73 o                         
  -2   1  16          1.79          0.95         3.14 o                         
  -1   1  16        392.44        382.50         9.67 o                         
   0   1  16        323.60        309.32         8.33 o                         
   1   1  16        332.94        327.35         7.70 o                         
   2   1  16          1.45          1.12         2.42 o                         
   3   1  16        149.85        139.20         5.35 o                         
   4   1  16         98.75         89.15         4.75 o                         
   5   1  16        302.43        338.13        12.83 o                         
   6   1  16        169.30        168.41         8.02 o                         
   7   1  16         36.70         41.80         5.28 o                         
   8   1  16         60.93         60.95         4.23 o                         
  -9   2  16         14.39         15.66         2.42 o                         
  -8   2  16         32.21         31.10         3.68 o                         
  -7   2  16          8.78          4.42         3.11 o                         
  -6   2  16        115.81        109.84         6.33 o                         
  -5   2  16          4.65          6.19         3.35 o                         
  -4   2  16         90.70         92.89         5.32 o                         
  -3   2  16        202.27        192.80         7.86 o                         
  -2   2  16        171.34        165.89         7.49 o                         
  -1   2  16          3.59          5.40         3.33 o                         
   0   2  16        779.81        809.50        11.65 o                         
   1   2  16        120.76        118.84         4.96 o                         
   2   2  16        579.23        584.85        13.27 o                         
   3   2  16        222.39        234.60         8.17 o                         
   4   2  16         13.14         13.32         3.50 o                         
   5   2  16          0.17          0.26         3.32 o                         
   6   2  16          0.96          0.97         3.73 o                         
   7   2  16          8.32          6.87         3.56 o                         
   8   2  16         21.68         19.32         2.73 o                         
  -8   3  16          0.88          1.41         2.04 o                         
  -7   3  16          0.07          0.87         3.40 o                         
  -6   3  16         13.27         17.82         4.78 o                         
  -5   3  16         14.13         14.85         3.47 o                         
  -4   3  16         40.66         39.79         7.81 o                         
  -3   3  16         53.49         47.03         4.49 o                         
  -2   3  16         74.12         75.61         5.18 o                         
  -1   3  16        324.10        319.54        10.00 o                         
   0   3  16         24.31         22.96         4.03 o                         
   1   3  16         14.19          9.83         3.57 o                         
   2   3  16          0.60          1.24         5.60 o                         
   3   3  16          0.64         -0.35         3.51 o                         
   4   3  16         66.51         57.34         5.46 o                         
   5   3  16        376.39        377.31        10.60 o                         
   6   3  16         37.37         36.91         4.31 o                         
   7   3  16         56.68         57.75         4.23 o                         
  -7   4  16          6.15          4.74         2.17 o                         
  -6   4  16          0.07          0.72         4.70 o                         
  -5   4  16          1.16          0.54         3.35 o                         
  -4   4  16         31.15         33.32         5.22 o                         
  -3   4  16         19.06         16.20         3.57 o                         
  -2   4  16         85.25         84.86         5.64 o                         
  -1   4  16         12.13          7.75         3.27 o                         
   0   4  16         29.15         32.93         5.85 o                         
   1   4  16        107.21        105.53         8.09 o                         
   2   4  16         24.41         29.02         7.81 o                         
   3   4  16         67.17         60.06         6.28 o                         
   4   4  16         24.51         25.31         4.68 o                         
   5   4  16         18.25         18.22         4.23 o                         
   6   4  16         83.14         90.08         5.91 o                         
  -6   5  16          3.70          1.48         3.57 o                         
  -5   5  16         42.29         38.30         5.18 o                         
  -4   5  16         21.40         21.44         5.51 o                         
  -3   5  16          8.83          6.45         3.58 o                         
  -2   5  16         31.34         30.28         3.73 o                         
  -1   5  16         27.42         28.74         3.80 o                         
   0   5  16        158.86        140.13         6.42 o                         
   1   5  16        105.69        119.82         8.15 o                         
   2   5  16          0.62         -0.42         3.03 o                         
   3   5  16          5.46          6.52         2.37 o                         
   4   5  16          0.61          1.84         2.35 o                         
   5   5  16          1.59          1.05         2.60 o                         
  -2   6  16          0.36         -0.68         2.05 o                         
  -1   6  16          4.95          4.34         2.09 o                         
   0   6  16          1.44          1.62         2.15 o                         
   1   6  16          0.15          0.73         1.93 o                         
   2   6  16          4.96          4.63         2.10 o                         
   3   6  16         61.03         59.55         6.49 o                         
  -9   0  17         55.89         72.18         5.01 o                         
  -7   0  17          0.23          1.05         3.87 o                         
  -5   0  17          9.29          8.28         3.86 o                         
  -3   0  17         15.71         15.19         3.42 o                         
  -1   0  17        131.40        123.80         7.85 o                         
   1   0  17        156.61        150.00         8.48 o                         
   3   0  17       1122.85       1182.42        16.80 o                         
   5   0  17        174.49        171.02         8.21 o                         
   7   0  17         12.61         20.91         8.35 o                         
  -9   1  17          7.92          7.54         2.75 o                         
  -8   1  17          0.35         -0.76         2.26 o                         
  -7   1  17         10.09          7.38         2.64 o                         
  -6   1  17          2.25          4.65         2.80 o                         
  -5   1  17         97.59         92.61         5.20 o                         
  -4   1  17         72.93         68.95         5.30 o                         
  -3   1  17        121.81        114.12         5.49 o                         
  -2   1  17         74.83         70.35         4.74 o                         
  -1   1  17        306.07        324.56         8.46 o                         
   0   1  17          0.98          2.89         2.90 o                         
   1   1  17          0.36         -0.28         2.57 o                         
   2   1  17         49.12         53.52         3.51 o                         
   3   1  17         91.92         92.53         4.62 o                         
   4   1  17         55.59         47.41         3.82 o                         
   5   1  17         41.00         44.03         3.28 o                         
   6   1  17         76.16         89.33         4.83 o                         
   7   1  17          0.43          1.11         2.92 o                         
   8   1  17         27.64         41.24         3.97 o                         
  -8   2  17         27.77         26.23         3.23 o                         
  -7   2  17         26.75         28.97         3.67 o                         
  -6   2  17         11.84         12.56         3.23 o                         
  -5   2  17         17.11         13.42         3.58 o                         
  -4   2  17         46.49         50.44         4.64 o                         
  -3   2  17          2.19          4.44         3.14 o                         
  -2   2  17         48.99         45.97         4.77 o                         
  -1   2  17        127.65        122.69         6.91 o                         
   0   2  17         65.63         61.37         4.09 o                         
   1   2  17        575.35        601.32        10.43 o                         
   2   2  17          1.09          0.69         2.60 o                         
   3   2  17          7.83          8.12         3.37 o                         
   4   2  17        135.41        131.41         7.55 o                         
   5   2  17          0.13         -0.53         3.06 o                         
   6   2  17         93.88         93.92         7.05 o                         
   7   2  17         50.45         52.56         4.57 o                         
  -8   3  17          0.04         -0.84         3.44 o                         
  -7   3  17         85.21         86.21         5.65 o                         
  -6   3  17         34.31         41.89         7.53 o                         
  -5   3  17         34.48         39.45         5.27 o                         
  -4   3  17          0.61          2.05         3.73 o                         
  -3   3  17         21.82         16.85         4.39 o                         
  -2   3  17         18.38         17.07         3.31 o                         
  -1   3  17         45.75         39.65         5.36 o                         
   0   3  17        118.58        129.17         6.81 o                         
   1   3  17          3.66          4.19         3.26 o                         
   2   3  17         10.83          9.86         3.39 o                         
   3   3  17        162.47        165.81         9.85 o                         
   4   3  17         56.30         56.36         5.01 o                         
   5   3  17         26.61         31.00         3.91 o                         
   6   3  17         66.28         72.88         4.87 o                         
   7   3  17         80.63         75.43         4.04 o                         
  -6   4  17         23.36         22.27         5.53 o                         
  -5   4  17          1.94          1.03         4.39 o                         
  -4   4  17        152.37        172.62         9.69 o                         
  -3   4  17         20.01         21.59         4.52 o                         
  -2   4  17         59.18         64.56         5.91 o                         
  -1   4  17        153.66        161.66         6.87 o                         
   0   4  17        203.34        209.74        10.08 o                         
   1   4  17         23.91         24.27         5.01 o                         
   2   4  17        112.27        112.63         7.99 o                         
   3   4  17         64.06         72.48         5.13 o                         
   4   4  17          3.02          2.24         3.19 o                         
   5   4  17         58.41         60.80         5.27 o                         
   6   4  17         25.05         19.58         3.11 o                         
  -5   5  17         36.08         41.16         5.24 o                         
  -4   5  17         28.29         33.58         5.21 o                         
  -3   5  17        154.41        166.61        10.70 o                         
  -2   5  17          6.33          4.22         2.42 o                         
  -1   5  17         20.42         26.34         3.40 o                         
   0   5  17         31.50         29.72         4.81 o                         
   1   5  17         44.28         39.96         5.26 o                         
   2   5  17         35.62         34.56         4.76 o                         
   3   5  17         98.31        111.35         6.04 o                         
   4   5  17          4.60          4.62         2.32 o                         
   0   6  17          1.00         -0.76         2.19 o                         
   1   6  17          0.62          0.89         2.34 o                         
  -8   0  18          6.49         10.05         3.25 o                         
  -6   0  18          6.86          6.70         3.25 o                         
  -4   0  18         18.44         17.73         6.58 o                         
  -2   0  18         16.05         10.77         6.21 o                         
   0   0  18         32.64         28.25         5.14 o                         
   2   0  18        154.24        166.96         6.96 o                         
   4   0  18         14.40         14.22         3.52 o                         
   6   0  18        399.86        452.59        12.43 o                         
  -8   1  18          1.46          1.39         1.94 o                         
  -7   1  18          1.22          2.69         2.39 o                         
  -6   1  18          0.06          0.71         3.58 o                         
  -5   1  18         58.84         65.36         5.09 o                         
  -4   1  18         17.76         19.59         3.16 o                         
  -3   1  18         17.34         16.11         3.10 o                         
  -2   1  18        134.32        136.69         6.09 o                         
  -1   1  18        704.52        772.02        13.45 o                         
   0   1  18         81.87         80.93         6.03 o                         
   1   1  18         79.44         74.75         4.81 o                         
   2   1  18        109.37        103.98         4.87 o                         
   3   1  18         12.52         21.40         2.76 o                         
   4   1  18         32.94         28.99         2.79 o                         
   5   1  18          0.55          0.01         2.33 o                         
   6   1  18         37.61         45.14         3.67 o                         
   7   1  18         93.40        104.41         7.75 o                         
  -8   2  18         99.67        111.45         7.72 o                         
  -7   2  18          2.93          1.61         2.40 o                         
  -6   2  18          0.04          0.13         3.33 o                         
  -5   2  18          0.95         -1.19         3.89 o                         
  -4   2  18         65.35         67.29         4.97 o                         
  -3   2  18         15.91         16.19         3.60 o                         
  -2   2  18        508.73        491.86        14.42 o                         
  -1   2  18        131.10        136.13         7.22 o                         
   0   2  18        121.89        128.25         5.27 o                         
   1   2  18        155.91        159.65         6.60 o                         
   2   2  18         52.02         50.99         4.28 o                         
   3   2  18         78.01         74.27         4.49 o                         
   4   2  18         23.69         20.93         4.01 o                         
   5   2  18          9.05          5.14         2.33 o                         
   6   2  18          2.10          1.66         2.18 o                         
   7   2  18         22.88         22.15         2.59 o                         
  -7   3  18          0.19          3.36         2.44 o                         
  -6   3  18          0.30         -0.67         4.38 o                         
  -5   3  18         21.32         24.01         6.05 o                         
  -4   3  18          9.86          6.86         3.75 o                         
  -3   3  18          5.82          3.34         5.73 o                         
  -2   3  18         11.55          7.14         3.75 o                         
  -1   3  18          2.97          2.98         5.58 o                         
   0   3  18         90.32         92.58         5.81 o                         
   1   3  18         13.30         11.30         3.37 o                         
   2   3  18        115.46        123.17         6.75 o                         
   3   3  18        126.78        115.28         6.38 o                         
   4   3  18        139.47        126.46         6.32 o                         
   5   3  18          8.58         13.51         2.52 o                         
   6   3  18         37.56         38.43         2.89 o                         
  -6   4  18          2.15          2.77         2.42 o                         
  -5   4  18         15.06         16.70         4.88 o                         
  -4   4  18         17.19         13.64         3.72 o                         
  -3   4  18          1.20         -0.06         3.41 o                         
  -2   4  18         20.80         23.20         4.31 o                         
  -1   4  18         48.29         48.98         5.41 o                         
   0   4  18          3.88          2.12         3.85 o                         
   1   4  18          3.31          0.15         3.80 o                         
   2   4  18         80.21         76.63         6.57 o                         
   3   4  18          2.29          3.18         3.51 o                         
   4   4  18         10.52         15.09         3.55 o                         
   5   4  18          3.15          3.87         2.46 o                         
  -3   5  18         20.77         20.15         4.70 o                         
  -2   5  18        108.55        102.47         8.40 o                         
  -1   5  18         47.47         47.53         4.65 o                         
   0   5  18         27.19         28.40         4.14 o                         
   1   5  18          0.00          0.65         3.21 o                         
   2   5  18          1.29          1.90         2.12 o                         
   3   5  18          0.04          1.36         2.55 o                         
  -7   0  19         27.76         31.69         5.94 o                         
  -5   0  19          2.58          2.06         3.08 o                         
  -3   0  19        215.88        220.44        15.29 o                         
  -1   0  19         25.28         20.08         4.33 o                         
   1   0  19        605.96        608.82        16.21 o                         
   3   0  19        116.48        122.20         6.03 o                         
   5   0  19         86.00         88.06         5.15 o                         
   7   0  19        459.48        678.40        19.90 o                         
  -7   1  19          2.77          1.80         2.30 o                         
  -6   1  19          0.86          0.19         3.09 o                         
  -5   1  19         16.94         17.65         3.18 o                         
  -4   1  19         40.31         42.58         5.50 o                         
  -3   1  19        127.54        128.87         6.72 o                         
  -2   1  19         19.09         20.55         3.01 o                         
  -1   1  19          0.26          1.14         2.14 o                         
   0   1  19          1.72          2.41         2.82 o                         
   1   1  19          1.85          2.74         2.79 o                         
   2   1  19          7.02          7.55         2.64 o                         
   3   1  19         11.56         13.69         2.19 o                         
   4   1  19        149.31        149.78         4.81 o                         
   5   1  19         95.10         95.41         4.34 o                         
   6   1  19        110.67        136.45         5.66 o                         
   7   1  19          0.21          0.85         3.24 o                         
  -7   2  19          2.49          9.15         3.76 o                         
  -6   2  19          4.40          4.21         2.92 o                         
  -5   2  19          5.51          5.82         5.00 o                         
  -4   2  19          0.10          1.03         2.63 o                         
  -3   2  19        208.30        217.07         7.82 o                         
  -2   2  19          0.16         -0.18         3.04 o                         
  -1   2  19        211.49        208.35         8.18 o                         
   0   2  19          3.16          1.86         2.80 o                         
   1   2  19          8.41          7.01         2.49 o                         
   2   2  19         44.51         37.97         3.77 o                         
   3   2  19         50.94         51.51         4.95 o                         
   4   2  19          9.29          9.18         2.71 o                         
   5   2  19          5.45          3.51         2.41 o                         
   6   2  19         16.27         18.98         2.59 o                         
  -6   3  19          0.13          0.64         3.63 o                         
  -5   3  19          0.64          1.63         4.40 o                         
  -4   3  19         28.17         31.70         4.42 o                         
  -3   3  19          7.88          4.06         5.37 o                         
  -2   3  19          4.57          1.82         3.46 o                         
  -1   3  19        140.55        123.96        11.11 o                         
   0   3  19        200.88        213.41         9.18 o                         
   1   3  19          7.49          9.91         3.17 o                         
   2   3  19         84.31         78.71         5.08 o                         
   3   3  19         29.48         29.97         3.72 o                         
   4   3  19        117.73        112.17         5.42 o                         
   5   3  19         58.06         56.76         3.86 o                         
  -4   4  19        134.10        155.44         6.83 o                         
  -3   4  19         25.18         26.68         4.08 o                         
  -2   4  19         39.49         36.61         4.46 o                         
  -1   4  19         16.97         16.96         5.87 o                         
   0   4  19         16.79         18.74         3.95 o                         
   1   4  19         97.40         98.12         7.75 o                         
   2   4  19          0.56          2.08         3.16 o                         
   3   4  19        146.84        169.62         7.45 o                         
   4   4  19          2.51          1.37         2.47 o                         
  -2   5  19          0.72          0.66         3.43 o                         
  -1   5  19          0.15         -1.45         3.57 o                         
   0   5  19         15.88         14.40         3.02 o                         
   1   5  19          2.77          1.69         2.42 o                         
  -6   0  20          3.18          7.75         4.17 o                         
  -4   0  20         41.68         40.01         7.32 o                         
  -2   0  20          0.43          1.41         4.36 o                         
   0   0  20         31.39         29.77         4.89 o                         
   2   0  20         33.16         34.62         5.38 o                         
   4   0  20         60.54         65.51         4.43 o                         
   6   0  20          0.67          1.26         3.39 o                         
  -6   1  20         18.11         16.63         2.79 o                         
  -5   1  20          1.09          3.54         4.24 o                         
  -4   1  20          4.65          1.69         3.53 o                         
  -3   1  20         79.93         80.24         5.18 o                         
  -2   1  20        143.04        134.77         5.64 o                         
  -1   1  20        121.24        125.78         5.57 o                         
   0   1  20         17.51         15.42         2.91 o                         
   1   1  20         98.56         92.64         4.95 o                         
   2   1  20          4.83          3.61         2.34 o                         
   3   1  20          6.48          6.31         2.28 o                         
   4   1  20          3.79          3.70         2.25 o                         
   5   1  20         10.60         11.35         2.16 o                         
   6   1  20          3.38          4.46         2.43 o                         
  -6   2  20          0.09         -0.69         3.39 o                         
  -5   2  20          3.32          2.69         4.25 o                         
  -4   2  20         56.09         55.35         5.07 o                         
  -3   2  20          3.87          5.49         2.66 o                         
  -2   2  20          4.76          7.26         2.64 o                         
  -1   2  20         99.57         99.81         5.24 o                         
   0   2  20         61.07         57.95         3.45 o                         
   1   2  20         83.62         82.54         3.49 o                         
   2   2  20        133.67        124.10         5.21 o                         
   3   2  20          0.39          0.27         2.31 o                         
   4   2  20         44.99         47.94         3.59 o                         
   5   2  20        126.98        122.48         5.31 o                         
  -5   3  20         12.19         15.87         4.40 o                         
  -4   3  20          8.90         11.93         4.94 o                         
  -3   3  20          0.10          0.61         3.23 o                         
  -2   3  20        148.51        164.26        10.90 o                         
  -1   3  20         56.91         51.41         4.89 o                         
   0   3  20         20.24         21.97         5.93 o                         
   1   3  20          5.21          8.07         3.05 o                         
   2   3  20         53.31         55.78         4.99 o                         
   3   3  20          5.03          7.00         2.79 o                         
   4   3  20         65.43         60.92         4.54 o                         
  -3   4  20          8.89          7.28         3.94 o                         
  -2   4  20          9.49          7.56         3.02 o                         
  -1   4  20          0.41          1.60         4.03 o                         
   0   4  20          3.57          2.10         2.83 o                         
   1   4  20          5.31          4.11         2.64 o                         
   2   4  20          0.48          0.37         2.50 o                         
  -5   0  21         56.07         45.96         5.96 o                         
  -3   0  21         69.63         72.93         8.80 o                         
  -1   0  21          3.71          3.48         2.66 o                         
   1   0  21        198.46        219.76         9.24 o                         
   3   0  21        158.54        161.87         6.26 o                         
   5   0  21        134.72        134.38        10.33 o                         
  -5   1  21         55.35         51.47         4.34 o                         
  -4   1  21         13.61         14.46         2.97 o                         
  -3   1  21         21.62         25.75         4.23 o                         
  -2   1  21          0.64          0.75         3.41 o                         
  -1   1  21         55.67         57.26         4.10 o                         
   0   1  21         38.86         40.95         3.50 o                         
   1   1  21          0.05         -0.52         2.54 o                         
   2   1  21         31.25         29.26         3.68 o                         
   3   1  21         23.75         27.06         3.00 o                         
   4   1  21        120.81        121.12         4.64 o                         
   5   1  21          6.75          8.09         2.64 o                         
  -5   2  21          5.20          6.89         3.76 o                         
  -4   2  21         22.11         16.11         4.96 o                         
  -3   2  21          2.61          2.96         2.88 o                         
  -2   2  21         13.07         11.63         2.73 o                         
  -1   2  21         11.01          9.47         2.57 o                         
   0   2  21          9.51          6.86         2.03 o                         
   1   2  21          0.20         -0.14         2.46 o                         
   2   2  21          0.12         -0.14         2.00 o                         
   3   2  21          8.23         10.06         2.15 o                         
   4   2  21         12.01         10.54         2.45 o                         
  -4   3  21          5.95          5.50         3.49 o                         
  -3   3  21          7.80          6.02         2.71 o                         
  -2   3  21         57.82         52.97         6.49 o                         
  -1   3  21         11.41         12.55         4.34 o                         
   0   3  21         34.11         35.28         4.21 o                         
   1   3  21         25.99         23.44         2.64 o                         
   2   3  21         14.88         14.82         2.30 o                         
   3   3  21          1.08          2.54         2.21 o                         
  -4   0  22         17.90         15.35         4.01 o                         
  -2   0  22          0.89          0.30         4.49 o                         
   0   0  22         22.88         20.17         3.02 o                         
   2   0  22         20.71         17.67         3.68 o                         
   4   0  22          0.55          3.33         3.78 o                         
  -4   1  22         10.50          9.23         2.61 o                         
  -3   1  22         85.40         80.02         5.34 o                         
  -2   1  22          1.20          0.50         2.98 o                         
  -1   1  22        102.47         99.88         6.39 o                         
   0   1  22         22.60         22.28         2.39 o                         
   1   1  22          1.76          3.45         2.07 o                         
   2   1  22          0.39         -0.30         2.00 o                         
   3   1  22         73.55         67.51         3.96 o                         
  -3   2  22          3.72          2.33         3.70 o                         
  -2   2  22          0.16          2.14         2.46 o                         
  -1   2  22          2.98          3.80         2.57 o                         
   0   2  22          9.62          6.38         2.13 o                         
   1   2  22          7.91          8.28         2.71 o                         
   2   2  22         73.44         67.18         3.96 o                         
   3   2  22         91.96         95.04         6.63 o                         
  -3   0  23          0.76          1.44         3.27 o                         
  -1   0  23         30.86         29.54         5.21 o                         
   1   0  23         85.51         89.40         5.42 o                         
  -2   1  23          5.81          3.91         2.40 o                         
  -1   1  23         17.57         16.07         2.96 o                         
   0   1  23          2.02          2.26         2.38 o                         
   1   1  23         27.90         29.54         2.64 o                         
                                                                                
