# Supplementary material for: Supramolecular synthons in hydrates and solvates of lamotrigine: a tool for cocrystal design
Source: Acta Crystallogr B Struct Sci Cryst Eng Mater. 2024 May 10;80(Pt 3):193–200. doi: 10.1107/S2052520624002567 (PMC11157341; doi:10.1107/S2052520624002567)
Supplement: Supplementary file 13 [file b-80-00193-LAM_dioxane_solvatesup13.hkl]

data_LAM_dioxane_solvate                                                            
_shelx_title ' exp_25 in P-1'                                                   
_shelx_refln_list_code          4                                               
_shelx_F_calc_maximum      181.10                                               
_exptl_crystal_F_000       664.00                                               
_reflns_d_resolution_high  0.8204                                               
                                                                                
loop_                                                                           
 _space_group_symop_operation_xyz                                               
 'x, y, z'                                                                      
 '-x, -y, -z'                                                                   
                                                                                
_cell_length_a    10.2684                                                       
_cell_length_b    10.7665                                                       
_cell_length_c    14.9036                                                       
_cell_angle_alpha  71.197                                                       
_cell_angle_beta   78.435                                                       
_cell_angle_gamma  74.957                                                       
                                                                                
_shelx_F_squared_multiplier     1.000                                           
                                                                                
loop_                                                                           
 _refln_index_h                                                                 
 _refln_index_k                                                                 
 _refln_index_l                                                                 
 _refln_F_squared_calc                                                          
 _refln_F_squared_meas                                                          
 _refln_F_squared_sigma                                                         
 _refln_observed_status                                                         
   2   0   0      15827.18      19514.14       215.24 o                         
   3   0   0       4015.29       4860.53       115.28 o                         
   4   0   0      10859.84      12435.04       224.27 o                         
   5   0   0        623.31        754.69        24.15 o                         
   6   0   0       1052.45       1245.74        28.82 o                         
   7   0   0        355.88        480.82        19.10 o                         
   8   0   0        790.16        942.24        34.89 o                         
   9   0   0         20.14         18.10         6.95 o                         
  10   0   0         17.46         12.98         5.68 o                         
  11   0   0         44.47         61.13         6.23 o                         
 -11   1   0          1.43          0.55         0.79 o                         
 -10   1   0        130.39        133.11        16.24 o                         
  -9   1   0         15.12         16.68         6.53 o                         
  -8   1   0          1.62          2.19         1.76 o                         
  -7   1   0         10.59          6.00         2.88 o                         
  -6   1   0       1051.94       1235.36        28.60 o                         
  -5   1   0         28.34         28.46         3.57 o                         
  -4   1   0        348.81        323.22        11.46 o                         
  -3   1   0       2014.98       2001.31        25.88 o                         
  -2   1   0        486.59        625.90        12.56 o                         
  -1   1   0        483.69        683.91        17.78 o                         
   0   1   0        838.73       1075.98        66.42 o                         
   1   1   0       7866.89      10258.48       109.37 o                         
   2   1   0       2160.54       2385.37        46.53 o                         
   3   1   0        126.51        156.03        13.22 o                         
   4   1   0        663.52        608.45        19.47 o                         
   5   1   0       1553.94       1791.30        38.08 o                         
   6   1   0          6.82          6.02         1.70 o                         
   7   1   0         80.25        114.09         9.26 o                         
   8   1   0          8.14          9.02         3.60 o                         
   9   1   0         55.73         74.32         9.31 o                         
  10   1   0          1.77          4.52         4.46 o                         
  11   1   0         44.10         49.25         5.84 o                         
  12   1   0          1.76          2.77         0.97 o                         
 -11   2   0          0.58          3.21         2.83 o                         
 -10   2   0          9.53          6.28         3.37 o                         
  -9   2   0          0.23          0.11         2.41 o                         
  -8   2   0          1.73          0.20         3.00 o                         
  -7   2   0        326.39        374.12        34.46 o                         
  -6   2   0        644.56        762.36        31.46 o                         
  -5   2   0        290.37        334.85        19.26 o                         
  -4   2   0          6.67          7.32         1.57 o                         
  -3   2   0        566.75        657.56        12.90 o                         
  -2   2   0       1401.63       1564.03        28.98 o                         
  -1   2   0       2561.88       2753.22        39.95 o                         
   0   2   0        426.40        624.57        21.05 o                         
   1   2   0       4674.75       5961.85       190.84 o                         
   2   2   0         50.75         45.39         3.86 o                         
   3   2   0        486.04        580.30        29.79 o                         
   4   2   0          3.25          9.12         2.66 o                         
   5   2   0        285.39        325.37        13.11 o                         
   6   2   0         23.22         29.71         4.67 o                         
   7   2   0        259.14        299.72        18.61 o                         
   8   2   0          6.76          6.52         3.63 o                         
   9   2   0        202.61        263.79        20.37 o                         
  10   2   0          4.85          6.95         2.95 o                         
  11   2   0         14.66         23.36         4.15 o                         
  12   2   0          3.99          6.07         2.10 o                         
 -11   3   0         15.68         44.82         7.60 o                         
 -10   3   0          0.73          4.04         2.57 o                         
  -9   3   0          0.14          7.50         4.28 o                         
  -8   3   0         18.90         18.02         5.99 o                         
  -7   3   0         17.03         22.48         7.45 o                         
  -6   3   0        237.47        251.49        28.11 o                         
  -5   3   0          0.36          2.87         2.92 o                         
  -4   3   0       1006.41        958.55        27.29 o                         
  -3   3   0        239.27        250.37        16.22 o                         
  -2   3   0          2.93          2.43         0.65 o                         
  -1   3   0       1722.66       2248.75        30.10 o                         
   0   3   0       3304.02       4447.16        72.32 o                         
   1   3   0       3297.41       4947.35        41.26 o                         
   2   3   0       1159.74       1439.96        33.92 o                         
   3   3   0        101.07        139.03         6.07 o                         
   4   3   0        722.90        739.58        19.85 o                         
   5   3   0         37.73         43.19         5.06 o                         
   6   3   0        336.93        405.28        17.78 o                         
   7   3   0         65.66         55.01         7.57 o                         
   8   3   0         17.34         12.22         3.20 o                         
   9   3   0          6.72          7.34         2.96 o                         
  10   3   0          1.06         -1.63         3.25 o                         
  11   3   0          8.11          8.60         2.41 o                         
  12   3   0          0.00          0.77         1.05 o                         
 -10   4   0         63.14         78.12        11.60 o                         
  -9   4   0         12.27         28.38        11.78 o                         
  -8   4   0         24.71         12.04         7.37 o                         
  -7   4   0         30.02         29.66         5.62 o                         
  -6   4   0         99.87         98.78        17.43 o                         
  -5   4   0        892.51        995.74        53.58 o                         
  -4   4   0          2.50          6.27         2.19 o                         
  -3   4   0         63.60         58.96         5.16 o                         
  -2   4   0       3741.48       3950.75       107.69 o                         
  -1   4   0       1831.12       2211.13        40.48 o                         
   0   4   0        501.36        814.06        21.72 o                         
   1   4   0        324.37        342.45        10.35 o                         
   2   4   0        485.90        668.14        13.79 o                         
   3   4   0       2552.75       3287.75        73.66 o                         
   4   4   0        971.76       1135.82        24.94 o                         
   5   4   0        116.17        112.31        10.38 o                         
   6   4   0        469.24        533.37        26.13 o                         
   7   4   0          0.49         -0.71         2.20 o                         
   8   4   0         16.39         11.59         2.24 o                         
   9   4   0         70.48         73.86         8.13 o                         
  10   4   0          4.59          1.67         0.86 o                         
  11   4   0          3.18          2.12         1.59 o                         
  12   4   0          5.25          5.79         1.91 o                         
  -9   5   0         25.16         28.36         5.71 o                         
  -8   5   0         38.02         47.07         7.65 o                         
  -7   5   0         42.72         35.72         6.37 o                         
  -6   5   0        221.08        214.59        14.47 o                         
  -5   5   0         36.57         39.16        11.52 o                         
  -4   5   0        142.56        196.44        23.50 o                         
  -3   5   0          1.89         -1.67         3.34 o                         
  -2   5   0       1914.73       2208.12        93.07 o                         
  -1   5   0          0.05          3.37         1.95 o                         
   0   5   0        954.07       1360.47        48.85 o                         
   1   5   0         23.10         27.24         4.60 o                         
   2   5   0         46.50         60.43         5.71 o                         
   3   5   0       1323.14       1623.33        39.10 o                         
   4   5   0         10.26          7.93         1.93 o                         
   5   5   0        795.72        902.61        31.44 o                         
   6   5   0        231.87        233.46        30.34 o                         
   7   5   0         55.31         54.44         7.98 o                         
   8   5   0         16.60         14.69         3.10 o                         
   9   5   0         61.18         44.75         6.38 o                         
  10   5   0         32.82         24.49         3.50 o                         
  11   5   0         15.42         16.39         2.83 o                         
  12   5   0          3.14          2.78         1.42 o                         
  -9   6   0          0.10          1.37         1.20 o                         
  -8   6   0          1.68          1.83         1.02 o                         
  -7   6   0         13.58          8.66         2.56 o                         
  -6   6   0         38.56         26.25        11.38 o                         
  -5   6   0         40.20         36.72         4.97 o                         
  -4   6   0         24.13         32.20         9.86 o                         
  -3   6   0        335.05        335.23        52.44 o                         
  -2   6   0         33.26         31.91         5.31 o                         
  -1   6   0        690.59        758.04        40.00 o                         
   0   6   0        196.67        200.45        20.72 o                         
   1   6   0        117.30        162.39        18.02 o                         
   2   6   0       2352.20       3166.46       151.14 o                         
   3   6   0          6.04          1.71         2.26 o                         
   4   6   0        471.07        576.82        25.96 o                         
   5   6   0        143.47        153.53        13.60 o                         
   6   6   0         34.88         34.70        10.68 o                         
   7   6   0         59.69         52.80         6.84 o                         
   8   6   0         47.96         26.45         6.31 o                         
   9   6   0          4.78          5.15         2.04 o                         
  10   6   0         14.60         13.16         2.62 o                         
  11   6   0         10.94          8.33         2.39 o                         
  -8   7   0         10.88         14.12         2.65 o                         
  -7   7   0         16.20         13.17         3.14 o                         
  -6   7   0         16.09         17.46         3.76 o                         
  -5   7   0          1.81          1.03         2.20 o                         
  -4   7   0         10.14          4.98         2.16 o                         
  -3   7   0         84.64         91.61         6.47 o                         
  -2   7   0        237.82        215.57        19.87 o                         
  -1   7   0          4.74          4.83         2.70 o                         
   0   7   0          3.72          4.72         3.49 o                         
   1   7   0         22.32         27.68         7.92 o                         
   2   7   0         48.01         61.47        11.47 o                         
   3   7   0         60.15         81.44         9.79 o                         
   4   7   0        104.16        109.73        11.87 o                         
   5   7   0        215.74        246.00        18.16 o                         
   6   7   0         43.54         56.94         7.29 o                         
   7   7   0          4.85          1.69         1.83 o                         
   8   7   0         21.98         15.05         4.39 o                         
   9   7   0          0.82         -0.46         0.91 o                         
  10   7   0          6.27          7.27         2.23 o                         
  11   7   0          2.97          3.60         1.90 o                         
  -7   8   0         18.13         16.82         2.89 o                         
  -6   8   0          3.97          5.39         1.66 o                         
  -5   8   0          1.72          2.69         1.50 o                         
  -4   8   0         14.43         10.10         3.34 o                         
  -3   8   0        179.07        192.69        10.66 o                         
  -2   8   0          2.05          1.55         2.35 o                         
  -1   8   0          1.49          1.47         2.79 o                         
   0   8   0          7.82          3.34         2.85 o                         
   1   8   0         59.14         56.51        11.54 o                         
   2   8   0          1.76          0.96         2.83 o                         
   3   8   0          0.18          2.61         2.17 o                         
   4   8   0          8.95          6.87         1.41 o                         
   5   8   0         55.57         56.91         8.55 o                         
   6   8   0         42.95         44.78         7.29 o                         
   7   8   0          3.42          6.94         2.94 o                         
   8   8   0          1.26         -0.02         1.03 o                         
   9   8   0         13.93         11.83         3.30 o                         
  10   8   0          3.91          5.46         2.15 o                         
  -6   9   0         28.00         30.87         3.69 o                         
  -5   9   0         16.45         16.62         2.95 o                         
  -4   9   0         11.58         12.99         3.14 o                         
  -3   9   0         18.92         18.39         3.19 o                         
  -2   9   0         59.57         70.59         5.58 o                         
  -1   9   0        507.95        478.59        23.86 o                         
   0   9   0         27.77         25.77         3.93 o                         
   1   9   0          6.36          4.91         1.61 o                         
   2   9   0        242.35        300.93        15.64 o                         
   3   9   0          1.44          1.74         2.41 o                         
   4   9   0         77.90         98.49         8.74 o                         
   5   9   0          0.06          1.10         2.37 o                         
   6   9   0        224.58        259.38        25.36 o                         
   7   9   0         18.61         24.05         5.27 o                         
   8   9   0          2.95          3.99         2.00 o                         
   9   9   0         39.14         36.70         5.35 o                         
  10   9   0         11.81          9.60         4.08 o                         
  -5  10   0         13.90         14.26         3.60 o                         
  -4  10   0        135.56        153.34        10.44 o                         
  -3  10   0         16.13         16.95         5.09 o                         
  -2  10   0        142.76        135.91        10.95 o                         
  -1  10   0        145.94        158.48        14.95 o                         
   0  10   0        927.30        908.97        30.94 o                         
   1  10   0         26.83         20.01         3.22 o                         
   2  10   0         25.73         40.43         5.74 o                         
   3  10   0         24.73         37.29         6.52 o                         
   4  10   0         69.77         74.30        12.92 o                         
   5  10   0          0.73          1.89         1.38 o                         
   6  10   0          9.46          8.41         2.90 o                         
   7  10   0         22.51         22.81         4.52 o                         
   8  10   0          1.08          0.52         0.73 o                         
   9  10   0          2.29          1.40         0.72 o                         
  -3  11   0          7.82          5.65         3.80 o                         
  -2  11   0         38.53         22.78        20.72 o                         
  -1  11   0          1.74          5.89         2.97 o                         
   0  11   0          9.04         10.24         2.91 o                         
   1  11   0        115.09        118.72         9.31 o                         
   2  11   0          1.72          1.97         5.06 o                         
   3  11   0         54.02         53.68         7.58 o                         
   4  11   0          0.26         -0.82         1.76 o                         
   5  11   0          1.59          0.00         1.07 o                         
   6  11   0          9.32         10.13         2.19 o                         
   7  11   0         74.90         79.35         5.71 o                         
   0  12   0         14.45         18.92         6.43 o                         
   1  12   0          1.16          0.87         2.89 o                         
   2  12   0          1.23          2.35         1.24 o                         
   3  12   0         13.11         19.60         3.03 o                         
   4  12   0          1.84         -0.44         1.88 o                         
   5  12   0          3.18          0.73         1.39 o                         
  -4 -12   1          2.42          0.03         1.52 o                         
  -3 -12   1          0.59          0.18         2.55 o                         
  -2 -12   1         29.98         28.77         3.11 o                         
  -1 -12   1         31.82         35.85         5.76 o                         
  -7 -11   1          5.61          7.20         1.95 o                         
  -6 -11   1         10.04          8.43         2.97 o                         
  -5 -11   1         17.81         19.12         4.03 o                         
  -4 -11   1          0.77          1.09         1.35 o                         
  -3 -11   1          5.06          1.20         2.96 o                         
  -2 -11   1         11.29          9.72         3.43 o                         
  -1 -11   1          1.63          4.79         1.87 o                         
   0 -11   1         13.88         13.09         3.79 o                         
   1 -11   1          4.67          3.86         6.81 o                         
   2 -11   1          0.06          0.90         3.09 o                         
  -8 -10   1          1.98          1.37         1.05 o                         
  -7 -10   1         65.65         63.43         7.43 o                         
  -6 -10   1          1.34          1.00         0.76 o                         
  -5 -10   1          0.63          0.04         1.62 o                         
  -4 -10   1         35.63         29.69         8.30 o                         
  -3 -10   1         15.87         14.80         4.20 o                         
  -2 -10   1        105.22        142.75        10.89 o                         
  -1 -10   1          3.19         -1.52         3.03 o                         
   0 -10   1         27.49         35.79         4.56 o                         
   1 -10   1         18.98         12.53         4.26 o                         
   2 -10   1          1.12          1.09         7.11 o                         
   3 -10   1        147.86        149.38        12.98 o                         
   4 -10   1          6.31          6.39         2.04 o                         
  -9  -9   1          0.62         -0.07         0.85 o                         
  -8  -9   1         75.27         75.12         8.00 o                         
  -7  -9   1        183.14        193.97        13.71 o                         
  -6  -9   1          9.18         16.16         5.75 o                         
  -5  -9   1          0.32          8.82         4.59 o                         
  -4  -9   1        385.81        451.70        33.69 o                         
  -3  -9   1         65.51         69.65         9.04 o                         
  -2  -9   1          0.70         -0.95         1.89 o                         
  -1  -9   1        257.05        310.85        14.41 o                         
   0  -9   1         49.04         47.36         7.21 o                         
   1  -9   1        159.98        157.59        11.70 o                         
   2  -9   1         96.54         84.57         7.22 o                         
   3  -9   1          0.37          1.39         1.84 o                         
   4  -9   1         16.16         18.65         2.98 o                         
   5  -9   1          0.33          1.94         2.32 o                         
   6  -9   1          2.84          5.67         2.35 o                         
 -10  -8   1         21.24         19.61         3.63 o                         
  -9  -8   1         66.40         64.32         7.66 o                         
  -8  -8   1        167.87        165.07        13.40 o                         
  -7  -8   1         74.66         76.12         9.44 o                         
  -6  -8   1         79.13         71.21         9.26 o                         
  -5  -8   1          4.86          0.66         3.66 o                         
  -4  -8   1         55.84         55.45         6.68 o                         
  -3  -8   1         33.20         38.53         5.31 o                         
  -2  -8   1        185.46        200.92        15.55 o                         
  -1  -8   1        228.45        265.57        17.92 o                         
   0  -8   1         36.97         40.66         4.52 o                         
   1  -8   1          1.11         -0.49         2.10 o                         
   2  -8   1        152.42        136.54         7.93 o                         
   3  -8   1         35.47         18.28         4.53 o                         
   4  -8   1          4.41          3.85         2.14 o                         
   5  -8   1         35.86         46.39         5.69 o                         
   6  -8   1          3.63          3.68         1.55 o                         
   7  -8   1         17.45         28.91         3.86 o                         
 -11  -7   1          0.08          0.96         2.51 o                         
 -10  -7   1         11.67         10.48         2.79 o                         
  -9  -7   1          4.38          5.04         2.26 o                         
  -8  -7   1         33.14         34.37         6.56 o                         
  -7  -7   1         50.69         47.10         6.41 o                         
  -6  -7   1         91.42         92.06        11.03 o                         
  -5  -7   1          1.97          2.58         0.96 o                         
  -4  -7   1        422.66        555.44        27.25 o                         
  -3  -7   1        236.59        320.15        19.96 o                         
  -2  -7   1        175.64        225.91        22.99 o                         
  -1  -7   1          7.25          9.27         4.67 o                         
   0  -7   1        219.07        231.35        19.01 o                         
   1  -7   1        738.00        755.99        29.14 o                         
   2  -7   1          1.32         -1.34         2.68 o                         
   3  -7   1         80.28         79.99         4.99 o                         
   4  -7   1        129.10        122.27         8.36 o                         
   5  -7   1          0.82          0.62         1.20 o                         
   6  -7   1         19.92         26.68         4.46 o                         
   7  -7   1         13.45         10.80         2.97 o                         
   8  -7   1         15.28         22.92         4.93 o                         
 -11  -6   1          0.34          0.65         0.64 o                         
 -10  -6   1         12.44          6.01         1.79 o                         
  -9  -6   1         55.17         51.10         6.76 o                         
  -8  -6   1         15.66         10.01         5.84 o                         
  -7  -6   1        250.76        233.38        18.33 o                         
  -6  -6   1          8.74         13.85         6.35 o                         
  -5  -6   1          9.09          4.95         2.60 o                         
  -4  -6   1        283.97        329.60        19.95 o                         
  -3  -6   1        143.94        180.13        14.35 o                         
  -2  -6   1         21.14         15.92         4.12 o                         
  -1  -6   1        195.98        273.51        16.68 o                         
   0  -6   1          1.63          2.80         2.37 o                         
   1  -6   1        267.34        262.81        16.07 o                         
   2  -6   1         18.31         12.92         4.86 o                         
   3  -6   1         39.60         33.57         8.21 o                         
   4  -6   1          5.53          5.51         2.74 o                         
   5  -6   1        136.54        127.38         9.13 o                         
   6  -6   1         49.34         36.58         7.31 o                         
   7  -6   1         23.68         24.77         4.34 o                         
   8  -6   1         19.45         27.20         4.64 o                         
   9  -6   1          2.71          3.38         1.49 o                         
 -11  -5   1         18.26         15.80         3.22 o                         
 -10  -5   1         18.20         20.48         3.87 o                         
  -9  -5   1         18.04          8.77         2.95 o                         
  -8  -5   1         27.29         29.42         5.28 o                         
  -7  -5   1        104.21        101.15        14.25 o                         
  -6  -5   1          7.63          7.50         2.72 o                         
  -5  -5   1         53.66         66.89        13.25 o                         
  -4  -5   1        359.00        472.72        22.28 o                         
  -3  -5   1        227.41        323.64        17.66 o                         
  -2  -5   1        963.63       1316.27        35.80 o                         
  -1  -5   1         59.55         61.94         7.30 o                         
   0  -5   1        845.16       1060.85        29.62 o                         
   1  -5   1        430.93        405.55        28.16 o                         
   2  -5   1         18.41         27.36         4.54 o                         
   3  -5   1        281.80        250.71        26.52 o                         
   4  -5   1         12.51         11.83         3.34 o                         
   5  -5   1         73.42        102.93        18.17 o                         
   6  -5   1        251.41        277.46        16.83 o                         
   7  -5   1          6.12          3.64         1.60 o                         
   8  -5   1         13.76         12.45         4.09 o                         
   9  -5   1          2.98          6.44         2.56 o                         
 -11  -4   1          0.71         -0.40         0.81 o                         
 -10  -4   1          7.69          5.87         1.96 o                         
  -9  -4   1         41.60         33.15         5.38 o                         
  -8  -4   1          1.22          2.26         1.76 o                         
  -7  -4   1          5.52          3.95         0.98 o                         
  -6  -4   1          6.41          2.44         2.23 o                         
  -5  -4   1        779.89        817.15        65.85 o                         
  -4  -4   1         84.66         83.55         6.88 o                         
  -3  -4   1        399.50        472.96        15.02 o                         
  -2  -4   1          3.73         28.99         4.59 o                         
  -1  -4   1        662.17        905.49        25.48 o                         
   0  -4   1       6828.16       8945.86        74.06 o                         
   1  -4   1        262.43        350.18        15.38 o                         
   2  -4   1       1474.89       1520.37        39.93 o                         
   3  -4   1       1177.96       1394.61        33.14 o                         
   4  -4   1        767.90        669.70        99.46 o                         
   5  -4   1        309.81        334.10        31.88 o                         
   6  -4   1        147.51        136.59        21.28 o                         
   7  -4   1        166.24        141.71        12.40 o                         
   8  -4   1         64.62         63.69         9.31 o                         
   9  -4   1         48.47         45.41        13.17 o                         
  10  -4   1          7.93         11.92         4.16 o                         
 -12  -3   1          8.42          9.20         3.69 o                         
 -11  -3   1          0.37          0.35         1.42 o                         
 -10  -3   1         35.00         45.46         5.47 o                         
  -9  -3   1          0.07          0.71         0.98 o                         
  -8  -3   1        130.96        166.15         9.95 o                         
  -7  -3   1         30.87         29.02         5.76 o                         
  -6  -3   1       1047.36       1349.46        49.02 o                         
  -5  -3   1          0.81         18.72         4.38 o                         
  -4  -3   1        551.56        573.85        16.39 o                         
  -3  -3   1         54.18         79.49         4.96 o                         
  -2  -3   1       2766.45       4199.55        60.25 o                         
  -1  -3   1       4630.84       6316.14        46.82 o                         
   0  -3   1          7.22         13.76         1.80 o                         
   1  -3   1        328.14        349.59        11.33 o                         
   2  -3   1          4.08          8.86         1.60 o                         
   3  -3   1       4782.92       5710.04       223.55 o                         
   4  -3   1        460.90        469.08        50.17 o                         
   5  -3   1          2.93          3.36         2.25 o                         
   6  -3   1          0.86         -0.24         1.38 o                         
   7  -3   1        593.27        589.67        37.11 o                         
   8  -3   1          3.26          6.23         3.93 o                         
   9  -3   1         21.20         24.96         6.90 o                         
  10  -3   1          0.00          1.35         2.81 o                         
  11  -3   1          7.68         18.83         4.07 o                         
 -12  -2   1          8.39         12.97         2.37 o                         
 -11  -2   1          2.20          3.74         1.66 o                         
 -10  -2   1          2.13         -0.12         1.66 o                         
  -9  -2   1          3.47          2.22         1.53 o                         
  -8  -2   1          1.59          2.94         1.29 o                         
  -7  -2   1         17.67         20.65         4.21 o                         
  -6  -2   1        309.37        381.65        19.84 o                         
  -5  -2   1        212.70        216.46        14.11 o                         
  -4  -2   1         80.80         82.09        13.46 o                         
  -3  -2   1       1490.51       1587.56        36.13 o                         
  -2  -2   1        201.98        214.32        10.05 o                         
  -1  -2   1         78.92        128.41         4.78 o                         
   2  -2   1        219.82        197.12        11.93 o                         
   3  -2   1          1.44          3.44         0.80 o                         
   4  -2   1       1532.17       1348.62        29.78 o                         
   5  -2   1         96.95        108.86         7.84 o                         
   6  -2   1         35.89         43.81        11.29 o                         
   7  -2   1        648.44        715.35        48.68 o                         
   8  -2   1          1.03          0.24         1.70 o                         
   9  -2   1         22.16         29.83         8.22 o                         
  10  -2   1          2.90          8.19         4.19 o                         
  11  -2   1         23.52         35.90         4.33 o                         
 -12  -1   1         29.12         48.91         4.24 o                         
 -11  -1   1          0.09          2.60         1.52 o                         
 -10  -1   1          8.75          7.97         4.89 o                         
  -9  -1   1          1.51          0.41         1.49 o                         
  -8  -1   1         50.16         45.26         7.52 o                         
  -7  -1   1         38.43         50.03         7.47 o                         
  -6  -1   1         34.27         54.17         9.35 o                         
  -5  -1   1        617.17        751.36        33.78 o                         
  -4  -1   1        274.01        203.17        11.97 o                         
  -3  -1   1       1533.99       1584.17        99.98 o                         
  -2  -1   1       3485.37       3720.11       368.48 o                         
  -1  -1   1        988.34       1346.27        46.96 o                         
   0  -1   1        677.36        939.44        19.38 o                         
   1  -1   1       1658.89       1781.93        30.96 o                         
   2  -1   1       8590.54       9456.54       528.63 o                         
   3  -1   1       4656.75       4924.68        73.20 o                         
   4  -1   1        137.78        195.05        12.58 o                         
   5  -1   1       1209.44       1582.73        41.16 o                         
   6  -1   1        113.22        116.13         9.05 o                         
   7  -1   1         77.11         83.33         8.29 o                         
   8  -1   1        179.68        205.44        16.68 o                         
   9  -1   1          3.67          5.42         3.26 o                         
  10  -1   1         10.91         28.51         7.89 o                         
  11  -1   1          1.46          2.96         2.07 o                         
 -11   0   1          3.36          6.19         2.43 o                         
 -10   0   1         16.31         12.31         4.87 o                         
  -9   0   1         24.75         19.89         4.44 o                         
  -8   0   1        926.98        983.80        26.93 o                         
  -7   0   1         62.58         87.26         8.01 o                         
  -6   0   1        137.45        160.00         9.95 o                         
  -5   0   1       2131.51       2347.74        43.76 o                         
  -4   0   1         10.57         12.54         2.26 o                         
  -3   0   1       1948.29       2187.84        89.45 o                         
  -2   0   1       8639.32       9978.81       130.56 o                         
  -1   0   1        183.57        218.58        10.54 o                         
   1   0   1        160.16        176.48         7.13 o                         
   2   0   1      12880.33      13214.59       151.44 o                         
   3   0   1      32798.15      32431.70       238.32 o                         
   4   0   1       5006.51       5225.27        88.18 o                         
   5   0   1         38.56         55.05         7.47 o                         
   6   0   1        909.38       1136.99        27.38 o                         
   7   0   1       1566.74       1799.85        68.25 o                         
   8   0   1          8.09         17.15         4.72 o                         
   9   0   1        100.20        125.42        17.48 o                         
  10   0   1         49.90         59.63         9.16 o                         
  11   0   1         24.70         31.76         4.45 o                         
  12   0   1          0.53          3.04         2.54 o                         
 -11   1   1         41.85         75.94         8.81 o                         
 -10   1   1         10.14         10.49         3.66 o                         
  -9   1   1         43.96         37.39         9.59 o                         
  -8   1   1        124.82        165.65        14.30 o                         
  -7   1   1        640.58        633.01        21.63 o                         
  -6   1   1         63.84         55.34         5.81 o                         
  -5   1   1       1129.46       1328.53        27.25 o                         
  -4   1   1         57.70         76.82         5.64 o                         
  -3   1   1       2961.93       3039.47        98.59 o                         
  -2   1   1         43.13         38.93         5.98 o                         
  -1   1   1        285.99        383.70        14.43 o                         
   1   1   1        197.58        179.46         7.53 o                         
   2   1   1       7008.47       7003.39        90.31 o                         
   3   1   1       3052.95       3043.72       251.99 o                         
   4   1   1          2.58         13.19         1.63 o                         
   5   1   1         14.05         11.90         2.75 o                         
   6   1   1          5.18          5.71         2.03 o                         
   7   1   1        700.67        883.08        31.04 o                         
   8   1   1          1.27          1.96         3.54 o                         
   9   1   1         81.63         86.46        10.67 o                         
  10   1   1          0.06         -1.73         3.46 o                         
  11   1   1         54.50         66.46         6.82 o                         
  12   1   1          1.72          2.41         1.05 o                         
 -11   2   1          4.43          9.80         2.87 o                         
 -10   2   1          0.05         -1.03         2.15 o                         
  -9   2   1          0.32          0.46         2.12 o                         
  -8   2   1         57.19         69.44        10.46 o                         
  -7   2   1         13.08          6.89         2.77 o                         
  -6   2   1        136.41        132.54        13.06 o                         
  -5   2   1          1.62          1.02         0.94 o                         
  -4   2   1        639.29        699.85        17.15 o                         
  -3   2   1       1124.47       1046.16        20.61 o                         
  -2   2   1        329.93        309.11        16.83 o                         
  -1   2   1        119.88        113.25         5.84 o                         
   0   2   1       1331.22       1747.97       144.37 o                         
   1   2   1      15903.78      18233.60       798.75 o                         
   2   2   1        522.29        572.40        12.67 o                         
   3   2   1         53.85         31.89         4.14 o                         
   4   2   1       1255.18       1271.46        27.74 o                         
   5   2   1       1369.99       1614.87        36.39 o                         
   6   2   1       1098.66       1354.01        36.62 o                         
   7   2   1         12.86         11.09         5.66 o                         
   8   2   1        533.62        559.71        40.40 o                         
   9   2   1         97.87        112.99        23.80 o                         
  10   2   1         18.65         12.24         3.59 o                         
  11   2   1          1.31          1.16         0.86 o                         
  12   2   1         40.49         68.33         6.46 o                         
 -10   3   1          1.94          4.61         2.22 o                         
  -9   3   1         20.16         21.25         6.73 o                         
  -8   3   1         10.97         14.77         5.91 o                         
  -7   3   1        308.31        345.66        27.66 o                         
  -6   3   1          0.35          1.70         3.17 o                         
  -5   3   1        204.82        167.29        13.50 o                         
  -4   3   1        905.73        784.07        36.96 o                         
  -3   3   1        389.22        425.57        13.17 o                         
  -2   3   1         76.43         87.91         4.84 o                         
  -1   3   1        794.93        815.46        19.40 o                         
   0   3   1       2153.11       2780.67        38.50 o                         
   1   3   1       3909.91       4889.90        72.05 o                         
   2   3   1       3719.47       4546.83       191.65 o                         
   3   3   1        171.32        138.07         6.53 o                         
   4   3   1       1177.21       1211.63        20.79 o                         
   5   3   1       1282.95       1454.18        34.96 o                         
   6   3   1         78.33         73.66         8.22 o                         
   7   3   1         94.74        102.88        10.73 o                         
   8   3   1         18.55         26.05         5.59 o                         
   9   3   1        131.78        122.95        14.66 o                         
  10   3   1          8.62          4.40         2.26 o                         
  11   3   1          8.33          6.80         2.20 o                         
  12   3   1          6.52          5.27         1.81 o                         
 -10   4   1          5.59          3.79         4.73 o                         
  -9   4   1         63.29         92.01        20.12 o                         
  -8   4   1          2.24          0.78         1.96 o                         
  -7   4   1        223.32        248.02        19.39 o                         
  -6   4   1         22.01         16.33         6.77 o                         
  -5   4   1         58.84         73.64        15.05 o                         
  -4   4   1         20.14         38.44         9.35 o                         
  -3   4   1         25.02          9.12         3.59 o                         
  -2   4   1       1293.83       1401.48        52.94 o                         
  -1   4   1         11.42          9.01         2.36 o                         
   0   4   1          3.14          1.89         0.76 o                         
   1   4   1         22.38         29.53         2.09 o                         
   2   4   1         67.00         62.18         3.88 o                         
   3   4   1        376.97        591.51        20.83 o                         
   4   4   1        119.58        113.54         6.25 o                         
   5   4   1         39.57         26.17         3.18 o                         
   6   4   1        488.32        565.57        21.35 o                         
   7   4   1          9.06         13.04         4.21 o                         
   8   4   1         76.33        108.53        16.11 o                         
   9   4   1          8.51          4.37         2.01 o                         
  10   4   1         10.35          4.63         2.34 o                         
  11   4   1          0.41         -0.81         1.62 o                         
  12   4   1          0.31         -0.64         1.28 o                         
  -9   5   1          1.18         -0.70         2.54 o                         
  -8   5   1         45.54         46.17         9.71 o                         
  -7   5   1          3.00          2.39         2.20 o                         
  -6   5   1         75.41         81.13         7.42 o                         
  -5   5   1         19.41         25.31         9.40 o                         
  -4   5   1         22.84         29.08         8.93 o                         
  -3   5   1        142.16        166.30        15.42 o                         
  -2   5   1         13.82         13.44         3.60 o                         
  -1   5   1        142.49        120.87        11.76 o                         
   0   5   1        467.47        732.55        22.88 o                         
   1   5   1       2262.70       3006.47       109.22 o                         
   2   5   1        360.35        492.98        16.15 o                         
   3   5   1         85.82        145.28         8.99 o                         
   4   5   1        730.88        932.76        28.90 o                         
   5   5   1        193.89        234.25        11.74 o                         
   6   5   1        530.18        557.98        25.86 o                         
   7   5   1         46.77         60.80         8.31 o                         
   8   5   1         47.42         35.17         5.61 o                         
   9   5   1         42.39         30.46         4.43 o                         
  10   5   1          2.00          3.00         2.11 o                         
  11   5   1          2.57          2.45         1.39 o                         
  12   5   1         11.31          9.36         2.16 o                         
  -9   6   1         10.51          6.93         2.55 o                         
  -8   6   1         14.28         12.24         3.54 o                         
  -7   6   1          0.22          0.76         1.98 o                         
  -6   6   1         33.11         25.61         5.29 o                         
  -5   6   1         53.55         49.97         7.46 o                         
  -4   6   1        478.00        559.97        39.46 o                         
  -3   6   1        205.52        216.02        35.25 o                         
  -2   6   1         17.09         16.76         3.09 o                         
  -1   6   1         66.47         76.95         8.51 o                         
   0   6   1       3253.43       3995.24        92.61 o                         
   1   6   1        128.87        161.35        17.39 o                         
   2   6   1        312.40        314.82        16.96 o                         
   3   6   1       1295.05       1656.71        33.96 o                         
   4   6   1         94.79        107.69         8.64 o                         
   5   6   1        200.78        222.33        12.90 o                         
   6   6   1        330.57        366.92        21.52 o                         
   7   6   1        266.17        269.33        27.42 o                         
   8   6   1          1.62          0.58         0.96 o                         
   9   6   1         36.52         33.64         4.55 o                         
  10   6   1          0.38          1.20         1.27 o                         
  11   6   1          6.17          5.23         1.44 o                         
  -8   7   1         12.30         13.65         2.35 o                         
  -7   7   1          8.42          5.89         2.01 o                         
  -6   7   1         99.83        112.92        11.96 o                         
  -5   7   1          8.60          5.58         2.53 o                         
  -4   7   1        239.50        249.99        13.71 o                         
  -3   7   1        109.52        145.31        18.99 o                         
  -2   7   1         30.01         33.61         8.30 o                         
  -1   7   1        480.34        473.88        32.38 o                         
   0   7   1         54.47         79.44        13.09 o                         
   1   7   1        109.61        136.30        17.16 o                         
   2   7   1        109.95        138.10        17.24 o                         
   3   7   1         86.84         86.49        13.53 o                         
   4   7   1        378.53        401.34        30.22 o                         
   5   7   1         22.23         22.80         5.41 o                         
   6   7   1          4.54          5.08         2.87 o                         
   7   7   1          0.85         -0.09         0.88 o                         
   8   7   1          7.24          4.10         1.35 o                         
   9   7   1          4.32          3.56         1.22 o                         
  10   7   1          3.56          6.16         1.88 o                         
  11   7   1          0.06         -0.27         0.55 o                         
  -7   8   1          4.38          5.47         1.76 o                         
  -6   8   1         19.64         22.97         3.62 o                         
  -5   8   1         11.21         11.63         2.58 o                         
  -4   8   1          0.70          1.27         1.34 o                         
  -3   8   1         20.65          9.88         3.86 o                         
  -2   8   1         30.25         25.08         3.55 o                         
  -1   8   1         43.96         27.07         4.35 o                         
   0   8   1         74.49         92.65        14.82 o                         
   1   8   1         68.98         83.22        14.00 o                         
   2   8   1         13.81         21.31         6.39 o                         
   3   8   1         38.74         35.43         8.98 o                         
   4   8   1         10.95          9.36         4.98 o                         
   5   8   1         52.83         41.72         5.37 o                         
   6   8   1         96.61         99.18         8.71 o                         
   7   8   1          5.36          1.50         0.99 o                         
   8   8   1         17.12         12.22         3.98 o                         
   9   8   1          2.27          2.72         1.64 o                         
  10   8   1         17.67         15.61         3.72 o                         
  11   8   1          1.23          2.27         2.00 o                         
  -6   9   1         42.58         54.50         5.05 o                         
  -5   9   1         44.36         58.45         7.39 o                         
  -4   9   1         16.11         16.21         3.71 o                         
  -3   9   1        108.21        105.94         7.71 o                         
  -2   9   1         54.54         49.91         4.66 o                         
  -1   9   1          5.87         11.32         3.16 o                         
   0   9   1         95.72         88.20         7.32 o                         
   1   9   1        271.41        277.56        11.85 o                         
   2   9   1        300.27        349.67        16.98 o                         
   3   9   1        531.79        587.67        26.30 o                         
   4   9   1          0.57         -0.59         1.43 o                         
   5   9   1         29.48         39.94         9.94 o                         
   6   9   1         35.03         35.38         6.17 o                         
   7   9   1          0.06          0.65         1.38 o                         
   8   9   1         43.58         39.04         6.48 o                         
   9   9   1         17.34         16.18         3.80 o                         
  10   9   1          0.41         -0.69         1.60 o                         
  -5  10   1         37.61         56.20         5.46 o                         
  -4  10   1          2.71          5.17         1.99 o                         
  -3  10   1          1.32          2.95         1.49 o                         
  -2  10   1         45.43         46.63         4.74 o                         
  -1  10   1         97.30        101.11         9.32 o                         
   0  10   1          4.03          5.42         2.20 o                         
   1  10   1          0.85         -0.64         1.27 o                         
   2  10   1        155.89        169.88        12.25 o                         
   3  10   1        101.31         99.75        12.93 o                         
   4  10   1         25.30         24.99         5.23 o                         
   5  10   1         25.96         28.69         5.48 o                         
   6  10   1         26.08         16.84         4.14 o                         
   7  10   1         36.01         34.72         4.79 o                         
   8  10   1         13.34          9.11         2.31 o                         
   9  10   1         10.68          8.55         2.48 o                         
  -3  11   1         11.86         10.93         2.95 o                         
  -2  11   1         18.49         18.79         6.15 o                         
  -1  11   1         17.87         12.42         2.89 o                         
   0  11   1        110.24        114.12         9.02 o                         
   1  11   1          5.19          5.06         2.08 o                         
   2  11   1        142.75        136.82        12.31 o                         
   3  11   1         25.65         22.03         3.89 o                         
   4  11   1          9.95         16.42         3.38 o                         
   5  11   1          8.11          5.49         1.28 o                         
   6  11   1          1.78          2.62         2.26 o                         
   7  11   1         25.09         18.12         5.35 o                         
   8  11   1          0.41          1.61         1.73 o                         
  -1  12   1         10.12         -0.82         1.63 o                         
   0  12   1         43.80         53.03         5.43 o                         
   1  12   1          0.19          0.40         2.21 o                         
   2  12   1         36.52         49.33         6.90 o                         
   3  12   1          5.97          7.49         4.32 o                         
   4  12   1          2.54          5.15         2.62 o                         
   5  12   1         10.17         12.20         2.99 o                         
   6  12   1          3.58          2.81         2.66 o                         
  -6 -11   2          0.28         -0.11         1.24 o                         
  -5 -11   2          5.52          2.22         1.26 o                         
  -4 -11   2          8.99          9.70         2.52 o                         
  -3 -11   2         19.92         22.64         3.25 o                         
  -2 -11   2          0.09          1.47         1.13 o                         
  -1 -11   2          1.56          2.67         1.08 o                         
   0 -11   2          1.95          4.89         2.26 o                         
   1 -11   2          9.71         18.24         5.77 o                         
   2 -11   2          2.13          2.92         6.54 o                         
  -8 -10   2         24.53         20.29         3.25 o                         
  -7 -10   2         69.66         59.90         6.63 o                         
  -6 -10   2         45.85         49.15         6.49 o                         
  -5 -10   2          0.45         -0.56         2.23 o                         
  -4 -10   2         70.79         89.56        13.95 o                         
  -3 -10   2         21.02         37.33         5.39 o                         
  -2 -10   2         26.67         32.52         5.09 o                         
  -1 -10   2         13.64          7.75         4.19 o                         
   0 -10   2          8.22          8.02         3.50 o                         
   1 -10   2        134.87        157.50         9.00 o                         
   2 -10   2         10.22          6.04         1.39 o                         
   3 -10   2          6.03         -0.84         1.67 o                         
   4 -10   2         14.19          8.92         4.49 o                         
  -9  -9   2         51.71         39.92         7.49 o                         
  -8  -9   2         11.44          8.15         2.49 o                         
  -7  -9   2          7.66          4.93         2.63 o                         
  -6  -9   2        190.10        198.73        20.42 o                         
  -5  -9   2        276.29        327.48        26.55 o                         
  -4  -9   2          8.78          5.67         3.22 o                         
  -3  -9   2         53.27         50.29         7.60 o                         
  -2  -9   2          5.10          1.95         1.38 o                         
  -1  -9   2         81.66        120.18         8.83 o                         
   0  -9   2         58.97         55.65         5.84 o                         
   1  -9   2          0.12          0.12         1.83 o                         
   2  -9   2        179.18        205.21        11.54 o                         
   3  -9   2          4.39          3.00         1.51 o                         
   4  -9   2          0.53         -0.66         3.44 o                         
   5  -9   2         10.32          6.84         3.17 o                         
 -10  -8   2          0.11          1.90         1.22 o                         
  -9  -8   2          0.95         -0.94         1.89 o                         
  -8  -8   2         89.19         88.13         9.33 o                         
  -7  -8   2          3.19          2.85         2.31 o                         
  -6  -8   2        150.86        148.92        19.25 o                         
  -5  -8   2          0.06          1.34         3.49 o                         
  -4  -8   2        469.37        565.34        19.04 o                         
  -3  -8   2         24.66         27.10         4.29 o                         
  -2  -8   2         37.41         30.73         3.78 o                         
  -1  -8   2         26.37         36.11         3.69 o                         
   0  -8   2         61.61         64.24         5.45 o                         
   1  -8   2         28.63         16.46         3.83 o                         
   2  -8   2         32.03         25.82         3.30 o                         
   3  -8   2          0.52          4.79         3.33 o                         
   4  -8   2         53.70         50.65         5.21 o                         
   5  -8   2          6.87          7.33         2.38 o                         
   6  -8   2          7.50          7.28         1.61 o                         
   7  -8   2         13.89          6.47        11.31 o                         
 -10  -7   2          2.93         -0.13         2.83 o                         
  -9  -7   2          7.53          9.35         3.03 o                         
  -8  -7   2         56.06         61.30         8.75 o                         
  -7  -7   2         63.69         67.24        12.74 o                         
  -6  -7   2        796.92        839.86        26.89 o                         
  -5  -7   2        181.52        202.68        16.79 o                         
  -4  -7   2         11.88          8.57         2.65 o                         
  -3  -7   2        155.33        161.31        14.40 o                         
  -2  -7   2          2.97          5.39         1.85 o                         
  -1  -7   2        631.49        700.61        30.80 o                         
   0  -7   2          3.93          3.35         4.72 o                         
   1  -7   2        176.22        158.38        17.75 o                         
   2  -7   2        704.25        645.88        23.10 o                         
   3  -7   2        290.63        251.52         9.16 o                         
   4  -7   2        203.20        156.87         8.64 o                         
   5  -7   2          3.05          0.54         1.44 o                         
   6  -7   2          5.95          7.29         2.48 o                         
   7  -7   2        100.44        115.66         9.62 o                         
   8  -7   2          1.50         -0.01         0.72 o                         
 -11  -6   2          2.02          4.00         1.68 o                         
 -10  -6   2         17.41         15.06         3.45 o                         
  -9  -6   2          4.54          6.75         4.52 o                         
  -8  -6   2         22.40         18.67         6.73 o                         
  -7  -6   2          0.15          3.99         2.92 o                         
  -6  -6   2         63.57         61.14         9.05 o                         
  -5  -6   2          0.99          2.49         2.75 o                         
  -4  -6   2         12.52          9.54         3.10 o                         
  -3  -6   2        495.39        666.95        28.21 o                         
  -2  -6   2        186.71        275.11        17.72 o                         
  -1  -6   2         29.37         61.44        11.16 o                         
   0  -6   2        139.58        158.62        12.84 o                         
   1  -6   2        232.83        243.41        16.06 o                         
   2  -6   2        197.27        170.56        13.14 o                         
   3  -6   2          4.30          0.02         1.56 o                         
   4  -6   2         29.96         19.72         2.46 o                         
   5  -6   2        175.31        161.50         9.07 o                         
   6  -6   2          0.09         -0.82         1.65 o                         
   7  -6   2         14.73         14.39         3.84 o                         
   8  -6   2         55.80         66.79         7.20 o                         
   9  -6   2          0.61          2.69         1.80 o                         
 -11  -5   2          1.58         -0.31         0.81 o                         
 -10  -5   2          1.50          0.61         1.25 o                         
  -9  -5   2          1.38          1.95         1.15 o                         
  -8  -5   2        105.51         97.94         7.81 o                         
  -7  -5   2          5.85          8.68         2.29 o                         
  -6  -5   2         10.80          8.07         4.50 o                         
  -5  -5   2         39.93         32.78         8.75 o                         
  -4  -5   2          8.97          8.80         2.75 o                         
  -3  -5   2        172.09        177.81        13.60 o                         
  -2  -5   2         14.32         38.07         5.97 o                         
  -1  -5   2          0.17          2.54         1.51 o                         
   0  -5   2       1063.32       1318.20        34.58 o                         
   1  -5   2         22.00         20.20         4.41 o                         
   2  -5   2        497.20        571.30        31.21 o                         
   3  -5   2        573.37        557.27        22.23 o                         
   4  -5   2        312.16        301.89        59.43 o                         
   5  -5   2          0.47          2.98         2.29 o                         
   6  -5   2         31.70         27.85         6.12 o                         
   7  -5   2          0.51          1.28         1.56 o                         
   8  -5   2         29.31         31.37         5.63 o                         
   9  -5   2         28.15         42.34         8.40 o                         
 -11  -4   2          3.16          4.38         1.52 o                         
 -10  -4   2          1.03         -0.93         1.86 o                         
  -9  -4   2         45.88         36.03         5.67 o                         
  -8  -4   2         33.43         26.88         4.65 o                         
  -7  -4   2          0.74         -1.01         2.02 o                         
  -6  -4   2        121.72        125.87        12.30 o                         
  -5  -4   2         32.09         36.49         6.25 o                         
  -4  -4   2         58.80         51.19        11.25 o                         
  -3  -4   2         86.84        104.15         9.33 o                         
  -2  -4   2       1824.42       2507.78        47.23 o                         
  -1  -4   2        709.11       1058.08        22.07 o                         
   0  -4   2         17.04         13.84         2.34 o                         
   1  -4   2        348.27        338.06        23.53 o                         
   2  -4   2         46.19         40.58         5.40 o                         
   3  -4   2       1936.40       2065.09       115.01 o                         
   4  -4   2         37.36         30.33         5.48 o                         
   5  -4   2        415.99        413.22        50.72 o                         
   6  -4   2         39.62         37.63         7.43 o                         
   7  -4   2        137.92        104.97        10.64 o                         
   8  -4   2          0.82          2.53         2.50 o                         
   9  -4   2          9.98         10.17         3.71 o                         
  10  -4   2          5.12          9.75         3.33 o                         
 -11  -3   2          7.46          9.03         2.79 o                         
 -10  -3   2         24.63         23.72         4.27 o                         
  -9  -3   2         23.71         18.11         3.83 o                         
  -8  -3   2        130.55        170.90        11.74 o                         
  -7  -3   2        135.77        145.77        20.08 o                         
  -6  -3   2         11.17         10.57         3.74 o                         
  -5  -3   2       1743.95       2022.25       105.91 o                         
  -4  -3   2       1797.32       2110.06       123.52 o                         
  -3  -3   2       1686.36       1999.73        41.16 o                         
  -2  -3   2       1989.41       2917.18        46.30 o                         
  -1  -3   2       7827.88      10457.69       109.64 o                         
   0  -3   2       3345.16       4816.17        69.95 o                         
   1  -3   2       2002.54       2352.75        33.75 o                         
   2  -3   2        534.47        464.63        42.81 o                         
   3  -3   2        134.34        108.55         5.92 o                         
   4  -3   2       1277.74       1200.93        83.20 o                         
   5  -3   2        193.09        215.94        24.36 o                         
   6  -3   2         88.74        106.02        18.47 o                         
   7  -3   2          4.49          1.22         2.25 o                         
   8  -3   2         16.82          8.73         7.13 o                         
   9  -3   2          0.46          1.47         2.14 o                         
  10  -3   2         20.50         22.09         6.30 o                         
 -11  -2   2         38.85         48.49         5.29 o                         
 -10  -2   2         27.01         27.22         6.11 o                         
  -9  -2   2         17.84         14.13         3.18 o                         
  -8  -2   2          0.12          1.90         1.33 o                         
  -7  -2   2         76.55         75.21         9.29 o                         
  -6  -2   2        103.97         95.22        10.27 o                         
  -5  -2   2         45.38         36.13         6.30 o                         
  -4  -2   2        466.01        411.95        28.50 o                         
  -3  -2   2        176.10        179.58        11.10 o                         
  -2  -2   2       2534.74       2817.75       109.55 o                         
  -1  -2   2        785.46       1144.30        91.03 o                         
   0  -2   2       1038.50       1401.85        35.22 o                         
   1  -2   2          3.45          5.31         2.17 o                         
   2  -2   2        213.51        258.47         7.55 o                         
   3  -2   2        406.50        331.20        11.44 o                         
   4  -2   2        204.11        191.01         8.13 o                         
   5  -2   2         45.07         31.77         5.17 o                         
   6  -2   2        181.63        229.53        26.76 o                         
   7  -2   2         35.19         44.55        12.61 o                         
   8  -2   2        103.15        105.05        11.85 o                         
   9  -2   2         13.37         20.69         6.80 o                         
  10  -2   2        142.51        206.88        19.16 o                         
  11  -2   2          0.03          2.96         1.55 o                         
 -11  -1   2         16.10         21.25         3.56 o                         
 -10  -1   2         11.90         17.76         5.24 o                         
  -9  -1   2         38.62         53.32         7.60 o                         
  -8  -1   2        120.29        154.15        12.73 o                         
  -7  -1   2        256.07        302.52        18.67 o                         
  -6  -1   2        116.48        138.72        19.02 o                         
  -5  -1   2       1246.60       1540.00        97.21 o                         
  -4  -1   2       2754.31       2971.77       190.24 o                         
  -3  -1   2       1650.63       1669.86       155.56 o                         
  -2  -1   2       1800.73       2011.97        47.80 o                         
  -1  -1   2         37.66         32.55         2.41 o                         
   0  -1   2       4179.70       4971.22       142.67 o                         
   1  -1   2        140.01        166.39         7.66 o                         
   2  -1   2       2432.48       2726.56        35.28 o                         
   3  -1   2        452.18        390.21        13.04 o                         
   4  -1   2        677.93        676.24        21.20 o                         
   5  -1   2        502.65        541.55        28.51 o                         
   6  -1   2       2374.54       2540.42        75.14 o                         
   7  -1   2          1.35          2.27         1.00 o                         
   8  -1   2         82.03         90.26        11.20 o                         
   9  -1   2         16.50         19.23         7.11 o                         
  10  -1   2         57.41         78.00        12.86 o                         
  11  -1   2         35.90         56.02         7.96 o                         
 -11   0   2          0.51          4.28         2.26 o                         
 -10   0   2          0.03          1.20         3.35 o                         
  -9   0   2          8.00         12.22         3.14 o                         
  -8   0   2          0.07         -0.86         2.82 o                         
  -7   0   2        184.87        201.54        14.63 o                         
  -6   0   2          0.11          3.68         2.83 o                         
  -5   0   2       1835.44       2324.55        54.76 o                         
  -4   0   2          0.27          4.00         2.55 o                         
  -3   0   2         12.69          9.89         2.32 o                         
  -2   0   2       1678.50       1880.50        47.52 o                         
  -1   0   2         90.53         76.94        19.06 o                         
   0   0   2        550.32        518.75        72.02 o                         
   1   0   2        132.28        134.28         6.77 o                         
   2   0   2        457.98        447.87        16.50 o                         
   3   0   2       2791.98       2837.95        42.33 o                         
   4   0   2        388.39        435.36        18.00 o                         
   5   0   2        322.41        281.26        16.54 o                         
   6   0   2        382.03        390.49        21.33 o                         
   7   0   2        812.44        922.81        28.32 o                         
   8   0   2        121.57        134.49        13.31 o                         
   9   0   2        124.39        142.08        14.32 o                         
  10   0   2         18.99         12.98         5.23 o                         
  11   0   2          7.06          7.86         2.54 o                         
  12   0   2          4.52          6.90         3.30 o                         
 -11   1   2         17.39         26.81         5.19 o                         
 -10   1   2         23.88         34.31         7.98 o                         
  -9   1   2          0.69          0.43         0.89 o                         
  -8   1   2        131.34        149.61        12.04 o                         
  -7   1   2        141.43        204.81        12.27 o                         
  -6   1   2        735.38        814.09        23.35 o                         
  -5   1   2        149.57        156.92         9.21 o                         
  -4   1   2       1980.73       2302.28       106.50 o                         
  -3   1   2       1164.22       1458.49        63.83 o                         
  -2   1   2        464.02        486.92        25.07 o                         
  -1   1   2       5695.64       5030.93       449.46 o                         
   0   1   2       4033.95       3209.86        49.21 o                         
   1   1   2       1252.68       1371.84        20.87 o                         
   2   1   2        554.17        435.67        16.37 o                         
   3   1   2       3507.50       3032.24       113.21 o                         
   4   1   2        959.24        916.05        22.78 o                         
   5   1   2       1300.89       1267.55        46.44 o                         
   6   1   2       3001.65       3290.60       324.55 o                         
   7   1   2         41.57         70.74        13.57 o                         
   8   1   2         54.25         66.19        13.41 o                         
   9   1   2          0.48          0.68         3.15 o                         
  10   1   2         55.38         48.48        10.35 o                         
  11   1   2          3.17          3.77         1.40 o                         
  12   1   2          0.08         -0.38         0.75 o                         
 -11   2   2          2.28          1.67         1.44 o                         
 -10   2   2         11.33          8.46         3.87 o                         
  -9   2   2          0.81         -0.46         1.56 o                         
  -8   2   2          0.53          0.75         2.18 o                         
  -7   2   2        269.95        327.39        21.47 o                         
  -6   2   2         15.42         17.91         3.91 o                         
  -5   2   2         17.61         23.05         3.40 o                         
  -4   2   2        350.80        351.72        12.33 o                         
  -3   2   2          9.41         11.86         2.84 o                         
  -2   2   2        727.38        576.94        18.05 o                         
  -1   2   2        501.36        603.63        11.09 o                         
   0   2   2      10283.81      11244.95       122.63 o                         
   1   2   2       3011.84       2673.61        35.58 o                         
   2   2   2       2500.19       2598.30        78.95 o                         
   3   2   2       2201.10       2102.41        30.98 o                         
   4   2   2       1327.17       1312.39        44.96 o                         
   5   2   2        132.98        106.39         8.95 o                         
   6   2   2        185.53        167.45        12.87 o                         
   7   2   2        421.72        467.11        34.03 o                         
   8   2   2        691.25        763.15        46.56 o                         
   9   2   2        150.57        166.92        26.72 o                         
  10   2   2         23.13         19.83         4.16 o                         
  11   2   2         73.13         75.94         7.59 o                         
  12   2   2          6.95         11.88         2.83 o                         
 -10   3   2         33.58         37.01         8.64 o                         
  -9   3   2         10.66         11.71         4.41 o                         
  -8   3   2          1.36         -1.12         2.25 o                         
  -7   3   2        178.41        216.17        21.77 o                         
  -6   3   2        835.35        975.35        40.48 o                         
  -5   3   2         11.54         17.04         4.06 o                         
  -4   3   2       1475.02       1667.55        76.12 o                         
  -3   3   2          1.05          1.08         1.00 o                         
  -2   3   2        332.20        369.01        10.01 o                         
  -1   3   2       7432.28       6951.61        68.13 o                         
   0   3   2        169.70        134.92         5.08 o                         
   1   3   2      17221.94      22012.34       227.16 o                         
   2   3   2        438.97        605.74        15.89 o                         
   3   3   2       3435.95       3365.65        47.23 o                         
   4   3   2        324.51        345.12        11.53 o                         
   5   3   2         29.31         22.45         3.53 o                         
   6   3   2        156.09        148.27        11.75 o                         
   7   3   2        118.04        124.21        11.89 o                         
   8   3   2         10.19          4.08         4.35 o                         
   9   3   2        121.47        135.18        12.54 o                         
  10   3   2         38.10         22.83         4.83 o                         
  11   3   2          2.23          0.12         0.84 o                         
  12   3   2          0.13         -0.92         1.85 o                         
 -10   4   2          2.57          2.50         1.63 o                         
  -9   4   2          1.57          1.27         1.61 o                         
  -8   4   2         32.11         30.52         8.89 o                         
  -7   4   2         16.58         12.01         7.27 o                         
  -6   4   2         64.90         65.77        13.86 o                         
  -5   4   2        464.79        532.05        38.45 o                         
  -4   4   2        205.62        238.46        24.19 o                         
  -3   4   2         44.02         45.64         6.11 o                         
  -2   4   2        306.54        273.02        15.57 o                         
  -1   4   2        156.47        199.37        12.07 o                         
   0   4   2       1164.57       1596.36        30.99 o                         
   1   4   2       1047.02       1349.48        16.06 o                         
   2   4   2       4592.97       5675.97        58.84 o                         
   3   4   2       1905.36       2132.59        48.08 o                         
   4   4   2        557.88        620.91        18.53 o                         
   5   4   2         30.10         23.70         3.42 o                         
   6   4   2        198.99        223.51        14.72 o                         
   7   4   2        223.62        227.63        16.19 o                         
   8   4   2          4.19          6.90         4.43 o                         
   9   4   2         93.34         88.81         6.81 o                         
  10   4   2          1.12          2.63         1.64 o                         
  11   4   2          0.34          1.70         1.21 o                         
  12   4   2          4.50          3.31         1.87 o                         
  -9   5   2          7.16          7.64         4.72 o                         
  -8   5   2          5.36          8.51         3.78 o                         
  -7   5   2         12.23          4.35         5.25 o                         
  -6   5   2          1.34          0.30         1.70 o                         
  -5   5   2        567.34        686.69        44.88 o                         
  -4   5   2        119.46        155.59        20.07 o                         
  -3   5   2        106.34        115.01        16.06 o                         
  -2   5   2         42.03         60.71         7.13 o                         
  -1   5   2        343.49        449.22        18.34 o                         
   0   5   2        440.64        526.02        15.71 o                         
   1   5   2        396.35        514.62        19.14 o                         
   2   5   2        690.87        909.70        16.95 o                         
   3   5   2         81.77         90.02         6.45 o                         
   4   5   2          1.20          2.56         1.61 o                         
   5   5   2        106.51        133.44         7.52 o                         
   6   5   2          7.03          8.26         2.78 o                         
   7   5   2         13.80         10.96         4.86 o                         
   8   5   2          8.59          3.05         1.61 o                         
   9   5   2          0.69          2.26         0.78 o                         
  10   5   2         30.95         37.23         4.44 o                         
  11   5   2         14.49         19.59         4.23 o                         
  12   5   2          0.44          1.10         1.17 o                         
  -9   6   2          3.64          2.96         2.86 o                         
  -8   6   2         15.70         16.53         4.89 o                         
  -7   6   2          2.34          2.30         2.13 o                         
  -6   6   2        136.18        121.36         9.98 o                         
  -5   6   2        379.74        418.38        22.46 o                         
  -4   6   2          7.20          7.35         5.77 o                         
  -3   6   2         57.09         58.67        12.01 o                         
  -2   6   2       2672.27       3043.69        74.56 o                         
  -1   6   2       1823.62       2212.42        72.46 o                         
   0   6   2        314.99        445.45        24.02 o                         
   1   6   2        219.58        209.61        13.38 o                         
   2   6   2        572.03        724.77        25.42 o                         
   3   6   2       1979.95       2381.11        48.68 o                         
   4   6   2        357.28        394.52        19.32 o                         
   5   6   2          2.67          8.79         2.57 o                         
   7   6   2         64.98         79.28        13.44 o                         
   8   6   2          2.63          1.88         1.51 o                         
   9   6   2         19.79         12.46         2.19 o                         
  10   6   2         51.50         47.55         5.80 o                         
  11   6   2          0.49          0.70         0.78 o                         
  12   6   2          0.58         -0.31         4.07 o                         
  -8   7   2         16.56         24.21         3.13 o                         
  -7   7   2          2.12          1.48         1.74 o                         
  -6   7   2         16.04         21.76         4.95 o                         
  -5   7   2         95.31         89.90        10.55 o                         
  -4   7   2        231.28        252.89        14.18 o                         
  -3   7   2        122.60        130.36        18.61 o                         
  -2   7   2          4.76          3.48         2.25 o                         
  -1   7   2       1066.16       1237.30        97.73 o                         
   0   7   2        377.46        485.23        31.76 o                         
   1   7   2        120.02        187.39        20.11 o                         
   2   7   2          4.06          1.14         1.27 o                         
   3   7   2         39.53         42.40         6.65 o                         
   4   7   2        301.70        291.55        17.75 o                         
   5   7   2         25.74         31.69         5.86 o                         
   6   7   2          0.85         -0.51         2.63 o                         
   7   7   2         95.69         96.10         6.25 o                         
   8   7   2          0.79         -0.17         0.84 o                         
   9   7   2          4.15          0.13         1.16 o                         
  10   7   2         15.44         16.15         2.94 o                         
  11   7   2          0.21         -0.68         1.36 o                         
  -7   8   2          2.42          1.61         0.95 o                         
  -6   8   2          0.43         -0.37         0.75 o                         
  -5   8   2         19.32         16.47         3.21 o                         
  -4   8   2        105.05        116.91        11.65 o                         
  -3   8   2         31.32         34.46         4.89 o                         
  -2   8   2         28.43         29.32         4.68 o                         
  -1   8   2        158.12        120.84        17.04 o                         
   0   8   2          7.67          8.54         4.25 o                         
   1   8   2         57.49         50.32        10.75 o                         
   2   8   2        179.74        192.54        21.42 o                         
   3   8   2         56.42         46.51        10.38 o                         
   4   8   2         36.17         41.44         9.81 o                         
   5   8   2          8.95         11.90         3.97 o                         
   6   8   2         64.73         66.62         5.50 o                         
   7   8   2        116.73         99.52         7.00 o                         
   8   8   2         57.22         43.59         5.34 o                         
   9   8   2          6.12          4.35         1.59 o                         
  10   8   2         17.52         16.90         3.08 o                         
  11   8   2          2.72          1.62         0.97 o                         
  -6   9   2          4.86          8.95         3.26 o                         
  -5   9   2         18.84         15.59         3.33 o                         
  -4   9   2          7.09          8.97         3.76 o                         
  -3   9   2          6.85          7.92         2.33 o                         
  -2   9   2         59.91         64.32         5.66 o                         
  -1   9   2         52.23         56.16         6.18 o                         
   0   9   2          2.60          8.33         2.09 o                         
   1   9   2         38.39         38.09         5.78 o                         
   2   9   2         31.77         31.88         6.17 o                         
   3   9   2         84.92         99.60         8.65 o                         
   4   9   2        282.27        327.27        16.02 o                         
   5   9   2          7.17          6.83         2.24 o                         
   6   9   2        330.11        342.56        28.12 o                         
   7   9   2          0.23          0.81         1.12 o                         
   8   9   2         18.22          7.00         3.35 o                         
   9   9   2          3.30          1.73         1.46 o                         
  10   9   2         23.97         22.13         4.02 o                         
  -5  10   2          6.89          5.01         5.05 o                         
  -4  10   2          0.98          1.54         1.12 o                         
  -3  10   2         23.67         26.08         4.28 o                         
  -2  10   2         54.16         61.75         5.34 o                         
  -1  10   2          7.63         10.79         2.69 o                         
   0  10   2         14.82         15.23         3.63 o                         
   1  10   2         42.28         49.57         8.25 o                         
   2  10   2         18.66         19.62         5.30 o                         
   3  10   2         20.35         15.52         4.69 o                         
   4  10   2          1.16          1.91         1.67 o                         
   5  10   2          2.54          0.50         1.49 o                         
   6  10   2         45.97         47.11         5.95 o                         
   7  10   2          0.00          0.93         1.63 o                         
   8  10   2          0.01          0.64         1.65 o                         
   9  10   2         22.66         22.08         4.12 o                         
  -3  11   2         11.02         16.55         2.65 o                         
  -2  11   2         66.33         61.14        27.73 o                         
  -1  11   2        100.27         93.52        10.75 o                         
   0  11   2         81.04         76.30         8.02 o                         
   1  11   2         15.98         17.81         3.95 o                         
   2  11   2        154.25        163.59        14.56 o                         
   3  11   2         43.52         44.08         7.59 o                         
   4  11   2         94.49        101.80        11.44 o                         
   5  11   2          2.11          2.34         1.79 o                         
   6  11   2         97.70        114.53        14.34 o                         
   7  11   2         25.66         28.66         6.96 o                         
   8  11   2          1.89          3.01         1.34 o                         
  -1  12   2          1.97          3.54         1.87 o                         
   0  12   2        111.34        129.66         9.04 o                         
   1  12   2          0.05          1.33         1.78 o                         
   2  12   2          8.66         15.90         3.11 o                         
   3  12   2         32.56         47.48         6.77 o                         
   4  12   2          2.01          7.59         2.70 o                         
   5  12   2         52.13         78.46        10.58 o                         
   6  12   2          0.12          0.13         1.97 o                         
  -5 -11   3         37.34         40.08         6.05 o                         
  -4 -11   3          4.86          2.56         1.94 o                         
  -3 -11   3          2.63          1.94         0.93 o                         
  -2 -11   3          0.17          0.52         2.08 o                         
  -1 -11   3          2.98          4.32         1.84 o                         
   0 -11   3          9.04          8.74         5.02 o                         
   1 -11   3         23.39         34.38         4.48 o                         
  -7 -10   3          1.45         -0.41         1.05 o                         
  -6 -10   3          3.57          5.40         3.03 o                         
  -5 -10   3          1.14          0.84         1.56 o                         
  -4 -10   3         27.60         31.65         5.48 o                         
  -3 -10   3        122.71        177.77        11.42 o                         
  -2 -10   3          1.63          0.56         0.84 o                         
  -1 -10   3         23.80         24.50         5.28 o                         
   0 -10   3         43.23         57.13         6.34 o                         
   1 -10   3          9.69          6.77         2.84 o                         
   2 -10   3          9.70          5.70         2.44 o                         
   3 -10   3         20.75          8.18         7.65 o                         
  -8  -9   3         43.45         41.22         7.48 o                         
  -7  -9   3         27.07         23.37         6.02 o                         
  -6  -9   3        225.14        220.12        20.15 o                         
  -5  -9   3         14.76         18.05         4.53 o                         
  -4  -9   3        140.64        170.70        14.50 o                         
  -3  -9   3        229.79        263.75        14.42 o                         
  -2  -9   3        196.66        208.15        12.85 o                         
  -1  -9   3        494.86        649.21        20.35 o                         
   0  -9   3        166.32        178.62        10.93 o                         
   1  -9   3         99.16        114.85         8.33 o                         
   2  -9   3         50.81         59.15         6.26 o                         
   3  -9   3          0.52          1.04         0.83 o                         
   4  -9   3         96.30        110.87         8.89 o                         
   5  -9   3         10.46         -1.78         3.56 o                         
  -9  -8   3         22.48         19.70         3.68 o                         
  -8  -8   3         75.50         78.62         9.47 o                         
  -7  -8   3          6.11          2.92         0.95 o                         
  -6  -8   3          0.05         -1.40         2.81 o                         
  -5  -8   3        207.35        253.96        14.31 o                         
  -4  -8   3          0.42          0.20         3.26 o                         
  -3  -8   3          5.42          2.69         0.84 o                         
  -2  -8   3          0.66         -0.88         1.76 o                         
  -1  -8   3         41.51         52.00         4.86 o                         
   0  -8   3        142.28        146.73         8.42 o                         
   1  -8   3        489.70        484.87        13.98 o                         
   2  -8   3         11.89          9.83         2.37 o                         
   3  -8   3         70.82         63.81         5.26 o                         
   4  -8   3          0.37          1.31         1.57 o                         
   5  -8   3         81.23         89.47         7.45 o                         
 -10  -7   3         73.06         69.64         6.57 o                         
  -9  -7   3         25.56         21.63         4.31 o                         
  -8  -7   3        285.11        283.42        26.51 o                         
  -7  -7   3         43.01         50.47        10.74 o                         
  -6  -7   3         72.29         83.97         9.91 o                         
  -5  -7   3        309.23        333.24        17.22 o                         
  -4  -7   3       1033.87       1250.71        33.70 o                         
  -3  -7   3        116.64        110.39        10.17 o                         
  -2  -7   3       1061.12       1378.29        42.46 o                         
  -1  -7   3       1300.34       1487.56        91.64 o                         
   0  -7   3        240.22        234.56        21.99 o                         
   1  -7   3         12.73         10.97         3.56 o                         
   2  -7   3        340.37        309.71        10.70 o                         
   3  -7   3         46.21         47.59         4.16 o                         
   4  -7   3        256.49        259.06        12.37 o                         
   5  -7   3         20.56         21.01         3.53 o                         
   6  -7   3         73.76         68.99         8.19 o                         
   7  -7   3         71.07         89.21         8.09 o                         
   8  -7   3          2.40          1.53         1.24 o                         
 -10  -6   3          0.47         -0.67         1.34 o                         
  -9  -6   3          0.20         -0.46         1.11 o                         
  -8  -6   3         32.17         33.78         8.77 o                         
  -7  -6   3        418.95        498.55        34.93 o                         
  -6  -6   3        261.53        289.22        15.46 o                         
  -5  -6   3         79.99         90.28        16.79 o                         
  -4  -6   3         57.20         70.45        14.30 o                         
  -3  -6   3        309.70        433.73        22.99 o                         
  -2  -6   3        238.29        296.83        21.30 o                         
  -1  -6   3         10.91         23.74         4.11 o                         
   0  -6   3        253.87        308.75        18.39 o                         
   1  -6   3         34.71         33.52         7.85 o                         
   2  -6   3        152.67        144.25        12.38 o                         
   3  -6   3        547.56        415.75        30.68 o                         
   4  -6   3        135.95        130.43         7.26 o                         
   5  -6   3         25.05         24.59         3.81 o                         
   6  -6   3         15.45         18.88         4.35 o                         
   7  -6   3          6.58          7.98         2.99 o                         
   8  -6   3          4.44          5.73         3.07 o                         
 -11  -5   3          0.72         -0.62         1.79 o                         
 -10  -5   3          3.41          1.65         0.75 o                         
  -9  -5   3         23.11         23.01         6.79 o                         
  -8  -5   3         13.71         11.91         5.60 o                         
  -7  -5   3         19.15         17.22         4.28 o                         
  -6  -5   3         42.28         25.10         7.74 o                         
  -5  -5   3        315.51        335.95        31.01 o                         
  -4  -5   3          3.93          1.14         2.44 o                         
  -3  -5   3        351.93        434.29        30.53 o                         
  -2  -5   3          1.86          0.87         1.39 o                         
  -1  -5   3        596.88        726.13        21.38 o                         
   0  -5   3        305.17        390.84        12.83 o                         
   1  -5   3          0.18         -0.35         1.59 o                         
   2  -5   3         48.91         47.09         6.45 o                         
   3  -5   3         79.11         54.15         7.13 o                         
   4  -5   3          6.52         10.57         4.03 o                         
   5  -5   3          5.81          6.59         2.86 o                         
   6  -5   3        150.23        136.20        10.95 o                         
   7  -5   3          2.15          3.51         2.25 o                         
   8  -5   3         78.43         88.18         9.32 o                         
   9  -5   3          2.67          1.41         2.73 o                         
 -11  -4   3          4.28          3.04         1.18 o                         
 -10  -4   3         18.92         25.45         5.10 o                         
  -9  -4   3         10.40         15.37         3.54 o                         
  -8  -4   3          2.58          3.75         2.11 o                         
  -7  -4   3         32.82         31.32         4.07 o                         
  -6  -4   3        352.64        337.55        31.24 o                         
  -5  -4   3        176.41        200.62        23.26 o                         
  -4  -4   3         50.79         37.38         9.57 o                         
  -3  -4   3        110.80        142.13        11.37 o                         
  -2  -4   3         13.00         12.54         3.41 o                         
  -1  -4   3       2518.94       3247.29        51.51 o                         
   0  -4   3        599.26        689.39        15.63 o                         
   1  -4   3        573.83        600.87        71.78 o                         
   2  -4   3         63.22         40.33         4.18 o                         
   3  -4   3         67.08         56.56         5.87 o                         
   4  -4   3         65.85         59.27         8.20 o                         
   5  -4   3        119.65        156.35        21.54 o                         
   6  -4   3        162.96        138.42        17.52 o                         
   7  -4   3         14.38         22.08         7.39 o                         
   8  -4   3         11.72         14.94         3.57 o                         
   9  -4   3         39.02         60.27        11.10 o                         
  10  -4   3          0.71         -0.36         0.71 o                         
 -11  -3   3         23.97         23.12         5.74 o                         
 -10  -3   3         14.01         20.14         4.93 o                         
  -9  -3   3         87.01         74.35         9.60 o                         
  -8  -3   3        131.92        160.43        11.54 o                         
  -7  -3   3         44.41         46.30         6.30 o                         
  -6  -3   3        275.23        241.38        17.32 o                         
  -5  -3   3        372.91        368.12        20.19 o                         
  -4  -3   3        464.29        467.02        21.09 o                         
  -3  -3   3        637.33        620.91        22.20 o                         
  -2  -3   3        583.43        722.33        32.83 o                         
  -1  -3   3         63.93         64.53         3.87 o                         
   0  -3   3        867.98        847.59        14.37 o                         
   1  -3   3          9.06          5.63         1.06 o                         
   2  -3   3       3688.46       3515.08        79.44 o                         
   3  -3   3         39.81         39.20         3.74 o                         
   4  -3   3          0.24          2.99         1.42 o                         
   5  -3   3         71.21         73.92        14.79 o                         
   6  -3   3         21.15         21.32         8.43 o                         
   7  -3   3        127.11        104.77        10.64 o                         
   8  -3   3          1.53          3.32         2.94 o                         
   9  -3   3          9.44          7.36         2.99 o                         
  10  -3   3         11.60         13.93         4.63 o                         
 -11  -2   3          0.01          0.77         1.28 o                         
 -10  -2   3          2.55          0.28         1.18 o                         
  -9  -2   3         10.54         15.07         4.17 o                         
  -8  -2   3        455.16        555.87        31.04 o                         
  -7  -2   3          0.89          2.45         1.79 o                         
  -6  -2   3          2.89          9.41         3.45 o                         
  -5  -2   3          4.16          3.07         4.82 o                         
  -4  -2   3       2670.93       2776.51        94.09 o                         
  -3  -2   3        397.19        440.73        13.21 o                         
  -2  -2   3        268.30        287.65        10.60 o                         
  -1  -2   3        971.70       1088.39        26.42 o                         
   0  -2   3        939.72       1040.80        19.66 o                         
   1  -2   3       2561.88       2907.56        40.02 o                         
   2  -2   3       5194.50       5686.52       133.78 o                         
   3  -2   3        117.97        144.35         7.30 o                         
   4  -2   3         35.95         49.95         5.30 o                         
   5  -2   3          9.74         13.71         3.63 o                         
   6  -2   3        200.04        174.29        13.91 o                         
   7  -2   3          5.10          5.79         4.26 o                         
   8  -2   3         25.49         20.34         4.99 o                         
   9  -2   3         26.77         41.64         8.88 o                         
  10  -2   3          7.82          6.73         3.49 o                         
  11  -2   3         16.15         13.92         4.48 o                         
 -11  -1   3          1.94          1.56         0.95 o                         
 -10  -1   3         21.45         13.29         5.61 o                         
  -9  -1   3         45.45         48.63         8.53 o                         
  -8  -1   3          0.36         -0.82         1.65 o                         
  -7  -1   3         26.03         35.01         6.30 o                         
  -6  -1   3        146.02        131.19        18.74 o                         
  -5  -1   3        139.89        196.27        14.38 o                         
  -4  -1   3       3416.07       3478.42       254.59 o                         
  -3  -1   3          6.34          8.99         2.98 o                         
  -2  -1   3       1673.18       1672.44        25.72 o                         
  -1  -1   3       6966.96       6105.02       129.49 o                         
   0  -1   3        158.35        137.32        15.66 o                         
   1  -1   3       1457.94       1257.97        20.69 o                         
   2  -1   3        333.88        387.06         9.85 o                         
   3  -1   3       3300.11       2654.27        34.03 o                         
   4  -1   3       1385.67       1322.64        41.74 o                         
   5  -1   3        547.65        534.23        22.51 o                         
   6  -1   3        175.50        162.22        11.73 o                         
   7  -1   3        410.57        336.61        20.98 o                         
   8  -1   3        132.68        140.96        17.67 o                         
   9  -1   3        189.58        228.98        22.83 o                         
  10  -1   3          1.26          4.39         4.46 o                         
  11  -1   3          9.89         16.06         3.55 o                         
 -11   0   3          0.39          2.16         1.28 o                         
 -10   0   3          0.77          1.66         1.98 o                         
  -9   0   3          2.85          2.44         1.43 o                         
  -8   0   3         14.68         22.66         3.96 o                         
  -7   0   3        143.31        195.53        14.72 o                         
  -6   0   3        234.98        253.57        26.49 o                         
  -5   0   3        240.16        223.14        20.29 o                         
  -4   0   3         54.36         67.21         6.99 o                         
  -3   0   3       1149.35       1312.91        29.22 o                         
  -2   0   3        477.69        357.64        95.32 o                         
  -1   0   3        485.18        492.73        19.69 o                         
   0   0   3        200.56        213.22        23.56 o                         
   1   0   3          9.34         10.58         1.73 o                         
   2   0   3         59.79         50.77         5.64 o                         
   3   0   3         72.92         61.47         5.23 o                         
   4   0   3        992.21       1014.17        22.08 o                         
   5   0   3       1191.98       1221.82        27.45 o                         
   6   0   3        144.17        157.20        10.79 o                         
   7   0   3        123.59        112.19         9.84 o                         
   8   0   3        515.35        520.57        27.94 o                         
   9   0   3         16.07         13.12         3.41 o                         
  10   0   3          6.82         11.22         5.11 o                         
  11   0   3         13.40         20.95         4.49 o                         
  12   0   3          1.40          2.18         1.80 o                         
 -11   1   3          0.01          2.33         1.73 o                         
 -10   1   3         67.39         88.56        21.49 o                         
  -9   1   3          1.15          2.54         2.00 o                         
  -8   1   3          1.27          0.17         0.98 o                         
  -7   1   3          0.37          1.02         1.97 o                         
  -6   1   3        263.24        331.51        14.90 o                         
  -5   1   3         87.75         89.09         9.54 o                         
  -4   1   3        133.28        130.19        10.74 o                         
  -3   1   3       1412.60       1484.82        33.70 o                         
  -2   1   3        170.96        168.01         9.35 o                         
  -1   1   3       3073.49       2902.45        56.41 o                         
   0   1   3       1562.60       1191.46        32.46 o                         
   1   1   3       2632.44       2122.29        45.32 o                         
   2   1   3        489.40        416.02        16.53 o                         
   3   1   3       8279.57       7958.24       110.49 o                         
   4   1   3         10.82          5.08         2.56 o                         
   5   1   3        800.67        825.20        55.15 o                         
   6   1   3        365.13        426.65        30.15 o                         
   7   1   3        903.36       1116.31        53.21 o                         
   8   1   3        214.26        260.90        18.99 o                         
   9   1   3        267.40        295.20        19.48 o                         
  10   1   3          5.54         13.07         3.76 o                         
  11   1   3          8.72          7.85         1.95 o                         
  12   1   3          8.81         14.54         2.54 o                         
 -11   2   3         28.38         55.19         7.33 o                         
 -10   2   3         23.03         28.41         6.57 o                         
  -9   2   3          6.22          2.46         2.99 o                         
  -8   2   3          5.91          3.32         3.16 o                         
  -7   2   3          0.14         -0.83         2.05 o                         
  -6   2   3          0.14         -1.27         2.55 o                         
  -5   2   3        156.09        205.25        12.12 o                         
  -4   2   3        109.60        134.40        11.33 o                         
  -3   2   3         57.30         39.42         5.41 o                         
  -2   2   3       2527.46       2556.79        66.25 o                         
  -1   2   3        638.15        642.08        25.19 o                         
   0   2   3       9249.48       7655.13       104.33 o                         
   1   2   3      24814.58      21220.94       226.49 o                         
   2   2   3       5043.39       4571.89        69.52 o                         
   3   2   3       2466.12       2424.52        51.65 o                         
   4   2   3        250.27        166.79        15.07 o                         
   5   2   3        355.89        304.79        22.61 o                         
   6   2   3        306.59        351.47        26.98 o                         
   7   2   3         26.14         33.21         9.07 o                         
   8   2   3        133.77        152.16        20.64 o                         
   9   2   3          3.36          2.22         2.48 o                         
  10   2   3          7.76          7.47         2.74 o                         
  11   2   3         16.54         13.21         3.27 o                         
  12   2   3          1.77          2.49         1.27 o                         
 -10   3   3          4.19          4.00         2.25 o                         
  -9   3   3         66.27         66.36        19.51 o                         
  -8   3   3          1.62         -0.15         2.07 o                         
  -7   3   3        143.49        127.17        14.06 o                         
  -6   3   3         15.55         21.15         5.64 o                         
  -5   3   3        861.89        907.10        34.12 o                         
  -4   3   3        557.06        610.22        25.91 o                         
  -3   3   3        836.45        785.31        26.68 o                         
  -2   3   3          4.91          6.31         2.34 o                         
  -1   3   3       4308.73       4133.64        39.41 o                         
   0   3   3        313.32        359.70        11.42 o                         
   1   3   3       8014.02       7451.74       195.83 o                         
   2   3   3      18141.43      20722.70       224.86 o                         
   3   3   3         45.24         52.06         7.20 o                         
   4   3   3        742.16        758.78        31.88 o                         
   5   3   3        295.79        293.64        22.42 o                         
   6   3   3       1249.93       1344.22        53.82 o                         
   7   3   3         24.16         20.64         7.53 o                         
   8   3   3         51.73         53.04        11.63 o                         
   9   3   3        110.42        136.94        11.65 o                         
  10   3   3         42.89         43.87         6.56 o                         
  11   3   3          9.33          7.39         1.71 o                         
  12   3   3          0.83          0.65         1.11 o                         
 -10   4   3          0.01         -0.59         1.19 o                         
  -9   4   3         11.33         11.01         5.26 o                         
  -8   4   3         27.31         23.52         8.02 o                         
  -7   4   3          3.40         -1.70         3.40 o                         
  -6   4   3          3.85          1.35         1.44 o                         
  -5   4   3         22.77         29.09         8.56 o                         
  -4   4   3        506.10        476.44        23.26 o                         
  -3   4   3         61.78         63.58         7.46 o                         
  -2   4   3        607.70        628.93        33.06 o                         
  -1   4   3        656.02        728.09        16.76 o                         
   0   4   3        317.06        283.38         8.57 o                         
   1   4   3        240.88        372.34        28.10 o                         
   2   4   3       1840.26       1961.82        36.92 o                         
   3   4   3        931.29        965.31        32.36 o                         
   4   4   3          2.07          5.49         1.90 o                         
   5   4   3         95.92         74.48        11.50 o                         
   6   4   3        164.11        198.02        20.30 o                         
   7   4   3         76.95        101.95        16.58 o                         
   8   4   3          2.69          4.70         3.86 o                         
   9   4   3         11.89          9.13         4.52 o                         
  10   4   3         20.09         18.26         3.53 o                         
  11   4   3          1.96          2.01         0.91 o                         
  12   4   3         20.78         25.79         3.21 o                         
  -9   5   3         11.04         17.46         7.31 o                         
  -8   5   3          0.19          1.01         2.74 o                         
  -7   5   3         10.09          8.56         7.42 o                         
  -6   5   3         20.78         14.46         3.58 o                         
  -5   5   3         19.16         23.53         8.44 o                         
  -4   5   3         14.77         13.74         5.29 o                         
  -3   5   3        125.23        157.39        19.03 o                         
  -2   5   3        390.66        361.48        26.52 o                         
  -1   5   3        218.85        263.04        13.75 o                         
   0   5   3        135.31        154.68         8.16 o                         
   1   5   3        794.32        909.98        16.76 o                         
   2   5   3       5670.27       7306.59        62.74 o                         
   3   5   3        120.86        176.54        14.20 o                         
   4   5   3        125.04        169.10        15.51 o                         
   5   5   3         37.57         40.51         8.97 o                         
   6   5   3        946.46        986.38        45.91 o                         
   7   5   3         70.84         75.09        14.13 o                         
   8   5   3         29.67         20.88         3.33 o                         
   9   5   3         99.32         81.99         7.05 o                         
  10   5   3         66.08         69.05         6.28 o                         
  11   5   3          1.10          3.15         1.30 o                         
  12   5   3          0.32          0.96         1.34 o                         
  -9   6   3         16.31         22.08         8.05 o                         
  -8   6   3          3.05          0.68         2.79 o                         
  -7   6   3         36.64         41.63         7.35 o                         
  -6   6   3          0.03         -1.50         3.01 o                         
  -5   6   3         18.19         18.09         3.48 o                         
  -4   6   3         79.31         89.41        16.01 o                         
  -3   6   3         18.58         20.43         7.38 o                         
  -2   6   3        807.73        997.38        47.45 o                         
  -1   6   3         44.64         73.05         7.98 o                         
   0   6   3        415.89        452.32        15.85 o                         
   1   6   3       3054.74       3556.88        60.28 o                         
   2   6   3        482.27        587.62        22.65 o                         
   3   6   3        763.43       1045.18        30.91 o                         
   4   6   3          0.81          5.37         3.10 o                         
   5   6   3        542.46        651.53       115.99 o                         
   6   6   3        421.96        428.88        47.15 o                         
   7   6   3        311.64        318.97        27.86 o                         
   8   6   3          9.10          9.02         2.03 o                         
   9   6   3         40.51         27.63         4.02 o                         
  10   6   3          4.72          3.79         1.67 o                         
  11   6   3          0.63         -0.02         0.77 o                         
  12   6   3          2.94          2.90         1.47 o                         
  -8   7   3         30.61         43.47         4.48 o                         
  -7   7   3          8.79          9.96         3.55 o                         
  -6   7   3         32.33         44.42         6.48 o                         
  -5   7   3         10.24         14.00         3.61 o                         
  -4   7   3         30.66         30.97         4.66 o                         
  -3   7   3          0.66         -0.13         2.63 o                         
  -2   7   3          2.76          4.93         3.52 o                         
  -1   7   3        124.74        171.61        13.58 o                         
   0   7   3        327.10        360.72        29.52 o                         
   1   7   3         91.39         98.70        14.52 o                         
   2   7   3        136.11        138.72        11.61 o                         
   3   7   3         20.42         16.63         3.89 o                         
   4   7   3         42.91         54.14         7.42 o                         
   5   7   3          0.83          1.04         1.41 o                         
   6   7   3        171.56        160.38        13.45 o                         
   7   7   3        204.02        188.27         8.77 o                         
   8   7   3          0.05         -0.77         1.53 o                         
   9   7   3          4.00          2.38         1.05 o                         
  10   7   3          2.47          2.40         1.39 o                         
  11   7   3          0.14          0.21         1.21 o                         
  -7   8   3          0.16         -0.61         1.21 o                         
  -6   8   3          1.05         -0.41         1.97 o                         
  -5   8   3          0.76          0.03         0.82 o                         
  -4   8   3          5.31          4.12         2.20 o                         
  -3   8   3          8.02          4.83         1.89 o                         
  -2   8   3          2.08          2.54         1.52 o                         
  -1   8   3         14.42         14.76         5.98 o                         
   0   8   3        445.35        475.07        32.43 o                         
   1   8   3          4.38          5.78         3.91 o                         
   2   8   3        313.65        319.43        27.07 o                         
   3   8   3         23.47         39.71         9.34 o                         
   4   8   3          5.63          6.23         2.78 o                         
   5   8   3        322.45        295.10        18.64 o                         
   6   8   3         38.58         27.19         3.59 o                         
   7   8   3         44.25         38.92         3.99 o                         
   8   8   3         20.01         15.21         2.83 o                         
   9   8   3          4.24          2.68         1.07 o                         
  10   8   3         11.29         12.26         2.78 o                         
  11   8   3         12.10          7.56         2.87 o                         
  -6   9   3          3.27          2.66         1.62 o                         
  -5   9   3         16.74         12.15         2.58 o                         
  -4   9   3          1.62         -0.05         1.45 o                         
  -3   9   3          1.29          2.22         1.86 o                         
  -2   9   3         49.60         55.53         9.45 o                         
  -1   9   3        305.05        328.41        18.45 o                         
   0   9   3          1.98          1.90         1.42 o                         
   1   9   3         26.11         24.77         4.78 o                         
   2   9   3         50.81         54.95         6.99 o                         
   3   9   3        283.50        314.54        15.68 o                         
   4   9   3         92.94        115.72         8.46 o                         
   5   9   3         16.59         15.04         2.81 o                         
   6   9   3         11.56          6.34         2.06 o                         
   7   9   3         33.58         23.74         4.26 o                         
   8   9   3         59.27         65.63         6.72 o                         
   9   9   3          0.45         -0.53         1.06 o                         
  10   9   3          1.19          1.25         1.23 o                         
  -5  10   3          4.74          4.45         2.56 o                         
  -4  10   3          0.35          1.00         1.06 o                         
  -3  10   3         16.72         13.86         2.86 o                         
  -2  10   3          0.13         -0.70         1.40 o                         
  -1  10   3          5.37         10.22         3.36 o                         
   0  10   3         71.71         81.09         9.00 o                         
   1  10   3         16.41         16.38         4.62 o                         
   2  10   3         32.23         27.14         6.34 o                         
   3  10   3          7.24          4.40         1.46 o                         
   4  10   3         45.64         42.47         9.77 o                         
   5  10   3         34.96         36.96         5.35 o                         
   6  10   3         45.98         51.86         6.50 o                         
   7  10   3          0.04         -0.49         1.24 o                         
   8  10   3         34.08         33.12         4.68 o                         
   9  10   3         22.03         19.13         3.40 o                         
  10  10   3         15.47         10.80         2.60 o                         
  -3  11   3         13.20         16.29         2.62 o                         
  -2  11   3          0.14          1.26         0.96 o                         
  -1  11   3          2.14          0.74         1.32 o                         
   0  11   3          0.01         -0.31         1.67 o                         
   1  11   3        144.03        137.93        11.12 o                         
   2  11   3         12.44         11.62         3.98 o                         
   3  11   3        314.73        342.45        21.55 o                         
   4  11   3          3.18          0.18         1.22 o                         
   5  11   3        339.14        388.75        27.88 o                         
   6  11   3          0.01          1.54         1.39 o                         
   7  11   3         67.22         66.20         7.83 o                         
   8  11   3          2.00          3.92         1.94 o                         
  -1  12   3          3.33          3.93         2.21 o                         
   0  12   3         49.97         73.30         7.79 o                         
   1  12   3         19.38         25.25         3.97 o                         
   2  12   3          3.00          5.25         1.70 o                         
   3  12   3         27.01         31.97         5.61 o                         
   4  12   3          0.26          0.99         1.12 o                         
   5  12   3          1.66          2.54         2.52 o                         
   6  12   3          0.38          0.64         1.43 o                         
   7  12   3         14.02         15.37         3.35 o                         
  -3 -11   4          2.02          0.56         1.98 o                         
  -2 -11   4          5.79          4.49         3.50 o                         
  -1 -11   4         11.11         10.02         2.49 o                         
   0 -11   4          2.32          4.97         2.95 o                         
  -6 -10   4          0.51          2.15         1.95 o                         
  -5 -10   4         49.21         59.60         6.57 o                         
  -4 -10   4         18.66         25.53         4.04 o                         
  -3 -10   4          0.20          1.47         0.89 o                         
  -2 -10   4        178.98        226.38        12.25 o                         
  -1 -10   4         68.23         86.79         7.53 o                         
   0 -10   4         27.33         29.18         4.27 o                         
   1 -10   4          4.05          4.35         2.46 o                         
   2 -10   4         21.92         35.80         5.30 o                         
   3 -10   4         97.03         99.68        60.39 o                         
  -8  -9   4          8.58          8.94         2.06 o                         
  -7  -9   4          0.02          0.43         2.05 o                         
  -6  -9   4          0.39          0.24         2.04 o                         
  -5  -9   4         14.36         11.90         3.49 o                         
  -4  -9   4          1.85          0.36         0.80 o                         
  -3  -9   4         14.91         17.13         3.72 o                         
  -2  -9   4         76.21        102.93         7.92 o                         
  -1  -9   4          0.52          2.07         1.00 o                         
   0  -9   4          5.12          4.31         2.38 o                         
   1  -9   4         41.38         44.09         6.30 o                         
   2  -9   4        106.34        127.35         6.96 o                         
   3  -9   4         18.67         15.75         4.54 o                         
   4  -9   4          0.35         -1.12         2.24 o                         
   5  -9   4          5.94          5.22         1.78 o                         
  -9  -8   4          9.93          9.09         2.75 o                         
  -8  -8   4         16.61         16.61         3.36 o                         
  -7  -8   4         79.19         68.26        11.54 o                         
  -6  -8   4         34.44         32.75         5.79 o                         
  -5  -8   4        313.61        337.73        17.69 o                         
  -4  -8   4         48.12         59.78         8.55 o                         
  -3  -8   4         38.08         39.58         5.08 o                         
  -2  -8   4          6.78          3.89         1.73 o                         
  -1  -8   4         92.52        109.41         7.22 o                         
   0  -8   4        170.71        203.15        10.07 o                         
   1  -8   4        393.30        455.49        16.43 o                         
   2  -8   4         61.25         56.82         4.93 o                         
   3  -8   4         48.39         63.37         5.81 o                         
   4  -8   4          0.55          6.93         4.24 o                         
   6  -8   4          1.72         -0.99         1.99 o                         
  -9  -7   4        109.02         99.58         8.74 o                         
  -8  -7   4          5.86          2.14         2.82 o                         
  -7  -7   4        113.68        122.50        15.59 o                         
  -6  -7   4        458.64        470.90        18.82 o                         
  -5  -7   4        688.53        698.49        29.37 o                         
  -4  -7   4        224.14        254.35        10.93 o                         
  -3  -7   4        195.71        233.89        12.13 o                         
  -2  -7   4        784.27        930.79        18.04 o                         
  -1  -7   4       1918.16       2435.96        34.59 o                         
   0  -7   4         61.75         65.77         5.34 o                         
   1  -7   4        560.59        637.24        18.57 o                         
   2  -7   4       2220.81       2304.51        37.28 o                         
   3  -7   4         53.36         48.91         4.18 o                         
   4  -7   4         88.74         85.51         7.11 o                         
   5  -7   4          2.62          3.27         2.16 o                         
   6  -7   4         19.62         14.34         3.83 o                         
   7  -7   4         27.22         12.86        21.92 o                         
 -10  -6   4          3.19          0.51         1.91 o                         
  -9  -6   4          2.67          5.20         2.45 o                         
  -8  -6   4         11.88         10.81         4.90 o                         
  -7  -6   4          7.72          7.80         4.31 o                         
  -6  -6   4         99.15         87.49         8.59 o                         
  -5  -6   4        594.49        635.10        32.16 o                         
  -4  -6   4       1020.26       1124.36        58.75 o                         
  -3  -6   4         38.16         36.84         6.23 o                         
  -2  -6   4        168.96        195.69        12.11 o                         
  -1  -6   4        260.34        251.68        13.75 o                         
   0  -6   4         49.76         47.42         9.69 o                         
   1  -6   4        848.68        857.97        47.19 o                         
   2  -6   4        346.56        311.50        25.33 o                         
   3  -6   4         85.54         66.96         4.58 o                         
   4  -6   4        528.13        487.69        14.19 o                         
   5  -6   4          1.16          2.87         1.84 o                         
   6  -6   4         14.24         13.06         4.05 o                         
   7  -6   4          0.04          1.50         2.35 o                         
   8  -6   4          0.45         -0.37         0.73 o                         
 -10  -5   4          0.22          3.40         2.05 o                         
  -9  -5   4         23.98         18.44         5.77 o                         
  -8  -5   4          3.14          3.86         3.39 o                         
  -7  -5   4         25.76         19.48         4.17 o                         
  -6  -5   4         44.70         60.20         7.53 o                         
  -5  -5   4        112.31        111.00        18.24 o                         
  -4  -5   4         94.41         99.67        16.44 o                         
  -3  -5   4          2.10          2.62         3.80 o                         
  -2  -5   4        107.66        130.55        10.37 o                         
  -1  -5   4        127.16        170.34        10.64 o                         
   0  -5   4        223.55        258.99        14.63 o                         
   1  -5   4        410.93        378.58        40.55 o                         
   2  -5   4         37.69         30.99         5.04 o                         
   3  -5   4         49.98         39.80         6.67 o                         
   4  -5   4         10.78          9.30         5.33 o                         
   5  -5   4         95.12         94.47         7.95 o                         
   6  -5   4          3.52          4.26         1.65 o                         
   7  -5   4        109.19        108.17        11.23 o                         
   8  -5   4         40.00         49.18        10.07 o                         
   9  -5   4         44.30         53.51        17.51 o                         
 -11  -4   4          1.67         -0.79         1.58 o                         
 -10  -4   4          9.47          9.98         3.09 o                         
  -9  -4   4         44.98         40.00         6.32 o                         
  -8  -4   4          9.65          5.48         1.56 o                         
  -7  -4   4          2.40          0.22         1.87 o                         
  -6  -4   4         91.86         88.28        16.42 o                         
  -5  -4   4        512.77        474.73        36.64 o                         
  -4  -4   4         92.54         86.96        15.04 o                         
  -3  -4   4        350.66        349.57        25.21 o                         
  -2  -4   4         47.99         41.11         4.81 o                         
  -1  -4   4         48.47         53.85         4.58 o                         
   0  -4   4        735.05        736.35        17.10 o                         
   1  -4   4         42.98         28.18         4.32 o                         
   2  -4   4         47.58         31.99         3.94 o                         
   3  -4   4        921.66        776.61        34.10 o                         
   4  -4   4          1.59          6.59         3.48 o                         
   5  -4   4        420.18        417.39        34.98 o                         
   6  -4   4         26.02         18.42         3.82 o                         
   7  -4   4          0.08         -0.15         2.17 o                         
   8  -4   4        109.60        105.59        10.93 o                         
   9  -4   4          3.86          6.36         2.73 o                         
  10  -4   4         23.16         32.27         8.17 o                         
 -11  -3   4          2.13          0.19         0.71 o                         
 -10  -3   4         23.21         29.45         5.46 o                         
  -9  -3   4         18.89         18.00         5.04 o                         
  -8  -3   4         23.70         17.77         3.86 o                         
  -7  -3   4        102.02        127.54        12.62 o                         
  -6  -3   4        543.42        523.62        25.95 o                         
  -5  -3   4          8.42          7.06         5.76 o                         
  -4  -3   4        184.54        189.53        14.73 o                         
  -3  -3   4       1541.53       1793.78        97.99 o                         
  -2  -3   4        601.96        655.69        21.84 o                         
  -1  -3   4          8.56         11.59         1.78 o                         
   0  -3   4         39.37         43.59         3.45 o                         
   1  -3   4        600.16        662.79        57.45 o                         
   2  -3   4        404.69        420.47        14.31 o                         
   3  -3   4        499.07        418.46        19.47 o                         
   4  -3   4        132.38        107.53         8.29 o                         
   5  -3   4         68.26         51.68        12.82 o                         
   6  -3   4         57.26         29.07        10.53 o                         
   7  -3   4          3.17          1.41         2.24 o                         
   8  -3   4         35.62         32.93         5.54 o                         
   9  -3   4          3.31          1.79         1.19 o                         
  10  -3   4          2.48          8.08         2.69 o                         
 -11  -2   4          7.86          8.94         4.37 o                         
 -10  -2   4          3.46          5.03         2.25 o                         
  -9  -2   4         88.94        103.22        11.02 o                         
  -8  -2   4         11.13          5.59         2.55 o                         
  -7  -2   4         27.84         26.48         8.33 o                         
  -6  -2   4        175.25        199.30        16.09 o                         
  -5  -2   4         28.91         28.73         5.68 o                         
  -4  -2   4        536.36        577.78        23.94 o                         
  -3  -2   4        403.79        353.77        19.85 o                         
  -2  -2   4        104.52        163.04         6.93 o                         
  -1  -2   4       1164.83       1379.37        54.74 o                         
   0  -2   4       1528.08       1751.98        78.89 o                         
   1  -2   4         37.26         39.88         2.86 o                         
   2  -2   4        613.34        690.31        17.04 o                         
   3  -2   4       1514.98       1295.81        30.57 o                         
   4  -2   4         58.15         70.50         6.50 o                         
   5  -2   4        969.83        863.96        54.21 o                         
   6  -2   4        102.44        110.55        11.52 o                         
   7  -2   4        137.84         97.04        11.42 o                         
   8  -2   4         42.59         43.22        14.42 o                         
   9  -2   4          0.24         -0.79         4.52 o                         
  10  -2   4          1.24          2.52         2.58 o                         
  11  -2   4          1.30         -0.31         1.27 o                         
 -11  -1   4          0.28          0.92         1.39 o                         
 -10  -1   4          2.25          0.87         1.82 o                         
  -9  -1   4         15.70         19.36         4.12 o                         
  -8  -1   4         17.68         18.46         5.36 o                         
  -7  -1   4        207.12        250.19        17.31 o                         
  -6  -1   4         14.78         19.99         5.09 o                         
  -5  -1   4        284.77        292.93        18.24 o                         
  -4  -1   4          0.32          4.10         2.01 o                         
  -3  -1   4       1135.49        899.32        27.40 o                         
  -2  -1   4        516.13        422.59        34.07 o                         
  -1  -1   4       3724.16       3959.11       163.39 o                         
   0  -1   4        302.20        322.73        12.31 o                         
   1  -1   4       3144.87       3061.25        85.23 o                         
   2  -1   4       3556.08       3490.45        53.02 o                         
   3  -1   4        213.42        219.03         8.01 o                         
   4  -1   4       3544.31       3266.22        53.91 o                         
   5  -1   4         99.14         77.85         8.82 o                         
   6  -1   4        663.40        625.92        52.91 o                         
   7  -1   4        141.79        152.67        18.14 o                         
   8  -1   4        251.56        238.17        17.49 o                         
   9  -1   4         16.81         25.58         7.88 o                         
  10  -1   4         78.74         76.73        16.06 o                         
  11  -1   4          7.54         12.62         4.44 o                         
 -11   0   4         44.09         69.50         5.94 o                         
 -10   0   4          0.28          0.06         1.62 o                         
  -9   0   4         38.41         60.25         7.96 o                         
  -8   0   4          0.13          2.11         1.66 o                         
  -7   0   4        160.93        203.96        15.39 o                         
  -6   0   4         15.98         17.04         6.88 o                         
  -5   0   4         77.76         84.63         9.92 o                         
  -4   0   4        967.31       1092.15        48.27 o                         
  -3   0   4          5.19         25.27         5.77 o                         
  -2   0   4       5937.44       5631.60        97.94 o                         
  -1   0   4         69.18         92.21         5.99 o                         
   0   0   4       8272.38       8223.83        75.37 o                         
   1   0   4         63.44         57.82         4.66 o                         
   2   0   4        711.86        653.55        38.77 o                         
   3   0   4       1262.09       1126.07        38.14 o                         
   4   0   4        120.46         92.75         6.69 o                         
   5   0   4          5.84          3.22         1.24 o                         
   6   0   4        422.82        442.97        21.35 o                         
   7   0   4          4.62          7.54         2.70 o                         
   8   0   4          0.62         -0.71         2.41 o                         
   9   0   4         28.25         17.10        10.26 o                         
  10   0   4          0.16         -0.94         2.38 o                         
  11   0   4         29.53         35.71         7.91 o                         
  12   0   4          9.98         11.39         2.88 o                         
 -11   1   4         17.03         29.16         4.28 o                         
 -10   1   4         14.01         11.02         4.09 o                         
  -9   1   4         11.26         12.67         3.38 o                         
  -8   1   4          0.81         -0.14         2.04 o                         
  -7   1   4         53.36         62.58         7.85 o                         
  -6   1   4         19.62         20.56         7.23 o                         
  -5   1   4          2.75          4.85         2.22 o                         
  -4   1   4          0.70          0.01         1.54 o                         
  -3   1   4        270.79        232.30        13.04 o                         
  -2   1   4        211.00        226.46        11.57 o                         
  -1   1   4       1324.17       1168.13        50.45 o                         
   0   1   4        240.14        193.60        14.91 o                         
   1   1   4        826.73        814.09        64.39 o                         
   2   1   4       1671.01       1358.01        46.77 o                         
   3   1   4        172.48        168.18        18.13 o                         
   4   1   4         31.43         22.42         3.75 o                         
   5   1   4         59.34         59.33         7.03 o                         
   6   1   4        974.16       1015.53        32.98 o                         
   7   1   4        151.96        158.98        13.99 o                         
   8   1   4         49.18         56.92         8.83 o                         
   9   1   4        442.63        458.48        23.70 o                         
  10   1   4        169.30        220.24        16.25 o                         
  11   1   4          1.68          0.01         1.29 o                         
  12   1   4          3.27          5.98         1.90 o                         
 -10   2   4          4.99          5.25         3.16 o                         
  -9   2   4         12.08          5.51         1.94 o                         
  -8   2   4         60.27         64.77         7.48 o                         
  -7   2   4       1000.35       1220.59        43.54 o                         
  -6   2   4        144.79        144.21        14.10 o                         
  -5   2   4        117.49        135.10        12.75 o                         
  -4   2   4        317.83        348.71        18.97 o                         
  -3   2   4        230.24        232.45        22.76 o                         
  -2   2   4       2330.42       2309.00        84.74 o                         
  -1   2   4       3977.27       3752.37       277.36 o                         
   0   2   4       1972.63       1525.40        43.40 o                         
   1   2   4      22715.48      17407.18       201.41 o                         
   2   2   4       1611.75       1703.06        53.84 o                         
   3   2   4        233.94        241.66        15.57 o                         
   4   2   4        260.39        277.99        19.56 o                         
   5   2   4        372.41        380.94        24.86 o                         
   6   2   4        862.79        956.26        44.54 o                         
   7   2   4        152.16        148.64        19.00 o                         
   8   2   4        176.62        195.79        16.81 o                         
   9   2   4          3.81          3.22         1.65 o                         
  10   2   4          4.18          1.52         1.33 o                         
  11   2   4          2.20          2.41         1.81 o                         
  12   2   4          2.80          0.04         2.10 o                         
 -10   3   4          8.57          9.65         4.79 o                         
  -9   3   4         45.32         32.35        12.28 o                         
  -8   3   4          1.61          2.39         1.54 o                         
  -7   3   4          0.10         -1.45         2.90 o                         
  -6   3   4        669.11        692.30        31.54 o                         
  -5   3   4        634.71        688.01        30.24 o                         
  -4   3   4         30.31         25.35         5.14 o                         
  -3   3   4         74.52         87.65         9.01 o                         
  -2   3   4       2060.68       1942.79        94.14 o                         
  -1   3   4        471.61        416.90        22.14 o                         
   0   3   4          9.22         10.30         2.66 o                         
   1   3   4        468.95        433.74        19.78 o                         
   2   3   4       4456.97       4769.71        79.32 o                         
   3   3   4       1233.60       1116.57        35.23 o                         
   4   3   4         25.86         14.33         4.91 o                         
   5   3   4        341.24        272.63        21.49 o                         
   6   3   4         43.35         53.22        10.66 o                         
   7   3   4         65.74         60.39        12.27 o                         
   8   3   4          0.99         -1.99         3.98 o                         
   9   3   4        140.01        157.85        10.81 o                         
  10   3   4         25.26         20.75         4.41 o                         
  11   3   4          2.42         -0.49         2.26 o                         
  12   3   4          0.03         -0.40         1.03 o                         
 -10   4   4         34.81         51.61        13.10 o                         
  -9   4   4          5.69          7.73         3.51 o                         
  -8   4   4          3.47         -0.07         1.56 o                         
  -7   4   4          4.76          5.23         3.05 o                         
  -6   4   4        188.18        223.63        15.50 o                         
  -5   4   4        329.53        294.07        19.91 o                         
  -4   4   4         20.30         22.10         5.01 o                         
  -3   4   4        212.90        224.53        15.29 o                         
  -2   4   4        226.79        220.76        19.57 o                         
  -1   4   4        272.98        202.56         8.46 o                         
   0   4   4        193.77        183.97         7.68 o                         
   1   4   4        178.16        140.26         8.05 o                         
   2   4   4       3405.00       3881.12        70.99 o                         
   3   4   4        919.22        936.38        33.03 o                         
   4   4   4         98.97        100.87        12.04 o                         
   5   4   4        593.90        603.78        32.09 o                         
   6   4   4         63.11         61.73        11.94 o                         
   7   4   4         72.72         86.08        14.26 o                         
   8   4   4          5.79          5.29         4.09 o                         
   9   4   4        334.46        365.05        16.87 o                         
  10   4   4          0.54          0.27         1.36 o                         
  11   4   4          6.68          6.82         2.05 o                         
  12   4   4          6.87          9.10         2.22 o                         
  -9   5   4          0.64          0.55         2.44 o                         
  -8   5   4          0.19         -0.72         2.32 o                         
  -7   5   4          0.05         -5.87        11.73 o                         
  -6   5   4        311.30        351.53        21.87 o                         
  -5   5   4         67.64         91.42        15.99 o                         
  -4   5   4         29.88         25.34         7.46 o                         
  -3   5   4          4.05          8.19         5.13 o                         
  -2   5   4          3.28          3.10         1.11 o                         
  -1   5   4        341.76        345.49        12.55 o                         
   0   5   4        126.20        125.45         7.21 o                         
   1   5   4        560.10        505.67        14.59 o                         
   2   5   4        264.14        253.79        16.12 o                         
   3   5   4         25.49         29.54         4.02 o                         
   4   5   4       1127.86       1178.32        42.92 o                         
   5   5   4        576.17        571.85        31.82 o                         
   6   5   4         20.87         39.34        10.04 o                         
   7   5   4        180.63        164.56        19.84 o                         
   8   5   4        223.98        211.37        11.64 o                         
   9   5   4        228.68        197.31        10.94 o                         
  10   5   4         24.09         17.86         3.90 o                         
  11   5   4          0.69          3.10         1.34 o                         
  12   5   4         11.24          8.45         2.42 o                         
  -9   6   4          0.34          1.75         1.38 o                         
  -8   6   4          0.19         -0.57         1.93 o                         
  -7   6   4          5.01         -1.66         3.31 o                         
  -6   6   4          2.27          5.68         2.97 o                         
  -5   6   4        263.09        276.51        13.26 o                         
  -4   6   4         48.33         46.31        11.27 o                         
  -3   6   4        100.11        127.32        17.59 o                         
  -2   6   4         40.20         38.66         9.12 o                         
  -1   6   4        128.01        126.41        10.27 o                         
   0   6   4          3.21          5.44         2.98 o                         
   1   6   4         38.11         36.08         4.12 o                         
   2   6   4       3597.86       3970.64        86.06 o                         
   3   6   4         18.00         13.17         3.15 o                         
   4   6   4        716.26        835.18        35.76 o                         
   5   6   4        177.65        210.56        19.48 o                         
   6   6   4        194.65        196.68        16.02 o                         
   7   6   4        175.48        187.41        21.79 o                         
   8   6   4         43.92         43.30         4.49 o                         
   9   6   4          1.37          1.26         1.17 o                         
  10   6   4        102.00        107.14         7.61 o                         
  11   6   4          7.76          5.56         1.75 o                         
  12   6   4         10.71         11.08         2.17 o                         
  -8   7   4          0.18          2.25         1.33 o                         
  -7   7   4        109.42        138.64        12.53 o                         
  -6   7   4        108.49        118.59         9.49 o                         
  -5   7   4         11.38         14.56         3.40 o                         
  -4   7   4        138.75        160.67        10.45 o                         
  -3   7   4        214.32        265.15        14.17 o                         
  -2   7   4          0.30          1.26         1.45 o                         
  -1   7   4        151.11        164.44        18.88 o                         
   0   7   4          3.03          3.08         1.43 o                         
   1   7   4          1.88          2.19         2.16 o                         
   2   7   4         47.82         57.62         7.38 o                         
   3   7   4        181.91        171.34        13.24 o                         
   4   7   4        341.26        307.92        20.84 o                         
   5   7   4          2.17          2.53         2.11 o                         
   6   7   4         11.30         11.76         5.03 o                         
   7   7   4          0.03          3.97         1.43 o                         
   8   7   4         32.72         23.38         2.92 o                         
   9   7   4          2.82          1.56         0.98 o                         
  10   7   4         26.87         24.42         3.73 o                         
  11   7   4          0.07          0.01         1.06 o                         
  -7   8   4          0.00         -0.39         0.79 o                         
  -6   8   4          9.52         10.79         3.19 o                         
  -5   8   4          0.64         -1.12         2.24 o                         
  -4   8   4          0.12          1.13         0.93 o                         
  -3   8   4         56.96         61.12         6.21 o                         
  -2   8   4          6.44          1.46         1.45 o                         
  -1   8   4          7.44          3.01         2.42 o                         
   0   8   4        173.30        170.02        15.32 o                         
   1   8   4         35.51         37.69         8.91 o                         
   2   8   4          5.48          2.29         2.32 o                         
   3   8   4        149.67        156.74        13.08 o                         
   4   8   4         23.67         19.90         4.73 o                         
   5   8   4         35.19         38.32         6.69 o                         
   6   8   4         73.43         82.52         6.31 o                         
   7   8   4         95.02         79.72         6.90 o                         
   8   8   4         26.92         20.14         3.32 o                         
   9   8   4          0.11          0.23         1.00 o                         
  10   8   4          5.37          5.53         1.23 o                         
  11   8   4          1.48          1.93         1.04 o                         
  -6   9   4          0.59          1.21         1.07 o                         
  -5   9   4         24.48         24.05         3.76 o                         
  -4   9   4         20.87         24.76         4.40 o                         
  -3   9   4         83.19         80.99         8.06 o                         
  -2   9   4          6.02          5.36         2.31 o                         
  -1   9   4         60.81         64.21         7.23 o                         
   0   9   4         80.90         88.97         8.98 o                         
   1   9   4         43.39         39.48         6.04 o                         
   2   9   4        278.29        308.44        16.65 o                         
   3   9   4          4.41         10.17         2.80 o                         
   4   9   4        141.28        141.81         9.38 o                         
   5   9   4        156.27        190.09        11.07 o                         
   6   9   4         10.67          8.95         2.33 o                         
   7   9   4          0.48          0.27         1.24 o                         
   8   9   4          8.19          5.39         1.72 o                         
   9   9   4          2.12          2.49         0.69 o                         
  10   9   4          6.62          6.47         1.64 o                         
  -5  10   4          5.49          6.77         2.61 o                         
  -4  10   4          4.43          1.36         0.85 o                         
  -3  10   4          0.00          0.20         0.75 o                         
  -2  10   4         33.09         36.71         6.28 o                         
  -1  10   4         14.94         12.30         3.96 o                         
   0  10   4         43.99         45.19         6.68 o                         
   1  10   4          0.75          3.24         2.25 o                         
   2  10   4          4.51          8.39         3.26 o                         
   3  10   4         35.11         28.67         7.10 o                         
   4  10   4         18.97         18.22         3.59 o                         
   5  10   4          2.16          4.27         1.79 o                         
   6  10   4          8.02          7.43         2.32 o                         
   7  10   4          3.89          0.84         0.82 o                         
   8  10   4          4.34          1.59         0.63 o                         
   9  10   4         10.44         13.32         2.43 o                         
  10  10   4          6.53          4.67         1.28 o                         
  -3  11   4         25.57         32.01         3.89 o                         
  -2  11   4         12.86         14.29         2.44 o                         
  -1  11   4          1.31          0.76         0.93 o                         
   0  11   4          6.34          9.44         2.66 o                         
   1  11   4         10.75         14.27         3.64 o                         
   2  11   4          0.26          0.56         0.75 o                         
   3  11   4          0.16         -1.04         2.09 o                         
   4  11   4          0.55         -0.60         1.21 o                         
   5  11   4         39.61         40.28         5.95 o                         
   6  11   4         66.97         72.71         7.19 o                         
   7  11   4         25.34         22.02         4.69 o                         
   8  11   4          3.56          1.02         1.73 o                         
   9  11   4         26.44         26.13         6.01 o                         
  -1  12   4          1.09          2.84         1.52 o                         
   0  12   4          3.07          1.94         0.95 o                         
   1  12   4          2.89          5.42         2.34 o                         
   2  12   4          0.10          0.52         0.86 o                         
   3  12   4         30.92         28.33         5.47 o                         
   4  12   4          1.99          1.58         0.91 o                         
   5  12   4         15.92         14.90         3.99 o                         
   6  12   4          0.89          0.49         0.79 o                         
   7  12   4          9.03         11.70         3.53 o                         
   2  13   4         11.86         20.53         5.24 o                         
   3  13   4          2.93          4.27         1.52 o                         
   4  13   4          0.81         -0.10         0.62 o                         
  -5 -10   5          2.92          4.19         1.13 o                         
  -4 -10   5         24.55         30.34         3.94 o                         
  -3 -10   5         10.29         12.60         3.09 o                         
  -2 -10   5        135.28        204.91         8.97 o                         
  -1 -10   5          6.42         -1.17         2.34 o                         
   0 -10   5         10.81         13.25         2.44 o                         
   1 -10   5         98.15        111.70        10.94 o                         
   2 -10   5          0.48         19.10         3.98 o                         
  -7  -9   5         12.19         14.71         2.79 o                         
  -6  -9   5         37.95         36.99         6.52 o                         
  -5  -9   5          1.22         -0.03         1.92 o                         
  -4  -9   5         12.53          4.51         3.59 o                         
  -3  -9   5          5.79          5.35         2.85 o                         
  -2  -9   5         84.90         95.63         7.23 o                         
  -1  -9   5         11.70         12.46         3.81 o                         
   0  -9   5         14.66          8.33         2.29 o                         
   1  -9   5          2.98          1.90         3.22 o                         
   2  -9   5          0.65          3.66         4.08 o                         
   3  -9   5          0.54         18.91         5.02 o                         
   4  -9   5          3.34          0.43         0.66 o                         
  -8  -8   5          9.74          8.65         3.09 o                         
  -7  -8   5          3.72         -0.97         1.94 o                         
  -6  -8   5         15.11         11.33         3.18 o                         
  -5  -8   5         48.89         46.87         7.24 o                         
  -4  -8   5        327.72        362.35        17.22 o                         
  -3  -8   5          4.37          9.20         2.32 o                         
  -2  -8   5        354.37        424.57        16.20 o                         
  -1  -8   5          0.73          0.95         1.60 o                         
   0  -8   5        165.12        192.70        10.57 o                         
   1  -8   5          5.91          3.25         2.05 o                         
   2  -8   5        318.72        331.29        10.50 o                         
   3  -8   5         61.36         64.88         5.27 o                         
   4  -8   5        144.06        153.04        15.63 o                         
   5  -8   5         96.20         89.08         9.49 o                         
   6  -8   5         34.74          9.76         2.69 o                         
  -9  -7   5          5.58          2.29         1.09 o                         
  -8  -7   5         27.99         26.12         4.51 o                         
  -7  -7   5         15.72         16.84         3.13 o                         
  -6  -7   5        444.44        416.35        21.92 o                         
  -5  -7   5         74.51         70.75         7.49 o                         
  -4  -7   5        204.62        239.93        13.31 o                         
  -3  -7   5        681.44        786.62        19.46 o                         
  -2  -7   5         81.44         84.02         5.80 o                         
  -1  -7   5       1229.13       1439.22        24.45 o                         
   0  -7   5          8.34          6.56         2.05 o                         
   1  -7   5        799.88        829.72        17.50 o                         
   2  -7   5        182.29        165.81         9.04 o                         
   3  -7   5         81.74         63.93         4.89 o                         
   4  -7   5        153.01        171.85         9.59 o                         
   6  -7   5          6.02         -1.16         2.31 o                         
   7  -7   5         75.44          6.30         2.34 o                         
 -10  -6   5          1.83          2.17         1.06 o                         
  -9  -6   5         46.52         54.71         8.12 o                         
  -8  -6   5         11.45          7.90         3.49 o                         
  -7  -6   5         16.59          9.27         3.85 o                         
  -6  -6   5         44.64         37.72         6.40 o                         
  -5  -6   5          0.88         -1.02         2.03 o                         
  -4  -6   5        458.73        484.69        18.03 o                         
  -3  -6   5        260.10        241.58        26.25 o                         
  -2  -6   5         27.36         23.70         4.82 o                         
  -1  -6   5        145.17        113.65        15.15 o                         
   0  -6   5         29.70         27.20         5.26 o                         
   1  -6   5        111.74         88.37        10.69 o                         
   2  -6   5         89.19         75.00         5.78 o                         
   3  -6   5          0.33          1.38         1.63 o                         
   4  -6   5        177.53        180.18         8.50 o                         
   5  -6   5        227.76        219.08        13.49 o                         
   6  -6   5         24.19         17.15         4.38 o                         
   7  -6   5          0.08         -1.70         3.41 o                         
   8  -6   5          2.63          0.07         1.08 o                         
 -10  -5   5          2.63          1.86         3.61 o                         
  -9  -5   5         27.05         26.06         6.72 o                         
  -8  -5   5          2.68          2.16         1.19 o                         
  -7  -5   5         40.54         38.16         9.60 o                         
  -6  -5   5         57.64         47.28         6.62 o                         
  -5  -5   5        130.49        137.48         8.21 o                         
  -4  -5   5        425.31        419.08        35.16 o                         
  -3  -5   5         25.67         21.03         7.75 o                         
  -2  -5   5          2.34          4.01         2.17 o                         
  -1  -5   5        174.77        167.07        12.87 o                         
   0  -5   5          8.36          7.22         2.25 o                         
   1  -5   5        197.01        160.99        10.25 o                         
   2  -5   5        846.56        697.13        28.27 o                         
   3  -5   5        532.88        426.39        32.78 o                         
   4  -5   5         15.05         14.17         2.56 o                         
   5  -5   5         15.51         12.72         3.06 o                         
   6  -5   5         49.38         40.44         7.70 o                         
   7  -5   5         41.24         45.58        10.18 o                         
   8  -5   5         36.08         12.56        20.32 o                         
   9  -5   5          1.97          3.12         2.33 o                         
 -10  -4   5          2.64         -1.36         2.71 o                         
  -9  -4   5          9.58         13.02         3.41 o                         
  -8  -4   5         33.53         33.23         5.71 o                         
  -7  -4   5         25.74         24.22         4.12 o                         
  -6  -4   5        167.82        150.82        11.37 o                         
  -5  -4   5        308.11        265.35        28.23 o                         
  -4  -4   5        312.05        313.19        29.17 o                         
  -3  -4   5         18.12         19.47         6.97 o                         
  -2  -4   5       1333.17       1214.59        97.99 o                         
  -1  -4   5          5.32          2.50         1.31 o                         
   0  -4   5       1298.33       1486.66        60.90 o                         
   1  -4   5          3.62          2.03         1.89 o                         
   2  -4   5        796.70        663.91        34.31 o                         
   3  -4   5       1360.61       1088.79        33.04 o                         
   4  -4   5         78.43         79.02        14.51 o                         
   5  -4   5        158.34        142.55        10.74 o                         
   6  -4   5        280.87        226.49        17.06 o                         
   7  -4   5         22.67         16.51         4.45 o                         
   8  -4   5         54.25         49.92        11.64 o                         
   9  -4   5         31.74         21.57         8.25 o                         
  10  -4   5          1.72          0.09         1.71 o                         
 -10  -3   5         47.70         57.18         7.03 o                         
  -9  -3   5          0.19          3.16         1.70 o                         
  -8  -3   5          0.37         -0.98         1.97 o                         
  -7  -3   5         13.22          8.89         2.33 o                         
  -6  -3   5        777.59        894.08        52.27 o                         
  -5  -3   5         20.32         14.87         6.31 o                         
  -4  -3   5        334.48        345.84        25.18 o                         
  -3  -3   5        148.60        148.96        12.88 o                         
  -2  -3   5       1314.00       1469.14        63.92 o                         
  -1  -3   5         31.99         28.49         3.21 o                         
   0  -3   5       1555.70       1973.16        29.76 o                         
   1  -3   5          4.11          3.90         1.75 o                         
   2  -3   5       1477.38       1458.78        92.15 o                         
   3  -3   5         12.19         14.25         3.28 o                         
   4  -3   5         43.77         64.66         6.99 o                         
   5  -3   5        345.49        331.08        19.41 o                         
   6  -3   5        122.10         86.63        10.07 o                         
   7  -3   5        160.53        140.29        13.56 o                         
   8  -3   5         50.63         59.07        12.48 o                         
   9  -3   5          0.30          0.52         0.98 o                         
  10  -3   5          1.38         -0.35         0.69 o                         
 -11  -2   5         11.46          8.26         3.54 o                         
 -10  -2   5         47.76         62.47         6.06 o                         
  -9  -2   5          1.13          1.35         1.19 o                         
  -8  -2   5          0.57          0.30         2.27 o                         
  -7  -2   5         11.96         11.44         3.52 o                         
  -6  -2   5        410.65        416.37        23.80 o                         
  -5  -2   5        114.81         80.65        13.65 o                         
  -4  -2   5          4.40          2.13         1.17 o                         
  -3  -2   5         11.66          3.27         2.18 o                         
  -2  -2   5         97.33         71.30         4.85 o                         
  -1  -2   5        212.02        243.76        17.02 o                         
   0  -2   5         85.92        117.20         4.89 o                         
   1  -2   5         44.97         72.38         5.53 o                         
   2  -2   5        106.75         94.07         6.76 o                         
   3  -2   5         38.48         39.08         4.54 o                         
   4  -2   5          0.50          0.94         1.59 o                         
   5  -2   5         18.34         17.75         4.44 o                         
   6  -2   5        164.81        158.66        18.05 o                         
   7  -2   5         32.69         23.28         5.24 o                         
   8  -2   5         76.65         91.29        17.15 o                         
   9  -2   5         91.18        105.57        16.06 o                         
  10  -2   5          2.75         -0.53         3.04 o                         
  11  -2   5          0.60         -0.62         1.24 o                         
 -11  -1   5          1.83          3.75         2.91 o                         
 -10  -1   5          0.22          1.17         1.60 o                         
  -9  -1   5          2.28          2.14         1.21 o                         
  -8  -1   5         17.18         12.37         4.08 o                         
  -7  -1   5          0.93         -1.10         2.19 o                         
  -6  -1   5        103.34        120.89        12.73 o                         
  -5  -1   5        329.30        349.22        20.71 o                         
  -4  -1   5        626.66        738.03        28.28 o                         
  -3  -1   5         16.02         17.70         3.45 o                         
  -2  -1   5        691.00        608.23        68.50 o                         
  -1  -1   5         61.29         77.05         4.55 o                         
   0  -1   5       6596.05       6438.25       184.02 o                         
   1  -1   5          0.24          4.75         1.15 o                         
   2  -1   5       1944.53       1816.00        34.68 o                         
   3  -1   5        557.30        480.67        18.43 o                         
   4  -1   5        756.00        643.93        31.64 o                         
   5  -1   5       1606.72       1593.30        54.96 o                         
   6  -1   5         25.67         19.01         5.27 o                         
   7  -1   5        117.72        111.38        16.13 o                         
   8  -1   5          8.16          6.66         3.53 o                         
   9  -1   5        109.68        125.92        21.18 o                         
  10  -1   5          2.26          4.14         1.92 o                         
  11  -1   5          1.63          1.27         1.93 o                         
 -11   0   5          0.81          2.26         1.53 o                         
 -10   0   5         55.87         70.01         9.82 o                         
  -9   0   5         22.74         26.67         5.16 o                         
  -8   0   5        144.02        156.30        22.87 o                         
  -7   0   5         46.00         46.30         5.39 o                         
  -6   0   5        349.88        402.53        23.53 o                         
  -5   0   5        383.28        364.46        24.34 o                         
  -4   0   5        455.62        464.48        32.41 o                         
  -3   0   5         23.12         20.87         6.21 o                         
  -2   0   5       2387.57       2163.43       164.00 o                         
  -1   0   5        237.20        165.46         6.47 o                         
   0   0   5        158.06        137.30        10.66 o                         
   1   0   5       8454.42       7431.47       600.92 o                         
   2   0   5          7.03          9.17         1.98 o                         
   3   0   5       2528.92       2105.55        35.99 o                         
   4   0   5        211.75        210.69        11.92 o                         
   5   0   5          9.80          7.08         2.32 o                         
   6   0   5         48.45         47.73         6.84 o                         
   7   0   5          0.67          1.46         2.29 o                         
   8   0   5         33.58         27.62         7.05 o                         
   9   0   5          0.04         -4.62         9.23 o                         
  10   0   5          6.68          4.36         1.78 o                         
  11   0   5         19.55         24.43         5.27 o                         
 -10   1   5          0.81          0.37         1.50 o                         
  -9   1   5         56.82         51.88         7.48 o                         
  -8   1   5          0.15         -0.57         2.19 o                         
  -7   1   5         70.55         69.35         7.15 o                         
  -6   1   5        126.55        174.01        23.28 o                         
  -5   1   5        252.77        232.09        25.03 o                         
  -4   1   5       1029.96       1389.28        37.71 o                         
  -3   1   5        185.34        191.98        12.36 o                         
  -2   1   5        753.67        642.10        20.57 o                         
  -1   1   5        224.13        224.78         7.68 o                         
   0   1   5       3037.33       2474.08        38.52 o                         
   1   1   5        687.89        596.53        40.75 o                         
   2   1   5          0.61         11.72         2.29 o                         
   3   1   5        444.73        359.14        13.91 o                         
   4   1   5        376.59        409.64        16.66 o                         
   5   1   5        352.42        398.21        18.46 o                         
   6   1   5         99.98        115.87        11.02 o                         
   7   1   5        319.93        318.36        19.96 o                         
   8   1   5         32.36         37.17         8.59 o                         
   9   1   5         93.47         90.02         8.67 o                         
  10   1   5          0.09         -0.55         1.09 o                         
  11   1   5         35.71         46.92         7.94 o                         
  12   1   5         46.08         75.20         8.15 o                         
 -10   2   5         16.85         20.56         5.16 o                         
  -9   2   5          6.06          2.61         1.00 o                         
  -8   2   5          8.23          4.48         2.02 o                         
  -7   2   5          0.32          3.93         2.69 o                         
  -6   2   5         29.59         25.59         8.76 o                         
  -5   2   5         32.08         28.40         5.87 o                         
  -4   2   5       1402.38       1621.24        71.96 o                         
  -3   2   5       3517.64       3654.20       256.84 o                         
  -2   2   5       1408.57       1406.76        91.69 o                         
  -1   2   5         89.96         73.75         7.49 o                         
   0   2   5       1536.40       1416.94        61.15 o                         
   1   2   5       3597.73       2664.74       151.46 o                         
   2   2   5       6429.01       5844.56       113.06 o                         
   3   2   5        126.47        113.02         7.85 o                         
   4   2   5        183.38        224.10        12.38 o                         
   5   2   5       1570.14       1534.68        37.46 o                         
   6   2   5        316.29        330.99        18.96 o                         
   7   2   5          0.37         -0.51         1.99 o                         
   8   2   5         82.11         74.72        10.34 o                         
   9   2   5         39.14         44.34         5.42 o                         
  10   2   5         25.91         23.83         4.22 o                         
  11   2   5          0.42          0.31         1.62 o                         
  12   2   5         14.69         21.67         4.18 o                         
 -10   3   5         21.09         32.84        13.03 o                         
  -9   3   5          2.70          2.01         2.74 o                         
  -8   3   5          0.31         -0.72         1.44 o                         
  -7   3   5         91.47        123.71        20.00 o                         
  -6   3   5         88.24         92.82         9.35 o                         
  -5   3   5         52.46         45.58         8.05 o                         
  -4   3   5         28.79         19.30         4.58 o                         
  -3   3   5       2579.15       2727.27       186.15 o                         
  -2   3   5         34.75         29.19         4.95 o                         
  -1   3   5       1866.76       1441.12       139.69 o                         
   0   3   5          9.28         12.99         1.86 o                         
   1   3   5       1236.46       1047.85        36.01 o                         
   2   3   5         11.08          8.76         1.92 o                         
   3   3   5          1.87          2.08         1.07 o                         
   4   3   5        669.67        618.68        30.04 o                         
   5   3   5        336.21        281.52        22.27 o                         
   6   3   5         11.37         10.98         4.93 o                         
   7   3   5         95.52        104.74        11.73 o                         
   8   3   5         22.14         16.39         6.55 o                         
   9   3   5        131.77        147.92         9.69 o                         
  10   3   5         52.87         66.54         7.78 o                         
  11   3   5          4.68          1.60         1.64 o                         
  12   3   5          4.99          9.31         2.23 o                         
  -9   4   5         26.45         21.07         5.50 o                         
  -8   4   5          9.86          8.56         3.83 o                         
  -7   4   5         37.22         31.73         9.86 o                         
  -6   4   5         67.25         70.04         9.73 o                         
  -5   4   5        111.63        107.28        12.31 o                         
  -4   4   5        222.75        237.47        17.59 o                         
  -3   4   5        391.00        429.16        22.18 o                         
  -2   4   5          0.37          0.86         1.53 o                         
  -1   4   5         45.24         35.49         3.91 o                         
   0   4   5        448.87        349.74        28.21 o                         
   1   4   5          8.61         12.94         4.15 o                         
   2   4   5        263.63        330.39        19.95 o                         
   3   4   5          2.77          2.64         1.28 o                         
   4   4   5          4.73          2.68         1.22 o                         
   5   4   5        186.85        161.20        16.70 o                         
   6   4   5         88.41         85.22        13.52 o                         
   7   4   5        234.00        229.00        23.73 o                         
   8   4   5         36.78         30.39         9.90 o                         
   9   4   5         21.84         12.43         3.98 o                         
  10   4   5         11.71         16.38         3.85 o                         
  11   4   5          0.82         -0.70         1.40 o                         
  12   4   5          6.29          6.45         1.81 o                         
  -9   5   5         13.01         15.40         5.89 o                         
  -8   5   5          9.44          4.61         2.22 o                         
  -7   5   5          0.24         -4.74         9.48 o                         
  -6   5   5        180.34        213.66        22.63 o                         
  -5   5   5         50.10         41.15         5.59 o                         
  -4   5   5          3.78          1.56         1.49 o                         
  -3   5   5        579.98        629.16        38.80 o                         
  -2   5   5          3.36          7.17         3.98 o                         
  -1   5   5        613.22        574.25        32.30 o                         
   0   5   5        140.28        124.36         7.28 o                         
   1   5   5       1026.60       1104.07        38.74 o                         
   2   5   5       2934.16       3054.43       169.46 o                         
   3   5   5        475.13        542.66        26.95 o                         
   4   5   5        628.12        570.79        29.56 o                         
   5   5   5          4.46          1.00         1.70 o                         
   6   5   5         58.00         51.61        10.68 o                         
   7   5   5        318.03        315.23        27.82 o                         
   8   5   5         37.49         31.72         4.47 o                         
   9   5   5         16.37         13.25         3.16 o                         
  10   5   5         71.95         55.38         6.67 o                         
  11   5   5         20.81         27.72         4.21 o                         
  12   5   5          1.67          0.34         0.80 o                         
  -8   6   5         13.11         10.58         3.50 o                         
  -7   6   5          0.41         -1.65         3.30 o                         
  -6   6   5          0.42         -1.62         3.24 o                         
  -5   6   5        127.69        124.89         8.94 o                         
  -4   6   5        288.82        301.21        14.07 o                         
  -3   6   5          0.02          1.06         1.07 o                         
  -2   6   5        654.93        757.14        42.24 o                         
  -1   6   5          9.28          9.89         4.44 o                         
   0   6   5        416.51        417.32        14.90 o                         
   1   6   5        180.22        182.63         8.18 o                         
   2   6   5        416.34        441.12        14.41 o                         
   3   6   5       3800.12       4273.49       111.22 o                         
   4   6   5        258.13        271.04        20.80 o                         
   5   6   5          4.91          1.71         2.06 o                         
   6   6   5         20.97         21.41         7.31 o                         
   7   6   5          2.37          5.93         4.50 o                         
   8   6   5          5.79          3.71         1.37 o                         
   9   6   5          3.21          1.04         1.06 o                         
  10   6   5         25.77         21.79         3.62 o                         
  11   6   5         12.69         11.16         2.77 o                         
  12   6   5          1.26          1.17         0.86 o                         
  -8   7   5         14.66          9.02         4.74 o                         
  -7   7   5          2.99          2.98         1.62 o                         
  -6   7   5         62.28         57.49        11.42 o                         
  -5   7   5         96.82         95.38        10.30 o                         
  -4   7   5        220.04        234.88        12.63 o                         
  -3   7   5        149.82        154.41         9.80 o                         
  -2   7   5        100.77        100.51        16.09 o                         
  -1   7   5          1.86          3.30         1.32 o                         
   0   7   5        522.55        656.52        25.33 o                         
   1   7   5         25.70         24.24         3.78 o                         
   2   7   5        106.41         77.74         8.52 o                         
   3   7   5         90.01         76.19         8.70 o                         
   4   7   5        289.17        229.99        21.17 o                         
   5   7   5          3.90          5.31         3.46 o                         
   6   7   5         40.69         34.38         8.32 o                         
   7   7   5         37.50         25.05         3.71 o                         
   8   7   5          1.39          2.78         1.30 o                         
   9   7   5         39.39         24.86         4.09 o                         
  10   7   5         30.91         30.36         5.06 o                         
  11   7   5          0.08          0.61         1.25 o                         
  -7   8   5          2.71          5.74         1.48 o                         
  -6   8   5          0.04          0.07         1.55 o                         
  -5   8   5          5.64          0.99         2.03 o                         
  -4   8   5          4.88          7.25         2.28 o                         
  -3   8   5         16.71         23.56         3.88 o                         
  -2   8   5         86.06        100.65         7.91 o                         
  -1   8   5         36.44         30.93         4.45 o                         
   0   8   5          1.14          1.96         1.91 o                         
   1   8   5          7.89          4.78         1.83 o                         
   2   8   5          0.04         -0.72         1.87 o                         
   3   8   5         68.14         77.65        10.80 o                         
   4   8   5         22.80         24.74         5.07 o                         
   5   8   5         47.25         38.84         6.62 o                         
   6   8   5          3.96          3.25         1.44 o                         
   7   8   5          4.06          5.91         1.92 o                         
   8   8   5          2.32          1.99         1.40 o                         
   9   8   5          0.48         -0.47         1.23 o                         
  10   8   5          2.04          2.30         1.55 o                         
  11   8   5          2.23          3.13         1.35 o                         
  -6   9   5         45.66         50.41        22.50 o                         
  -5   9   5         51.67         55.59         7.29 o                         
  -4   9   5          1.76          1.78         1.07 o                         
  -3   9   5         62.24         67.24         7.53 o                         
  -2   9   5         58.95         44.63         6.12 o                         
  -1   9   5         42.97         43.07         5.61 o                         
   0   9   5        161.98        148.68        15.06 o                         
   1   9   5          7.14          5.39         2.20 o                         
   2   9   5         68.14         55.90         6.21 o                         
   3   9   5          1.45          2.70         1.99 o                         
   4   9   5         13.88         11.01         2.77 o                         
   5   9   5         63.13         70.94         6.11 o                         
   6   9   5          0.59          1.43         1.85 o                         
   7   9   5         24.62         22.26         3.93 o                         
   8   9   5         24.41         26.24         4.11 o                         
   9   9   5          0.48          0.19         1.01 o                         
  10   9   5          0.89         -0.49         0.97 o                         
  11   9   5          0.00          1.69         1.19 o                         
  -5  10   5          3.25          5.93         2.28 o                         
  -4  10   5          0.43         -0.33         1.30 o                         
  -3  10   5         14.57         15.77         3.34 o                         
  -2  10   5          2.21          3.09         2.00 o                         
  -1  10   5          4.89          2.34         1.30 o                         
   0  10   5          2.60          3.16         2.09 o                         
   1  10   5        149.10        143.10        14.70 o                         
   2  10   5          0.68          0.83         0.86 o                         
   3  10   5         12.96         12.28         3.44 o                         
   4  10   5          1.86          0.44         1.36 o                         
   5  10   5          0.45          0.20         1.06 o                         
   6  10   5          7.81          7.89         2.65 o                         
   7  10   5         73.36         75.27         6.82 o                         
   8  10   5          1.14          0.26         1.04 o                         
   9  10   5         14.99         11.18         2.00 o                         
  10  10   5          0.07         -0.20         0.88 o                         
  -3  11   5          1.97          1.62         1.88 o                         
  -2  11   5          1.54          0.98         0.93 o                         
  -1  11   5          0.19         -0.01         0.81 o                         
   0  11   5          0.62         -0.12         1.06 o                         
   1  11   5        103.43        111.11        10.04 o                         
   2  11   5         16.11         12.03         4.38 o                         
   3  11   5          0.07          0.62         1.36 o                         
   4  11   5         36.58         37.40         5.70 o                         
   5  11   5          2.71          0.19         1.54 o                         
   6  11   5          4.15          9.00         2.88 o                         
   7  11   5          9.66          7.12         2.97 o                         
   8  11   5         29.99         36.55         5.35 o                         
   9  11   5          7.21          6.52         3.01 o                         
  -1  12   5          5.79          8.53         2.28 o                         
   0  12   5          1.27          2.38         1.52 o                         
   1  12   5          1.18          2.74         2.11 o                         
   2  12   5          0.94          1.20         0.83 o                         
   3  12   5          0.74          1.91         1.81 o                         
   4  12   5          5.91          6.69         2.91 o                         
   5  12   5          0.47          1.10         0.48 o                         
   6  12   5         12.73         16.39         3.95 o                         
   7  12   5          3.56          8.89         2.66 o                         
   2  13   5          0.29          0.20         1.54 o                         
   3  13   5          0.06         -0.42         1.13 o                         
   4  13   5          1.09          0.63         0.64 o                         
  -4 -10   6          5.12          0.64         3.18 o                         
  -3 -10   6         10.69          9.06         3.31 o                         
  -2 -10   6         24.16         36.59         5.44 o                         
  -1 -10   6          6.78          8.95         2.45 o                         
   0 -10   6          0.14          4.16         1.64 o                         
   1 -10   6         55.22         82.74         6.56 o                         
  -6  -9   6         10.21          6.92         2.51 o                         
  -5  -9   6         15.96         14.05         3.36 o                         
  -4  -9   6         42.10         34.25         6.61 o                         
  -3  -9   6          9.41          5.93         4.13 o                         
  -2  -9   6         14.59         15.47         3.03 o                         
  -1  -9   6          4.67          2.77         2.53 o                         
   0  -9   6         53.69         75.48         7.07 o                         
   1  -9   6          7.09          9.15         2.20 o                         
   2  -9   6          0.00         12.49         3.71 o                         
   3  -9   6         13.37         13.32         3.57 o                         
  -7  -8   6         24.39         17.93         2.71 o                         
  -6  -8   6         19.46         15.27         3.61 o                         
  -5  -8   6          5.60          4.21         1.72 o                         
  -4  -8   6          9.48          9.45         2.71 o                         
  -3  -8   6        190.57        215.09        11.00 o                         
  -2  -8   6          6.59          3.24         1.79 o                         
  -1  -8   6        339.74        402.20        15.23 o                         
   0  -8   6        106.08        134.54         8.70 o                         
   1  -8   6        301.47        334.20        10.38 o                         
   2  -8   6         24.53         27.46         2.93 o                         
   3  -8   6          3.37          6.88         4.13 o                         
   4  -8   6        101.85        123.49        11.45 o                         
   5  -8   6        214.13        217.65        13.71 o                         
  -8  -7   6          8.37         10.91         1.95 o                         
  -7  -7   6          0.65         -0.13         1.59 o                         
  -6  -7   6         27.14         23.16         3.77 o                         
  -5  -7   6          4.79          0.41         1.63 o                         
  -4  -7   6          2.61          2.60         1.68 o                         
  -3  -7   6         28.47         31.66         3.77 o                         
  -2  -7   6         47.28         58.01         5.95 o                         
  -1  -7   6        229.72        241.23        10.90 o                         
   0  -7   6          0.15         -1.15         2.30 o                         
   1  -7   6         45.20         35.43         3.25 o                         
   2  -7   6        265.05        264.06         9.83 o                         
   3  -7   6         12.06         10.02         1.70 o                         
   4  -7   6          7.56          6.19         2.39 o                         
   5  -7   6         66.17         59.47         8.71 o                         
   6  -7   6         30.22         14.93         3.01 o                         
  -9  -6   6         16.43          9.12         2.36 o                         
  -8  -6   6          1.75          1.28         3.05 o                         
  -7  -6   6          1.90          3.99         2.55 o                         
  -6  -6   6         15.14          6.71         1.95 o                         
  -5  -6   6         70.22         61.44         7.21 o                         
  -4  -6   6        209.46        200.85        10.16 o                         
  -3  -6   6        268.37        308.59        11.89 o                         
  -2  -6   6          1.81         -0.04         1.48 o                         
  -1  -6   6        392.44        452.90        13.12 o                         
   0  -6   6          1.94          0.88         2.49 o                         
   1  -6   6       1534.85       1668.74        34.03 o                         
   2  -6   6          0.72         -0.77         1.54 o                         
   3  -6   6        299.58        286.05        10.82 o                         
   4  -6   6         83.05         73.77         6.10 o                         
   5  -6   6        205.11        199.24        12.26 o                         
   6  -6   6          1.74         -0.99         1.98 o                         
   7  -6   6         40.04          2.55         1.35 o                         
   8  -6   6         57.57         56.46         9.90 o                         
  -9  -5   6         13.79         18.03         4.97 o                         
  -8  -5   6          0.46         -1.26         2.52 o                         
  -7  -5   6        113.12        116.14        16.59 o                         
  -6  -5   6         37.83         30.94         6.36 o                         
  -5  -5   6        380.75        373.11        13.68 o                         
  -4  -5   6         12.42         13.41         2.97 o                         
  -3  -5   6         23.51         23.98         7.22 o                         
  -2  -5   6         23.08          7.95         6.82 o                         
  -1  -5   6          3.84          2.88         1.06 o                         
   0  -5   6        385.07        381.96        20.16 o                         
   1  -5   6        309.77        274.57        14.22 o                         
   2  -5   6        454.30        379.28        22.63 o                         
   3  -5   6        235.97        227.81         8.73 o                         
   4  -5   6         72.59         62.87         5.80 o                         
   5  -5   6         32.05         39.37         7.27 o                         
   6  -5   6          8.99          9.18         4.55 o                         
   7  -5   6         98.28         47.88        55.16 o                         
   8  -5   6          0.20         -0.80         1.59 o                         
 -10  -4   6         23.49         27.49         5.42 o                         
  -9  -4   6          0.16          0.73         2.78 o                         
  -8  -4   6         57.62         76.72         8.62 o                         
  -7  -4   6         73.03         61.48        12.58 o                         
  -6  -4   6        339.11        360.20        17.70 o                         
  -5  -4   6         83.20         84.95         8.47 o                         
  -4  -4   6        123.70        117.84        18.02 o                         
  -3  -4   6        106.46        104.54        16.37 o                         
  -2  -4   6       1066.75        893.90       184.39 o                         
  -1  -4   6         47.68         37.15         4.05 o                         
   0  -4   6         49.02         49.62         5.19 o                         
   1  -4   6       1295.71       1117.29        27.32 o                         
   2  -4   6         11.00          4.96         1.29 o                         
   3  -4   6       1340.40       1122.15        48.46 o                         
   4  -4   6        334.90        299.24        28.19 o                         
   5  -4   6        128.24        129.16         9.93 o                         
   6  -4   6          1.69          4.09         2.42 o                         
   7  -4   6         67.43         65.31        12.67 o                         
   8  -4   6         18.31         18.53         4.82 o                         
   9  -4   6         28.16         26.63         7.37 o                         
 -10  -3   6          9.97          5.52         2.25 o                         
  -9  -3   6         13.06         10.72         2.86 o                         
  -8  -3   6          6.37          2.69         1.75 o                         
  -7  -3   6         49.62         57.26         6.91 o                         
  -6  -3   6         40.27         29.48         3.89 o                         
  -5  -3   6        156.63        153.12        21.50 o                         
  -4  -3   6         29.69         30.34         6.81 o                         
  -3  -3   6       3044.88       2773.70       284.13 o                         
  -2  -3   6          8.95         12.25         2.85 o                         
  -1  -3   6         16.77         11.99         2.23 o                         
   0  -3   6       1411.22       1522.73        26.60 o                         
   1  -3   6         41.21         37.02         4.60 o                         
   2  -3   6        134.36        104.45         9.71 o                         
   3  -3   6        260.86        207.92        14.88 o                         
   4  -3   6        249.91        210.90        20.26 o                         
   5  -3   6        493.02        443.18        30.68 o                         
   6  -3   6         76.18         67.01        11.57 o                         
   7  -3   6         41.13         26.58         6.33 o                         
   8  -3   6          5.31          4.61         2.81 o                         
   9  -3   6         30.23         31.28         6.72 o                         
  10  -3   6          3.77          4.89         2.23 o                         
 -10  -2   6         12.71         17.59         2.85 o                         
  -9  -2   6          1.09          0.33         2.46 o                         
  -8  -2   6          0.17         -2.96         5.91 o                         
  -7  -2   6        102.17        112.58         9.23 o                         
  -6  -2   6         65.26         43.43         6.58 o                         
  -5  -2   6         74.00         82.42        10.24 o                         
  -4  -2   6         51.90         30.72         6.65 o                         
  -3  -2   6        533.46        591.51        27.31 o                         
  -2  -2   6          4.23          6.45         1.48 o                         
  -1  -2   6          7.21          8.83         2.07 o                         
   0  -2   6       1164.67       1342.84        35.38 o                         
   1  -2   6        836.07        890.29        21.47 o                         
   2  -2   6        175.96        170.21        11.84 o                         
   3  -2   6          7.16          2.35         6.44 o                         
   4  -2   6          1.90          0.09         1.76 o                         
   5  -2   6        345.12        339.90        26.37 o                         
   6  -2   6         24.47         22.94         6.75 o                         
   7  -2   6          8.26          4.81         0.97 o                         
   8  -2   6        180.98        184.29        27.57 o                         
   9  -2   6          5.83          7.06         3.18 o                         
  10  -2   6         60.14         72.38        10.47 o                         
 -10  -1   6          9.41          8.05         2.54 o                         
  -9  -1   6         54.85         63.76         8.00 o                         
  -8  -1   6         22.45         17.60         4.47 o                         
  -7  -1   6         80.36         91.51         9.61 o                         
  -6  -1   6         28.98         25.19         9.34 o                         
  -5  -1   6        828.81        889.28        34.99 o                         
  -4  -1   6        179.16        162.43        13.90 o                         
  -3  -1   6       3101.40       3094.67       107.73 o                         
  -2  -1   6         67.14         63.58        11.18 o                         
  -1  -1   6       4094.50       4529.77        66.22 o                         
   0  -1   6        188.14        166.58         9.41 o                         
   1  -1   6       2673.76       2758.02        33.02 o                         
   2  -1   6          6.55          9.76         4.91 o                         
   3  -1   6         12.86          6.97         1.47 o                         
   4  -1   6       1581.02       1429.11        50.91 o                         
   5  -1   6        347.87        346.90        26.28 o                         
   6  -1   6         83.69         68.52        12.24 o                         
   7  -1   6          0.05         -0.14         2.79 o                         
   8  -1   6         30.03         18.31         6.66 o                         
   9  -1   6          3.88          4.62         4.67 o                         
  10  -1   6          0.13          0.79         2.16 o                         
  11  -1   6          9.67         13.64         5.33 o                         
 -10   0   6          5.01          8.32         2.53 o                         
  -9   0   6         88.14        131.64        10.89 o                         
  -8   0   6          0.52         -0.13         2.60 o                         
  -7   0   6        212.19        212.40        13.59 o                         
  -6   0   6         45.16         49.89         8.43 o                         
  -5   0   6        435.91        411.48        23.96 o                         
  -4   0   6        604.05        583.98        38.37 o                         
  -3   0   6        853.19        754.13       131.39 o                         
  -2   0   6        273.20        262.11        21.79 o                         
  -1   0   6        745.03        584.05        15.43 o                         
   0   0   6         54.26         67.15         5.40 o                         
   1   0   6          8.88          7.40         2.23 o                         
   2   0   6       1281.20       1212.23        26.24 o                         
   3   0   6        711.30        711.20        21.08 o                         
   4   0   6       1027.23        849.01        25.35 o                         
   5   0   6          1.72          6.77         3.98 o                         
   6   0   6        242.24        190.48        20.43 o                         
   7   0   6         35.40         30.80         7.94 o                         
   8   0   6          1.04          2.63         2.22 o                         
   9   0   6          1.14         -1.66         3.32 o                         
  10   0   6          0.03          0.81         2.45 o                         
  11   0   6          0.44          2.55         2.40 o                         
 -10   1   6          8.90         18.90         6.38 o                         
  -9   1   6          1.15          1.77         1.30 o                         
  -8   1   6          7.01          3.61         1.15 o                         
  -7   1   6         58.79         72.76         6.66 o                         
  -6   1   6         61.05         67.03        14.31 o                         
  -5   1   6         17.86         25.83         8.39 o                         
  -4   1   6         24.30         25.40         8.16 o                         
  -3   1   6       1189.55       1284.23        54.75 o                         
  -2   1   6       1260.96       1175.50        29.68 o                         
  -1   1   6       1595.63       1177.49        22.48 o                         
   0   1   6        216.44        232.71        17.04 o                         
   1   1   6        329.08        332.47        14.75 o                         
   2   1   6          5.03          7.54         1.78 o                         
   3   1   6          4.61          5.39         5.28 o                         
   4   1   6       1971.16       1767.87        37.34 o                         
   5   1   6          1.76          2.39         1.84 o                         
   6   1   6        181.22        155.37        12.96 o                         
   7   1   6         94.72         73.88         9.65 o                         
   8   1   6        200.74        180.65        14.49 o                         
   9   1   6          7.29          6.32         2.00 o                         
  10   1   6         30.12         28.53         6.83 o                         
  11   1   6          3.04          5.09         3.06 o                         
  12   1   6         11.20         14.51         3.75 o                         
 -10   2   6          0.16          1.11         1.28 o                         
  -9   2   6          1.96          1.98         1.75 o                         
  -8   2   6          1.55          0.29         1.17 o                         
  -7   2   6         81.27         88.74        10.21 o                         
  -6   2   6         98.51         95.82        16.90 o                         
  -5   2   6          3.29          7.09         5.07 o                         
  -4   2   6        217.92        204.38        15.26 o                         
  -3   2   6        532.00        631.48        25.19 o                         
  -2   2   6        818.54        767.46        70.16 o                         
  -1   2   6        128.84        108.47         9.23 o                         
   0   2   6       2644.78       2133.45        29.59 o                         
   1   2   6       1033.27        921.76        38.87 o                         
   2   2   6         74.13         50.46         4.52 o                         
   3   2   6         56.57         39.43         4.85 o                         
   4   2   6       1838.65       1829.71        37.96 o                         
   5   2   6       2864.96       2706.55        77.77 o                         
   6   2   6        149.49        138.04        12.36 o                         
   7   2   6         19.86         19.84         5.23 o                         
   8   2   6        228.97        215.47        12.39 o                         
   9   2   6        244.77        214.29        12.76 o                         
  10   2   6          1.04          2.95         2.31 o                         
  11   2   6          8.83          8.31         2.65 o                         
  12   2   6          1.25          4.71         1.55 o                         
 -10   3   6          2.78          5.46         2.99 o                         
  -9   3   6          0.78          3.71         2.68 o                         
  -8   3   6         38.83         46.20         9.38 o                         
  -7   3   6         23.70         25.99         5.18 o                         
  -6   3   6         67.90         41.78         9.18 o                         
  -5   3   6         48.10         43.93         7.77 o                         
  -4   3   6         32.26         46.46         7.74 o                         
  -3   3   6         15.61         11.22         3.49 o                         
  -2   3   6        152.34         98.91        16.40 o                         
  -1   3   6        959.59        705.82        72.00 o                         
   0   3   6       1265.20       1020.11        59.78 o                         
   1   3   6       1153.84        964.37        39.46 o                         
   2   3   6        418.64        373.25        12.39 o                         
   3   3   6         14.41          8.27         2.07 o                         
   4   3   6         92.35        101.89         8.83 o                         
   5   3   6          7.25          7.38         2.58 o                         
   6   3   6         77.49         61.47         8.23 o                         
   7   3   6        384.62        431.22        24.01 o                         
   8   3   6        272.75        265.31        13.81 o                         
   9   3   6          2.47          0.51         1.40 o                         
  10   3   6         53.44         39.58         6.00 o                         
  11   3   6          1.00         -0.05         1.97 o                         
  12   3   6          0.33          1.06         1.32 o                         
  -9   4   6          0.01         -0.30         0.80 o                         
  -8   4   6         29.86         25.55         5.87 o                         
  -7   4   6         17.21         16.07         7.06 o                         
  -6   4   6         16.01         16.74         4.71 o                         
  -5   4   6        113.02        123.45        13.51 o                         
  -4   4   6          0.39         -0.15         2.82 o                         
  -3   4   6        257.07        297.81        25.45 o                         
  -2   4   6         46.07         29.95         9.57 o                         
  -1   4   6        386.45        363.49        26.14 o                         
   0   4   6         20.84         25.21         4.36 o                         
   1   4   6       3519.79       3353.56       122.89 o                         
   2   4   6        309.26        323.26        21.20 o                         
   3   4   6       2383.56       2463.85        42.05 o                         
   4   4   6        136.13        133.46        10.33 o                         
   5   4   6          9.61         15.93         4.10 o                         
   6   4   6          1.21         -0.52         1.45 o                         
   7   4   6         64.33         65.30         9.70 o                         
   8   4   6         19.01         13.51         3.03 o                         
   9   4   6          4.95          5.28         2.36 o                         
  10   4   6         22.28         17.64         3.99 o                         
  11   4   6          0.74          0.72         1.09 o                         
  12   4   6          0.73          0.36         0.75 o                         
  -9   5   6          1.00          3.00         1.68 o                         
  -8   5   6          2.73          1.14         1.54 o                         
  -7   5   6          4.03         -1.74         3.47 o                         
  -6   5   6        134.74        123.66        21.09 o                         
  -5   5   6          0.38         -0.35         1.77 o                         
  -4   5   6         89.46         94.64        15.81 o                         
  -3   5   6         49.57         45.09        10.52 o                         
  -2   5   6          0.57          0.92         2.32 o                         
  -1   5   6        169.64        174.72        18.22 o                         
   0   5   6        779.15        680.90        21.98 o                         
   1   5   6         18.55         15.62         4.03 o                         
   2   5   6       4185.59       4179.46        60.71 o                         
   3   5   6        552.00        632.18        30.80 o                         
   4   5   6         39.69         33.83         7.55 o                         
   5   5   6        156.10        159.39        12.79 o                         
   6   5   6          6.08          6.76         2.98 o                         
   7   5   6        204.41        204.08        16.93 o                         
   8   5   6         22.15         19.10         3.11 o                         
   9   5   6         96.09         98.26         8.90 o                         
  10   5   6         30.60         31.45         5.09 o                         
  11   5   6          0.06          1.30         1.15 o                         
  12   5   6          4.83          2.90         1.26 o                         
  -8   6   6         20.17         10.38         5.53 o                         
  -7   6   6          0.34         -4.52         9.03 o                         
  -6   6   6          0.42         -0.43         2.72 o                         
  -5   6   6        102.62         92.35         9.94 o                         
  -4   6   6        250.64        264.95        13.84 o                         
  -3   6   6         10.25          8.35         5.07 o                         
  -2   6   6         91.35         91.02        14.42 o                         
  -1   6   6        266.34        273.09        24.00 o                         
   0   6   6         60.71         61.84         9.84 o                         
   1   6   6        450.41        367.75        12.03 o                         
   2   6   6        608.11        660.67        22.76 o                         
   3   6   6       1005.05       1053.97        29.11 o                         
   4   6   6       1168.38       1164.93        31.24 o                         
   5   6   6          0.90         -1.78         3.55 o                         
   6   6   6        134.77        123.00        17.03 o                         
   7   6   6          4.43          1.38         2.09 o                         
   8   6   6          0.94          1.60         1.30 o                         
   9   6   6          6.10          2.03         0.89 o                         
  10   6   6          3.15          1.63         1.22 o                         
  11   6   6         12.47         13.93         3.06 o                         
  12   6   6          0.07         -0.30         0.60 o                         
  -7   7   6         28.22         38.01         5.38 o                         
  -6   7   6          0.95         -1.54         3.07 o                         
  -5   7   6          6.08          3.95         3.14 o                         
  -4   7   6         19.69         16.64         3.49 o                         
  -3   7   6        203.23        219.36        11.97 o                         
  -2   7   6         29.73         21.70         7.22 o                         
  -1   7   6         98.02        102.05        15.61 o                         
   0   7   6        291.54        280.08        24.49 o                         
   1   7   6         60.90         53.21         6.85 o                         
   2   7   6        426.38        437.20        19.96 o                         
   3   7   6        725.29        705.29        26.72 o                         
   4   7   6        144.95        135.61        11.37 o                         
   5   7   6          0.07         -0.98         3.40 o                         
   6   7   6         11.19         12.18         3.78 o                         
   7   7   6         35.68         21.98         4.33 o                         
   8   7   6         54.77         38.74         9.60 o                         
   9   7   6          0.36         -0.54         1.52 o                         
  10   7   6         21.65         20.27         4.12 o                         
  11   7   6         12.08         20.05         3.34 o                         
  -7   8   6          9.75          7.67         2.06 o                         
  -6   8   6         12.75          7.05         4.19 o                         
  -5   8   6          1.15          4.87         2.90 o                         
  -4   8   6        223.64        272.12        14.16 o                         
  -3   8   6         59.57         69.72         7.95 o                         
  -2   8   6        284.14        268.14        13.24 o                         
  -1   8   6        170.68        188.76        11.55 o                         
   0   8   6         93.52         95.74        14.35 o                         
   1   8   6        116.54         98.46         8.06 o                         
   2   8   6         13.97         15.31         3.25 o                         
   3   8   6          0.10         -0.17         1.19 o                         
   4   8   6          9.19         10.22         3.43 o                         
   5   8   6        132.56        117.42         8.35 o                         
   6   8   6          0.28          0.03         1.25 o                         
   7   8   6          0.39          0.39         1.24 o                         
   8   8   6         88.11         78.90         8.23 o                         
   9   8   6         15.06         12.72         3.08 o                         
  10   8   6          3.39          1.47         1.20 o                         
  11   8   6          1.74          1.58         0.92 o                         
  -6   9   6          3.99          5.56         2.68 o                         
  -5   9   6         44.32         37.86         5.56 o                         
  -4   9   6          0.31          1.72         1.54 o                         
  -3   9   6        313.40        382.74        17.40 o                         
  -2   9   6          9.73          7.09         2.73 o                         
  -1   9   6        224.15        236.09        19.61 o                         
   0   9   6        326.90        350.63        14.23 o                         
   1   9   6        253.41        250.80        15.65 o                         
   2   9   6          0.02         -0.03         0.72 o                         
   3   9   6         76.34         71.67         6.89 o                         
   4   9   6          0.40         -0.52         1.04 o                         
   5   9   6         59.96         52.88         5.33 o                         
   6   9   6         24.15         19.86         3.79 o                         
   7   9   6          1.77          1.01         0.96 o                         
   8   9   6         84.39         82.03         7.22 o                         
   9   9   6          0.70          0.13         1.17 o                         
  10   9   6          0.22          0.31         1.58 o                         
  11   9   6          0.24          0.28         0.54 o                         
  -5  10   6          0.70          2.27         1.48 o                         
  -4  10   6          0.07         -0.01         0.75 o                         
  -3  10   6          4.75          2.52         1.00 o                         
  -2  10   6          9.38         12.65         3.09 o                         
  -1  10   6          0.52          0.02         1.98 o                         
   0  10   6         79.69         85.05        11.44 o                         
   1  10   6          1.16          2.02         1.39 o                         
   2  10   6         85.05         82.99         8.95 o                         
   3  10   6          4.35          3.11         2.21 o                         
   4  10   6          0.05          0.45         1.15 o                         
   5  10   6         54.74         44.48         6.40 o                         
   6  10   6          4.82          1.92         1.37 o                         
   7  10   6          1.59          1.85         1.31 o                         
   8  10   6          8.12          8.49         2.19 o                         
   9  10   6          3.69          1.82         0.85 o                         
  10  10   6          0.03          0.18         0.65 o                         
  -3  11   6          3.44          1.55         0.79 o                         
  -2  11   6          5.04          6.19         1.46 o                         
  -1  11   6          3.67          4.68         1.97 o                         
   0  11   6          1.17         -0.16         1.50 o                         
   1  11   6         37.93         41.21         6.16 o                         
   2  11   6          9.89         12.70         4.38 o                         
   3  11   6         20.10         24.14         4.64 o                         
   4  11   6         28.84         33.28         6.90 o                         
   5  11   6          3.81          0.82         1.29 o                         
   6  11   6          0.36         -0.03         0.98 o                         
   7  11   6         19.43         24.32         5.03 o                         
   8  11   6         16.40         16.21         3.06 o                         
   9  11   6          7.38         11.05         1.93 o                         
  -1  12   6          5.05          6.06         2.45 o                         
   0  12   6          6.70          8.74         2.86 o                         
   1  12   6         18.80         26.93         5.61 o                         
   2  12   6          2.04          2.44         1.30 o                         
   3  12   6          9.24         18.01         3.68 o                         
   4  12   6          1.46          1.29         1.06 o                         
   5  12   6         27.41         26.29         5.19 o                         
   6  12   6          9.78         13.46         3.77 o                         
   7  12   6         10.09         12.52         3.37 o                         
   2  13   6          4.80          7.83         2.44 o                         
   3  13   6          7.83         13.04         3.03 o                         
   4  13   6         12.42         16.60         3.51 o                         
  -5  -9   7          1.19         -0.02         1.98 o                         
  -4  -9   7         15.08         10.29         2.43 o                         
  -3  -9   7          0.14         -1.08         2.17 o                         
  -2  -9   7         41.83         44.02         6.06 o                         
  -1  -9   7          1.20          1.28         7.13 o                         
   0  -9   7         10.70         11.42         2.50 o                         
   1  -9   7          7.69         18.80         2.79 o                         
   2  -9   7         11.25         33.47         5.52 o                         
  -7  -8   7          5.30          2.35         2.03 o                         
  -6  -8   7          0.73          0.76         1.40 o                         
  -5  -8   7          0.00         -0.29         1.82 o                         
  -4  -8   7          7.13          2.32         1.07 o                         
  -3  -8   7         12.87          8.84         2.18 o                         
  -2  -8   7        171.57        218.18        10.71 o                         
  -1  -8   7         80.96         79.87         6.49 o                         
   0  -8   7          0.32         -0.28         2.02 o                         
   1  -8   7         11.28         11.03         1.71 o                         
   2  -8   7          0.11          2.16         1.23 o                         
   3  -8   7        233.05        310.52        16.22 o                         
   4  -8   7         35.94         41.00        10.15 o                         
  -8  -7   7         19.60         20.42         5.33 o                         
  -7  -7   7         15.32         19.52         3.64 o                         
  -6  -7   7         29.64         21.80         3.53 o                         
  -5  -7   7         29.43         37.24         6.35 o                         
  -4  -7   7          5.39          4.27         1.51 o                         
  -3  -7   7        342.82        367.85        12.90 o                         
  -2  -7   7         37.80         41.88         4.31 o                         
  -1  -7   7        107.79        134.18         7.97 o                         
   0  -7   7         82.50         88.79         6.30 o                         
   1  -7   7         62.94         69.18         4.87 o                         
   2  -7   7        174.17        171.85         7.70 o                         
   3  -7   7         32.55         32.74         3.28 o                         
   4  -7   7         29.80         34.15         8.31 o                         
   5  -7   7         48.51         46.26         8.02 o                         
   6  -7   7         15.86         10.13         4.50 o                         
  -8  -6   7          1.25          2.10         1.18 o                         
  -7  -6   7          0.01         -1.04         2.09 o                         
  -6  -6   7         24.14         31.84         5.83 o                         
  -5  -6   7          2.55          1.97         1.24 o                         
  -4  -6   7         46.68         43.52         5.13 o                         
  -3  -6   7         20.75         17.89         2.95 o                         
  -2  -6   7         92.23         53.81         6.02 o                         
  -1  -6   7         31.82         24.30         2.93 o                         
   0  -6   7        219.98        215.92        13.38 o                         
   1  -6   7         37.63         29.26         2.95 o                         
   2  -6   7          6.71          2.01         1.99 o                         
   3  -6   7        242.36        253.36        10.73 o                         
   4  -6   7        110.02        127.87         7.58 o                         
   5  -6   7        168.52        168.82        17.71 o                         
   6  -6   7         21.33         13.27         2.53 o                         
   7  -6   7          8.27          1.86         1.15 o                         
  -9  -5   7         54.29         61.82         6.15 o                         
  -8  -5   7          1.67         -0.55         1.11 o                         
  -7  -5   7          0.41         -0.71         2.44 o                         
  -6  -5   7          5.82          6.30         2.80 o                         
  -5  -5   7          2.06          0.70         1.48 o                         
  -4  -5   7         26.49         22.33         3.61 o                         
  -3  -5   7         54.12         57.67         5.66 o                         
  -2  -5   7          6.75          6.38         2.70 o                         
  -1  -5   7         12.54          9.83         4.74 o                         
   0  -5   7         95.98         83.67        10.96 o                         
   1  -5   7         76.69         58.93         6.36 o                         
   2  -5   7          0.97         -0.66         1.31 o                         
   3  -5   7        220.43        232.18         9.56 o                         
   4  -5   7        363.30        381.71        22.88 o                         
   5  -5   7         47.95         48.17         5.57 o                         
   6  -5   7         20.99         13.29         3.22 o                         
   7  -5   7          0.07         -0.94         1.87 o                         
   8  -5   7          2.10         -1.42         2.83 o                         
  -9  -4   7         11.10         22.72         6.04 o                         
  -8  -4   7          0.83          4.05         3.51 o                         
  -7  -4   7          2.26          3.41         2.30 o                         
  -6  -4   7         14.28          9.41         3.49 o                         
  -5  -4   7        438.21        457.33        17.15 o                         
  -4  -4   7        497.76        535.14        18.11 o                         
  -3  -4   7        384.06        383.30        33.01 o                         
  -2  -4   7         35.97         27.20         7.95 o                         
  -1  -4   7        483.45        460.09        22.56 o                         
   0  -4   7         94.87         89.24         7.84 o                         
   1  -4   7        714.40        607.96        25.31 o                         
   2  -4   7          8.62         10.44         3.59 o                         
   3  -4   7         55.51         48.74         7.48 o                         
   4  -4   7        921.67        904.51        37.09 o                         
   5  -4   7          9.70          6.82         3.51 o                         
   6  -4   7          2.46         -0.22         3.99 o                         
   7  -4   7          2.26          1.15         2.01 o                         
   8  -4   7          3.08          1.97         2.31 o                         
   9  -4   7          0.92         -1.02         2.30 o                         
 -10  -3   7          4.47          1.76         0.77 o                         
  -9  -3   7         10.22          7.29         1.77 o                         
  -8  -3   7         35.66         30.16         5.37 o                         
  -7  -3   7          0.61          1.59         1.71 o                         
  -6  -3   7         22.93         20.36         3.15 o                         
  -5  -3   7         14.33          9.58         2.16 o                         
  -4  -3   7        211.40        190.18        23.78 o                         
  -3  -3   7        190.07        165.32        15.22 o                         
  -2  -3   7        231.48        177.52        28.19 o                         
  -1  -3   7        141.24        146.00        10.34 o                         
   0  -3   7       1369.47       1351.54        30.87 o                         
   1  -3   7       1008.19       1021.39        31.38 o                         
   2  -3   7        145.63        102.72        10.15 o                         
   3  -3   7        499.93        432.64        21.95 o                         
   4  -3   7         44.17         41.36         9.45 o                         
   5  -3   7         86.58         70.57         8.95 o                         
   6  -3   7         46.55         30.55        18.54 o                         
   7  -3   7         29.26         19.29         5.49 o                         
   8  -3   7         32.35         30.91         6.54 o                         
   9  -3   7         23.39         31.07         4.94 o                         
  10  -3   7         14.02          8.76         3.38 o                         
 -10  -2   7          5.53          4.67         1.98 o                         
  -9  -2   7         14.21         16.90         3.35 o                         
  -8  -2   7         27.72         25.53         6.52 o                         
  -7  -2   7         16.71         10.35         2.56 o                         
  -6  -2   7         52.40         58.32         6.16 o                         
  -5  -2   7         74.41         47.06        19.07 o                         
  -4  -2   7        595.04        468.42       127.12 o                         
  -3  -2   7         38.94         38.88         7.04 o                         
  -2  -2   7         86.86         73.12         9.48 o                         
  -1  -2   7        399.07        406.57        19.40 o                         
   0  -2   7       1473.37       1483.22        26.30 o                         
   1  -2   7        704.88        719.71        24.58 o                         
   2  -2   7          4.32          2.87         6.64 o                         
   3  -2   7        163.06        115.58        14.43 o                         
   4  -2   7       1162.69       1100.73        48.48 o                         
   5  -2   7         74.41         60.52        11.69 o                         
   6  -2   7         86.06         66.04         7.60 o                         
   7  -2   7          0.32          2.13         1.94 o                         
   8  -2   7        154.78        186.14        26.66 o                         
   9  -2   7         49.62         46.36        13.05 o                         
  10  -2   7          4.82          8.74         3.41 o                         
 -10  -1   7          6.48          3.67         1.37 o                         
  -9  -1   7          0.60         -0.75         2.35 o                         
  -8  -1   7          1.51          0.66         2.43 o                         
  -7  -1   7         26.78         25.10         4.89 o                         
  -6  -1   7        106.19         96.65         8.54 o                         
  -5  -1   7        371.02        391.37        23.53 o                         
  -4  -1   7          2.42          1.59         1.91 o                         
  -3  -1   7       1038.95       1030.82        35.04 o                         
  -2  -1   7        554.42        481.33        70.79 o                         
  -1  -1   7          6.22          2.26         1.14 o                         
   0  -1   7        783.09        886.35        35.24 o                         
   1  -1   7       1595.79       1525.34        39.08 o                         
   2  -1   7       1949.17       1956.52        58.37 o                         
   3  -1   7        116.38        122.39        14.18 o                         
   4  -1   7        186.92        225.43        20.74 o                         
   5  -1   7       1128.39       1003.44        47.51 o                         
   6  -1   7        244.87        243.34        24.27 o                         
   7  -1   7        104.58         77.01        11.11 o                         
   8  -1   7         29.51         28.31        11.39 o                         
   9  -1   7         34.54         46.72        14.47 o                         
  10  -1   7         15.81         12.98         4.45 o                         
  11  -1   7          0.29         -1.21         2.41 o                         
 -10   0   7         11.41         15.81         3.94 o                         
  -9   0   7          4.41          8.59         2.40 o                         
  -8   0   7          3.00          5.89         1.96 o                         
  -7   0   7          3.62          1.41         1.16 o                         
  -6   0   7        220.36        199.79        15.20 o                         
  -5   0   7        121.63        111.81        13.22 o                         
  -4   0   7         76.15         58.41         7.69 o                         
  -3   0   7         96.89         81.84        15.41 o                         
  -2   0   7        438.68        389.22        34.16 o                         
  -1   0   7        154.10        138.10        11.16 o                         
   0   0   7        159.69        136.88        10.30 o                         
   1   0   7        103.97         91.12         8.78 o                         
   2   0   7       1237.11       1215.39        58.25 o                         
   3   0   7        111.85         95.99         8.03 o                         
   4   0   7        258.23        292.93        23.41 o                         
   5   0   7         36.09         37.06         8.68 o                         
   6   0   7         83.06         77.78        13.44 o                         
   7   0   7        132.56        134.25        14.75 o                         
   8   0   7        166.29        163.80        16.89 o                         
   9   0   7         87.02        105.66        15.48 o                         
  10   0   7          0.56          0.33         4.21 o                         
  11   0   7          0.02          0.43         1.01 o                         
 -10   1   7         24.53         35.94         7.10 o                         
  -9   1   7          1.58          4.63         2.15 o                         
  -8   1   7          0.48         -1.00         2.39 o                         
  -7   1   7          0.11          0.76         1.15 o                         
  -6   1   7          1.23         -0.91         1.81 o                         
  -5   1   7         48.40         25.42        10.30 o                         
  -4   1   7          3.39          3.11         4.33 o                         
  -3   1   7          6.52          2.13         2.47 o                         
  -2   1   7          2.81          1.75         1.85 o                         
  -1   1   7         41.84         35.29         4.10 o                         
   0   1   7        453.65        388.50        13.10 o                         
   1   1   7          3.86          5.89         2.29 o                         
   2   1   7        669.29        520.28        16.49 o                         
   3   1   7         84.93         64.99         8.84 o                         
   4   1   7        613.91        606.39        22.37 o                         
   5   1   7        170.57        161.98        12.50 o                         
   6   1   7         14.25         11.23         3.65 o                         
   7   1   7        177.08        163.79        20.96 o                         
   8   1   7         10.00         14.35         5.29 o                         
   9   1   7        112.66        122.40        25.13 o                         
  10   1   7          4.86          4.47         4.86 o                         
  11   1   7          2.40         -0.69         2.19 o                         
 -10   2   7         10.51         19.19         5.30 o                         
  -9   2   7          3.15          4.06         1.80 o                         
  -8   2   7         13.78         15.79         3.96 o                         
  -7   2   7          1.39          2.74         1.31 o                         
  -6   2   7        132.65        181.26        38.02 o                         
  -5   2   7          0.25         -1.19         3.45 o                         
  -4   2   7        228.22        236.79        67.06 o                         
  -3   2   7        500.64        620.02        25.92 o                         
  -2   2   7        389.27        362.70        50.90 o                         
  -1   2   7       1628.95       1275.50        59.70 o                         
   0   2   7        226.38        255.92        10.46 o                         
   1   2   7       3685.37       3195.39        51.68 o                         
   2   2   7         44.92         35.18         4.14 o                         
   3   2   7       2849.04       2585.11        45.05 o                         
   4   2   7          9.55         12.70         3.27 o                         
   5   2   7          6.43          6.64         4.21 o                         
   6   2   7        667.79        680.19        28.09 o                         
   7   2   7        237.38        226.99        17.41 o                         
   8   2   7         47.81         54.18         8.21 o                         
   9   2   7         53.97         52.29        15.83 o                         
  10   2   7         45.13         50.63         9.12 o                         
  11   2   7          5.15          7.60         3.19 o                         
  12   2   7         14.28         16.12         2.92 o                         
  -9   3   7         42.20         25.15         5.96 o                         
  -8   3   7          6.78          3.98         1.32 o                         
  -7   3   7         12.31         13.71         3.64 o                         
  -6   3   7         60.84         66.06         8.10 o                         
  -5   3   7        204.04        205.78        70.57 o                         
  -4   3   7         23.94         29.52         5.92 o                         
  -3   3   7        289.60        235.00        42.12 o                         
  -2   3   7        211.07        202.09        26.75 o                         
  -1   3   7       1807.95       1628.16       130.88 o                         
   0   3   7         88.10         97.96         9.15 o                         
   1   3   7        907.15        760.22        28.68 o                         
   2   3   7       1953.60       1809.30        35.13 o                         
   3   3   7        341.22        354.36        15.96 o                         
   4   3   7          0.62          2.28         1.58 o                         
   5   3   7        117.99        118.68        10.81 o                         
   6   3   7         64.30         70.95         8.84 o                         
   7   3   7         27.60         21.68         5.12 o                         
   8   3   7          4.32          4.68         1.63 o                         
   9   3   7         52.71         47.38         8.85 o                         
  10   3   7          0.15         -0.20         3.68 o                         
  11   3   7          3.45          8.07         3.17 o                         
  12   3   7          1.64          0.55         1.84 o                         
  -9   4   7          0.29         -0.77         2.89 o                         
  -8   4   7          2.48         -0.35         1.29 o                         
  -7   4   7          0.23         -0.26         2.90 o                         
  -6   4   7         14.16          5.94         4.19 o                         
  -5   4   7        213.44        227.18        13.53 o                         
  -4   4   7        243.35        236.80        49.50 o                         
  -3   4   7        377.61        373.66        68.32 o                         
  -2   4   7         95.32         93.05        24.16 o                         
  -1   4   7        549.58        435.97        30.91 o                         
   0   4   7          1.04          3.49         1.81 o                         
   1   4   7          3.76          4.43         6.28 o                         
   2   4   7         84.87         82.12        11.35 o                         
   3   4   7        120.02        129.74        14.48 o                         
   4   4   7        115.95        106.69         9.47 o                         
   5   4   7        663.58        708.16        26.99 o                         
   6   4   7        202.34        222.18        16.26 o                         
   7   4   7         82.32         74.79        10.21 o                         
   8   4   7         37.26         26.60         4.35 o                         
   9   4   7          0.01         -1.39         2.79 o                         
  10   4   7        112.77        139.37        11.38 o                         
  11   4   7         11.11         13.46         3.12 o                         
  12   4   7          6.34          9.78         2.53 o                         
  -8   5   7          1.18          1.45         1.11 o                         
  -7   5   7          9.51          3.16         2.55 o                         
  -6   5   7          9.58          7.54         3.48 o                         
  -5   5   7         55.83         55.81         8.40 o                         
  -4   5   7          2.18         -0.67         1.71 o                         
  -3   5   7          5.59          5.43         3.11 o                         
  -2   5   7        191.04        204.11        21.39 o                         
  -1   5   7        115.80        118.58        15.23 o                         
   0   5   7         10.89          7.59         3.61 o                         
   1   5   7        258.56        244.79        20.06 o                         
   2   5   7         34.11         31.29         4.88 o                         
   3   5   7       1463.42       1474.18        51.28 o                         
   4   5   7         43.92         46.45         8.97 o                         
   5   5   7         22.13         16.84         3.94 o                         
   6   5   7          1.84         -1.35         2.71 o                         
   7   5   7          0.53          2.57         2.28 o                         
   8   5   7          0.98          1.02         3.00 o                         
   9   5   7          2.51          2.25         2.22 o                         
  10   5   7         29.12         39.45         6.03 o                         
  11   5   7          0.24          0.10         0.99 o                         
  12   5   7          0.01          0.17         0.96 o                         
  -8   6   7          0.04          0.11         1.63 o                         
  -7   6   7         14.58          3.95         6.83 o                         
  -6   6   7         17.05         12.04         4.66 o                         
  -5   6   7         43.88         42.08         9.97 o                         
  -4   6   7        121.36        125.08         7.97 o                         
  -3   6   7         20.54          9.10         4.37 o                         
  -2   6   7        225.50        245.59        24.81 o                         
  -1   6   7         72.86         57.93        11.35 o                         
   0   6   7        179.66        192.41        19.34 o                         
   1   6   7        206.37        156.25        16.83 o                         
   2   6   7         49.22         45.39         6.16 o                         
   3   6   7        167.99        155.54        13.35 o                         
   4   6   7        302.87        246.37        14.89 o                         
   5   6   7         13.74         14.02         5.34 o                         
   6   6   7         60.75         45.67        10.00 o                         
   7   6   7          4.20          4.57         2.35 o                         
   8   6   7          9.02          3.05         2.85 o                         
   9   6   7          2.79          2.49         1.66 o                         
  10   6   7         12.25         15.88         3.79 o                         
  11   6   7         36.98         46.57         5.50 o                         
  12   6   7          4.53          5.13         1.73 o                         
  -7   7   7          7.01          5.99         4.65 o                         
  -6   7   7         13.26          5.34         2.84 o                         
  -5   7   7         21.05         12.02         5.74 o                         
  -4   7   7        178.98        179.83        12.81 o                         
  -3   7   7          0.15         -0.79         1.58 o                         
  -2   7   7         17.64         12.08         3.19 o                         
  -1   7   7          6.01         10.24         5.90 o                         
   0   7   7         36.81         28.88         7.89 o                         
   1   7   7         16.54         23.68         4.71 o                         
   2   7   7         41.39         38.17         4.17 o                         
   3   7   7        112.82         97.87         9.45 o                         
   4   7   7         92.83        101.85        11.97 o                         
   5   7   7          4.32          0.58         2.33 o                         
   6   7   7         57.31         49.54        10.79 o                         
   7   7   7         25.52         19.48         4.06 o                         
   8   7   7         58.51         38.78         9.68 o                         
   9   7   7          1.08          1.31         0.88 o                         
  10   7   7         44.55         42.02         5.75 o                         
  11   7   7         23.97         31.71         4.39 o                         
  -6   8   7         52.60         64.06         9.03 o                         
  -5   8   7          1.34          6.28         4.20 o                         
  -4   8   7        358.36        402.18        17.14 o                         
  -3   8   7         69.19         69.40         7.79 o                         
  -2   8   7        186.94        200.22        11.39 o                         
  -1   8   7        310.27        350.00        16.19 o                         
   0   8   7       1174.97       1244.26        29.83 o                         
   1   8   7        585.21        683.52        39.33 o                         
   2   8   7        510.84        460.69        36.31 o                         
   3   8   7         14.12         15.76         4.35 o                         
   4   8   7        433.09        401.29        21.69 o                         
   5   8   7        118.23        104.22         8.25 o                         
   6   8   7         95.95         97.49         7.54 o                         
   7   8   7          2.21          1.14         1.59 o                         
   8   8   7        106.20        111.39         8.78 o                         
   9   8   7          7.41          1.98         1.64 o                         
  10   8   7          0.37         -0.02         1.25 o                         
  11   8   7         32.81         29.45         3.30 o                         
  -5   9   7         27.99         25.78         3.99 o                         
  -4   9   7          0.18          2.81         1.97 o                         
  -3   9   7        180.75        225.37        13.38 o                         
  -2   9   7         37.24         37.77         8.09 o                         
  -1   9   7          2.00         -1.19         2.39 o                         
   0   9   7        152.22        169.04        11.11 o                         
   1   9   7        231.49        243.61        15.00 o                         
   2   9   7        127.30        124.57        10.64 o                         
   3   9   7        240.13        242.17        11.34 o                         
   4   9   7          0.91          2.28         1.16 o                         
   5   9   7        169.67        161.36         9.43 o                         
   6   9   7         10.15         10.95         2.75 o                         
   7   9   7          2.08          0.48         1.16 o                         
   8   9   7         55.68         52.34         5.93 o                         
   9   9   7          1.01         -0.51         1.42 o                         
  10   9   7          3.27          0.84         1.06 o                         
  -4  10   7         17.91         18.45         3.57 o                         
  -3  10   7          8.92          7.66         1.91 o                         
  -2  10   7         28.62         30.77         4.76 o                         
  -1  10   7         38.78         43.56         6.39 o                         
   0  10   7          0.14         -0.05         1.83 o                         
   1  10   7         24.20         18.07         3.50 o                         
   2  10   7          6.50          7.32         3.46 o                         
   3  10   7          9.55          9.31         3.71 o                         
   4  10   7         20.74         16.22         4.01 o                         
   5  10   7          0.62         -0.18         1.09 o                         
   6  10   7         21.47         19.68         4.10 o                         
   7  10   7         16.83         12.07         3.09 o                         
   8  10   7          6.50          6.11         2.06 o                         
   9  10   7         15.94         14.38         3.06 o                         
  10  10   7          1.44          1.02         1.11 o                         
  -3  11   7          0.04         -0.30         0.59 o                         
  -2  11   7         13.20         21.67         4.22 o                         
  -1  11   7          1.54          2.58         1.92 o                         
   0  11   7         68.06         83.35        10.53 o                         
   1  11   7          3.41          5.30         1.94 o                         
   2  11   7          3.65          2.12         1.90 o                         
   3  11   7         11.95         12.55         4.29 o                         
   4  11   7          7.91          6.80         3.58 o                         
   5  11   7         17.56         16.46         4.95 o                         
   6  11   7          0.06         -0.26         1.17 o                         
   7  11   7          0.28          0.46         0.53 o                         
   8  11   7          4.39          5.81         1.61 o                         
   9  11   7         10.10          9.02         1.77 o                         
  -1  12   7          2.33          1.06         1.82 o                         
   0  12   7          0.67          0.47         0.75 o                         
   1  12   7         20.03         16.13         8.41 o                         
   2  12   7          2.66          4.44         2.34 o                         
   3  12   7         10.34         13.76         3.15 o                         
   4  12   7          1.47          2.69         1.31 o                         
   5  12   7          0.60         -0.61         1.22 o                         
   6  12   7          8.31         12.93         3.50 o                         
   7  12   7          0.00          0.74         0.91 o                         
   2  13   7          1.97          1.51         0.95 o                         
   3  13   7          2.45          3.35         1.26 o                         
   4  13   7          6.86          4.50         1.63 o                         
  -3  -9   8          0.13         -0.69         4.44 o                         
  -2  -9   8          2.06          2.36         2.79 o                         
  -1  -9   8          2.24          5.51         2.09 o                         
   0  -9   8          2.92          6.61         2.22 o                         
   1  -9   8          1.62         17.42         3.43 o                         
  -5  -8   8          1.39         -0.83         1.65 o                         
  -4  -8   8         24.37         25.71         3.66 o                         
  -3  -8   8          3.12          0.79         1.51 o                         
  -2  -8   8         12.69          7.13         2.43 o                         
  -1  -8   8         99.19        107.54         6.92 o                         
   0  -8   8         12.51         13.27         3.36 o                         
   1  -8   8         60.55         81.78         5.91 o                         
   2  -8   8          5.79         10.92         2.28 o                         
   3  -8   8          0.04          6.21         1.74 o                         
  -7  -7   8         16.01         20.28         3.33 o                         
  -6  -7   8         36.56         46.89         6.18 o                         
  -5  -7   8         25.09         26.89         4.01 o                         
  -4  -7   8          1.29         -0.04         0.87 o                         
  -3  -7   8         38.00         44.43         4.23 o                         
  -2  -7   8        198.56        237.75        11.74 o                         
  -1  -7   8        111.87        114.74         6.95 o                         
   0  -7   8        101.81        117.24         7.10 o                         
   1  -7   8          6.40          2.33         2.47 o                         
   2  -7   8        163.67        193.78         7.94 o                         
   3  -7   8          3.03          7.21         4.20 o                         
   4  -7   8          0.50          3.65         1.83 o                         
   5  -7   8         72.27         91.40        19.71 o                         
  -8  -6   8         11.91         10.80         1.86 o                         
  -7  -6   8          0.00         -0.44         4.20 o                         
  -6  -6   8         36.09         31.92         5.45 o                         
  -5  -6   8         53.13         56.24         5.56 o                         
  -4  -6   8          4.04          2.70         1.06 o                         
  -3  -6   8         22.27         22.07         3.18 o                         
  -2  -6   8          6.90          6.98         2.00 o                         
  -1  -6   8         88.09         83.63         6.28 o                         
   0  -6   8         66.97         70.30         5.35 o                         
   1  -6   8          8.76          4.45         1.78 o                         
   2  -6   8         17.94         13.98         2.46 o                         
   3  -6   8          3.58          5.08         2.86 o                         
   4  -6   8         40.76         55.50         6.76 o                         
   5  -6   8         29.42         37.61         4.63 o                         
   6  -6   8          5.16          4.68         1.45 o                         
   7  -6   8          8.01          8.13         2.16 o                         
  -8  -5   8          6.64          4.27         3.29 o                         
  -7  -5   8          4.89          0.57         1.45 o                         
  -6  -5   8         77.17         83.36         9.60 o                         
  -5  -5   8        144.81        138.05        10.60 o                         
  -4  -5   8         22.91         27.84         4.58 o                         
  -3  -5   8         26.31         21.27         3.13 o                         
  -2  -5   8        103.97         87.89         5.34 o                         
  -1  -5   8         66.87         68.14         6.03 o                         
   0  -5   8          2.58          1.72         0.95 o                         
   1  -5   8          0.33         -0.53         1.05 o                         
   2  -5   8         40.00         36.94         3.61 o                         
   3  -5   8          5.45          4.79         1.66 o                         
   4  -5   8        107.42        102.10        11.51 o                         
   5  -5   8         67.78         73.57         7.29 o                         
   6  -5   8          3.17          0.10         0.92 o                         
   7  -5   8        172.87        203.15        13.65 o                         
   8  -5   8          0.01         -1.48         2.95 o                         
  -9  -4   8          4.43          8.13         3.32 o                         
  -8  -4   8          0.97          2.11         1.70 o                         
  -7  -4   8          2.53          1.26         1.72 o                         
  -6  -4   8          1.04          0.09         2.32 o                         
  -5  -4   8        186.14        192.01        12.49 o                         
  -4  -4   8        133.53        129.92         9.04 o                         
  -3  -4   8        348.44        383.19        16.24 o                         
  -2  -4   8         12.60         10.58         4.71 o                         
   0  -4   8         10.54         11.07         5.12 o                         
   1  -4   8         58.65         58.69         8.14 o                         
   2  -4   8        512.96        475.28        15.61 o                         
   3  -4   8         21.31         13.12         2.75 o                         
   4  -4   8         16.23          9.60         2.52 o                         
   5  -4   8          0.06         -0.96         1.91 o                         
   6  -4   8         68.56         61.95        10.15 o                         
   7  -4   8         49.80         19.35        17.13 o                         
   8  -4   8         49.39         55.80         7.00 o                         
   9  -4   8          0.10          1.49         1.57 o                         
  -9  -3   8          0.09         -0.81         2.44 o                         
  -8  -3   8         94.87        103.21        11.29 o                         
  -7  -3   8         11.15         14.81         3.68 o                         
  -6  -3   8         11.55         10.07         3.22 o                         
  -5  -3   8         14.28         12.09         2.57 o                         
  -4  -3   8         31.19         27.12         3.63 o                         
  -3  -3   8        567.21        584.68        41.18 o                         
  -2  -3   8          5.69          7.47         4.25 o                         
  -1  -3   8         38.37         21.55         4.09 o                         
   0  -3   8          1.06          0.59         0.99 o                         
   1  -3   8        128.92        119.29        10.91 o                         
   2  -3   8        362.88        321.12        28.33 o                         
   3  -3   8          3.34          4.67         2.68 o                         
   4  -3   8        109.12         99.91         7.07 o                         
   5  -3   8        290.44        255.05        13.84 o                         
   6  -3   8          0.02          0.87         1.75 o                         
   7  -3   8         53.78         57.87         9.15 o                         
   8  -3   8          0.05         -0.16         1.49 o                         
   9  -3   8          4.60         10.76         3.69 o                         
  -9  -2   8         13.00         17.83         3.52 o                         
  -8  -2   8          4.92          3.34         1.54 o                         
  -7  -2   8          0.12          1.16         1.69 o                         
  -6  -2   8         13.83          6.32         2.55 o                         
  -5  -2   8         90.34         85.28         6.66 o                         
  -4  -2   8        604.33        498.77       112.65 o                         
  -3  -2   8         43.67         37.61        17.59 o                         
  -2  -2   8         49.12         33.55         9.41 o                         
  -1  -2   8        346.14        380.32        19.94 o                         
   0  -2   8         70.32         69.30         7.06 o                         
   1  -2   8         79.04         61.26         7.61 o                         
   2  -2   8        124.84        111.51        14.51 o                         
   3  -2   8       3685.71       3166.90        85.91 o                         
   4  -2   8        652.82        609.51        37.44 o                         
   5  -2   8          9.18         14.72         5.78 o                         
   6  -2   8         85.48         59.65         8.33 o                         
   7  -2   8        292.09        305.33        21.90 o                         
   8  -2   8         35.42         36.00        11.93 o                         
   9  -2   8          6.42          6.75         3.34 o                         
  10  -2   8          8.74          8.70         3.16 o                         
  -9  -1   8         21.13         25.03         4.02 o                         
  -8  -1   8          7.71          6.05         1.63 o                         
  -7  -1   8        110.76        151.24        12.04 o                         
  -6  -1   8         33.23         30.14         4.57 o                         
  -5  -1   8         69.45         70.56         5.73 o                         
  -4  -1   8        139.61        118.32        25.13 o                         
  -3  -1   8       1229.65       1045.35       203.39 o                         
  -2  -1   8         21.33         11.68         5.71 o                         
  -1  -1   8         62.16         58.45         6.56 o                         
   0  -1   8        957.80        788.02        23.55 o                         
   1  -1   8        148.57        142.31        12.21 o                         
   2  -1   8        175.71        142.15        15.88 o                         
   3  -1   8         37.56         34.97         8.13 o                         
   4  -1   8       1026.87        918.68        45.60 o                         
   5  -1   8        439.74        412.30        31.23 o                         
   6  -1   8         19.65         19.33         5.16 o                         
   7  -1   8          5.73          3.00         2.58 o                         
   8  -1   8        305.90        306.87        36.60 o                         
   9  -1   8          1.20          1.88         0.95 o                         
  10  -1   8         11.80         12.69         4.35 o                         
  -9   0   8          1.37          0.13         1.17 o                         
  -8   0   8         20.81         25.96         5.51 o                         
  -7   0   8         19.04         13.57         3.53 o                         
  -6   0   8         21.77         31.23         5.94 o                         
  -5   0   8         23.63         24.38         4.77 o                         
  -4   0   8        118.15        122.43        13.41 o                         
  -3   0   8          2.87          1.71         2.61 o                         
  -2   0   8        665.75        498.39        42.65 o                         
  -1   0   8          2.90          3.23         2.09 o                         
   0   0   8        210.09        197.19        13.66 o                         
   1   0   8          3.65          3.53         2.52 o                         
   2   0   8        202.96        196.30        17.96 o                         
   3   0   8         37.88         26.44         6.21 o                         
   4   0   8          1.25          1.51         2.70 o                         
   5   0   8        145.68        148.70        18.64 o                         
   6   0   8        285.18        282.10        27.27 o                         
   7   0   8          0.87          3.36         5.50 o                         
   8   0   8         26.50         23.97         7.37 o                         
   9   0   8          4.56          4.84         2.93 o                         
  10   0   8         42.72         61.21        10.40 o                         
  11   0   8          8.10          8.73         2.90 o                         
  -9   1   8         21.78         26.66         4.41 o                         
  -8   1   8         14.70         13.12         3.96 o                         
  -7   1   8         25.75         27.12         4.74 o                         
  -6   1   8          2.49         -0.15         2.16 o                         
  -5   1   8          0.75         -2.06         4.11 o                         
  -4   1   8          0.73          1.16         2.46 o                         
  -3   1   8         15.79          9.19         6.26 o                         
  -2   1   8        194.17        143.96        23.20 o                         
  -1   1   8        220.76        194.05        10.42 o                         
   0   1   8          9.40          8.55         1.93 o                         
   1   1   8        125.00        127.37        10.87 o                         
   2   1   8          3.52          3.09         1.13 o                         
   3   1   8         32.21         31.26         5.05 o                         
   4   1   8        341.87        340.58        17.48 o                         
   5   1   8        386.07        381.61        19.79 o                         
   6   1   8         17.56         13.53         5.29 o                         
   7   1   8          1.31          0.74         1.33 o                         
   8   1   8         16.28         13.69         4.16 o                         
   9   1   8          5.73         13.15         5.28 o                         
  10   1   8          0.18         -0.52         1.04 o                         
  11   1   8         24.53         29.96         6.41 o                         
  -9   2   8         28.72         34.02         4.20 o                         
  -8   2   8          1.11          1.58         1.62 o                         
  -7   2   8         28.49         27.20         4.57 o                         
  -6   2   8          0.05         -0.84         1.67 o                         
  -5   2   8        118.76        119.38        11.12 o                         
  -4   2   8         44.65         23.00         9.97 o                         
  -3   2   8         22.43         22.08        10.12 o                         
  -2   2   8          0.40         -1.41         2.82 o                         
  -1   2   8        844.50        679.05        35.54 o                         
   0   2   8         29.59         36.13         4.18 o                         
   1   2   8       1148.00       1051.37        30.47 o                         
   2   2   8       1215.75       1278.84        48.56 o                         
   3   2   8          0.93          1.61         1.73 o                         
   4   2   8       1388.03       1258.99        34.25 o                         
   5   2   8        154.95        132.29        11.79 o                         
   6   2   8        116.60        101.68        11.06 o                         
   7   2   8          0.04         -0.25         1.87 o                         
   8   2   8         20.80         18.46         5.55 o                         
   9   2   8          0.33          3.13         3.60 o                         
  10   2   8          9.63         15.47         7.87 o                         
  11   2   8          5.42          5.39         2.37 o                         
  -9   3   8         12.05         20.83        10.81 o                         
  -8   3   8         35.67         31.61         4.86 o                         
  -7   3   8         17.36         16.74         3.94 o                         
  -6   3   8         55.23         48.04         6.37 o                         
  -5   3   8          1.11          1.65         1.47 o                         
  -4   3   8        247.30        133.77        25.40 o                         
  -3   3   8         49.47         42.56         7.44 o                         
  -2   3   8        551.08        467.66        80.48 o                         
  -1   3   8          0.64         -0.77         1.54 o                         
   0   3   8        674.35        547.57        35.22 o                         
   1   3   8        605.79        544.30        23.10 o                         
   2   3   8         24.82         29.32         3.82 o                         
   3   3   8         33.36         64.61         7.20 o                         
   4   3   8         29.21         29.13         5.17 o                         
   5   3   8       1243.27       1150.66        35.23 o                         
   6   3   8         10.03          6.97         4.27 o                         
   7   3   8        168.81        169.09        15.33 o                         
   8   3   8          5.04         10.84         4.88 o                         
   9   3   8         69.47         63.02        17.59 o                         
  10   3   8         18.96         25.56        10.57 o                         
  11   3   8         16.86         28.43         5.88 o                         
  12   3   8          2.80          3.65         1.55 o                         
  -9   4   8          0.42          0.79         1.47 o                         
  -8   4   8          0.20          1.02         1.33 o                         
  -7   4   8          1.36         -1.60         3.73 o                         
  -6   4   8         55.35         61.30        10.20 o                         
  -5   4   8          0.61         -1.44         2.89 o                         
  -4   4   8          7.20          3.01         3.20 o                         
  -3   4   8         53.30         44.01         7.98 o                         
  -2   4   8        385.69        318.69        45.59 o                         
  -1   4   8        985.94        871.54        58.03 o                         
   0   4   8       1127.31        936.15        32.08 o                         
   1   4   8         49.82         49.75         7.20 o                         
   2   4   8          8.30          7.68         3.71 o                         
   3   4   8          7.87          3.71         2.27 o                         
   4   4   8        222.13        217.08        14.00 o                         
   5   4   8        526.01        472.74        22.49 o                         
   6   4   8          5.00          3.05         2.36 o                         
   7   4   8          0.44          4.07         2.28 o                         
   8   4   8        132.21        122.41        12.06 o                         
   9   4   8         46.54         45.68         7.12 o                         
  10   4   8          1.05          2.26         1.88 o                         
  11   4   8          9.20         11.88         3.32 o                         
  12   4   8          6.82          5.97         2.24 o                         
  -8   5   8          9.73          3.11         1.74 o                         
  -7   5   8          0.03          1.44         2.49 o                         
  -6   5   8         12.54          6.54         3.51 o                         
  -5   5   8          2.02         -1.39         2.93 o                         
  -4   5   8          3.13          2.45         1.48 o                         
  -3   5   8          1.32         -1.75         3.50 o                         
  -2   5   8         34.48         35.40         9.10 o                         
  -1   5   8        707.74        709.41        39.07 o                         
   0   5   8        175.12        151.24        17.11 o                         
   1   5   8         31.48         26.29         6.64 o                         
   2   5   8         41.06         31.25         5.48 o                         
   3   5   8        246.06        242.19        21.64 o                         
   4   5   8        194.16        162.28        17.57 o                         
   5   5   8          1.03          0.41         1.81 o                         
   6   5   8          8.50          6.40         3.22 o                         
   7   5   8        291.43        290.78        28.60 o                         
   8   5   8          1.75          2.91         1.67 o                         
   9   5   8          2.49          3.23         1.82 o                         
  10   5   8         16.72         15.95         3.19 o                         
  11   5   8          2.60          0.10         1.19 o                         
  12   5   8          0.28         -0.56         1.12 o                         
  -8   6   8          1.24          3.64         2.26 o                         
  -7   6   8          0.34         -0.60         1.21 o                         
  -6   6   8          9.93          6.00         2.62 o                         
  -5   6   8          6.81          8.59         4.79 o                         
  -4   6   8        126.20        127.16         8.70 o                         
  -3   6   8         22.26         16.35         2.82 o                         
  -2   6   8         33.83         28.42         8.30 o                         
  -1   6   8         51.48         48.54        10.15 o                         
   0   6   8         22.77         24.87         7.21 o                         
   1   6   8         86.84         80.37        12.61 o                         
   2   6   8         19.60         22.22         4.59 o                         
   3   6   8         15.85          9.15         3.10 o                         
   4   6   8         70.48         54.45         7.38 o                         
   5   6   8          2.59          3.45         2.59 o                         
   6   6   8         30.59         23.79         6.66 o                         
   7   6   8          5.08          4.46         1.55 o                         
   8   6   8         42.81         29.99         4.89 o                         
   9   6   8         16.93         15.21         3.34 o                         
  10   6   8         14.87         19.49         4.04 o                         
  11   6   8          1.53          2.07         1.23 o                         
  -7   7   8          8.96          4.70         2.49 o                         
  -6   7   8          1.76          0.46         0.92 o                         
  -5   7   8          5.19          3.31         6.11 o                         
  -4   7   8         23.91         23.12         5.29 o                         
  -3   7   8          6.02          2.26         0.98 o                         
  -2   7   8         13.28          5.59         1.71 o                         
  -1   7   8         45.89         47.58        10.80 o                         
   0   7   8          5.58          3.78         2.11 o                         
   1   7   8          0.68         -0.52         2.40 o                         
   2   7   8        198.53        197.24         9.82 o                         
   3   7   8         55.94         55.70         7.26 o                         
   4   7   8        159.19        175.07        13.38 o                         
   5   7   8         32.70         31.71         5.72 o                         
   6   7   8         21.88         19.13         3.04 o                         
   7   7   8          1.34         -0.87         1.92 o                         
   8   7   8          4.26          5.98         1.28 o                         
   9   7   8         32.69         30.45         4.53 o                         
  10   7   8         21.15         18.14         3.75 o                         
  11   7   8          0.54          2.52         1.30 o                         
  -6   8   8          7.32          3.64         2.73 o                         
  -5   8   8        104.24        115.99        14.56 o                         
  -4   8   8        126.42        148.80        13.59 o                         
  -3   8   8         95.68         97.25         9.14 o                         
  -2   8   8          2.91          1.85         2.01 o                         
  -1   8   8       1008.04       1083.40        25.79 o                         
   0   8   8         14.52         20.15         3.74 o                         
   1   8   8        673.25        679.79        25.34 o                         
   2   8   8          0.12          0.34         7.05 o                         
   3   8   8       4163.57       4141.75       143.64 o                         
   4   8   8        177.76        195.92        11.30 o                         
   5   8   8       1073.83       1023.36        30.90 o                         
   6   8   8         68.77         72.48         6.46 o                         
   7   8   8        398.72        381.77        14.90 o                         
   8   8   8          0.17          1.34         1.41 o                         
   9   8   8         71.11         72.77         6.95 o                         
  10   8   8          6.02          6.77         1.91 o                         
  11   8   8         32.35         34.96         5.01 o                         
  -5   9   8         16.61         15.10         4.39 o                         
  -4   9   8          2.23          4.45         2.98 o                         
  -3   9   8        120.39        156.52        12.47 o                         
  -2   9   8          0.05         -0.47         1.08 o                         
  -1   9   8          4.48          3.29         4.65 o                         
   0   9   8         77.39         85.48         7.98 o                         
   1   9   8          0.98          0.44         1.01 o                         
   2   9   8         14.96         14.57         2.85 o                         
   3   9   8         59.08         57.46         4.92 o                         
   4   9   8        225.33        216.39        10.97 o                         
   5   9   8        425.40        397.52        16.57 o                         
   6   9   8         67.07         59.86         7.75 o                         
   7   9   8         12.60          8.72         3.01 o                         
   8   9   8         39.54         36.31         5.77 o                         
   9   9   8          2.12          2.94         1.54 o                         
  10   9   8         13.91         13.27         2.72 o                         
  -4  10   8          2.81          3.05         1.99 o                         
  -3  10   8         62.80         77.99         7.26 o                         
  -2  10   8          9.03          9.50         3.02 o                         
  -1  10   8         95.75        125.04        13.87 o                         
   0  10   8         19.89         17.57         4.93 o                         
   1  10   8         41.84         37.16         6.40 o                         
   2  10   8         55.22         65.79         8.37 o                         
   3  10   8         16.11         11.82         2.96 o                         
   4  10   8         34.41         30.50         4.52 o                         
   5  10   8         15.82         15.04         2.97 o                         
   6  10   8          6.79          6.08         1.65 o                         
   7  10   8          1.62         -0.62         1.24 o                         
   8  10   8          0.93          0.85         1.58 o                         
   9  10   8          1.18          0.14         1.52 o                         
  10  10   8          2.20          2.03         2.10 o                         
  -3  11   8          0.25          0.17         0.89 o                         
  -2  11   8          0.46          0.33         1.04 o                         
  -1  11   8          0.87         -0.45         0.89 o                         
   0  11   8          1.64          0.51         1.00 o                         
   1  11   8          1.29          3.09         1.07 o                         
   2  11   8          2.03          2.78         0.80 o                         
   3  11   8         35.43         36.16         5.84 o                         
   4  11   8         36.29         39.87         7.44 o                         
   5  11   8          7.75          7.35         2.42 o                         
   6  11   8          3.34          2.49         1.14 o                         
   7  11   8          1.11          0.78         0.84 o                         
   8  11   8          0.24          0.28         0.54 o                         
   9  11   8          0.25          0.06         0.67 o                         
  -1  12   8          0.32          0.84         0.69 o                         
   0  12   8         10.80          8.10         4.33 o                         
   1  12   8         48.01         66.03         8.24 o                         
   2  12   8         23.66         32.09         5.90 o                         
   3  12   8          4.48          4.48         1.82 o                         
   4  12   8          0.20          0.44         0.96 o                         
   5  12   8          1.35          1.86         0.81 o                         
   6  12   8          0.97         -0.56         1.53 o                         
   7  12   8          0.03         -0.97         1.98 o                         
   3  13   8         32.51         57.93         6.15 o                         
  -4  -8   9          0.00          0.68         2.04 o                         
  -3  -8   9          0.01         -0.76         1.53 o                         
  -2  -8   9          0.59         -1.18         2.68 o                         
  -1  -8   9         13.29         10.77         1.96 o                         
   0  -8   9          5.08          9.16         2.27 o                         
   1  -8   9         17.01         25.77         3.38 o                         
   2  -8   9         30.09         38.37         6.42 o                         
  -6  -7   9          5.69          3.26         1.67 o                         
  -5  -7   9         23.34         25.36         3.41 o                         
  -4  -7   9         55.01         53.72         4.65 o                         
  -3  -7   9          2.07         -0.18         1.69 o                         
  -2  -7   9         13.42         12.66         2.86 o                         
  -1  -7   9         12.92          5.19         1.66 o                         
   0  -7   9        143.35        166.45         7.95 o                         
   1  -7   9         50.98         56.41         6.40 o                         
   2  -7   9         34.09         37.72         5.26 o                         
   3  -7   9         55.74         60.39         5.78 o                         
   4  -7   9          6.29          3.70         1.73 o                         
  -7  -6   9         13.84         10.35         2.73 o                         
  -6  -6   9          0.05          1.47         2.37 o                         
  -5  -6   9          5.10          3.20         1.68 o                         
  -4  -6   9          2.43          2.66         1.45 o                         
  -3  -6   9        148.28        153.26         9.33 o                         
  -2  -6   9          4.33          5.57         1.76 o                         
  -1  -6   9         15.18         14.18         4.42 o                         
   0  -6   9         13.63          6.25         3.59 o                         
   1  -6   9          0.56          0.50         1.59 o                         
   2  -6   9         20.11         21.75         3.69 o                         
   3  -6   9        230.52        275.44        27.26 o                         
   4  -6   9          1.05          2.53         2.00 o                         
   5  -6   9          0.31          5.40         2.19 o                         
   6  -6   9         60.57         88.23         6.46 o                         
  -8  -5   9         26.20         23.35         3.53 o                         
  -7  -5   9         29.81         31.45         4.85 o                         
  -6  -5   9          7.17         11.21         3.20 o                         
  -5  -5   9         31.32         24.85         4.39 o                         
  -4  -5   9         63.00         53.19         6.48 o                         
  -3  -5   9        351.24        380.49        15.35 o                         
  -2  -5   9         92.62         87.28         7.30 o                         
  -1  -5   9         24.95         26.50         3.68 o                         
   0  -5   9        623.72        552.93        20.76 o                         
   1  -5   9         70.16         54.56         5.32 o                         
   2  -5   9         25.50         18.84         3.04 o                         
   3  -5   9         30.62         27.07         4.13 o                         
   4  -5   9         45.20         42.35         7.11 o                         
   5  -5   9         84.58         87.69         9.64 o                         
   6  -5   9         32.55         28.61         4.01 o                         
   7  -5   9         65.23         61.80         9.27 o                         
  -8  -4   9          0.87         -0.08         1.07 o                         
  -7  -4   9         44.69         43.81         8.90 o                         
  -6  -4   9          2.81          5.91         2.44 o                         
  -5  -4   9          0.18          2.51         1.67 o                         
  -4  -4   9         10.86          8.29         2.12 o                         
  -3  -4   9          1.80          3.51         1.33 o                         
  -2  -4   9        618.16        663.25        17.71 o                         
  -1  -4   9         45.96         49.74         4.69 o                         
   0  -4   9         19.58         19.08         2.95 o                         
   1  -4   9        504.30        458.85        15.16 o                         
   2  -4   9        244.26        219.26        10.52 o                         
   3  -4   9          1.81          3.29         1.46 o                         
   4  -4   9          7.37          3.62         1.38 o                         
   5  -4   9          0.07         -0.03         1.08 o                         
   6  -4   9        181.52        172.48        13.99 o                         
   7  -4   9          1.85          1.90         1.91 o                         
   8  -4   9         10.58          6.75         4.39 o                         
  -8  -3   9         12.53         10.95         2.42 o                         
  -7  -3   9          5.13          2.48         3.67 o                         
  -6  -3   9         36.89         38.10         7.18 o                         
  -5  -3   9          7.88          4.83         1.95 o                         
  -4  -3   9         95.51         87.50         6.77 o                         
  -3  -3   9        197.18        183.64        10.79 o                         
  -2  -3   9         82.55         79.55         6.95 o                         
  -1  -3   9         52.40         47.57         7.40 o                         
   0  -3   9         51.54         40.93         9.59 o                         
   1  -3   9         14.63          8.44         3.80 o                         
   2  -3   9         12.89          8.30         3.25 o                         
   3  -3   9        437.61        356.47        14.10 o                         
   4  -3   9          0.77         -0.57         1.50 o                         
   5  -3   9         20.09         18.32         3.70 o                         
   6  -3   9         42.30         30.59         4.81 o                         
   7  -3   9         17.17         12.85         2.86 o                         
   8  -3   9          2.10          2.61         1.49 o                         
   9  -3   9          0.08         -1.48         3.67 o                         
  -9  -2   9          0.01          2.01         0.83 o                         
  -8  -2   9         13.40         14.01         3.26 o                         
  -7  -2   9         18.56         15.44         3.52 o                         
  -6  -2   9         24.32         22.46         4.22 o                         
  -5  -2   9          1.92          1.11         1.02 o                         
  -4  -2   9         27.18         24.59         3.39 o                         
  -3  -2   9         38.15         33.06         7.16 o                         
  -2  -2   9          1.08         -0.24         3.02 o                         
  -1  -2   9         81.24         65.37         8.03 o                         
   0  -2   9         54.74         48.44         8.10 o                         
   1  -2   9        248.59        229.47        21.45 o                         
   2  -2   9         75.46         69.46        11.75 o                         
   3  -2   9         35.81         27.95         7.41 o                         
   4  -2   9        393.67        364.59        19.08 o                         
   5  -2   9         39.57         32.75         5.12 o                         
   6  -2   9        302.94        275.66        36.43 o                         
   7  -2   9         45.83         51.44        10.10 o                         
   8  -2   9         12.29          4.03         4.03 o                         
   9  -2   9         17.07         18.95         5.11 o                         
  10  -2   9         18.27         17.50         3.68 o                         
  -9  -1   9         40.05         58.21         5.78 o                         
  -8  -1   9         28.79         32.91         6.86 o                         
  -7  -1   9          3.75          6.46         2.15 o                         
  -6  -1   9         28.97         35.33         5.41 o                         
  -5  -1   9        470.39        487.51        17.87 o                         
  -4  -1   9        392.28        414.96        14.40 o                         
  -3  -1   9         23.40         14.12        11.05 o                         
  -2  -1   9       1041.09        901.61       112.57 o                         
  -1  -1   9          5.24          7.11         2.15 o                         
   0  -1   9       1507.78       1403.90        34.16 o                         
   1  -1   9         44.73         32.70         6.35 o                         
   2  -1   9        459.46        372.08        27.27 o                         
   3  -1   9        329.96        315.31        26.35 o                         
   4  -1   9          3.56          6.60         4.90 o                         
   5  -1   9        662.63        576.19        30.90 o                         
   6  -1   9         75.96         65.56         8.80 o                         
   7  -1   9          3.01          3.11         3.34 o                         
   8  -1   9          7.08          9.65         4.56 o                         
   9  -1   9          0.19          0.21         1.95 o                         
  10  -1   9          0.01         -0.60         1.20 o                         
  -9   0   9         14.87         23.25         3.46 o                         
  -8   0   9         78.17        106.89        13.19 o                         
  -7   0   9         65.45         69.41         8.04 o                         
  -6   0   9         39.23         42.05         6.36 o                         
  -5   0   9         24.73         32.35         5.97 o                         
  -4   0   9        148.16        110.15        32.74 o                         
  -3   0   9         62.89         34.50        15.17 o                         
  -2   0   9          8.09          2.28         2.13 o                         
  -1   0   9        476.24        397.25        41.07 o                         
   0   0   9          4.99          5.07         1.63 o                         
   1   0   9        575.35        498.02        61.50 o                         
   2   0   9         76.37         71.43        11.52 o                         
   3   0   9        119.25        101.79        14.46 o                         
   4   0   9          4.16          6.18         3.84 o                         
   5   0   9        193.41        184.32        21.60 o                         
   6   0   9         39.96         39.71         6.83 o                         
   7   0   9          9.25          5.65         2.18 o                         
   8   0   9         75.58        103.29        15.56 o                         
   9   0   9         22.55         27.48         5.82 o                         
  10   0   9          2.26          3.83         1.38 o                         
  11   0   9         19.74         19.36         6.43 o                         
  -9   1   9          0.49         -1.05         2.10 o                         
  -8   1   9         24.32         25.72         5.07 o                         
  -7   1   9         13.71         15.51         3.68 o                         
  -6   1   9         86.39         98.47        16.13 o                         
  -5   1   9         27.87         31.17         6.08 o                         
  -4   1   9        329.01        203.57        31.47 o                         
  -3   1   9          6.15         10.21         7.79 o                         
  -2   1   9         48.56         39.40        11.94 o                         
  -1   1   9        607.71        545.25        46.45 o                         
   0   1   9         70.10         75.65         6.74 o                         
   1   1   9         65.12         74.34         8.76 o                         
   2   1   9         78.07         68.59         7.72 o                         
   3   1   9        285.22        245.17        14.93 o                         
   4   1   9        480.05        434.86        31.12 o                         
   5   1   9        284.00        297.80        27.28 o                         
   6   1   9         25.78         23.06         7.85 o                         
   7   1   9        216.74        243.19        17.85 o                         
   8   1   9         10.75          9.51         4.53 o                         
   9   1   9         33.91         56.49        11.40 o                         
  10   1   9         10.09         12.42         4.72 o                         
  11   1   9          9.81         17.74         3.32 o                         
  -9   2   9          0.52         -0.59         1.19 o                         
  -8   2   9          2.39          1.64         1.11 o                         
  -7   2   9          0.06          1.61         1.61 o                         
  -6   2   9         59.85         58.50         9.01 o                         
  -5   2   9          1.89         -0.60         1.54 o                         
  -4   2   9        222.95        149.76        27.46 o                         
  -3   2   9          0.88         -2.82         6.46 o                         
  -2   2   9         12.34          3.58         4.92 o                         
  -1   2   9        107.76         88.56        14.43 o                         
   0   2   9         40.08         32.02         5.87 o                         
   1   2   9        650.45        575.89        35.45 o                         
   2   2   9        280.17        281.36        14.08 o                         
   3   2   9         13.72         10.49         2.67 o                         
   4   2   9          4.79          5.23         2.17 o                         
   5   2   9          6.27          5.28         3.73 o                         
   6   2   9         62.71         53.55         8.09 o                         
   7   2   9         62.96         67.51         9.04 o                         
   8   2   9         59.54         71.44        13.06 o                         
   9   2   9          0.36          0.22         2.09 o                         
  10   2   9          0.51         -1.72         3.44 o                         
  11   2   9          2.96          4.53         2.03 o                         
  -8   3   9          9.58         11.83         6.13 o                         
  -7   3   9         52.47         64.15         7.88 o                         
  -6   3   9         17.00         15.53         4.35 o                         
  -5   3   9         59.65         54.45         7.14 o                         
  -4   3   9         50.56         48.78         7.42 o                         
  -3   3   9         37.89         14.96         7.07 o                         
  -2   3   9         17.04          8.23         2.40 o                         
  -1   3   9        307.90        248.21        24.10 o                         
   0   3   9          0.21          1.46         2.29 o                         
   1   3   9        480.54        378.02        21.02 o                         
   2   3   9        371.16        409.32        16.74 o                         
   3   3   9        570.32        570.11        22.82 o                         
   4   3   9         11.65         13.42         3.37 o                         
   5   3   9        101.68        114.23        11.47 o                         
   6   3   9          0.69         -0.39         2.14 o                         
   7   3   9          1.45          6.69         4.29 o                         
   8   3   9         86.63        116.95        15.18 o                         
   9   3   9        109.49        143.80        27.15 o                         
  10   3   9          2.61          5.00         3.24 o                         
  11   3   9          6.59          7.10         2.39 o                         
  -8   4   9          0.31          0.06         2.40 o                         
  -7   4   9          0.64         -0.62         1.24 o                         
  -6   4   9         14.06         10.62         3.34 o                         
  -5   4   9          0.00         -1.16         2.32 o                         
  -4   4   9          4.33          1.73         1.89 o                         
  -3   4   9         25.95         17.82         9.36 o                         
  -2   4   9        162.73        137.43        15.07 o                         
  -1   4   9        204.55        165.07        14.72 o                         
   0   4   9          0.27          1.32         1.92 o                         
   1   4   9         31.44         34.00         5.98 o                         
   2   4   9          7.55          7.15         2.92 o                         
   3   4   9       1399.99       1356.80        53.07 o                         
   4   4   9          7.24          3.24         4.49 o                         
   5   4   9         83.45         74.47         9.21 o                         
   6   4   9        331.17        311.22        20.10 o                         
   7   4   9         88.52         81.05         9.17 o                         
   8   4   9         31.23         31.20         6.02 o                         
   9   4   9         15.86         15.51         5.62 o                         
  10   4   9         20.97         26.92         6.17 o                         
  11   4   9          7.21         10.34         2.72 o                         
  -8   5   9          0.26          0.84         3.05 o                         
  -7   5   9          7.46          3.88         1.75 o                         
  -6   5   9          1.09          0.55         1.91 o                         
  -5   5   9         45.23         42.71        10.73 o                         
  -4   5   9          0.13          1.53         1.77 o                         
  -3   5   9        205.09        204.44        10.67 o                         
  -2   5   9          3.98          3.06         3.30 o                         
  -1   5   9         87.06        104.07        15.25 o                         
   0   5   9        458.42        341.80        26.45 o                         
   1   5   9          0.96          1.04         2.33 o                         
   2   5   9       1199.44       1250.64        63.23 o                         
   3   5   9          2.96          3.35         1.59 o                         
   4   5   9         17.99         13.30         5.16 o                         
   5   5   9         60.06         59.73        11.37 o                         
   6   5   9        234.15        208.06        22.38 o                         
   7   5   9        199.08        177.03        13.79 o                         
   8   5   9          2.13          3.00         1.33 o                         
   9   5   9          0.76          1.20         1.28 o                         
  10   5   9         81.32        102.25         9.52 o                         
  11   5   9         11.73         11.07         2.75 o                         
  -7   6   9          1.95         -0.03         1.59 o                         
  -6   6   9          5.67          3.52         2.00 o                         
  -5   6   9          0.03          2.13         1.77 o                         
  -4   6   9          6.26          3.85         2.23 o                         
  -3   6   9          0.49          1.17         1.67 o                         
  -2   6   9         17.08         18.11         3.45 o                         
  -1   6   9         55.79         51.23        11.15 o                         
   0   6   9         24.34         18.87         6.53 o                         
   1   6   9         30.10         28.05         7.15 o                         
   2   6   9          7.67          8.16         3.09 o                         
   3   6   9         77.59         87.68         9.77 o                         
   4   6   9          1.96          2.18         1.36 o                         
   5   6   9         44.79         41.14         9.71 o                         
   6   6   9         15.03          9.81         3.37 o                         
   7   6   9         55.56         40.55         5.42 o                         
   8   6   9         21.51         15.87         3.43 o                         
   9   6   9          6.78          6.35         2.23 o                         
  10   6   9         52.37         64.90         6.32 o                         
  11   6   9          0.64         -0.45         0.90 o                         
  -7   7   9          0.05          0.24         0.87 o                         
  -6   7   9          1.53         -1.29         2.59 o                         
  -5   7   9          4.01          1.20         4.64 o                         
  -4   7   9         18.32         16.27         8.63 o                         
  -3   7   9          7.31          5.92         1.73 o                         
  -2   7   9         15.08         14.06         2.13 o                         
  -1   7   9          0.69          0.32         2.04 o                         
   0   7   9         54.65         33.09         9.03 o                         
   1   7   9          0.79         -0.75         1.50 o                         
   2   7   9        112.19        109.20        10.88 o                         
   3   7   9         47.56         35.18         6.19 o                         
   4   7   9         17.69         14.37         3.97 o                         
   5   7   9         13.74          8.29         3.39 o                         
   6   7   9         97.65         90.91         6.86 o                         
   7   7   9         42.92         36.35         5.18 o                         
   8   7   9         25.74         14.85         3.31 o                         
   9   7   9          0.37         -0.71         1.42 o                         
  10   7   9          0.09         -0.69         1.39 o                         
  11   7   9         12.62         18.93         3.03 o                         
  -6   8   9          0.87          0.02         2.35 o                         
  -5   8   9          7.58          4.96         2.89 o                         
  -4   8   9         17.74         25.26         7.07 o                         
  -3   8   9          6.04          4.98         2.52 o                         
  -2   8   9         46.72         51.17         6.23 o                         
  -1   8   9         11.05          8.66         2.39 o                         
   0   8   9         79.65         78.66         9.85 o                         
   1   8   9        274.75        266.70        13.90 o                         
   2   8   9        214.23        204.57        11.89 o                         
   3   8   9        218.42        217.63        10.57 o                         
   4   8   9        132.46        136.82         8.28 o                         
   5   8   9        306.72        276.39        16.14 o                         
   6   8   9        208.76        193.96        13.87 o                         
   7   8   9         58.06         42.67         5.65 o                         
   8   8   9         70.82         66.88         6.97 o                         
   9   8   9         54.13         55.41         5.94 o                         
  10   8   9         53.33         65.43         6.45 o                         
  11   8   9          0.81          1.74         2.22 o                         
  -5   9   9          0.12         -0.43         0.96 o                         
  -4   9   9          3.10          6.03         2.83 o                         
  -3   9   9         69.53         91.85         9.66 o                         
  -2   9   9          5.81          4.61         1.69 o                         
  -1   9   9         25.03         18.91         3.31 o                         
   0   9   9         42.14         43.67         5.78 o                         
   1   9   9         39.02         47.97         7.10 o                         
   2   9   9          2.46          2.71         1.22 o                         
   3   9   9        178.44        177.58        11.27 o                         
   4   9   9          0.15          0.46         1.09 o                         
   5   9   9        395.62        398.12        17.12 o                         
   6   9   9          1.07          2.24         1.38 o                         
   7   9   9          5.18          6.10         2.34 o                         
   8   9   9         18.01         15.35         3.59 o                         
   9   9   9          0.20         -0.66         1.33 o                         
  10   9   9          6.68          4.53         1.55 o                         
  -4  10   9         13.43          8.64         3.18 o                         
  -3  10   9          1.51          0.05         1.39 o                         
  -2  10   9         15.95         20.75         4.40 o                         
  -1  10   9          6.19          8.63         2.61 o                         
   0  10   9         85.41        101.21         9.43 o                         
   1  10   9          0.41          0.53         1.62 o                         
   2  10   9        151.75        189.00        13.55 o                         
   3  10   9          0.58          0.43         1.09 o                         
   4  10   9        365.04        380.84        16.36 o                         
   5  10   9         46.56         50.46         5.88 o                         
   6  10   9         89.90         95.01         8.05 o                         
   7  10   9          2.13          3.37         1.38 o                         
   8  10   9         64.93         78.03         7.73 o                         
   9  10   9          6.98          3.53         1.91 o                         
  -2  11   9         16.02         20.63         3.24 o                         
  -1  11   9         12.60         14.76         4.06 o                         
   0  11   9          1.59          1.40         1.67 o                         
   1  11   9         37.81         43.89         7.45 o                         
   2  11   9          2.44          2.29         1.18 o                         
   3  11   9          5.71          6.30         2.11 o                         
   4  11   9          2.30          4.08         1.41 o                         
   5  11   9          0.08         -0.60         1.65 o                         
   6  11   9          8.69          8.46         2.53 o                         
   7  11   9          9.99          8.95         2.03 o                         
   8  11   9          8.36          8.96         1.95 o                         
   0  12   9          0.45          0.32         1.40 o                         
   1  12   9          0.57          1.94         1.08 o                         
   2  12   9          1.88          1.22         0.98 o                         
   3  12   9          0.12         -0.68         1.38 o                         
   4  12   9         11.92         17.09         4.13 o                         
   5  12   9          0.32          0.19         1.12 o                         
   6  12   9         14.51         15.82         3.83 o                         
   7  12   9          1.68          0.07         2.85 o                         
  -1  -8  10          3.05         11.72         3.74 o                         
   0  -8  10          0.42         -0.43         0.86 o                         
  -4  -7  10         14.98         16.94         3.26 o                         
  -3  -7  10          5.64          1.14         2.68 o                         
  -2  -7  10          3.98          4.98         1.62 o                         
  -1  -7  10          2.50          1.08         1.16 o                         
   0  -7  10         27.12         25.86         2.88 o                         
   1  -7  10          5.79         10.04         4.75 o                         
   2  -7  10          6.93          5.76         3.95 o                         
   3  -7  10          0.07         -1.65         3.30 o                         
  -6  -6  10          0.56          1.71         1.54 o                         
  -5  -6  10          2.69         -1.04         3.08 o                         
  -4  -6  10         11.94          6.96         2.32 o                         
  -3  -6  10          3.43          4.58         1.80 o                         
  -2  -6  10         22.74         13.01         2.00 o                         
  -1  -6  10         40.06         35.23         4.44 o                         
   0  -6  10        168.27        162.73         8.85 o                         
   1  -6  10          9.47          6.40         1.86 o                         
   2  -6  10         12.92          6.57         1.95 o                         
   3  -6  10          5.49         -0.33        12.07 o                         
   4  -6  10          0.99          0.40         5.01 o                         
   5  -6  10          3.70          0.59         6.11 o                         
  -7  -5  10          0.16          2.66         2.15 o                         
  -6  -5  10          2.64          6.74         4.19 o                         
  -5  -5  10        117.27        113.92         7.45 o                         
  -4  -5  10         30.01         37.06         4.46 o                         
  -3  -5  10         30.61         35.61         4.52 o                         
  -2  -5  10        129.02        149.20         9.25 o                         
  -1  -5  10        143.10        142.47         7.81 o                         
   0  -5  10        304.75        311.08        13.02 o                         
   1  -5  10         61.08         54.66         6.27 o                         
   2  -5  10        103.44        107.76         8.20 o                         
   3  -5  10        288.44        287.18        17.06 o                         
   4  -5  10         43.88         45.19         5.18 o                         
   5  -5  10         62.55         74.95         8.82 o                         
   6  -5  10          2.02          0.61         1.08 o                         
  -7  -4  10         34.04         34.59         6.88 o                         
  -6  -4  10         58.93         77.22         8.49 o                         
  -5  -4  10          9.01          9.51         2.60 o                         
  -4  -4  10         21.93         24.93         4.43 o                         
  -3  -4  10          6.94          3.34         2.22 o                         
  -2  -4  10         97.31         94.21         7.71 o                         
  -1  -4  10        124.31        138.61         8.06 o                         
   0  -4  10         41.33         34.51         4.46 o                         
   1  -4  10        343.13        326.54        15.50 o                         
   2  -4  10         27.85         29.34         3.63 o                         
   3  -4  10        210.69        212.93        12.12 o                         
   4  -4  10         72.03         63.96         5.96 o                         
   5  -4  10          4.21          3.41         1.56 o                         
   6  -4  10          1.23          0.44         1.20 o                         
   7  -4  10         14.75         21.55         4.58 o                         
  -8  -3  10          8.93          9.56         3.66 o                         
  -7  -3  10          6.82         10.36         4.34 o                         
  -6  -3  10         68.10         82.70        14.69 o                         
  -5  -3  10          7.79          4.19         2.01 o                         
  -4  -3  10         30.14         30.09         4.26 o                         
  -3  -3  10          3.10          3.27         1.16 o                         
  -2  -3  10          5.61          3.38         1.01 o                         
  -1  -3  10         82.71         84.43         6.51 o                         
   0  -3  10         14.37         16.38         2.44 o                         
   1  -3  10          2.39          2.93         1.67 o                         
   2  -3  10         41.59         35.07         4.11 o                         
   3  -3  10          9.79          6.30         1.36 o                         
   4  -3  10          5.90          1.39         1.98 o                         
   5  -3  10         10.86         10.06         3.12 o                         
   6  -3  10          3.55          2.67         0.89 o                         
   7  -3  10         55.28         49.27         5.48 o                         
   8  -3  10          3.08          2.62         2.42 o                         
  -8  -2  10          0.02          2.37         1.21 o                         
  -7  -2  10         25.99         37.24         6.72 o                         
  -6  -2  10          0.01          1.11         1.73 o                         
  -5  -2  10          6.80          5.96         2.06 o                         
  -4  -2  10         74.68         78.74         7.13 o                         
  -3  -2  10         42.81         34.29         3.97 o                         
  -2  -2  10         25.78         20.89         3.36 o                         
  -1  -2  10          8.10          4.85         2.46 o                         
   0  -2  10          9.37          4.46         4.02 o                         
   1  -2  10         30.59         20.24         6.94 o                         
   2  -2  10        121.59         98.09        14.59 o                         
   3  -2  10        229.75        208.84        11.01 o                         
   4  -2  10         33.87         28.74         3.98 o                         
   5  -2  10         39.71         39.24         5.87 o                         
   6  -2  10        102.71         97.47         8.91 o                         
   7  -2  10          1.06         -0.62         1.23 o                         
   8  -2  10         13.48         20.24         3.89 o                         
   9  -2  10          6.25          5.86         4.86 o                         
  -8  -1  10          0.21          1.74         1.45 o                         
  -7  -1  10         12.98         20.62         5.42 o                         
  -6  -1  10         30.87         36.66         5.16 o                         
  -5  -1  10         12.24         10.36         4.03 o                         
  -4  -1  10          8.99          5.73         1.67 o                         
  -3  -1  10        353.96        379.21        14.05 o                         
  -2  -1  10       1124.08        981.60       126.40 o                         
  -1  -1  10          1.83          1.79         1.79 o                         
   0  -1  10         52.88         46.36         8.04 o                         
   1  -1  10        305.66        261.45        23.37 o                         
   2  -1  10         25.36         13.77         4.98 o                         
   3  -1  10        840.74        735.57        41.93 o                         
   4  -1  10         92.22         92.91         8.64 o                         
   5  -1  10         85.93         80.09         7.43 o                         
   6  -1  10        110.55        122.41        16.20 o                         
   7  -1  10         16.08         19.73         6.01 o                         
   8  -1  10         24.54         25.28         7.07 o                         
   9  -1  10         18.30         31.71         7.26 o                         
  10  -1  10          0.04         -0.53         1.13 o                         
  -8   0  10          2.56          3.14         2.53 o                         
  -7   0  10         18.15         20.48         3.94 o                         
  -6   0  10         10.21          8.37         2.13 o                         
  -5   0  10        206.56        223.18        17.81 o                         
  -4   0  10          7.01          3.86         1.76 o                         
  -3   0  10         74.21         82.85        16.17 o                         
  -2   0  10         52.71         33.76         8.10 o                         
  -1   0  10        213.27        191.81        13.13 o                         
   0   0  10         75.72         62.52         7.31 o                         
   1   0  10        117.64         97.44        11.31 o                         
   2   0  10         93.10         69.87        12.02 o                         
   3   0  10        409.22        370.63        29.28 o                         
   4   0  10         86.65         66.99        13.11 o                         
   5   0  10          4.82          3.96         2.09 o                         
   6   0  10          0.41          1.24         1.16 o                         
   7   0  10         17.62         19.98         4.98 o                         
   8   0  10          1.28          0.36         0.97 o                         
   9   0  10          9.75         11.37         3.67 o                         
  10   0  10         14.56         22.24         4.17 o                         
  -8   1  10         17.93         22.91         4.44 o                         
  -7   1  10          9.61         13.39         3.46 o                         
  -6   1  10        114.85        147.20        11.78 o                         
  -5   1  10         16.00         19.16         6.14 o                         
  -4   1  10         56.98         48.44         6.17 o                         
  -3   1  10       1365.92       1024.64        71.65 o                         
  -2   1  10         38.87         33.79        11.69 o                         
  -1   1  10         51.57         50.27         7.90 o                         
   0   1  10        283.07        258.09        17.57 o                         
   1   1  10        107.18         86.31         7.93 o                         
   2   1  10        380.81        303.46        24.68 o                         
   3   1  10         31.21         29.57         7.76 o                         
   4   1  10         92.44         82.01        14.21 o                         
   5   1  10        319.85        307.00        28.92 o                         
   6   1  10        458.38        458.02        20.65 o                         
   7   1  10         78.02         80.22         8.73 o                         
   8   1  10         25.68         29.07         6.29 o                         
   9   1  10          1.81          2.27         1.95 o                         
  10   1  10         38.34         58.39         6.77 o                         
  11   1  10          4.30          4.91         2.89 o                         
  -8   2  10          0.43          0.75         2.25 o                         
  -7   2  10         39.61         41.40         6.79 o                         
  -6   2  10         19.33         22.57         4.39 o                         
  -5   2  10         39.84         41.83         8.93 o                         
  -4   2  10         27.40         32.25         6.01 o                         
  -3   2  10         69.75         37.20        12.67 o                         
  -2   2  10        158.22        115.46        23.30 o                         
  -1   2  10         12.08          9.98         6.02 o                         
   0   2  10          2.10          2.42         1.43 o                         
   1   2  10        204.25        180.84        11.35 o                         
   2   2  10         25.88         27.68         5.06 o                         
   3   2  10          1.16         -0.81         1.62 o                         
   4   2  10        255.67        247.45        16.47 o                         
   5   2  10         29.96         26.24         5.45 o                         
   6   2  10         36.41         37.89         5.76 o                         
   7   2  10         27.53         26.33         4.97 o                         
   8   2  10          9.42          8.75         2.35 o                         
   9   2  10         29.92         42.36         7.73 o                         
  10   2  10         33.82         53.49         7.06 o                         
  11   2  10         14.04         20.14         3.49 o                         
  -8   3  10          0.15         -0.61         1.23 o                         
  -7   3  10          0.76          1.09         1.45 o                         
  -6   3  10          8.32          4.75         1.56 o                         
  -5   3  10         27.12         24.38         4.69 o                         
  -4   3  10         61.41         62.24         8.61 o                         
  -3   3  10          0.60         -0.85         2.22 o                         
  -2   3  10         38.65         16.00         6.48 o                         
  -1   3  10          2.48          2.07         0.98 o                         
   0   3  10         11.05         13.17         3.75 o                         
   1   3  10         13.51         12.80         4.15 o                         
   2   3  10         13.68          9.78         4.39 o                         
   3   3  10          5.14          7.05         2.88 o                         
   4   3  10         91.04         89.06         9.86 o                         
   5   3  10        145.03        146.21        13.33 o                         
   6   3  10        122.10        129.20        10.09 o                         
   7   3  10         29.07         33.55         5.80 o                         
   8   3  10          0.22         -0.91         1.83 o                         
   9   3  10          2.05          3.87         1.69 o                         
  10   3  10          1.96          2.47         1.59 o                         
  11   3  10         10.15         14.91         3.22 o                         
  -8   4  10          1.63          0.73         2.55 o                         
  -7   4  10          2.67          1.85         0.72 o                         
  -6   4  10          9.83          6.98         2.20 o                         
  -5   4  10         31.33         26.71        13.52 o                         
  -4   4  10          1.65          0.48         2.38 o                         
  -3   4  10          6.06          3.89         1.97 o                         
  -2   4  10          9.73          3.97         2.81 o                         
  -1   4  10         29.32         26.74         6.10 o                         
   0   4  10         20.54         19.17         4.94 o                         
   1   4  10        182.91        159.62        14.72 o                         
   2   4  10        146.46        119.36        12.84 o                         
   3   4  10         20.15         13.62         5.87 o                         
   4   4  10         62.21         58.72        11.93 o                         
   5   4  10         11.80         12.88         3.68 o                         
   6   4  10        198.87        197.63        15.48 o                         
   7   4  10         14.57         13.42         3.90 o                         
   8   4  10         16.21         22.54         5.13 o                         
   9   4  10          7.66          9.27         3.29 o                         
  10   4  10          4.94          5.26         2.15 o                         
  11   4  10         15.02         18.34         3.48 o                         
  -7   5  10          0.68          0.69         1.89 o                         
  -6   5  10          7.01          5.18         3.18 o                         
  -5   5  10         30.64         33.84         8.83 o                         
  -4   5  10         39.42         34.87         6.73 o                         
  -3   5  10          0.66         -0.37         1.13 o                         
  -2   5  10        121.39        120.25        12.77 o                         
  -1   5  10         75.37         67.22        12.83 o                         
   0   5  10        458.77        413.00        30.24 o                         
   1   5  10        105.85         70.79        12.48 o                         
   2   5  10        202.73        202.82        15.28 o                         
   3   5  10        504.49        439.42        22.34 o                         
   4   5  10         80.43         86.99        14.09 o                         
   5   5  10        163.09        165.19        19.82 o                         
   6   5  10         91.52         81.80         9.80 o                         
   7   5  10         37.06         30.27         4.96 o                         
   8   5  10         85.34         82.07        12.80 o                         
   9   5  10          9.22         12.40         3.52 o                         
  10   5  10          4.40          5.52         2.45 o                         
  11   5  10          1.90         -0.72         2.59 o                         
  -7   6  10          4.85          3.16         1.58 o                         
  -6   6  10          0.13          0.20         1.59 o                         
  -5   6  10          0.92          1.19         0.83 o                         
  -4   6  10          1.79          0.52         1.51 o                         
  -3   6  10         75.34         70.52         7.97 o                         
  -2   6  10          7.54          8.05         2.84 o                         
  -1   6  10         65.63         81.19         8.56 o                         
   0   6  10         33.10         25.00         7.73 o                         
   1   6  10         47.49         49.34         7.86 o                         
   2   6  10          0.10          1.11         1.16 o                         
   3   6  10         21.33         21.65         4.94 o                         
   4   6  10        110.68        108.92        11.31 o                         
   5   6  10         10.57          7.40         2.53 o                         
   6   6  10         18.59         23.91         6.25 o                         
   7   6  10          3.01          0.83         3.97 o                         
   8   6  10          0.81          0.02         1.34 o                         
   9   6  10          5.13          2.83         1.73 o                         
  10   6  10          2.31          3.98         1.75 o                         
  11   6  10         10.50         11.80         3.43 o                         
  -6   7  10          0.56         -0.86         1.76 o                         
  -5   7  10          6.08          4.26         2.52 o                         
  -4   7  10          1.84          1.35         1.64 o                         
  -3   7  10          0.37          1.21         0.93 o                         
  -2   7  10          2.84          1.53         1.01 o                         
  -1   7  10        164.61        178.86        13.15 o                         
   0   7  10         40.98         48.28         6.73 o                         
   1   7  10         19.53         18.66         3.57 o                         
   2   7  10          1.32         -0.28         0.65 o                         
   3   7  10         17.78         12.85         3.39 o                         
   4   7  10          0.70          0.66         0.99 o                         
   5   7  10         19.89         16.76         3.39 o                         
   6   7  10          1.84          0.66         1.07 o                         
   7   7  10          7.62          5.72         1.69 o                         
   8   7  10          2.34          1.80         1.68 o                         
   9   7  10         24.82         26.70         4.49 o                         
  10   7  10          0.12         -0.10         1.70 o                         
  11   7  10          3.75          1.97         1.86 o                         
  -5   8  10          2.06         -0.35         1.68 o                         
  -4   8  10          0.81          1.93         2.27 o                         
  -3   8  10          7.69          6.62         3.25 o                         
  -2   8  10          2.01         -0.07         0.79 o                         
  -1   8  10         13.74         15.46         4.22 o                         
   0   8  10         67.92         85.79         8.01 o                         
   1   8  10          9.01          5.38         1.75 o                         
   2   8  10         69.46         69.60         6.85 o                         
   3   8  10         64.13         66.36         6.62 o                         
   4   8  10         58.04         43.02         4.65 o                         
   5   8  10         12.74          8.37         1.84 o                         
   6   8  10         38.17         30.55         4.62 o                         
   7   8  10          9.44          7.79         2.20 o                         
   8   8  10          0.95          1.31         1.61 o                         
   9   8  10          0.10         -0.81         1.62 o                         
  10   8  10          7.78         10.58         2.41 o                         
  -4   9  10          2.20          1.58         1.30 o                         
  -3   9  10         16.64         16.95         7.28 o                         
  -2   9  10          0.06          1.82         1.44 o                         
  -1   9  10         51.64         54.49         9.68 o                         
   0   9  10        110.13        131.42        13.83 o                         
   1   9  10         34.69         44.23         8.70 o                         
   2   9  10         85.43         91.94         9.85 o                         
   3   9  10         61.95         61.08         8.05 o                         
   4   9  10         31.13         38.72         6.14 o                         
   5   9  10        125.78        143.18        11.57 o                         
   6   9  10         56.14         47.04         6.79 o                         
   7   9  10         86.41         94.62         9.36 o                         
   8   9  10         38.14         40.28         5.81 o                         
   9   9  10         91.06        110.63         8.69 o                         
  10   9  10          2.48          1.58         0.97 o                         
  -3  10  10          3.26          4.02         2.60 o                         
  -2  10  10          2.34          4.38         2.25 o                         
  -1  10  10         10.55          7.75         2.69 o                         
   0  10  10          6.91          3.90         1.93 o                         
   1  10  10          9.08         12.86         3.45 o                         
   2  10  10         12.17         12.24         4.15 o                         
   3  10  10         81.45         91.22         9.47 o                         
   4  10  10         15.78         20.62         4.52 o                         
   5  10  10         24.15         25.33         4.15 o                         
   6  10  10         33.88         38.03         5.74 o                         
   7  10  10         49.38         46.04         6.04 o                         
   8  10  10          3.10          1.39         1.59 o                         
   9  10  10          9.23          7.14         2.15 o                         
  -2  11  10          1.52          1.44         2.00 o                         
  -1  11  10          0.21          0.90         1.09 o                         
   0  11  10          1.68          0.11         1.31 o                         
   1  11  10          2.34          1.35         2.26 o                         
   2  11  10         44.42         56.03         6.54 o                         
   3  11  10          1.36          0.10         1.05 o                         
   4  11  10          2.18          1.15         1.26 o                         
   5  11  10         53.92         70.73         7.56 o                         
   6  11  10          2.68          1.14         1.44 o                         
   7  11  10          1.49         -0.24         0.85 o                         
   8  11  10          0.41         -0.52         1.03 o                         
   0  12  10          2.72          3.84         2.33 o                         
   1  12  10         21.00          9.34        17.19 o                         
   2  12  10          0.19         -0.47         1.21 o                         
   3  12  10          5.22          5.98         2.26 o                         
   4  12  10          2.09          2.83         1.71 o                         
   5  12  10          5.13          7.45         3.95 o                         
   6  12  10         17.38         16.78         2.72 o                         
   7  12  10          2.64          5.85         2.93 o                         
  -2  -7  11          0.05         -0.45         0.90 o                         
  -1  -7  11          4.71          3.26         1.16 o                         
   0  -7  11          9.19         13.79         1.91 o                         
   1  -7  11         18.74         25.14         5.17 o                         
  -5  -6  11          0.23         -1.26         2.52 o                         
  -4  -6  11          0.00         -0.87         1.75 o                         
  -3  -6  11         10.66         12.06         2.44 o                         
  -2  -6  11         23.17         21.82         3.22 o                         
  -1  -6  11          6.49          2.51         1.20 o                         
   0  -6  11         15.77         10.62         2.92 o                         
   1  -6  11          0.51          0.96         1.33 o                         
   2  -6  11          1.12          1.64         1.32 o                         
   3  -6  11          8.51          2.82         4.09 o                         
   4  -6  11         39.63         50.25         6.71 o                         
  -6  -5  11          1.24          3.26         2.87 o                         
  -5  -5  11          3.00          0.28         2.42 o                         
  -4  -5  11          0.52          0.88         1.27 o                         
  -3  -5  11          0.15         -0.22         1.09 o                         
  -2  -5  11        110.21        106.20         7.30 o                         
  -1  -5  11         32.42         30.78         3.59 o                         
   0  -5  11         10.07          8.79         2.13 o                         
   1  -5  11         66.63         76.85         8.29 o                         
   2  -5  11          0.73         -0.08         1.23 o                         
   3  -5  11         90.36         91.96         8.78 o                         
   4  -5  11         32.67         31.00         4.73 o                         
   5  -5  11         57.08         85.51        11.01 o                         
   6  -5  11         12.19         15.05         4.16 o                         
  -6  -4  11          1.61          7.59         4.23 o                         
  -5  -4  11         50.98         82.23         9.75 o                         
  -4  -4  11         70.20         89.84         8.29 o                         
  -3  -4  11        130.60        128.30         8.72 o                         
  -2  -4  11          0.11          0.45         1.49 o                         
  -1  -4  11          1.49         -0.72         1.44 o                         
   0  -4  11         74.12         73.40         6.36 o                         
   1  -4  11        186.48        159.82        10.66 o                         
   2  -4  11         28.51         26.44         4.15 o                         
   3  -4  11         40.60         38.89         6.39 o                         
   4  -4  11        166.81        173.27        11.47 o                         
   5  -4  11         22.50         19.73         3.53 o                         
   6  -4  11          4.26          4.44         1.67 o                         
   7  -4  11          1.04          1.58         1.23 o                         
  -7  -3  11          0.22          2.72         2.39 o                         
  -6  -3  11         20.10         17.07         3.99 o                         
  -5  -3  11          2.17         -0.63         1.27 o                         
  -4  -3  11          0.88          0.73         0.90 o                         
  -3  -3  11         92.08        110.55         9.60 o                         
  -2  -3  11        289.04        314.19        16.46 o                         
  -1  -3  11         42.39         51.47         5.68 o                         
   0  -3  11         37.74         35.26         4.66 o                         
   1  -3  11          0.09          0.56         2.43 o                         
   2  -3  11          0.66         -0.70         1.40 o                         
   3  -3  11          6.10         -0.18         2.26 o                         
   4  -3  11        101.35         99.00         7.72 o                         
   5  -3  11         44.53         53.16         5.33 o                         
   6  -3  11          5.51          3.96         1.28 o                         
   7  -3  11         32.05         41.16         5.08 o                         
   8  -3  11         36.30         56.70         7.11 o                         
  -7  -2  11          8.38          7.03         1.45 o                         
  -6  -2  11          0.41         -0.23         1.08 o                         
  -5  -2  11         32.46         30.84         3.90 o                         
  -4  -2  11         58.79         58.63         6.05 o                         
  -3  -2  11        124.73        121.72         8.88 o                         
  -2  -2  11          2.39          1.19         1.38 o                         
  -1  -2  11        137.88        116.13         9.79 o                         
   0  -2  11         93.76         86.42         7.25 o                         
   1  -2  11         40.47         32.45         4.29 o                         
   2  -2  11          2.15          0.05         1.13 o                         
   3  -2  11          1.27          0.32         1.27 o                         
   4  -2  11        170.97        167.07        11.97 o                         
   5  -2  11          2.02          0.68         1.34 o                         
   6  -2  11        123.72        124.47        15.64 o                         
   7  -2  11          1.64         -0.68         2.66 o                         
   8  -2  11         25.58         36.97         6.55 o                         
   9  -2  11         57.63         90.08        11.99 o                         
  -8  -1  11          0.16          0.07         0.74 o                         
  -7  -1  11         37.49         43.29         7.21 o                         
  -6  -1  11         41.69         45.44         5.51 o                         
  -5  -1  11          0.15          2.43         1.71 o                         
  -4  -1  11          1.97          1.58         0.70 o                         
  -3  -1  11         28.50         24.22         3.53 o                         
  -2  -1  11         63.57         66.87         5.85 o                         
  -1  -1  11        205.19        203.21        10.12 o                         
   0  -1  11        198.54        189.60        10.59 o                         
   1  -1  11         67.69         68.04         7.18 o                         
   2  -1  11        254.93        214.50        13.60 o                         
   3  -1  11         44.85         36.15         5.49 o                         
   4  -1  11        157.57        154.87        12.29 o                         
   5  -1  11         11.71         10.95         3.16 o                         
   6  -1  11        101.06        129.93        16.61 o                         
   7  -1  11         64.65         72.17        12.21 o                         
   8  -1  11          0.48         -0.75         1.50 o                         
   9  -1  11          0.00         -0.29         0.87 o                         
  -8   0  11         13.60         23.22         3.61 o                         
  -7   0  11          0.18          0.24         1.59 o                         
  -6   0  11         34.37         40.18         6.54 o                         
  -5   0  11         46.38         53.00         8.45 o                         
  -4   0  11          2.96          1.93         1.99 o                         
  -3   0  11        115.17        108.93         9.89 o                         
  -2   0  11        189.84        189.79        11.43 o                         
  -1   0  11          0.08          1.96         4.23 o                         
   0   0  11        153.91        132.53        11.32 o                         
   1   0  11        107.06        100.94        12.31 o                         
   2   0  11         10.83          5.83         2.24 o                         
   3   0  11          0.08          1.24         3.05 o                         
   4   0  11        616.34        599.66        22.30 o                         
   5   0  11          5.10          6.02         2.35 o                         
   6   0  11          8.83         11.03         3.17 o                         
   7   0  11         59.07         88.30        10.80 o                         
   8   0  11         27.51         33.99         6.27 o                         
   9   0  11          3.54          4.15         1.83 o                         
  10   0  11          0.70          1.11         0.97 o                         
  -8   1  11          0.00          1.11         1.17 o                         
  -7   1  11         85.61        110.86        10.56 o                         
  -6   1  11         13.45         12.61         3.51 o                         
  -5   1  11        262.89        342.86        24.66 o                         
  -4   1  11        100.32        120.40        13.67 o                         
  -3   1  11        739.28        816.47        36.55 o                         
  -2   1  11        888.01        935.59        36.86 o                         
  -1   1  11        854.83        680.03        55.08 o                         
   0   1  11         15.58         13.05         3.59 o                         
   1   1  11        416.50        408.21        24.24 o                         
   2   1  11        466.88        459.53        31.50 o                         
   3   1  11        702.97        684.10        41.21 o                         
   4   1  11          0.89          0.66         1.97 o                         
   5   1  11        164.46        145.82        11.55 o                         
   6   1  11        158.10        198.02        13.93 o                         
   7   1  11         98.69        127.73        13.61 o                         
   8   1  11          1.54          0.03         1.82 o                         
   9   1  11         54.41         71.24         9.22 o                         
  10   1  11          7.06         12.63         4.03 o                         
  -8   2  11         39.71         52.82         4.49 o                         
  -7   2  11          4.91          3.53         2.40 o                         
  -6   2  11          1.53          2.42         1.61 o                         
  -5   2  11          1.56          2.19         2.73 o                         
  -4   2  11        354.78        421.41        23.29 o                         
  -3   2  11         74.86         83.17        11.17 o                         
  -2   2  11         52.96         42.65        10.66 o                         
  -1   2  11        527.86        413.37        43.10 o                         
   0   2  11         52.65         48.25        14.85 o                         
   1   2  11        476.23        436.13        32.67 o                         
   2   2  11        211.91        222.94        15.47 o                         
   3   2  11         30.27         27.39         5.27 o                         
   4   2  11        253.42        244.63        25.59 o                         
   5   2  11          1.77         -0.95         1.91 o                         
   6   2  11         41.54         34.19         5.71 o                         
   7   2  11        162.33        210.27        18.06 o                         
   8   2  11          0.24          0.26         1.29 o                         
   9   2  11          8.09         12.60         3.90 o                         
  10   2  11          0.11         -0.59         1.18 o                         
  -7   3  11          1.27          1.29         0.68 o                         
  -6   3  11          0.94          0.54         0.94 o                         
  -5   3  11         10.25         11.35         4.49 o                         
  -4   3  11          0.33          0.95         1.80 o                         
  -3   3  11         46.62         60.27         9.12 o                         
  -2   3  11         12.78         13.25         4.49 o                         
  -1   3  11         18.90         14.22         4.24 o                         
   0   3  11        119.13         83.95        10.90 o                         
   1   3  11          0.23          1.89         2.25 o                         
   2   3  11         56.42         46.19         7.67 o                         
   3   3  11         46.75         48.30        10.77 o                         
   4   3  11         66.40         67.29         8.98 o                         
   5   3  11         17.62         10.12         2.73 o                         
   6   3  11          0.02          0.83         1.57 o                         
   7   3  11         34.82         49.26         8.71 o                         
   8   3  11          7.75         11.80         4.88 o                         
   9   3  11         12.67         32.31         8.52 o                         
  10   3  11          0.74         -0.09         1.23 o                         
  11   3  11          6.20          9.34         3.27 o                         
  -7   4  11         31.20         34.32         6.11 o                         
  -6   4  11          4.90          4.49         1.53 o                         
  -5   4  11          0.54         -0.27         4.78 o                         
  -4   4  11          6.59          4.70         1.99 o                         
  -3   4  11         73.88         78.27        13.44 o                         
  -2   4  11         19.33         20.54         5.30 o                         
  -1   4  11         22.18         21.36         5.95 o                         
   0   4  11         24.50         29.16         6.65 o                         
   1   4  11          2.63          5.48         3.04 o                         
   2   4  11        270.85        291.48        19.38 o                         
   3   4  11         13.69         14.33         4.02 o                         
   4   4  11          4.61          3.11         2.49 o                         
   5   4  11          9.62          8.76         3.99 o                         
   6   4  11         73.56         71.72         9.43 o                         
   7   4  11         28.71         33.62         6.64 o                         
   8   4  11         31.56         53.95        11.45 o                         
   9   4  11          6.18          8.07         2.78 o                         
  10   4  11          0.05          1.77         1.13 o                         
  11   4  11          1.39          1.42         1.07 o                         
  -7   5  11          3.03         -0.03         1.54 o                         
  -6   5  11          1.90          2.46         1.81 o                         
  -5   5  11          8.61          6.78         4.95 o                         
  -4   5  11          5.00          2.76         3.03 o                         
  -3   5  11         55.79         47.64        10.11 o                         
  -2   5  11         16.15         12.46         3.48 o                         
  -1   5  11          7.05         12.49         3.47 o                         
   0   5  11         52.41         57.20        11.58 o                         
   1   5  11         85.64         69.25        12.47 o                         
   2   5  11         61.11         60.17         9.00 o                         
   3   5  11        126.01        124.99        12.60 o                         
   4   5  11         26.66         28.09         5.86 o                         
   5   5  11         52.95         39.86         6.90 o                         
   6   5  11         33.53         31.94         8.28 o                         
   7   5  11          6.43          6.90         4.04 o                         
   8   5  11          1.33          1.09         2.04 o                         
   9   5  11          1.79          3.39         1.80 o                         
  10   5  11          1.25          0.19         1.40 o                         
  11   5  11          0.82          0.05         1.25 o                         
  -6   6  11         16.15          3.11        11.20 o                         
  -5   6  11         44.30         36.83         8.46 o                         
  -4   6  11          0.12         -0.29         1.15 o                         
  -3   6  11          0.17         -0.03         1.98 o                         
  -2   6  11          0.28          1.77         1.86 o                         
  -1   6  11         45.32         42.97         5.71 o                         
   0   6  11         73.01         78.66         8.44 o                         
   1   6  11         42.61         28.16         4.50 o                         
   2   6  11        142.24        134.03        10.85 o                         
   3   6  11         68.75         65.42         7.50 o                         
   4   6  11         13.83         13.14         3.57 o                         
   5   6  11          5.82          2.72         1.06 o                         
   6   6  11          8.67         10.36         3.48 o                         
   7   6  11         30.11         31.10         6.28 o                         
   8   6  11         10.46         10.83         2.92 o                         
   9   6  11          5.60          2.12         2.95 o                         
  10   6  11          0.03         -0.42         1.38 o                         
  11   6  11          0.24          0.36         2.24 o                         
  -6   7  11          1.10         -0.16         2.10 o                         
  -5   7  11          0.39          0.43         1.50 o                         
  -4   7  11          5.39          6.76         3.92 o                         
  -3   7  11          5.81          2.10         1.33 o                         
  -2   7  11          1.23          3.34         1.34 o                         
  -1   7  11         50.80         36.88        15.01 o                         
   0   7  11         28.04         34.43         5.62 o                         
   1   7  11          1.03          3.05         1.59 o                         
   2   7  11         48.98         44.75         5.71 o                         
   3   7  11         25.07         22.78         3.98 o                         
   4   7  11         17.75         15.77         3.32 o                         
   5   7  11         11.89         10.98         2.78 o                         
   6   7  11         26.59         23.22         5.78 o                         
   7   7  11         51.86         42.44         7.50 o                         
   8   7  11         12.17         12.20         3.52 o                         
   9   7  11          1.14         -0.45         1.01 o                         
  10   7  11          5.76          3.95         1.67 o                         
  -5   8  11          0.47         -0.74         2.00 o                         
  -4   8  11          3.28          4.18         3.11 o                         
  -3   8  11         22.12         18.89         7.93 o                         
  -2   8  11          7.62          8.34         2.67 o                         
  -1   8  11          0.01          1.20         1.04 o                         
   0   8  11          5.70          9.37         5.32 o                         
   1   8  11         60.00         76.72        10.69 o                         
   2   8  11          6.60          6.31         1.98 o                         
   3   8  11         72.11         81.44         7.46 o                         
   4   8  11          6.46          3.66         2.01 o                         
   5   8  11          0.42         -0.17         2.13 o                         
   6   8  11          0.12         -0.62         1.23 o                         
   7   8  11          4.46          3.73         1.40 o                         
   8   8  11         48.31         53.14         6.37 o                         
   9   8  11          0.26          0.06         1.45 o                         
  10   8  11          4.67          6.22         1.90 o                         
  -4   9  11          0.39          0.69         2.48 o                         
  -3   9  11          1.32          1.40         2.33 o                         
  -2   9  11          1.17          0.23         1.98 o                         
  -1   9  11          4.40          4.75         2.39 o                         
   0   9  11          1.03          0.46         1.08 o                         
   1   9  11          5.84          5.34         2.56 o                         
   2   9  11         49.13         50.29         9.17 o                         
   3   9  11         16.28         15.42         5.00 o                         
   4   9  11         43.20         36.76         8.02 o                         
   5   9  11         12.58         16.15         3.28 o                         
   6   9  11        143.42        160.86        10.10 o                         
   7   9  11          0.55          0.24         1.13 o                         
   8   9  11         75.05         85.35         6.68 o                         
   9   9  11          2.65          2.14         1.42 o                         
  10   9  11         27.45         28.86         4.15 o                         
  -3  10  11          5.47          8.39         4.17 o                         
  -2  10  11          3.27          2.88         3.74 o                         
  -1  10  11          0.67          2.07         1.47 o                         
   0  10  11          8.61         10.32         3.28 o                         
   1  10  11          9.35          9.18         3.49 o                         
   2  10  11          1.43          1.03         1.40 o                         
   3  10  11          2.31          1.78         1.44 o                         
   4  10  11         28.69         26.87         6.34 o                         
   5  10  11          0.45         -0.05         0.95 o                         
   6  10  11          3.00          2.43         1.35 o                         
   7  10  11          2.74         -0.37         1.13 o                         
   8  10  11          1.13          0.60         1.37 o                         
   9  10  11          3.05          3.87         1.29 o                         
  -1  11  11          4.62          5.03         3.16 o                         
   0  11  11          3.21          4.25         1.29 o                         
   1  11  11          0.20          0.61         0.88 o                         
   2  11  11          5.50          7.74         2.98 o                         
   3  11  11          0.57          1.41         0.90 o                         
   4  11  11          0.33         -0.37         0.74 o                         
   5  11  11        158.53        200.30        15.33 o                         
   6  11  11          0.28          1.01         1.57 o                         
   7  11  11         17.71         11.91         3.30 o                         
   8  11  11          7.67          7.36         2.04 o                         
   1  12  11          0.02          0.77         1.57 o                         
   2  12  11         13.56          5.57         8.95 o                         
   3  12  11          2.97          2.54         1.32 o                         
   4  12  11          3.62         10.00         2.28 o                         
   5  12  11         26.90         33.15         4.72 o                         
   6  12  11          6.01          6.69         3.41 o                         
  -3  -6  12         14.61         13.14         2.11 o                         
  -2  -6  12          7.80         11.06         2.00 o                         
  -1  -6  12         11.20          8.66         1.96 o                         
   0  -6  12         10.46         13.21         2.19 o                         
   1  -6  12          0.27         -0.93         1.87 o                         
   2  -6  12          0.15         -0.83         1.66 o                         
  -4  -5  12          2.05         -0.65         1.31 o                         
  -3  -5  12          0.21          0.44         0.88 o                         
  -2  -5  12         11.79         12.03         2.13 o                         
  -1  -5  12          0.32         -0.76         1.52 o                         
   0  -5  12          6.83          6.92         2.20 o                         
   1  -5  12         36.05         39.44         4.83 o                         
   2  -5  12         22.70         22.08         3.84 o                         
   3  -5  12          0.82          1.41         1.82 o                         
   4  -5  12          5.43          4.64         2.41 o                         
  -5  -4  12          2.85          7.55         2.64 o                         
  -4  -4  12         48.02         52.58         4.82 o                         
  -3  -4  12         15.89         18.29         2.96 o                         
  -2  -4  12         15.28         18.67         2.93 o                         
  -1  -4  12         13.12          9.61         1.89 o                         
   0  -4  12        155.97        150.69         9.79 o                         
   1  -4  12         37.17         33.80         4.54 o                         
   2  -4  12          1.02          0.87         1.58 o                         
   3  -4  12         24.56         20.91         4.30 o                         
   4  -4  12          0.14          0.34         1.06 o                         
   5  -4  12          8.29          9.87         2.51 o                         
   6  -4  12         56.25         65.27        13.91 o                         
  -6  -3  12          6.72          6.16         4.02 o                         
  -5  -3  12          0.01          1.15         1.77 o                         
  -4  -3  12          9.54         10.41         3.63 o                         
  -3  -3  12          6.75          7.23         2.03 o                         
  -2  -3  12          3.83          4.50         1.80 o                         
  -1  -3  12          0.32          1.56         1.06 o                         
   0  -3  12         77.79         76.92         7.83 o                         
   1  -3  12         68.29         74.80         6.53 o                         
   2  -3  12         54.11         65.05         6.82 o                         
   3  -3  12         11.23         11.50         2.77 o                         
   4  -3  12         16.66         11.90         2.60 o                         
   5  -3  12          8.29          6.03         3.18 o                         
   6  -3  12          1.37          0.26         0.91 o                         
   7  -3  12         44.75         51.65         6.55 o                         
  -7  -2  12          6.62          7.99         3.25 o                         
  -6  -2  12         25.27         22.90         6.34 o                         
  -5  -2  12          1.86          1.58         1.62 o                         
  -4  -2  12         55.89         56.53         5.64 o                         
  -3  -2  12         14.31         16.67         3.14 o                         
  -2  -2  12         67.79         60.33         7.15 o                         
  -1  -2  12        192.59        211.84        11.88 o                         
   0  -2  12         71.87         63.90         7.37 o                         
   1  -2  12        542.27        532.66        21.53 o                         
   2  -2  12        230.01        217.54        11.50 o                         
   3  -2  12         10.69          3.00         2.27 o                         
   4  -2  12         13.80          7.23         4.31 o                         
   5  -2  12         21.14         14.90         4.71 o                         
   6  -2  12         94.45         95.80        11.51 o                         
   7  -2  12         40.68         43.13         8.39 o                         
   8  -2  12          0.94          0.46         1.71 o                         
  -7  -1  12          1.30          1.88         1.02 o                         
  -6  -1  12          4.59          5.27         1.86 o                         
  -5  -1  12          9.99         14.99         3.04 o                         
  -4  -1  12          0.07          0.04         0.99 o                         
  -3  -1  12         92.77         92.14         7.62 o                         
  -2  -1  12         64.16         57.95         6.84 o                         
  -1  -1  12          0.25         -0.62         1.24 o                         
   0  -1  12         71.98         69.82         6.54 o                         
   1  -1  12        101.83        101.33         7.98 o                         
   2  -1  12         13.98          7.98         1.73 o                         
   3  -1  12         20.67         15.56         4.02 o                         
   4  -1  12        135.88        126.88        14.23 o                         
   5  -1  12         11.40         11.63         3.69 o                         
   6  -1  12          0.99          0.43         1.30 o                         
   7  -1  12         12.56         16.47         3.99 o                         
   8  -1  12         29.00         35.80         7.43 o                         
   9  -1  12          5.13          6.07         2.72 o                         
  -7   0  12         14.25         21.55         4.49 o                         
  -6   0  12         13.96         12.93         3.35 o                         
  -5   0  12         68.80         75.60        10.06 o                         
  -4   0  12         17.88         16.28         3.84 o                         
  -3   0  12         18.61         16.44         4.03 o                         
  -2   0  12         51.67         51.51         6.09 o                         
  -1   0  12         76.06         67.68         5.95 o                         
   0   0  12          6.97          5.51         1.55 o                         
   1   0  12          3.76          3.04         1.56 o                         
   2   0  12         41.87         40.12         5.91 o                         
   3   0  12        212.54        223.12        14.20 o                         
   4   0  12        230.03        262.59        13.85 o                         
   5   0  12         68.73         80.60         8.42 o                         
   6   0  12         12.64         13.13         3.18 o                         
   7   0  12          0.16          4.43         2.23 o                         
   8   0  12          3.55          1.62         1.80 o                         
   9   0  12          9.21          9.63         5.70 o                         
  -7   1  12          6.97         13.76         4.20 o                         
  -6   1  12         58.48         65.84         7.60 o                         
  -5   1  12          4.52          3.34         1.20 o                         
  -4   1  12         49.72         55.69         9.38 o                         
  -3   1  12        132.76        152.60        21.75 o                         
  -2   1  12        517.21        563.64        20.32 o                         
  -1   1  12        105.36        118.43         9.23 o                         
   0   1  12        665.86        613.25        23.13 o                         
   1   1  12       1205.89       1146.57        32.22 o                         
   2   1  12        154.58        148.77        11.34 o                         
   3   1  12         16.25         15.13         3.00 o                         
   4   1  12        397.90        416.60        15.41 o                         
   5   1  12        436.64        483.98        21.53 o                         
   6   1  12        380.19        494.71        27.06 o                         
   7   1  12         48.78         67.58         9.80 o                         
   8   1  12          4.46          4.40         2.55 o                         
   9   1  12          6.57          7.41         2.77 o                         
  10   1  12         10.37          5.72        10.63 o                         
  -7   2  12         21.20         27.68         4.49 o                         
  -6   2  12          5.61          5.40         1.90 o                         
  -5   2  12         13.40         20.01         6.86 o                         
  -4   2  12         17.05         18.90         4.17 o                         
  -3   2  12         56.32         53.44         7.43 o                         
  -2   2  12         42.65         48.91         8.67 o                         
  -1   2  12        603.01        732.41        33.22 o                         
   0   2  12         50.82         24.10         4.77 o                         
   1   2  12         22.63         23.64         9.39 o                         
   2   2  12        227.98        198.94        12.96 o                         
   3   2  12          6.61          2.74         2.21 o                         
   4   2  12        367.17        364.02        20.55 o                         
   5   2  12        195.99        214.21        16.28 o                         
   6   2  12          0.10          0.29         1.66 o                         
   7   2  12        270.92        363.88        24.01 o                         
   8   2  12          0.04          0.61         1.67 o                         
   9   2  12         24.80         41.40         8.50 o                         
  10   2  12          0.08          0.96         1.41 o                         
  -7   3  12          3.30          2.32         1.12 o                         
  -6   3  12         30.32         35.41         5.37 o                         
  -5   3  12          7.23          8.04         3.51 o                         
  -4   3  12         15.79         10.47         3.81 o                         
  -3   3  12         10.90          7.33         2.35 o                         
  -2   3  12        124.72        133.93        20.93 o                         
  -1   3  12          7.16          7.29         2.44 o                         
   0   3  12          0.02         -0.20         1.15 o                         
   1   3  12         51.64         42.44         6.58 o                         
   2   3  12          1.15         -0.46         0.92 o                         
   3   3  12         24.29         14.79         3.74 o                         
   4   3  12        128.49        102.95        10.95 o                         
   5   3  12          3.29          4.34         2.16 o                         
   6   3  12         22.20         22.10         5.25 o                         
   7   3  12         16.86         21.75         7.20 o                         
   8   3  12          0.42         -1.65         3.30 o                         
   9   3  12          4.16          4.14         1.83 o                         
  10   3  12         33.93         66.46        10.22 o                         
  -7   4  12          1.53         -1.44         2.89 o                         
  -6   4  12          0.93          1.38         1.45 o                         
  -5   4  12          0.01         -2.34         4.68 o                         
  -4   4  12         19.22         17.68         5.03 o                         
  -3   4  12         20.94         17.70         6.37 o                         
  -2   4  12        165.80        222.01        18.56 o                         
  -1   4  12         59.25         55.54         9.15 o                         
   0   4  12         24.61         24.76         4.20 o                         
   1   4  12         36.85         34.77         5.70 o                         
   2   4  12         32.31         29.90         5.35 o                         
   3   4  12          0.34          0.08         1.66 o                         
   4   4  12         15.11         13.85         4.68 o                         
   5   4  12          0.06          1.09         2.00 o                         
   6   4  12         79.99         97.45        15.28 o                         
   7   4  12         35.60         48.69        10.91 o                         
   8   4  12         12.09         17.52         6.06 o                         
   9   4  12          5.38          9.90         4.51 o                         
  10   4  12          0.02         -0.70         1.41 o                         
  -6   5  12          1.24          0.42         3.20 o                         
  -5   5  12          1.10         -0.26         2.36 o                         
  -4   5  12         35.09         30.02         6.48 o                         
  -3   5  12         16.17         12.27         3.11 o                         
  -2   5  12          3.20          2.19         1.59 o                         
  -1   5  12          5.86          5.79         1.72 o                         
   0   5  12         10.55          6.97         2.32 o                         
   1   5  12         28.41         24.47         4.78 o                         
   2   5  12         24.61         18.69         3.79 o                         
   3   5  12         11.18         10.91         2.78 o                         
   4   5  12         39.08         30.65         5.32 o                         
   5   5  12         30.70         29.44         5.57 o                         
   6   5  12         26.50         28.43         8.15 o                         
   7   5  12          0.05          1.90         1.80 o                         
   8   5  12          6.55          5.31         3.14 o                         
   9   5  12          0.06         -0.39         2.15 o                         
  10   5  12          3.78          9.60         3.55 o                         
  -6   6  12         14.68          7.24         7.59 o                         
  -5   6  12          2.46         -0.67         1.35 o                         
  -4   6  12          1.07          5.11         5.78 o                         
  -3   6  12         59.65         56.57        10.57 o                         
  -2   6  12          5.46          1.64         0.90 o                         
  -1   6  12         16.28          5.08         2.45 o                         
   0   6  12         15.72         13.39         3.41 o                         
   1   6  12          3.23          4.83         2.78 o                         
   2   6  12         44.48         43.66         5.66 o                         
   3   6  12         17.98         10.43         2.76 o                         
   4   6  12         36.09         30.89         5.42 o                         
   5   6  12         74.91         73.80         7.73 o                         
   6   6  12         43.40         39.70         6.76 o                         
   7   6  12          0.55          1.68         1.66 o                         
   8   6  12          1.79          0.23         3.49 o                         
   9   6  12          3.40          2.97         2.53 o                         
  10   6  12          0.51          0.22         2.77 o                         
  -5   7  12          9.01          3.56         3.22 o                         
  -4   7  12          2.70         -0.46         1.95 o                         
  -3   7  12          0.17          0.54         1.44 o                         
  -2   7  12         10.52          7.59         2.43 o                         
  -1   7  12          0.07          1.37         1.08 o                         
   0   7  12         64.60         71.62        10.35 o                         
   1   7  12         16.44         15.08         5.16 o                         
   2   7  12          2.84          2.01         1.48 o                         
   3   7  12         16.56         17.13         3.53 o                         
   4   7  12          5.05          2.47         1.52 o                         
   5   7  12         58.78         56.77         9.20 o                         
   6   7  12          1.41          4.00         2.14 o                         
   7   7  12         27.72         27.31         5.20 o                         
   8   7  12         23.65         30.68         5.33 o                         
   9   7  12          3.71          2.81         1.11 o                         
  10   7  12          5.10          8.00         2.35 o                         
  -4   8  12          8.99          5.96         4.39 o                         
  -3   8  12          2.25          4.56         2.63 o                         
  -2   8  12          0.70          0.29         0.87 o                         
  -1   8  12          4.95          5.57         2.31 o                         
   0   8  12          0.69          2.56         2.13 o                         
   1   8  12         64.15         75.29        10.16 o                         
   2   8  12          0.18          0.19         1.43 o                         
   3   8  12         23.02         25.70         5.05 o                         
   4   8  12          8.72         10.63         3.30 o                         
   5   8  12          3.74          6.31         2.59 o                         
   6   8  12         30.21         35.32         5.76 o                         
   7   8  12          4.10          3.16         1.31 o                         
   8   8  12          0.01          0.13         1.07 o                         
   9   8  12         16.99         22.35         3.56 o                         
  10   8  12          1.13          2.16         0.97 o                         
  -3   9  12          0.00         -0.13         3.83 o                         
  -2   9  12          2.69          1.68         2.06 o                         
  -1   9  12          1.22         -0.32         0.89 o                         
   0   9  12          1.46          1.80         1.46 o                         
   1   9  12          0.09         -1.53         3.05 o                         
   2   9  12          3.59          2.88         2.04 o                         
   3   9  12         42.02         50.33         6.83 o                         
   4   9  12         34.90         39.54         5.96 o                         
   5   9  12         27.19         26.78         4.82 o                         
   6   9  12          2.72          2.00         1.59 o                         
   7   9  12          7.09          6.51         1.87 o                         
   8   9  12         16.06         14.04         2.62 o                         
   9   9  12         27.24         37.10         4.02 o                         
  -2  10  12         23.54         27.48         5.74 o                         
  -1  10  12          0.73         -1.05         2.10 o                         
   0  10  12         17.47         14.06         5.05 o                         
   1  10  12          5.99          2.90         4.29 o                         
   2  10  12         23.67         33.41         6.65 o                         
   3  10  12          7.00          7.03         5.18 o                         
   4  10  12         67.42         78.65        10.60 o                         
   5  10  12         25.22         29.09         6.47 o                         
   6  10  12         21.01         20.04         4.98 o                         
   7  10  12          0.05         -0.04         0.88 o                         
   8  10  12          0.67          0.25         1.09 o                         
   0  11  12          2.36          7.05         4.17 o                         
   1  11  12         19.85         27.22         6.17 o
[truncated: 60,670 more chars]
